# Supplementary material for: Pan-cancer analyses suggest kindlin-associated global mechanochemical alterations
Source: Commun Biol. 2024 Mar 28;7:372. doi: 10.1038/s42003-024-06044-5 (PMC10978987; doi:10.1038/s42003-024-06044-5)
Supplement: Supplementary file 3 — Supplementary Data 1 [file 42003_2024_6044_MOESM3_ESM.xlsx]

## Sheet: Supplementary data 1
					List of microRNAs associated with FERMT2 protein expression regulation in cancers, and their expression profile. Up, overexpressed; down, under-expressed.
	miRNA	Cancer	Profile
	hsa-miR-3163	retinoblastoma	down
	hsa-miR-433-3p	glioma	down
	hsa-miR-3662	hepatocellular carcinoma	down
		lung	up
	hsa-miR-655-3p	hepatocellular carcinoma	down
		non-small cell lung	down
	hsa-miR-374c-5p	cervical	down
	hsa-miR-3910	hepatocellular carcinoma	up
	hsa-miR-586	osteosarcoma	up
	hsa-miR-301a-3p	breast	up
		colorectal	up
		hepatocellular carcinoma	up
		laryngeal squamous cell carcinoma	up
		pancreatic	up
	hsa-miR-301b-3p	hepatocellular carcinoma	up
		prostate	up
	hsa-miR-3666	lung	down
	hsa-miR-4295	anaplastic thyroid carcinoma	up
		bladder	up
		gastric	up
		glioma	up
	hsa-miR-130a-3p	breast	down
		gastric	down
		nasopharyngeal carcinoma	down
	hsa-miR-130b-3p	bladder	up
		breast	down
		nephroblastoma	up
	hsa-miR-454-3p	bladder	down
		cervical	down
		cervical	up
		colon	up
		glioma	down
		hepatocellular carcinoma	up
		non-small cell lung	down
	hsa-miR-448	breast	down
		colorectal	down
		gastric	up
		gastric	down
		glioma	down
		hepatocellular carcinoma	down
		lung squamous cell carcinoma	down
		non-small cell lung	down
		osteosarcoma	down
		ovarian	down
		pancreatic ductal adenocarcinoma	down
		glioblastoma	down
		colorectal	down
	hsa-miR-107	acute promyelocytic leukemia	down
		breast	down
		colorectal	down
		esophageal squamous cell carcinoma	down
		gastric	up
		gastric	down
		glioblastoma	down
		glioma	down
		head and neck squamous cell carcinoma	down
		hepatocellular carcinoma	down
		hepatocellular carcinoma	up
		non-small cell lung	down
		osteosarcoma	down
		osteosarcoma	up
		ovarian	down
		pancreatic ductal adenocarcinoma	up
		prostate	down
	hsa-miR-103a-3p	bladder	up
		colorectal	up
		gastric	up
		glioma	down
	hsa-miR-138-5p	bladder	down
		breast	down
		cervical	down
		colorectal	down
		glioma	down
		lung adenocarcinoma	down
		nasopharyngeal carcinoma	down
		oral squamous cell carcinoma	down
		pancreatic	down
		retinoblastoma	down
	hsa-miR-4299	non-small cell lung	down
	hsa-miR-328-3p	non-small cell lung	down
		osteosarcoma	down
		ovarian	up
	hsa-miR-221-3p	cervical	up
		cervical squamous cell carcinoma	up
		hepatocellular carcinoma	up
		medulloblastoma	down
		pancreatic	up
	hsa-miR-15b-5p	colorectal	down
		gastric	up
		hepatocellular carcinoma	down
		non-small cell lung	up
		osteosarcoma	down
	hsa-miR-29c-3p	colon	down
		colorectal	down
		hepatocellular carcinoma	down
	hsa-miR-497-5p	breast	down
		colorectal	down
		gastric	down
		hepatocellular carcinoma	down
		hepatocellular carcinoma	up
		malignant melanoma	down
		non-small cell lung	down
	hsa-miR-29a-3p	colorectal	down
		gastric	down
		hepatocellular carcinoma	down
		oral squamous cell carcinoma	up
	hsa-miR-16-5p	breast	down
		breast carcinoma	down
		chordoma	down
		glioma	down
		non-small cell lung	down
	hsa-miR-222-3p	endometrial	up
		hepatocellular carcinoma	up
		oral	up
		osteosarcoma	up
	hsa-miR-15a-5p	chronic myelogenous leukemia	down
		endometrial	down
		hepatocellular carcinoma	down
	hsa-miR-195-5p	colorectal	down
		gastric	up
		hepatocellular carcinoma	down
		malignant melanoma	down
		non-small cell lung	down
		oral squamous cell carcinoma	down
		osteosarcoma	up
		osteosarcoma	down
		ovarian	down
		renal cell carcinoma	down
	hsa-miR-424-5p	esophageal squamous cell carcinoma	down
		gastric	up
		hepatocellular carcinoma	down
		intrahepatic cholangiocarcinoma	down
		liver	down
		ovarian	down
		pancreatic	up
	hsa-miR-582-3p	prostate	down
	hsa-miR-153-3p	acute lymphoblastic leukemia	down
		glioma	down
		malignant melanoma	down
	hsa-miR-338-5p	colorectal	up
		esophageal squamous cell carcinoma	down
		glioblastoma	down
		glioma	up
		glioma	down
		malignant melanoma	up
		retinoblastoma	up
	hsa-miR-200c-3p	gastric	down
		nephroblastoma	down
		pancreatic ductal adenocarcinoma	down
	hsa-miR-429	anaplastic thyroid carcinoma	up
		astrocytoma	down
		bladder	down
		bladder	up
		breast	up
		breast	down
		cervical	down
		colon	down
		colorectal	up
		colorectal	down
		colorectal carcinoma	down
		gastric	down
		gastric	up
		glioblastoma	down
		glioma	down
		glioma	up
		hepatocellular carcinoma	down
		hepatocellular carcinoma	up
		lung adenocarcinoma	down
		lung	up
		malignant melanoma	up
		malignant melanoma	down
		mesenchymal	down
		nasopharyngeal carcinoma	down
		nephroblastoma	down
		non-small cell lung	down
		oral	down
		oral squamous cell carcinoma	down
		osteosarcoma	down
		ovarian	down
		ovarian	up
		pancreatic ductal adenocarcinoma	down
		prostate	up
		renal cell carcinoma	down
	hsa-miR-200b-3p	glioma	down
		oral squamous cell carcinoma	up
		ovarian	up
	hsa-miR-124-3p	astrocytoma	down
		bladder	down
		breast	down
		cervical	down
		esophageal squamous cell carcinoma	down
		gastric	down
		glioma	down
		hepatocellular carcinoma	down
		papillary thyroid carcinoma	up
	hsa-miR-506-3p	osteosarcoma	down
		retinoblastoma	down
	hsa-miR-323a-3p	glioblastoma	down
		osteosarcoma	down
	hsa-miR-4282	breast	down
		colorectal carcinoma	down
	hsa-miR-135b-5p	gastric	up
		pancreatic	up
	hsa-miR-135a-5p	clear cell renal cell	down
		gastric	up
		hepatocellular carcinoma	up
		lung	up
		thyroid carcinoma	down
	hsa-let-7a-3p	prostate	down
	hsa-miR-29a-5p	endometrial	down
	hsa-miR-1246	breast	up
		cervical	down
		colorectal	up
		hepatocellular carcinoma	up
		lung	up
		lung	down
		non-small cell lung	up
		ovarian	up
		prostate	down
	hsa-miR-600	acute myeloid leukemia	down
		colorectal	down
		lung	down
		non-small cell lung	down
	hsa-miR-610	colorectal	down
		glioma	down
		hepatocellular carcinoma	down
		lung	down
		malignant melanoma	down
		oral squamous cell carcinoma	down
		osteosarcoma	down
	hsa-miR-194-5p	bladder	down
		breast	down
		gastric	down
		glioma	down
	hsa-miR-495-3p	gastric	down
		malignant melanoma	down
	hsa-miR-5692a	hepatocellular carcinoma	up
	hsa-miR-1297	cervical	down
		gastric	down
		glioma	down
		liver	up
		lung adenocarcinoma	down
		oral squamous cell carcinoma	down
		pancreatic adenocarcinoma	down
		pancreatic	down
		prostate	down
	hsa-miR-466	colorectal	down
		hepatocellular carcinoma	down
		osteosarcoma	down
		prostate	down
	hsa-miR-205-5p	bladder	down
		breast	up
		esophageal	up
		gastric	up
		non-small cell lung	up
		prostate	down
	hsa-miR-599	breast	down
		gastric	down
		glioma	down
		hepatocellular carcinoma	down
	hsa-miR-1291	hepatocellular carcinoma	up
		pancreatic	down
		renal cell carcinoma	down
	hsa-miR-340-5p	acute myeloid leukemia	down
		colorectal	down
		gastric	down
		glioblastoma	down
		multiple myeloma	down
		non-small cell lung	down
		osteosarcoma	down
		thyroid	up

## Sheet: Supplementary data 2
			Classification of cancer-associated somatic mutations in Kindlin1 based on their impact on structural stability
		Mutation	Score	Classification
		R17S	-1.779	Very High Destabilizing
		L31M	0.455	Moderate Stabilizing
		L31Q	-1.567	Very High Destabilizing
		H38N	0.113	Slightly Stabilizing
		G41E	0.479	Moderate Stabilizing
		G41A	0.381	Moderate Stabilizing
		M43V	-0.418	Moderate Destabilizing
		M43R	0.712	Moderate Stabilizing
		N51K	0.067	Slightly Stabilizing
		N51T	-0.337	Moderate Destabilizing
		S53F	0.112	Slightly Stabilizing
		F59L	-0.134	Low Destabilizing
		F59Y	-0.21	Moderate Destabilizing
		A60T	0.858	Moderate Stabilizing
		A60V	0.999	High Stabilizing
		L61I	-0.11	Slightly Destabilizing
		L61F	-1.195	High Destabilizing
		W63L	-1.805	Very High Destabilizing
		W63C	-1.465	Very High Destabilizing
		G81A	-0.152	Low Destabilizing
		L88F	0.175	Low Stabilizing
		R98H	-0.384	Moderate Destabilizing
		R98C	-0.253	Moderate Destabilizing
		S137F	0.973	High Stabilizing
		Y145H	0.116	Slightly Stabilizing
		K149H	0.95	High Stabilizing
		I160T	0.249	Moderate Stabilizing
		S169C	0.476	Moderate Stabilizing
		S170Y	0.781	Moderate Stabilizing
		P193L	0.435	Moderate Stabilizing
		P193H	0.52	Moderate Stabilizing
		G196E	1.078	High Stabilizing
		A232V	0.586	Moderate Stabilizing
		R238Q	0.064	Slightly Stabilizing
		R255C	-0.161	Low Destabilizing
		R255H	0.455	Moderate Stabilizing
		E264Q	-0.743	Moderate Destabilizing
		R271Q	-0.506	Moderate Destabilizing
		S276F	0.62	Moderate Stabilizing
		S276Y	1.162	High Stabilizing
		F277I	-0.37	Moderate Destabilizing
		D279N	-0.555	Moderate Destabilizing
		Y284H	0.082	Slightly Stabilizing
		D285V	-0.605	Moderate Destabilizing
		A286V	0.068	Slightly Stabilizing
		A286T	-0.494	Moderate Destabilizing
		R288Q	-1.024	High Destabilizing
		E304K	-0.232	Moderate Destabilizing
		Y320C	-1.6	Very High Destabilizing
		Y320H	-1.335	Very High Destabilizing
		E342K	0.499	Moderate Stabilizing
		A345V	0.255	Moderate Stabilizing
		A346V	-0.179	Low Destabilizing
		A359E	-0.061	Slightly Destabilizing
		L376R	-1.23	Very High Destabilizing
		L378V	0.665	Moderate Stabilizing
		A402V	1.894	Very High Stabilizing
		P427L	0.767	Moderate Stabilizing
		M448I	-0.381	Moderate Destabilizing
		A467V	0.473	Moderate Stabilizing
		A467K	-0.113	Slightly Destabilizing
		M495I	-0.811	High Destabilizing
		E509K	0.132	Low Stabilizing
		D512Y	0.214	Low Stabilizing
		M513T	-1.538	Very High Destabilizing
		R522 W	-0.498	Moderate Destabilizing
		R522Q	-0.001	Slightly Destabilizing
		K525E	-0.223	Moderate Destabilizing
		R526K	-0.17	Low Destabilizing
		R535 W	0.469	Moderate Stabilizing
		R535P	-0.378	Moderate Destabilizing
		A558V	1.025	High Stabilizing
		E564K	0.708	Moderate Stabilizing
		R573I	-0.469	Moderate Destabilizing
		R605K	-0.613	Moderate Destabilizing
		I609V	0.446	Moderate Stabilizing
		R619 W	0.612	Moderate Stabilizing
		H644R	-0.263	Moderate Destabilizing
		E645K	-1.549	Very High Destabilizing
		G649S	-0.89	High Destabilizing
		G674V	1.188	High Stabilizing
		S4F	0.363	Moderate Stabilizing
		T5A	-0.197	Moderate Destabilizing
		V18I	-0.165	Low Destabilizing
		D19G	-0.561	Moderate Destabilizing
		E23K	0.136	Low Stabilizing
		Q25K	-0.542	Moderate Destabilizing
		Q26K	-0.1	Slightly Destabilizing
		V29I	0.014	Slightly Stabilizing
		T30S	-0.277	Moderate Destabilizing
		R32K	-0.219	Moderate Destabilizing
		I52V	-0.202	Moderate Destabilizing
		D55H	-0.014	Slightly Destabilizing
		W75C	-0.822	High Destabilizing
		V82I	0.858	Moderate Stabilizing
		T91I	1.655	Very High Stabilizing
		P92R	1.916	Very High Stabilizing
		M96I	-0.753	Moderate Destabilizing
		S112R	0.288	Moderate Stabilizing
		S114A	-0.032	Slightly Destabilizing
		F118V	-0.646	Moderate Destabilizing
		I124T	-2.764	Very High Destabilizing
		R131T	-1.008	High Destabilizing
		S133L	1.392	Very High Stabilizing
		E135D	-0.98	High Destabilizing
		P141S	-1.118	High Destabilizing
		F146Y	0.285	Moderate Stabilizing
		K148N	0.257	Moderate Stabilizing
		K154Q	-0.14	Low Destabilizing
		N156D	-0.189	Low Destabilizing
		P159L	1.247	Very High Stabilizing
		I161N	0.297	Moderate Stabilizing
		T172A	0.051	Slightly Stabilizing
		A173T	-0.437	Moderate Destabilizing
		P180L	1.066	High Stabilizing
		T186I	-0.041	Slightly Destabilizing
		M187I	0.36	Moderate Stabilizing
		S201P	0.76	Moderate Stabilizing
		P210S	1.183	High Stabilizing
		T212M	0.52	Moderate Stabilizing
		Q226K	0.517	Moderate Stabilizing
		L231F	0.05	Slightly Stabilizing
		Y235S	-1.522	Very High Destabilizing
		A244S	-1.534	Very High Destabilizing
		G249C	1.245	Very High Stabilizing
		D252Y	1.29	Very High Stabilizing
		S253P	0.538	Moderate Stabilizing
		L257I	-0.05	Slightly Destabilizing
		Q263R	0.178	Low Stabilizing
		P282L	0.716	Moderate Stabilizing
		Q291E	0.057	Slightly Stabilizing
		I300V	-1.585	Very High Destabilizing
		D306Y	1.361	Very High Stabilizing
		T308R	0.575	Moderate Stabilizing
		E309K	0.374	Moderate Stabilizing
		E310K	1.16	High Stabilizing
		E311K	0.66	Moderate Stabilizing
		H321Y	0.654	Moderate Stabilizing
		S328F	0.894	High Stabilizing
		D333V	0.706	Moderate Stabilizing
		E339K	0.332	Moderate Stabilizing
		D341N	0.252	Moderate Stabilizing
		G356D	0.668	Moderate Stabilizing
		G357E	0.282	Moderate Stabilizing
		L384V	0.006	Slightly Stabilizing
		P386L	-0.307	Moderate Destabilizing
		F394C	-0.67	Moderate Destabilizing
		S400F	0.649	Moderate Stabilizing
		L420I	-0.384	Moderate Destabilizing
		E424K	-0.346	Moderate Destabilizing
		D428N	-0.488	Moderate Destabilizing
		V431L	0.632	Moderate Stabilizing
		A432V	0.892	High Stabilizing
		P443S	-0.584	Moderate Destabilizing
		V444A	0.213	Low Stabilizing
		N449T	0.118	Slightly Stabilizing
		E450K	0.265	Moderate Stabilizing
		K475R	0.793	Moderate Stabilizing
		M477I	0.256	Moderate Stabilizing
		N488S	0.075	Slightly Stabilizing
		S506Y	0.068	Slightly Stabilizing
		M511I	-0.719	Moderate Destabilizing
		E516Q	-0.543	Moderate Destabilizing
		S520L	1.121	High Stabilizing
		L532Q	-0.705	Moderate Destabilizing
		A533T	-1.338	Very High Destabilizing
		A534T	-0.528	Moderate Destabilizing
		A544V	0.544	Moderate Stabilizing
		R554Q	-0.224	Moderate Destabilizing
		Q560H	1.154	High Stabilizing
		S561L	1.093	High Stabilizing
		V572F	-0.393	Moderate Destabilizing
		G576R	-1.239	Very High Destabilizing
		S577G	-0.563	Moderate Destabilizing
		S586L	1.331	Very High Stabilizing
		D594N	-0.173	Low Destabilizing
		T597S	0.256	Moderate Stabilizing
		G598R	-0.21	Moderate Destabilizing
		E617K	-0.049	Slightly Destabilizing
		E624K	-0.574	Moderate Destabilizing
		D639Y	1.168	High Stabilizing
		Y646C	-0.979	High Destabilizing
		L653F	0.295	Moderate Stabilizing
		S657F	0.602	Moderate Stabilizing
		K658R	0.512	Moderate Stabilizing
		D659N	0.045	Slightly Stabilizing
		Q660H	0.346	Moderate Stabilizing
		E662V	-0.554	Moderate Destabilizing
		L664R	-0.004	Slightly Destabilizing
		D665N	0.491	Moderate Stabilizing
		E666A	-0.488	Moderate Destabilizing
		K671R	0.657	Moderate Stabilizing
		Q676H	1.134	High Stabilizing

## Sheet: Supplementary data 3
			Classification of cancer-associated somatic mutations in Kindlin2 based on their impact on structural stability.
		Mutation	Score	Classification
		A14V	0.477	Moderate Stabilizing
		T36A	-0.172	Low Destabilizing
		L52I	0.957	High Stabilizing
		K56I	1.112	High Stabilizing
		K56E	0.549	Moderate Stabilizing
		D60N	0.926	High Stabilizing
		K67N	0.356	Moderate Stabilizing
		L73P	0.18	Low Stabilizing
		T93P	-0.361	Moderate Destabilizing
		R100C	0.434	Moderate Stabilizing
		R100L	1.023	High Stabilizing
		F115L	-0.272	Moderate Destabilizing
		K128M	0.969	High Stabilizing
		K128N	0.369	Moderate Stabilizing
		P135L	1.933	Very High Stabilizing
		L140V	1.051	High Stabilizing
		K149N	-0.131	Low Destabilizing
		K151E	0.09	Slightly Stabilizing
		K151T	0.34	Moderate Stabilizing
		S159Y	0.477	Moderate Stabilizing
		P200S	-0.075	Slightly Destabilizing
		E215K	0.358	Moderate Stabilizing
		E215Q	-0.231	Moderate Destabilizing
		L242F	0.297	Moderate Stabilizing
		L242I	0.601	Moderate Stabilizing
		L243I	0.588	Moderate Stabilizing
		L243P	-0.173	Low Destabilizing
		D281Y	1.927	Very High Stabilizing
		D281E	1.985	Very High Stabilizing
		A288V	1.624	Very High Stabilizing
		A288S	1.325	Very High Stabilizing
		I291S	-3.341	Very High Destabilizing
		H323D	-1.673	Very High Destabilizing
		D340E	-0.002	Slightly Destabilizing
		D344G	0.18	Low Stabilizing
		D344N	0.548	Moderate Stabilizing
		T362K	1.673	Very High Stabilizing
		V432I	0.382	Moderate Stabilizing
		G450C	0.447	Moderate Stabilizing
		G450S	0.201	Low Stabilizing
		G450D	-0.062	Slightly Destabilizing
		A481V	0.742	Moderate Stabilizing
		R525C	0.742	Moderate Stabilizing
		R525H	0.813	Moderate Stabilizing
		K533M	1.053	High Stabilizing
		T536I	2.24	Very High Stabilizing
		A542S	1.384	Very High Stabilizing
		A542V	1.027	High Stabilizing
		E553K	0.592	Moderate Stabilizing
		R595Q	0.923	High Stabilizing
		R595 W	1.358	Very High Stabilizing
		R608H	0.932	High Stabilizing
		K613N	0.294	Moderate Stabilizing
		K661Q	0.65	Moderate Stabilizing
		E665G	2.105	Very High Stabilizing
		S677G	0.701	Moderate Stabilizing
		W679L	0.912	High Stabilizing
		W679C	-0.406	Moderate Destabilizing
		A2T	0.007	Slightly Stabilizing
		G5 W	0.329	Moderate Stabilizing
		D10V	0.253	Moderate Stabilizing
		H23Y	1.249	Very High Stabilizing
		V24A	-2.249	Very High Destabilizing
		D26G	-0.646	Moderate Destabilizing
		T32N	0.004	Slightly Stabilizing
		K47Q	-0.309	Moderate Destabilizing
		V49G	-1.397	Very High Destabilizing
		H61R	0.075	Slightly Stabilizing
		W65G	-2.864	Very High Destabilizing
		R69I	-0.091	Slightly Destabilizing
		K81E	-0.613	Moderate Destabilizing
		D87H	0.058	Slightly Stabilizing
		N105K	-0.334	Moderate Destabilizing
		K107N	-0.187	Low Destabilizing
		F120L	-0.552	Moderate Destabilizing
		D125H	0.522	Moderate Stabilizing
		T129I	1.635	Very High Stabilizing
		E137K	-0.059	Slightly Destabilizing
		K154Q	0.056	Slightly Stabilizing
		E160K	0.606	Moderate Stabilizing
		E162G	-0.723	Moderate Destabilizing
		T172A	-0.116	Slightly Destabilizing
		G176E	2.136	Very High Stabilizing
		I178M	0.532	Moderate Stabilizing
		P191S	0.533	Moderate Stabilizing
		D197V	0.535	Moderate Stabilizing
		S199R	2.079	Very High Stabilizing
		P203T	-0.318	Moderate Destabilizing
		T204P	-0.559	Moderate Destabilizing
		L213V	-0.19	Low Destabilizing
		L221R	-0.875	High Destabilizing
		S224N	0.919	High Stabilizing
		P226L	0.306	Moderate Stabilizing
		A234V	0.223	Low Stabilizing
		Q240H	0.794	Moderate Stabilizing
		M260I	0.142	Low Stabilizing
		E266G	-0.744	Moderate Destabilizing
		Y277D	-1.52	Very High Destabilizing
		A301T	-0.375	Moderate Destabilizing
		I307T	-2.613	Very High Destabilizing
		C309S	-2.252	Very High Destabilizing
		E312A	-0.048	Slightly Destabilizing
		M316I	-0.675	Moderate Destabilizing
		E333Q	-0.024	Slightly Destabilizing
		D347G	0.081	Slightly Stabilizing
		A349T	0.016	Slightly Stabilizing
		L350F	0.174	Low Stabilizing
		L357Q	-0.396	Moderate Destabilizing
		I365M	-0.807	High Destabilizing
		K380E	-0.043	Slightly Destabilizing
		L389P	-0.156	Low Destabilizing
		Q394H	-0.134	Low Destabilizing
		Y395F	-0.492	Moderate Destabilizing
		T398S	-1.001	High Destabilizing
		G415D	0.033	Slightly Stabilizing
		A418T	1.321	Very High Stabilizing
		E427D	-1.441	Very High Destabilizing
		D431N	0.348	Moderate Stabilizing
		F439C	-1.176	High Destabilizing
		K442N	-0.968	High Destabilizing
		P446L	0.647	Moderate Stabilizing
		V447F	0.244	Moderate Stabilizing
		R457C	-0.523	Moderate Destabilizing
		E461K	-0.365	Moderate Destabilizing
		D482Y	0.756	Moderate Stabilizing
		S483N	-0.015	Slightly Destabilizing
		S484F	1.347	Very High Stabilizing
		L493I	-0.485	Moderate Destabilizing
		P505S	0.33	Moderate Stabilizing
		E510D	-0.398	Moderate Destabilizing
		T513M	0.279	Moderate Stabilizing
		T514I	0.086	Slightly Stabilizing
		Y530C	-0.596	Moderate Destabilizing
		Q534H	-0.233	Moderate Destabilizing
		V546A	-1.189	High Destabilizing
		M549K	0.074	Slightly Stabilizing
		M556I	-0.214	Moderate Destabilizing
		R557K	-0.362	Moderate Destabilizing
		F558C	-1.121	High Destabilizing
		Q560P	0.234	Low Stabilizing
		S564P	0.007	Slightly Stabilizing
		G569D	0.189	Low Stabilizing
		I570V	-0.607	Moderate Destabilizing
		G580S	0.342	Moderate Stabilizing
		K581T	0.082	Slightly Stabilizing
		E627Q	0.517	Moderate Stabilizing
		D630V	-0.244	Moderate Destabilizing
		R633Q	-0.141	Low Destabilizing
		F636L	-0.467	Moderate Destabilizing
		E640K	0.031	Slightly Stabilizing
		R659C	-1.78	Very High Destabilizing
		D662E	0.568	Moderate Stabilizing
		E669K	0.05	Slightly Stabilizing
		E670V	-0.139	Low Destabilizing
		Y673F	0.216	Low Stabilizing

## Sheet: Supplementary data 4
			Classification of cancer-associated somatic mutations in Kindlin3 based on their impact on structural stability.
		Mutation	Score	Classification
		S14L	0.589	Moderate Stabilizing
		R19L	-0.304	Moderate Destabilizing
		G44E	0.399	Moderate Stabilizing
		G44R	0.66	Moderate Stabilizing
		K48N	-0.389	Moderate Destabilizing
		Q52E	-0.233	Moderate Destabilizing
		Q52H	0.521	Moderate Stabilizing
		R55C	-0.363	Moderate Destabilizing
		Q75H	0.403	Moderate Stabilizing
		A89T	0.134	Low Stabilizing
		R90C	-1.096	High Destabilizing
		R90H	-0.83	High Destabilizing
		P95L	0.606	Moderate Stabilizing
		R103 W	0.544	Moderate Stabilizing
		R103Q	-0.349	Moderate Destabilizing
		R107S	-1.283	Very High Destabilizing
		R107H	-0.624	Moderate Destabilizing
		R108H	-0.594	Moderate Destabilizing
		R111C	-0.525	Moderate Destabilizing
		R113C	-0.115	Slightly Destabilizing
		R113H	0.619	Moderate Stabilizing
		F121L	-0.763	Moderate Destabilizing
		F121V	-1.349	Very High Destabilizing
		R129S	-0.719	Moderate Destabilizing
		P136L	1.559	Very High Stabilizing
		E137D	0.227	Low Stabilizing
		E137K	0.308	Moderate Stabilizing
		A176S	-0.039	Slightly Destabilizing
		R179Q	0.01	Slightly Stabilizing
		R179L	0.226	Low Stabilizing
		S186L	1.554	Very High Stabilizing
		R200Q	-0.185	Low Destabilizing
		Q202H	0.521	Moderate Stabilizing
		D206N	-0.093	Slightly Destabilizing
		L210I	-0.142	Low Destabilizing
		R212C	-0.208	Moderate Destabilizing
		L219Q	0.858	Moderate Stabilizing
		L225I	-0.427	Moderate Destabilizing
		S232L	2.233	Very High Stabilizing
		S233L	1.673	Very High Stabilizing
		Q239H	0.061	Slightly Stabilizing
		Q239E	-0.677	Moderate Destabilizing
		A246P	0.077	Slightly Stabilizing
		R250H	-0.774	High Destabilizing
		R250C	-1.032	High Destabilizing
		D258Y	1.585	Very High Stabilizing
		R267Q	-0.358	Moderate Destabilizing
		R276Q	-1.631	Very High Destabilizing
		R276 W	0.117	Slightly Stabilizing
		A295V	-0.051	Slightly Destabilizing
		A296S	-0.906	High Destabilizing
		A296T	-0.599	Moderate Destabilizing
		S305F	1.677	Very High Stabilizing
		S337L	0.614	Moderate Stabilizing
		D344V	-0.169	Low Destabilizing
		D344E	0.323	Moderate Stabilizing
		R360 W	-0.468	Moderate Destabilizing
		R360Q	-0.446	Moderate Destabilizing
		R366 W	0.573	Moderate Stabilizing
		R366Q	0.457	Moderate Stabilizing
		G372D	0.149	Low Stabilizing
		D392G	0.186	Low Stabilizing
		G396V	0.611	Moderate Stabilizing
		G396 W	0.771	Moderate Stabilizing
		G396R	0.732	Moderate Stabilizing
		E434K	0.648	Moderate Stabilizing
		E434Q	-0.026	Slightly Destabilizing
		S468C	0.083	Slightly Stabilizing
		S468N	0.626	Moderate Stabilizing
		E469K	-0.126	Low Destabilizing
		L474M	-0.923	High Destabilizing
		R481C	-0.264	Moderate Destabilizing
		R481H	-0.016	Slightly Destabilizing
		H490Y	0.1111	Slightly Stabilizing
		A498V	0.386	Moderate Stabilizing
		E499K	0.109	Slightly Stabilizing
		R510S	-0.859	High Destabilizing
		R510H	-0.649	Moderate Destabilizing
		R513Q	-0.101	Slightly Destabilizing
		R523 W	-0.294	Moderate Destabilizing
		R523Q	-0.384	Moderate Destabilizing
		A527V	0.293	Moderate Stabilizing
		A527S	-0.219	Moderate Destabilizing
		A546S	-0.317	Moderate Destabilizing
		E569K	0.652	Moderate Stabilizing
		G572C	0.371	Moderate Stabilizing
		G572V	1.321	Very High Stabilizing
		R577Q	-0.688	Moderate Destabilizing
		R580H	-0.464	Moderate Destabilizing
		R580L	-0.02	Slightly Destabilizing
		R580C	-0.442	Moderate Destabilizing
		R580G	-1.599	Very High Destabilizing
		V588M	-0.161	Low Destabilizing
		V619M	-0.203	Moderate Destabilizing
		R629Q	-0.74	Moderate Destabilizing
		R644 W	-0.324	Moderate Destabilizing
		R644Q	-0.928	High Destabilizing
		R644L	-0.558	Moderate Destabilizing
		R646Q	0	No Effect
		R646 W	0.234	Low Stabilizing
		L658M	-0.699	Moderate Destabilizing
		G3E	-0.222	Moderate Destabilizing
		M4I	-0.472	Moderate Destabilizing
		T6A	-0.626	Moderate Destabilizing
		G9E	-0.92	High Destabilizing
		Y11C	-0.394	Moderate Destabilizing
		V20G	-3.147	Very High Destabilizing
		E24Q	-0.422	Moderate Destabilizing
		E25D	-0.636	Moderate Destabilizing
		D26N	0.871	Moderate Stabilizing
		P27L	0.502	Moderate Stabilizing
		R35 W	0.613	Moderate Stabilizing
		T37N	0.174	Low Stabilizing
		I42V	-1.251	Very High Destabilizing
		V45G	-2.117	Very High Destabilizing
		L46F	0.838	Moderate Stabilizing
		W65R	-1.531	Very High Destabilizing
		K69T	-0.112	Slightly Destabilizing
		K82N	-0.206	Moderate Destabilizing
		G84R	-0.345	Moderate Destabilizing
		L91I	1.344	Very High Stabilizing
		G94V	1.045	High Stabilizing
		V100I	0.232	Low Stabilizing
		N106S	-0.828	High Destabilizing
		A114S	-1.055	High Destabilizing
		P119A	-0.312	Moderate Destabilizing
		L131F	-0.206	Moderate Destabilizing
		S132N	0.643	Moderate Stabilizing
		A144V	0.979	High Stabilizing
		K150N	-0.468	Moderate Destabilizing
		K151T	-0.216	Moderate Destabilizing
		S165I	1.161	High Stabilizing
		M181V	-0.736	Moderate Destabilizing
		H184Y	1.09	High Stabilizing
		F185L	-0.374	Moderate Destabilizing
		A189T	-0.023	Slightly Destabilizing
		Q190K	0.271	Moderate Stabilizing
		C194 W	-0.586	Moderate Destabilizing
		H196R	-0.505	Moderate Destabilizing
		P203L	0.558	Moderate Stabilizing
		P205H	0.893	High Stabilizing
		K222N	-1.472	Very High Destabilizing
		R234L	-0.317	Moderate Destabilizing
		K242N	-0.124	Low Destabilizing
		G244 W	-0.287	Moderate Destabilizing
		K252N	0.092	Slightly Stabilizing
		Y253S	-2.944	Very High Destabilizing
		Y254D	-1.886	Very High Destabilizing
		P261H	0.158	Low Stabilizing
		P265T	0.546	Moderate Stabilizing
		Q298H	0.138	Low Stabilizing
		L304V	-1.409	Very High Destabilizing
		E309K	0.367	Moderate Stabilizing
		D317H	0.56	Moderate Stabilizing
		D322V	-0.168	Low Destabilizing
		V332M	-0.166	Low Destabilizing
		S345I	0.009	Slightly Stabilizing
		R357Q	-0.126	Low Destabilizing
		R374H	0.119	Slightly Stabilizing
		W377C	-1.314	Very High Destabilizing
		V379M	-0.04	Slightly Destabilizing
		Y387C	0.136	Low Stabilizing
		P395H	1.507	Very High Stabilizing
		D397N	0.288	Moderate Stabilizing
		D412N	-0.193	Moderate Destabilizing
		S416F	0.498	Moderate Stabilizing
		S428P	0.055	Slightly Stabilizing
		P429S	0.396	Moderate Stabilizing
		R438Q	-0.147	Low Destabilizing
		G451D	0.156	Low Stabilizing
		S456F	1.041	High Stabilizing
		R459C	-0.373	Moderate Destabilizing
		G485 W	-0.166	Low Destabilizing
		D495H	0.347	Moderate Stabilizing
		A496S	-0.114	Slightly Destabilizing
		G500N	-1.382	Very High Destabilizing
		V507I	0.033	Slightly Stabilizing
		A517S	-0.065	Slightly Destabilizing
		H528R	-0.242	Moderate Destabilizing
		L540V	-0.416	Moderate Destabilizing
		Q548H	-0.04	Slightly Destabilizing
		G554D	0.63	Moderate Stabilizing
		Y557C	-1.211	High Destabilizing
		D568N	-0.245	Moderate Destabilizing
		A574T	0.999	High Stabilizing
		N575H	1.141	High Stabilizing
		I579M	-0.021	Slightly Destabilizing
		D582H	0.338	Moderate Stabilizing
		R593H	-0.699	Moderate Destabilizing
		R598C	-0.298	Moderate Destabilizing
		Q599R	-0.182	Low Destabilizing
		N601Y	0.564	Moderate Stabilizing
		Q608P	0.121	Low Stabilizing
		E612Q	0.195	Low Stabilizing
		V631I	0.284	Moderate Stabilizing
		G636 W	-0.503	Moderate Destabilizing
		G637V	1.269	Very High Stabilizing
		S642 W	0.65	Moderate Stabilizing
		T643M	0.714	Moderate Stabilizing
		R648H	-0.026	Slightly Destabilizing
		G649E	-0.075	Slightly Destabilizing
		D655N	0.354	Moderate Stabilizing
		A666S	0.374	Moderate Stabilizing

## Sheet: Supplementary data 5
		List of Kindlin-associated Mechanosensitive Proteins that are Components of Major Mechano-chemical Signaling
		Name of protein	Type	Major Cellular function	Kindlin involved	Refs.							References: 4. Finch-Edmondson, M. & Sudol, M. Framework to function: mechanosensitive regulators of gene transcription. Cellular & Molecular Biology Letters 21, 28 (2016). 5. Tong, X. et al. MYOCD and SMAD3/SMAD4 form a positive feedback loop and drive TGF-β-induced epithelial-mesenchymal transition in non-small cell lung cancer. Oncogene 39, 2890–2904 (2020). 6. Guenther, C. et al. A β2-Integri…
		SRF	TF	EMT	Kindlin 3, Kindlin 2	4
		MYOCD	TF	EMT	Kindlin 2	5		Type indicated by different colour
		MRTF-A	TF	EMT	Kindlin 3	6		TF = Transcription factor
		MRTF-B	TF	EMT	Kindlin 2	6		MIC=mechanochemical ion channels
		YY1AP1	TF	Invasion	Kindlin 2	7		MRP=Mechanochemical receptor proteins
		TAFAZZIN	TF	Invasion	Kindlin 2	8		MCP=Mechanosensitive cytoskeletal proteins
		CTNNB	TF	EMT	Kindlin 2	9		OTHERS=proteins with other cellular functions
		NFKB	TF	EMT	Kindlin 2	10
		FOXP3	TF	Invasion	Kindlin 2	11
		SMAD	TF	EMT (involved in TGF-beta pathway)	Kindlin 2	12
		AP1	TF	EMT/Cell proliferation/apoptosis	Kindlin 2	13
		KLF2	TF	Quiescence/proliferation	Kindlin 2	14
		KLF4	TF	Cell cycle arrest/apoptosis	Kindlin 2	15
		GATA4	TF	Survival (anti-apoptotic)	Kindlin 2	16
		CEBP	TF	Proliferation/apoptosis/differentiation	Kindlin 2	17
		ROCK1	TF	Cell migration/adhesion/proliferation	Kindlin 2	18
		MURF1	TF	Protein breakdown – muscle atrophy	Kindlin 2	19
		P53	TF	Tumor suppressor/controls proliferation	Kindlin 2	20
		P21	TF	Cell cycle inhibitor/anti-proliferation	Kindlin 2	20
		TCF4	TF	Regulate gene expression in immune system and brain during development	Kindlin 2	21
		TRAAK	MIC	Nervous system – signaling	Kindlin 1	22
		PIEZO1	MIC	Mechanotransduction processes	Kindlin 2	23
		PIEZO2	MIC	Mechanotransduction processes	Kindlin 2	24
		TRPV	MIC	Signaling – homeostasis	Kindlin 1	25
		INTEGRIN	MRP	Signaling/adhesion	Kindlin 1, Kindlin 2, Kindlin 3	26–28
		EMR2/ADGRE2	MRP	Adhesion/migration of myeloid cells	Kindlin 2 (Based on ITGB2)	29
		CD97/ADGRE5	MRP	Invasion	Kindlin 3	30
		GPR56/ADGRG1	MRP	Inhibits overmigration of neurons	Kindlin 2	31
		TGF-BETA	MRP	EMT, immunosuppression	Kindlin 1, Kindlin 2	32,33
		TMX4	MRP	ER reductase – protein folding	Kindlin 1, Kindlin 2	34
		Talin	MCP	Cell-ECM communication	Kindlin 1, Kindlin 2, Kindlin 3	26,35,36
		Actin	MCP	Cytoskeletal structure- focal adhesions (migration, contractility, shape)	Kindlin 2	37
		Vinculin	MCP	Cell adhesion	Kindlin 2	38
		Paxillin	MCP	Signaling	Kindlin 2	35,39
		CTNNA	MCP	Adherens junction	Kindlin 2	21
		Vimentin	MCP	EMT	Kindlin 2	40
		Alpha Tubulin	MCP	Cell division	Kindlin 2	41
		Beta Tubulin	MCP	Cell division	Kindlin 2	42
		Arp2	MCP	Cytoskeleton- branched nucleation of F-actin	Kindlin 2	39
		Arp3	MCP	Cytoskeleton- branched nucleation of F-actin	Kindlin 2	39
		ILK	MCP	Invasion	Kindlin 1, Kindlin 2, Kindlin 3	43,44
		GIV	MCP	Signaling	Kindlin 2	45
		PARVA	MCP	Cell survival/invasion	Kindlin 2	46
		LMNA	MCP	Cell proliferation	Kindlin2	47
					(via F-actin)
		FYB	OTHERS	Cell motility, proliferation, and activation	Kindlin 3	48
		APBB1IP	OTHERS	Immune response regulator and cancer cell invasion	Kindlin 3	49
		FBLIM	OTHERS	Cell-ECM adhesion	Kindlin 1, Kindlin 2	50
		GNB2L1	OTHERS	Cell signaling	Kindlin 3	51
		SKI2 W	OTHERS	DNA replication/repair and translation (helicase activity)	Kindlin 2	STRING
		CLATHRIN	OTHERS	Cell interactions, signaling, homeostasis- endocytosis	Kindlin 2	52
		DNMT1	OTHERS	DNA methylation	Kindlin 2	53
		DNMT3a	OTHERS	DNA methylation	Kindlin 2	54
		Bardet-Biedl syndrome proteins	OTHERS	Ciliary trafficking	Kindlin 2	55
		RAC1	OTHERS	Cytoskeleton regulation	Kindlin 3	56
		RAC3	OTHERS	Invasion	Kindlin 3	57
		GSK3BETA	OTHERS	Apoptosis/cell motility	Kindlin 2	21
		COL1A1	OTHERS	Cytoskeleton regulation, cell motility	Kindlin2	58,59
		FN1	OTHERS	Cell adhesion, migration	Kindlin2	60,61
