# Supplementary material for: Pan-cancer analyses suggest kindlin-associated global mechanochemical alterations
Source: Commun Biol. 2024 Mar 28;7:372. doi: 10.1038/s42003-024-06044-5 (PMC10978987; doi:10.1038/s42003-024-06044-5)
Supplement: Supplementary file 4 — Supplementary Data 2 [file 42003_2024_6044_MOESM4_ESM.xlsx]

## Sheet: 1e.i
FERMT1: OS
	1	OS_STATUS	OS_MONTHS				This is a comparative survival analysis where the survival effect of high and low FERMT1 mRNA expressions are checked using GEPIA. • Go to: http://gepia.cancer-pku.cn/detail.php?gene=FERMT1&tag=survival • Select Overall survival • Select group cutoff as median • Set both high and low cut-off as 50% • Select all cancer datasets • Plot
TCGA-4C-A93U	mRNA Low	0:LIVING	4.24105
TCGA-BJ-A0YZ	mRNA High	0:LIVING	24.7888
TCGA-BJ-A0Z0	mRNA High	0:LIVING	13.7752
TCGA-BJ-A0Z2	mRNA High	0:LIVING	49.7748
TCGA-BJ-A0Z3	mRNA Low	0:LIVING	16.3395
TCGA-BJ-A0Z5	mRNA High	0:LIVING	14.7286
TCGA-BJ-A0Z9	mRNA High	0:LIVING	41.3256
TCGA-BJ-A0ZA	mRNA High	0:LIVING	18.871
TCGA-BJ-A0ZB	mRNA High	0:LIVING	4.01091
TCGA-BJ-A0ZC	mRNA High	0:LIVING	11.5725
TCGA-BJ-A0ZE	mRNA High	0:LIVING	16.7341
TCGA-BJ-A0ZG	mRNA High	0:LIVING	25.4792
TCGA-BJ-A0ZH	mRNA Low	0:LIVING	15.1231
TCGA-BJ-A0ZJ	mRNA High	0:LIVING	42.0817
TCGA-BJ-A18Y	mRNA High	0:LIVING	51.3857
TCGA-BJ-A18Z	mRNA Low	0:LIVING	41.5228
TCGA-BJ-A190	mRNA High	0:LIVING	20.5806
TCGA-BJ-A191	mRNA Low	0:LIVING	4.83282
TCGA-BJ-A192	mRNA High	0:LIVING	44.3502
TCGA-BJ-A28R	mRNA Low	0:LIVING	42.1475
TCGA-BJ-A28S	mRNA High	0:LIVING	21.0409
TCGA-BJ-A28T	mRNA High	0:LIVING	35.5393
TCGA-BJ-A28V	mRNA High	0:LIVING	32.449
TCGA-BJ-A28W	mRNA High	0:LIVING	11.3095
TCGA-BJ-A28X	mRNA Low	0:LIVING	30.9695
TCGA-BJ-A28Z	mRNA Low	0:LIVING	11.0793
TCGA-BJ-A290	mRNA Low	0:LIVING	30.2134
TCGA-BJ-A291	mRNA High	0:LIVING	22.8819
TCGA-BJ-A2N7	mRNA High	0:LIVING	18.3779
TCGA-BJ-A2N8	mRNA Low	0:LIVING	16.5697
TCGA-BJ-A2N9	mRNA High	0:LIVING	20.482
TCGA-BJ-A2NA	mRNA High	0:LIVING	18.9697
TCGA-BJ-A2P4	mRNA High	0:LIVING	12.8218
TCGA-BJ-A3EZ	mRNA High	0:LIVING	16.0108
TCGA-BJ-A3F0	mRNA High	0:LIVING	13.9396
TCGA-BJ-A3PR	mRNA High	0:LIVING	36.3941
TCGA-BJ-A3PT	mRNA High	0:LIVING	23.3093
TCGA-BJ-A3PU	mRNA Low	0:LIVING	18.6409
TCGA-BJ-A45C	mRNA High	1:DECEASED	7.98895
TCGA-BJ-A45D	mRNA Low	0:LIVING	10.8821
TCGA-BJ-A45E	mRNA High	0:LIVING	21.008
TCGA-BJ-A45F	mRNA High	0:LIVING	3.45202
TCGA-BJ-A45G	mRNA High	0:LIVING	23.8354
TCGA-BJ-A45H	mRNA High	0:LIVING	28.438
TCGA-BJ-A45I	mRNA Low	0:LIVING	15.4519
TCGA-BJ-A45J	mRNA Low	0:LIVING	21.6326
TCGA-BJ-A45K	mRNA High	0:LIVING	23.1778
TCGA-BJ-A4O8	mRNA High	0:LIVING	19.4299
TCGA-BJ-A4O9	mRNA Low	0:LIVING	23.4737
TCGA-CE-A13K	mRNA Low	0:LIVING	12.6574
TCGA-CE-A27D	mRNA High	0:LIVING	12.2958
TCGA-CE-A3MD	mRNA High	0:LIVING	12.7889
TCGA-CE-A3ME	mRNA Low	0:LIVING	12.4601
TCGA-CE-A481	mRNA Low	0:LIVING	11.3752
TCGA-CE-A482	mRNA High	0:LIVING	10.6848
TCGA-CE-A483	mRNA Low	0:LIVING	15.0245
TCGA-CE-A484	mRNA High	0:LIVING	12.4273
TCGA-CE-A485	mRNA High	0:LIVING	12.6574
TCGA-DE-A0XZ	mRNA Low	0:LIVING	35.8352
TCGA-DE-A0Y2	mRNA Low	0:LIVING	21.6326
TCGA-DE-A0Y3	mRNA High	0:LIVING	50.1693
TCGA-DE-A2OL	mRNA Low	0:LIVING	37.6434
TCGA-DE-A3KN	mRNA Low	0:LIVING	27.3202
TCGA-DE-A4M8	mRNA Low	0:LIVING	18.5423
TCGA-DE-A4M9	mRNA High	0:LIVING	18.8381
TCGA-DE-A4MA	mRNA Low	0:LIVING	30.1147
TCGA-DE-A4MB	mRNA Low	0:LIVING	11.5725
TCGA-DE-A4MC	mRNA High	0:LIVING	30.0161
TCGA-DE-A4MD	mRNA High	0:LIVING	25.1175
TCGA-DE-A69J	mRNA Low	0:LIVING	14.6957
TCGA-DE-A69K	mRNA Low	0:LIVING	14.2683
TCGA-DE-A7U5	mRNA High	0:LIVING	2.76161
TCGA-DJ-A13L	mRNA Low	0:LIVING	9.96153
TCGA-DJ-A13M	mRNA High	0:LIVING	48.7885
TCGA-DJ-A13O	mRNA High	0:LIVING	38.1694
TCGA-DJ-A13P	mRNA Low	0:LIVING	169.313
TCGA-DJ-A13R	mRNA High	0:LIVING	18.5751
TCGA-DJ-A13S	mRNA High	0:LIVING	8.71223
TCGA-DJ-A13T	mRNA Low	0:LIVING	56.1857
TCGA-DJ-A13U	mRNA High	0:LIVING	52.2734
TCGA-DJ-A13V	mRNA Low	0:LIVING	43.1667
TCGA-DJ-A13W	mRNA Low	0:LIVING	52.372
TCGA-DJ-A13X	mRNA Low	0:LIVING	8.31772
TCGA-DJ-A1QD	mRNA Low	0:LIVING	48.0652
TCGA-DJ-A1QE	mRNA High	0:LIVING	135.911
TCGA-DJ-A1QF	mRNA Low	0:LIVING	30.6079
TCGA-DJ-A1QG	mRNA Low	0:LIVING	44.9748
TCGA-DJ-A1QH	mRNA Low	0:LIVING	42.5091
TCGA-DJ-A1QI	mRNA Low	0:LIVING	14.9587
TCGA-DJ-A1QL	mRNA High	0:LIVING	17.5888
TCGA-DJ-A1QM	mRNA High	0:LIVING	6.01637
TCGA-DJ-A1QN	mRNA Low	0:LIVING	42.5749
TCGA-DJ-A1QO	mRNA High	0:LIVING	47.4077
TCGA-DJ-A1QQ	mRNA High	0:LIVING	17.556
TCGA-DJ-A2PN	mRNA High	0:LIVING	10.093
TCGA-DJ-A2PO	mRNA High	0:LIVING	7.98895
TCGA-DJ-A2PP	mRNA High	0:LIVING	30.575
TCGA-DJ-A2PQ	mRNA Low	0:LIVING	35.4078
TCGA-DJ-A2PR	mRNA Low	0:LIVING	27.4518
TCGA-DJ-A2PS	mRNA High	0:LIVING	26.2025
TCGA-DJ-A2PT	mRNA High	0:LIVING	38.827
TCGA-DJ-A2PU	mRNA Low	0:LIVING	33.9613
TCGA-DJ-A2PV	mRNA Low	0:LIVING	31.9887
TCGA-DJ-A2PW	mRNA Low	0:LIVING	34.8489
TCGA-DJ-A2PX	mRNA Low	0:LIVING	28.9641
TCGA-DJ-A2PY	mRNA Low	0:LIVING	8.77799
TCGA-DJ-A2PZ	mRNA High	0:LIVING	8.41635
TCGA-DJ-A2Q0	mRNA High	0:LIVING	34.3558
TCGA-DJ-A2Q1	mRNA High	0:LIVING	37.7421
TCGA-DJ-A2Q2	mRNA High	0:LIVING	43.9557
TCGA-DJ-A2Q3	mRNA High	0:LIVING	40.2407
TCGA-DJ-A2Q4	mRNA Low	0:LIVING	33.9284
TCGA-DJ-A2Q5	mRNA Low	0:LIVING	37.479
TCGA-DJ-A2Q6	mRNA Low	0:LIVING	36.4599
TCGA-DJ-A2Q7	mRNA Low	0:LIVING	35.1119
TCGA-DJ-A2Q9	mRNA High	0:LIVING	35.901
TCGA-DJ-A2QA	mRNA Low	0:LIVING	33.5339
TCGA-DJ-A2QB	mRNA High	0:LIVING	35.1777
TCGA-DJ-A2QC	mRNA Low	0:LIVING	39.9448
TCGA-DJ-A3UK	mRNA Low	0:LIVING	36.9201
TCGA-DJ-A3UM	mRNA High	0:LIVING	31.0353
TCGA-DJ-A3UN	mRNA Low	0:LIVING	32.4161
TCGA-DJ-A3UO	mRNA Low	0:LIVING	31.4627
TCGA-DJ-A3UP	mRNA High	0:LIVING	16.4053
TCGA-DJ-A3UQ	mRNA Low	0:LIVING	19.5614
TCGA-DJ-A3UR	mRNA Low	0:LIVING	36.3284
TCGA-DJ-A3US	mRNA High	0:LIVING	32.8106
TCGA-DJ-A3UT	mRNA High	0:LIVING	36.3284
TCGA-DJ-A3UU	mRNA Low	0:LIVING	23.4408
TCGA-DJ-A3UW	mRNA High	0:LIVING	59.5719
TCGA-DJ-A3UX	mRNA High	0:LIVING	11.3423
TCGA-DJ-A3UY	mRNA High	0:LIVING	35.8681
TCGA-DJ-A3UZ	mRNA High	0:LIVING	40.9639
TCGA-DJ-A3V0	mRNA High	0:LIVING	36.9859
TCGA-DJ-A3V2	mRNA Low	0:LIVING	20.219
TCGA-DJ-A3V3	mRNA Low	0:LIVING	30.6079
TCGA-DJ-A3V4	mRNA High	0:LIVING	42.542
TCGA-DJ-A3V5	mRNA High	0:LIVING	19.1998
TCGA-DJ-A3V7	mRNA High	0:LIVING	23.2107
TCGA-DJ-A3V8	mRNA High	0:LIVING	21.271
TCGA-DJ-A3V9	mRNA Low	0:LIVING	20.482
TCGA-DJ-A3VA	mRNA Low	0:LIVING	24.8216
TCGA-DJ-A3VB	mRNA Low	0:LIVING	22.9148
TCGA-DJ-A3VD	mRNA High	0:LIVING	40.7009
TCGA-DJ-A3VE	mRNA Low	0:LIVING	18.9697
TCGA-DJ-A3VF	mRNA Low	0:LIVING	9.59989
TCGA-DJ-A3VG	mRNA High	0:LIVING	35.6708
TCGA-DJ-A3VI	mRNA Low	0:LIVING	3.12325
TCGA-DJ-A3VJ	mRNA Low	0:LIVING	36.427
TCGA-DJ-A3VK	mRNA Low	0:LIVING	24.7559
TCGA-DJ-A3VL	mRNA Low	0:LIVING	23.4408
TCGA-DJ-A3VM	mRNA High	0:LIVING	27.6161
TCGA-DJ-A4UL	mRNA Low	0:LIVING	30.8709
TCGA-DJ-A4UP	mRNA High	0:LIVING	30.1147
TCGA-DJ-A4UQ	mRNA High	0:LIVING	33.0407
TCGA-DJ-A4UR	mRNA Low	0:LIVING	34.7832
TCGA-DJ-A4UT	mRNA High	0:LIVING	27.0572
TCGA-DJ-A4UW	mRNA High	0:LIVING	26.9257
TCGA-DJ-A4V0	mRNA High	0:LIVING	35.5393
TCGA-DJ-A4V2	mRNA High	0:LIVING	3.12325
TCGA-DJ-A4V4	mRNA High	0:LIVING	15.8135
TCGA-DJ-A4V5	mRNA High	0:LIVING	35.375
TCGA-DO-A1JZ	mRNA High	0:LIVING	54.9035
TCGA-DO-A1K0	mRNA Low	0:LIVING	21.534
TCGA-DO-A2HM	mRNA Low	0:LIVING	2.33422
TCGA-E3-A3DY	mRNA Low	0:LIVING	92.5469
TCGA-E3-A3DZ	mRNA High	0:LIVING	47.2104
TCGA-E3-A3E0	mRNA High	0:LIVING	66.3774
TCGA-E3-A3E1	mRNA High	0:LIVING	80.5142
TCGA-E3-A3E2	mRNA Low	0:LIVING	63.1883
TCGA-E3-A3E3	mRNA Low	0:LIVING	52.4378
TCGA-E3-A3E5	mRNA Low	0:LIVING	39.9448
TCGA-E8-A242	mRNA Low	0:LIVING	31.2325
TCGA-E8-A2EA	mRNA High	0:LIVING	35.6708
TCGA-E8-A3X7	mRNA Low	0:LIVING	31.2654
TCGA-E8-A413	mRNA High	0:LIVING	29.9832
TCGA-E8-A414	mRNA High	0:LIVING	31.4955
TCGA-E8-A415	mRNA High	0:LIVING	31.0353
TCGA-E8-A416	mRNA High	0:LIVING	31.2983
TCGA-E8-A417	mRNA High	0:LIVING	30.838
TCGA-E8-A418	mRNA High	0:LIVING	3.02462
TCGA-E8-A419	mRNA Low	0:LIVING	25.4463
TCGA-E8-A432	mRNA Low	0:LIVING	30.6079
TCGA-E8-A433	mRNA Low	0:LIVING	31.2654
TCGA-E8-A434	mRNA High	0:LIVING	31.3312
TCGA-E8-A436	mRNA High	0:LIVING	14.9587
TCGA-E8-A437	mRNA Low	0:LIVING	39.879
TCGA-E8-A438	mRNA Low	0:LIVING	33.501
TCGA-E8-A44K	mRNA High	0:LIVING	31.0024
TCGA-E8-A44M	mRNA Low	0:LIVING	30.1476
TCGA-EL-A3CL	mRNA Low	1:DECEASED	31.6599
TCGA-EL-A3CM	mRNA Low	1:DECEASED	26.7285
TCGA-EL-A3CN	mRNA High	0:LIVING	155.538
TCGA-EL-A3CO	mRNA High	1:DECEASED	97.7414
TCGA-EL-A3CP	mRNA Low	0:LIVING	158.826
TCGA-EL-A3CR	mRNA Low	1:DECEASED	7.66019
TCGA-EL-A3CS	mRNA High	1:DECEASED	45.5337
TCGA-EL-A3CT	mRNA Low	1:DECEASED	60.9528
TCGA-EL-A3CU	mRNA Low	0:LIVING	157.149
TCGA-EL-A3CV	mRNA Low	0:LIVING	37.9393
TCGA-EL-A3CW	mRNA High	1:DECEASED	57.0076
TCGA-EL-A3CX	mRNA High	0:LIVING	106.618
TCGA-EL-A3CY	mRNA Low	0:LIVING	4.1753
TCGA-EL-A3CZ	mRNA High	0:LIVING	79.495
TCGA-EL-A3D1	mRNA High	0:LIVING	98.5304
TCGA-EL-A3D4	mRNA Low	0:LIVING	69.5664
TCGA-EL-A3D6	mRNA Low	0:LIVING	108.36
TCGA-EL-A3GO	mRNA High	0:LIVING	64.865
TCGA-EL-A3GP	mRNA Low	0:LIVING	49.5118
TCGA-EL-A3GQ	mRNA Low	0:LIVING	50.2351
TCGA-EL-A3GR	mRNA High	0:LIVING	115.1
TCGA-EL-A3GS	mRNA High	0:LIVING	65.3911
TCGA-EL-A3GU	mRNA High	0:LIVING	136.009
TCGA-EL-A3GV	mRNA High	0:LIVING	50.3666
TCGA-EL-A3GW	mRNA High	0:LIVING	50.2022
TCGA-EL-A3GX	mRNA Low	0:LIVING	147.746
TCGA-EL-A3GY	mRNA High	0:LIVING	101.128
TCGA-EL-A3GZ	mRNA Low	0:LIVING	139.988
TCGA-EL-A3H1	mRNA Low	1:DECEASED	49.3145
TCGA-EL-A3H2	mRNA High	1:DECEASED	33.501
TCGA-EL-A3H3	mRNA High	0:LIVING	43.3639
TCGA-EL-A3H4	mRNA Low	0:LIVING	49.709
TCGA-EL-A3H5	mRNA Low	0:LIVING	83.5717
TCGA-EL-A3H7	mRNA Low	0:LIVING	139.001
TCGA-EL-A3H8	mRNA Low	0:LIVING	150.475
TCGA-EL-A3MW	mRNA Low	0:LIVING	108.656
TCGA-EL-A3MX	mRNA Low	1:DECEASED	57.6322
TCGA-EL-A3MY	mRNA Low	1:DECEASED	17.5231
TCGA-EL-A3MZ	mRNA Low	1:DECEASED	52.5035
TCGA-EL-A3N2	mRNA High	0:LIVING	29.6545
TCGA-EL-A3N3	mRNA Low	0:LIVING	178.288
TCGA-EL-A3T0	mRNA Low	0:LIVING	142.519
TCGA-EL-A3T1	mRNA High	0:LIVING	129.566
TCGA-EL-A3T2	mRNA High	0:LIVING	32.4818
TCGA-EL-A3T3	mRNA Low	0:LIVING	132.064
TCGA-EL-A3T6	mRNA Low	0:LIVING	98.2345
TCGA-EL-A3T7	mRNA Low	0:LIVING	41.2927
TCGA-EL-A3T8	mRNA Low	0:LIVING	107.473
TCGA-EL-A3T9	mRNA High	1:DECEASED	5.72049
TCGA-EL-A3TA	mRNA High	0:LIVING	66.9034
TCGA-EL-A3TB	mRNA High	0:LIVING	82.8155
TCGA-EL-A3ZG	mRNA Low	0:LIVING	89.5552
TCGA-EL-A3ZH	mRNA High	0:LIVING	91.1661
TCGA-EL-A3ZK	mRNA High	0:LIVING	51.7803
TCGA-EL-A3ZL	mRNA Low	0:LIVING	62.3007
TCGA-EL-A3ZM	mRNA Low	0:LIVING	36.0325
TCGA-EL-A3ZN	mRNA Low	0:LIVING	53.0624
TCGA-EL-A3ZO	mRNA High	0:LIVING	72.6896
TCGA-EL-A3ZP	mRNA High	0:LIVING	65.4897
TCGA-EL-A3ZQ	mRNA Low	0:LIVING	61.2158
TCGA-EL-A3ZR	mRNA High	0:LIVING	60.1637
TCGA-EL-A3ZS	mRNA High	0:LIVING	7.06842
TCGA-EL-A3ZT	mRNA High	0:LIVING	59.4404
TCGA-EL-A4JV	mRNA High	0:LIVING	57.4679
TCGA-EL-A4JW	mRNA High	0:LIVING	34.7174
TCGA-EL-A4JX	mRNA High	0:LIVING	45.9611
TCGA-EL-A4JZ	mRNA Low	0:LIVING	61.0185
TCGA-EL-A4K0	mRNA Low	0:LIVING	31.0353
TCGA-EL-A4K1	mRNA Low	0:LIVING	34.3887
TCGA-EL-A4K2	mRNA High	0:LIVING	30.5093
TCGA-EL-A4K4	mRNA Low	0:LIVING	53.3583
TCGA-EL-A4K6	mRNA High	0:LIVING	44.1529
TCGA-EL-A4K7	mRNA Low	0:LIVING	41.1283
TCGA-EL-A4K9	mRNA Low	0:LIVING	47.8351
TCGA-EL-A4KD	mRNA Low	0:LIVING	43.594
TCGA-EL-A4KG	mRNA Low	0:LIVING	24.2956
TCGA-EL-A4KH	mRNA Low	0:LIVING	27.0572
TCGA-EL-A4KI	mRNA Low	0:LIVING	23.9011
TCGA-EM-A1CS	mRNA Low	0:LIVING	26.86
TCGA-EM-A1CT	mRNA Low	0:LIVING	18.1806
TCGA-EM-A1CU	mRNA Low	0:LIVING	20.9094
TCGA-EM-A1CV	mRNA Low	0:LIVING	48.4926
TCGA-EM-A1CW	mRNA High	0:LIVING	18.0491
TCGA-EM-A1YA	mRNA High	0:LIVING	19.7916
TCGA-EM-A1YB	mRNA High	0:LIVING	19.4628
TCGA-EM-A1YC	mRNA High	0:LIVING	78.6074
TCGA-EM-A1YD	mRNA High	0:LIVING	57.0076
TCGA-EM-A1YE	mRNA High	0:LIVING	54.0816
TCGA-EM-A22I	mRNA Low	0:LIVING	14.7286
TCGA-EM-A22J	mRNA High	0:LIVING	14.4985
TCGA-EM-A22K	mRNA Low	0:LIVING	15.7478
TCGA-EM-A22L	mRNA High	0:LIVING	10.4547
TCGA-EM-A22M	mRNA Low	0:LIVING	14.5313
TCGA-EM-A22N	mRNA High	0:LIVING	10.6519
TCGA-EM-A22O	mRNA Low	0:LIVING	44.1858
TCGA-EM-A22P	mRNA Low	0:LIVING	41.2927
TCGA-EM-A22Q	mRNA High	0:LIVING	14.2355
TCGA-EM-A2CJ	mRNA High	0:LIVING	47.5721
TCGA-EM-A2CK	mRNA High	0:LIVING	17.8847
TCGA-EM-A2CL	mRNA High	0:LIVING	13.1834
TCGA-EM-A2CN	mRNA High	0:LIVING	23.5066
TCGA-EM-A2CO	mRNA High	0:LIVING	6.04925
TCGA-EM-A2CP	mRNA High	0:LIVING	2.99175
TCGA-EM-A2CQ	mRNA High	0:LIVING	12.2958
TCGA-EM-A2CR	mRNA Low	0:LIVING	13.6437
TCGA-EM-A2CT	mRNA High	0:LIVING	48.4597
TCGA-EM-A2CU	mRNA Low	0:LIVING	13.1505
TCGA-EM-A2OV	mRNA High	0:LIVING	22.1587
TCGA-EM-A2OW	mRNA High	0:LIVING	40.3393
TCGA-EM-A2OX	mRNA Low	0:LIVING	19.7258
TCGA-EM-A2OY	mRNA High	0:LIVING	32.3175
TCGA-EM-A2OZ	mRNA Low	0:LIVING	33.9613
TCGA-EM-A2P0	mRNA High	0:LIVING	17.5888
TCGA-EM-A2P1	mRNA Low	0:LIVING	17.4573
TCGA-EM-A2P2	mRNA Low	0:LIVING	17.293
TCGA-EM-A2P3	mRNA Low	0:LIVING	14.5971
TCGA-EM-A3AI	mRNA High	0:LIVING	22.5203
TCGA-EM-A3AJ	mRNA High	0:LIVING	30.9366
TCGA-EM-A3AK	mRNA Low	0:LIVING	15.682
TCGA-EM-A3AL	mRNA Low	0:LIVING	14.1368
TCGA-EM-A3AN	mRNA Low	0:LIVING	33.0736
TCGA-EM-A3AO	mRNA Low	0:LIVING	44.5146
TCGA-EM-A3AP	mRNA Low	0:LIVING	8.35059
TCGA-EM-A3AQ	mRNA Low	0:LIVING	29.7202
TCGA-EM-A3AR	mRNA High	0:LIVING	37.2489
TCGA-EM-A3FJ	mRNA Low	0:LIVING	27.9449
TCGA-EM-A3FK	mRNA Low	0:LIVING	23.7696
TCGA-EM-A3FL	mRNA High	0:LIVING	47.3748
TCGA-EM-A3FM	mRNA Low	0:LIVING	21.008
TCGA-EM-A3FN	mRNA Low	0:LIVING	12.0656
TCGA-EM-A3FO	mRNA Low	0:LIVING	17.4902
TCGA-EM-A3FP	mRNA Low	0:LIVING	17.3916
TCGA-EM-A3FQ	mRNA High	0:LIVING	16.1752
TCGA-EM-A3FR	mRNA Low	0:LIVING	15.0245
TCGA-EM-A3O3	mRNA High	0:LIVING	14.4985
TCGA-EM-A3O6	mRNA High	0:LIVING	15.0574
TCGA-EM-A3O7	mRNA Low	0:LIVING	7.33143
TCGA-EM-A3O8	mRNA High	0:LIVING	12.5259
TCGA-EM-A3O9	mRNA High	0:LIVING	9.23825
TCGA-EM-A3OA	mRNA High	0:LIVING	27.0244
TCGA-EM-A3OB	mRNA Low	0:LIVING	38.6626
TCGA-EM-A3ST	mRNA Low	0:LIVING	38.8598
TCGA-EM-A3SU	mRNA Low	0:LIVING	29.9504
TCGA-EM-A3SX	mRNA Low	0:LIVING	29.8517
TCGA-EM-A3SY	mRNA High	0:LIVING	13.5122
TCGA-EM-A3SZ	mRNA Low	0:LIVING	12.7889
TCGA-EM-A4FF	mRNA Low	0:LIVING	84.5909
TCGA-EM-A4FH	mRNA High	0:LIVING	29.3257
TCGA-EM-A4FK	mRNA High	0:LIVING	21.3368
TCGA-EM-A4FM	mRNA Low	0:LIVING	5.32597
TCGA-EM-A4FN	mRNA Low	0:LIVING	26.3668
TCGA-EM-A4FO	mRNA Low	0:LIVING	26.3668
TCGA-EM-A4FQ	mRNA Low	0:LIVING	22.4545
TCGA-EM-A4FR	mRNA Low	0:LIVING	21.534
TCGA-EM-A4FU	mRNA High	0:LIVING	60.4925
TCGA-EM-A4FV	mRNA Low	0:LIVING	24.46
TCGA-EM-A4G1	mRNA High	0:LIVING	13.6766
TCGA-ET-A25G	mRNA High	0:LIVING	81.9279
TCGA-ET-A25I	mRNA High	0:LIVING	81.6977
TCGA-ET-A25J	mRNA High	0:LIVING	77.5553
TCGA-ET-A25K	mRNA Low	0:LIVING	70.4211
TCGA-ET-A25L	mRNA High	0:LIVING	56.5802
TCGA-ET-A25M	mRNA High	0:LIVING	60.1966
TCGA-ET-A25N	mRNA High	0:LIVING	63.3856
TCGA-ET-A25O	mRNA Low	0:LIVING	65.2924
TCGA-ET-A25P	mRNA Low	0:LIVING	18.3779
TCGA-ET-A25R	mRNA Low	0:LIVING	63.4514
TCGA-ET-A2MX	mRNA High	0:LIVING	88.4045
TCGA-ET-A2MY	mRNA Low	0:LIVING	58.75
TCGA-ET-A2MZ	mRNA Low	0:LIVING	37.2489
TCGA-ET-A2N0	mRNA High	0:LIVING	52.6022
TCGA-ET-A2N3	mRNA High	0:LIVING	83.3416
TCGA-ET-A2N4	mRNA Low	0:LIVING	2.66298
TCGA-ET-A2N5	mRNA High	0:LIVING	80.8758
TCGA-ET-A39I	mRNA High	1:DECEASED	33.238
TCGA-ET-A39J	mRNA Low	0:LIVING	106.092
TCGA-ET-A39K	mRNA High	0:LIVING	107.407
TCGA-ET-A39L	mRNA Low	0:LIVING	108.459
TCGA-ET-A39M	mRNA Low	0:LIVING	84.8867
TCGA-ET-A39N	mRNA High	0:LIVING	123.319
TCGA-ET-A39O	mRNA High	0:LIVING	100.569
TCGA-ET-A39P	mRNA High	0:LIVING	95.3414
TCGA-ET-A39R	mRNA High	0:LIVING	94.125
TCGA-ET-A39S	mRNA High	0:LIVING	55.1008
TCGA-ET-A39T	mRNA High	0:LIVING	98.2017
TCGA-ET-A3BN	mRNA High	0:LIVING	28.2408
TCGA-ET-A3BO	mRNA High	0:LIVING	50.3994
TCGA-ET-A3BP	mRNA Low	0:LIVING	79.1005
TCGA-ET-A3BQ	mRNA Low	0:LIVING	76.6348
TCGA-ET-A3BS	mRNA Low	0:LIVING	5.78624
TCGA-ET-A3BT	mRNA Low	0:LIVING	87.6155
TCGA-ET-A3BU	mRNA Low	0:LIVING	77.8183
TCGA-ET-A3BV	mRNA High	0:LIVING	75.4184
TCGA-ET-A3BW	mRNA Low	0:LIVING	46.6515
TCGA-ET-A3BX	mRNA High	0:LIVING	52.4707
TCGA-ET-A3DO	mRNA Low	0:LIVING	116.777
TCGA-ET-A3DP	mRNA Low	0:LIVING	94.5853
TCGA-ET-A3DQ	mRNA High	0:LIVING	84.8539
TCGA-ET-A3DR	mRNA Low	0:LIVING	80.5799
TCGA-ET-A3DS	mRNA High	0:LIVING	66.8376
TCGA-ET-A3DT	mRNA Low	0:LIVING	43.7255
TCGA-ET-A3DU	mRNA High	0:LIVING	62.8267
TCGA-ET-A3DV	mRNA High	0:LIVING	166.617
TCGA-ET-A3DW	mRNA Low	0:LIVING	24.723
TCGA-ET-A40P	mRNA Low	0:LIVING	43.9886
TCGA-ET-A40Q	mRNA Low	0:LIVING	46.257
TCGA-ET-A40R	mRNA Low	0:LIVING	44.3831
TCGA-ET-A40S	mRNA High	0:LIVING	40.2078
TCGA-ET-A40T	mRNA Low	0:LIVING	37.479
TCGA-ET-A4KN	mRNA Low	0:LIVING	33.1722
TCGA-ET-A4KQ	mRNA High	0:LIVING	31.3969
TCGA-FE-A22Z	mRNA Low	0:LIVING	73.7417
TCGA-FE-A230	mRNA High	0:LIVING	71.4403
TCGA-FE-A231	mRNA High	0:LIVING	31.5942
TCGA-FE-A232	mRNA High	0:LIVING	79.6923
TCGA-FE-A233	mRNA Low	0:LIVING	24.6901
TCGA-FE-A234	mRNA Low	0:LIVING	68.2184
TCGA-FE-A235	mRNA Low	0:LIVING	117.401
TCGA-FE-A236	mRNA High	0:LIVING	66.7719
TCGA-FE-A237	mRNA Low	0:LIVING	112.799
TCGA-FE-A238	mRNA Low	0:LIVING	39.9448
TCGA-FE-A239	mRNA Low	1:DECEASED	33.6325
TCGA-FE-A23A	mRNA Low	0:LIVING	81.8292
TCGA-FE-A3PA	mRNA Low	0:LIVING	106.355
TCGA-FE-A3PB	mRNA High	0:LIVING	85.1498
TCGA-FE-A3PC	mRNA Low	0:LIVING	85.6758
TCGA-FE-A3PD	mRNA Low	0:LIVING	78.7717
TCGA-FK-A3S3	mRNA Low	0:LIVING	71.0787
TCGA-FK-A3SB	mRNA Low	0:LIVING	4.10954
TCGA-FK-A3SD	mRNA High	0:LIVING	1.05204
TCGA-FK-A3SE	mRNA High	0:LIVING	22.0272
TCGA-FK-A3SG	mRNA Low	0:LIVING	0.920538
TCGA-FK-A3SH	mRNA Low	0:LIVING	48.0981
TCGA-FK-A4UB	mRNA Low	0:LIVING	116.086
TCGA-FY-A2QD	mRNA High	0:LIVING	1.2493
TCGA-FY-A3BL	mRNA Low	0:LIVING	20.4162
TCGA-FY-A3I4	mRNA High	0:LIVING	17.819
TCGA-FY-A3I5	mRNA High	0:LIVING	7.82457
TCGA-FY-A3NM	mRNA High	0:LIVING	29.0956
TCGA-FY-A3NN	mRNA Low	0:LIVING	0
TCGA-FY-A3NP	mRNA High	0:LIVING	16.1423
TCGA-FY-A3ON	mRNA High	0:LIVING	19.5614
TCGA-FY-A3R6	mRNA High	0:LIVING	13.9067
TCGA-FY-A3R7	mRNA High	0:LIVING	16.2738
TCGA-FY-A3R8	mRNA Low	0:LIVING	15.682
TCGA-FY-A3R9	mRNA High	0:LIVING	16.5697
TCGA-FY-A3RA	mRNA High	0:LIVING	18.082
TCGA-FY-A3TY	mRNA High	0:LIVING	23.3093
TCGA-FY-A3W9	mRNA High	0:LIVING	21.6326
TCGA-FY-A3WA	mRNA High	0:LIVING	17.0628
TCGA-FY-A3YR	mRNA High	0:LIVING	17.3587
TCGA-FY-A40K	mRNA Low	0:LIVING	15.156
TCGA-FY-A40L	mRNA High	0:LIVING	23.8682
TCGA-FY-A40M	mRNA High	0:LIVING	22.4874
TCGA-FY-A40N	mRNA Low	0:LIVING	19.0354
TCGA-FY-A4B0	mRNA High	0:LIVING	13.8081
TCGA-FY-A4B3	mRNA High	0:LIVING	14.0382
TCGA-FY-A4B4	mRNA High	0:LIVING	21.5998
TCGA-FY-A76V	mRNA Low	0:LIVING	1.67669
TCGA-GE-A2C6	mRNA High	0:LIVING	12.5259
TCGA-H2-A26U	mRNA High	0:LIVING	16.9971
TCGA-H2-A2K9	mRNA Low	0:LIVING	21.6655
TCGA-H2-A3RH	mRNA High	0:LIVING	12.4601
TCGA-H2-A3RI	mRNA Low	0:LIVING	11.0136
TCGA-H2-A421	mRNA Low	0:LIVING	20.0546
TCGA-H2-A422	mRNA High	0:LIVING	18.608
TCGA-IM-A3EB	mRNA High	0:LIVING	48.92
TCGA-IM-A3ED	mRNA High	0:LIVING	47.4077
TCGA-IM-A3U2	mRNA High	0:LIVING	18.5094
TCGA-IM-A3U3	mRNA Low	0:LIVING	16.8984
TCGA-IM-A41Y	mRNA Low	0:LIVING	21.8299
TCGA-IM-A41Z	mRNA High	0:LIVING	31.101
TCGA-IM-A420	mRNA High	0:LIVING	8.21909
TCGA-IM-A4EB	mRNA Low	0:LIVING	25.6436
TCGA-J8-A3NZ	mRNA Low	0:LIVING	17.2272
TCGA-J8-A3O0	mRNA High	0:LIVING	43.1667
TCGA-J8-A3O1	mRNA Low	0:LIVING	27.1887
TCGA-J8-A3O2	mRNA Low	0:LIVING	11.2437
TCGA-J8-A3YD	mRNA High	0:LIVING	31.8243
TCGA-J8-A3YE	mRNA Low	0:LIVING	27.8463
TCGA-J8-A3YF	mRNA Low	0:LIVING	24.6901
TCGA-J8-A3YG	mRNA High	0:LIVING	22.2902
TCGA-J8-A3YH	mRNA Low	0:LIVING	5.75336
TCGA-J8-A42S	mRNA Low	0:LIVING	2.46573
TCGA-J8-A4HW	mRNA High	0:LIVING	2.59723
TCGA-J8-A4HY	mRNA High	0:LIVING	0.197258
TCGA-KS-A41F	mRNA Low	0:LIVING	143.571
TCGA-KS-A41I	mRNA High	0:LIVING	15.9779
TCGA-KS-A41J	mRNA Low	0:LIVING	15.682
TCGA-KS-A41L	mRNA High	0:LIVING	113.851
TCGA-KS-A4I1	mRNA High	0:LIVING	26.6956
TCGA-KS-A4I3	mRNA Low	0:LIVING	43.6927
TCGA-KS-A4I5	mRNA High	0:LIVING	18.6409
TCGA-KS-A4I7	mRNA Low	0:LIVING	32.449
TCGA-KS-A4I9	mRNA Low	0:LIVING	87.3853
TCGA-KS-A4IB	mRNA High	0:LIVING	84.7224
TCGA-KS-A4IC	mRNA High	0:LIVING	35.2763
TCGA-KS-A4ID	mRNA High	0:LIVING	33.238
TCGA-L6-A4EP	mRNA Low	0:LIVING	33.4024
TCGA-L6-A4EQ	mRNA Low	0:LIVING	40.3722
TCGA-L6-A4ET	mRNA Low	0:LIVING	21.8299
TCGA-L6-A4EU	mRNA Low	0:LIVING	9.50127
TCGA-MK-A4N6	mRNA Low	0:LIVING	36.0982
TCGA-MK-A4N7	mRNA Low	0:LIVING	32.449
TCGA-MK-A4N9	mRNA Low	0:LIVING	30.2134
TCGA-MK-A84Z	mRNA High	0:LIVING	23.934
TCGA-QD-A8IV	mRNA High	0:LIVING	12.8875
TCGA-4P-AA8J	mRNA Low	0:LIVING	3.35339
TCGA-BA-4074	mRNA Low	1:DECEASED	15.1889
TCGA-BA-4076	mRNA Low	1:DECEASED	13.6437
TCGA-BA-4078	mRNA High	1:DECEASED	9.07387
TCGA-BA-5149	mRNA High	1:DECEASED	26.4983
TCGA-BA-5151	mRNA High	0:LIVING	23.7367
TCGA-BA-5152	mRNA High	0:LIVING	42.3447
TCGA-BA-5153	mRNA High	1:DECEASED	57.9281
TCGA-BA-5555	mRNA Low	0:LIVING	17.0957
TCGA-BA-5556	mRNA High	0:LIVING	23.8354
TCGA-BA-5557	mRNA High	0:LIVING	20.482
TCGA-BA-5558	mRNA High	0:LIVING	65.5883
TCGA-BA-5559	mRNA Low	1:DECEASED	68.4814
TCGA-BA-6868	mRNA High	1:DECEASED	15.5176
TCGA-BA-6869	mRNA Low	0:LIVING	21.1724
TCGA-BA-6870	mRNA High	1:DECEASED	14.8272
TCGA-BA-6871	mRNA Low	1:DECEASED	3.55065
TCGA-BA-6872	mRNA High	1:DECEASED	12.6245
TCGA-BA-6873	mRNA High	0:LIVING	4.01091
TCGA-BA-7269	mRNA Low	0:LIVING	41.8516
TCGA-BA-A4IF	mRNA Low	0:LIVING	29.4243
TCGA-BA-A4IG	mRNA Low	0:LIVING	28.1093
TCGA-BA-A4IH	mRNA Low	0:LIVING	20.4491
TCGA-BA-A4II	mRNA High	0:LIVING	30.1805
TCGA-BA-A6D8	mRNA Low	0:LIVING	27.9449
TCGA-BA-A6DA	mRNA Low	0:LIVING	11.5396
TCGA-BA-A6DB	mRNA High	0:LIVING	7.10129
TCGA-BA-A6DD	mRNA Low	1:DECEASED	5.68761
TCGA-BA-A6DE	mRNA High	0:LIVING	14.4656
TCGA-BA-A6DG	mRNA Low	1:DECEASED	2.26847
TCGA-BA-A6DI	mRNA High	1:DECEASED	11.0465
TCGA-BA-A6DJ	mRNA High	1:DECEASED	13.3807
TCGA-BA-A6DL	mRNA High	0:LIVING	20.482
TCGA-BA-A8YP	mRNA Low	0:LIVING	16.4053
TCGA-BB-4217	mRNA Low	0:LIVING	6.14788
TCGA-BB-4223	mRNA Low	0:LIVING	105.895
TCGA-BB-4224	mRNA Low	0:LIVING	9.13963
TCGA-BB-4225	mRNA High	0:LIVING	4.79995
TCGA-BB-4227	mRNA Low	0:LIVING	4.40543
TCGA-BB-4228	mRNA Low	0:LIVING	18.3779
TCGA-BB-7861	mRNA Low	0:LIVING	22.4217
TCGA-BB-7862	mRNA Low	0:LIVING	36.7229
TCGA-BB-7863	mRNA High	0:LIVING	33.6983
TCGA-BB-7864	mRNA High	0:LIVING	50.2022
TCGA-BB-7866	mRNA Low	0:LIVING	44.9748
TCGA-BB-7870	mRNA Low	0:LIVING	66.2787
TCGA-BB-7871	mRNA Low	0:LIVING	24.6573
TCGA-BB-7872	mRNA High	0:LIVING	38.3996
TCGA-BB-8596	mRNA High	0:LIVING	71.0458
TCGA-BB-8601	mRNA Low	0:LIVING	20.5148
TCGA-BB-A5HU	mRNA High	0:LIVING	25.7093
TCGA-BB-A5HY	mRNA High	1:DECEASED	10.5533
TCGA-BB-A5HZ	mRNA Low	0:LIVING	27.1887
TCGA-BB-A6UM	mRNA Low	0:LIVING	12.9204
TCGA-BB-A6UO	mRNA Low	1:DECEASED	8.81086
TCGA-C9-A47Z	mRNA High	1:DECEASED	6.27938
TCGA-C9-A480	mRNA High	0:LIVING	12.6903
TCGA-CN-4722	mRNA High	0:LIVING	48.7556
TCGA-CN-4723	mRNA Low	0:LIVING	55.8569
TCGA-CN-4725	mRNA High	0:LIVING	38.0379
TCGA-CN-4726	mRNA Low	1:DECEASED	4.66844
TCGA-CN-4727	mRNA Low	0:LIVING	51.2871
TCGA-CN-4728	mRNA Low	0:LIVING	56.6788
TCGA-CN-4729	mRNA High	0:LIVING	12.8875
TCGA-CN-4730	mRNA High	0:LIVING	26.86
TCGA-CN-4731	mRNA High	1:DECEASED	32.8106
TCGA-CN-4733	mRNA High	0:LIVING	52.1419
TCGA-CN-4734	mRNA High	0:LIVING	55.561
TCGA-CN-4735	mRNA Low	0:LIVING	57.1062
TCGA-CN-4736	mRNA High	1:DECEASED	12.9862
TCGA-CN-4737	mRNA High	0:LIVING	20.5477
TCGA-CN-4738	mRNA High	1:DECEASED	14.3341
TCGA-CN-4739	mRNA High	1:DECEASED	45.8296
TCGA-CN-4740	mRNA High	1:DECEASED	27.5833
TCGA-CN-4741	mRNA High	0:LIVING	73.6102
TCGA-CN-4742	mRNA High	1:DECEASED	13.0519
TCGA-CN-5355	mRNA High	0:LIVING	42.016
TCGA-CN-5356	mRNA High	0:LIVING	46.3228
TCGA-CN-5358	mRNA High	1:DECEASED	8.58073
TCGA-CN-5359	mRNA High	1:DECEASED	12.3944
TCGA-CN-5360	mRNA High	0:LIVING	71.3088
TCGA-CN-5361	mRNA Low	1:DECEASED	69.6979
TCGA-CN-5363	mRNA High	1:DECEASED	8.31772
TCGA-CN-5364	mRNA Low	1:DECEASED	16.208
TCGA-CN-5365	mRNA Low	1:DECEASED	11.5396
TCGA-CN-5366	mRNA High	1:DECEASED	11.8355
TCGA-CN-5367	mRNA High	1:DECEASED	11.5725
TCGA-CN-5369	mRNA High	1:DECEASED	12.493
TCGA-CN-5370	mRNA Low	1:DECEASED	8.51498
TCGA-CN-5373	mRNA High	0:LIVING	52.0761
TCGA-CN-5374	mRNA Low	1:DECEASED	56.9418
TCGA-CN-6010	mRNA Low	0:LIVING	50.0707
TCGA-CN-6011	mRNA Low	0:LIVING	30.6736
TCGA-CN-6012	mRNA Low	0:LIVING	47.9995
TCGA-CN-6013	mRNA High	1:DECEASED	23.9011
TCGA-CN-6016	mRNA Low	0:LIVING	47.4406
TCGA-CN-6017	mRNA Low	1:DECEASED	28.0435
TCGA-CN-6018	mRNA Low	1:DECEASED	19.0683
TCGA-CN-6019	mRNA High	0:LIVING	34.1257
TCGA-CN-6020	mRNA High	1:DECEASED	6.73965
TCGA-CN-6021	mRNA High	1:DECEASED	9.07387
TCGA-CN-6022	mRNA Low	1:DECEASED	9.23825
TCGA-CN-6023	mRNA High	0:LIVING	52.0761
TCGA-CN-6024	mRNA Low	1:DECEASED	11.0793
TCGA-CN-6988	mRNA High	0:LIVING	10.4547
TCGA-CN-6989	mRNA High	1:DECEASED	32.2188
TCGA-CN-6992	mRNA Low	0:LIVING	35.0462
TCGA-CN-6994	mRNA High	0:LIVING	38.8927
TCGA-CN-6995	mRNA Low	1:DECEASED	3.68215
TCGA-CN-6996	mRNA High	1:DECEASED	17.4245
TCGA-CN-6997	mRNA Low	1:DECEASED	32.4818
TCGA-CN-6998	mRNA High	1:DECEASED	11.7369
TCGA-CN-A497	mRNA Low	0:LIVING	35.0133
TCGA-CN-A498	mRNA High	1:DECEASED	25.4134
TCGA-CN-A499	mRNA High	0:LIVING	23.5723
TCGA-CN-A49A	mRNA Low	1:DECEASED	17.293
TCGA-CN-A49B	mRNA Low	0:LIVING	29.7202
TCGA-CN-A49C	mRNA Low	0:LIVING	21.2052
TCGA-CN-A63T	mRNA Low	0:LIVING	7.39718
TCGA-CN-A63U	mRNA Low	0:LIVING	31.6928
TCGA-CN-A63V	mRNA Low	0:LIVING	22.323
TCGA-CN-A63W	mRNA High	1:DECEASED	12.3944
TCGA-CN-A641	mRNA High	0:LIVING	12.0656
TCGA-CN-A642	mRNA Low	1:DECEASED	2.69586
TCGA-CN-A6UY	mRNA Low	0:LIVING	23.4408
TCGA-CN-A6V1	mRNA Low	0:LIVING	19.8244
TCGA-CN-A6V3	mRNA High	0:LIVING	24.3943
TCGA-CN-A6V6	mRNA Low	0:LIVING	20.8765
TCGA-CN-A6V7	mRNA Low	0:LIVING	19.5286
TCGA-CQ-5323	mRNA High	0:LIVING	48.1967
TCGA-CQ-5324	mRNA High	0:LIVING	52.372
TCGA-CQ-5325	mRNA Low	1:DECEASED	21.5011
TCGA-CQ-5326	mRNA High	1:DECEASED	2.926
TCGA-CQ-5327	mRNA High	0:LIVING	54.5747
TCGA-CQ-5329	mRNA High	0:LIVING	70.454
TCGA-CQ-5330	mRNA High	0:LIVING	62.3664
TCGA-CQ-5331	mRNA High	0:LIVING	45.994
TCGA-CQ-5332	mRNA High	1:DECEASED	10.4218
TCGA-CQ-5333	mRNA Low	1:DECEASED	11.2108
TCGA-CQ-5334	mRNA High	1:DECEASED	4.24105
TCGA-CQ-6218	mRNA High	0:LIVING	41.1941
TCGA-CQ-6219	mRNA Low	1:DECEASED	15.7478
TCGA-CQ-6220	mRNA High	1:DECEASED	32.3832
TCGA-CQ-6222	mRNA Low	0:LIVING	66.2787
TCGA-CQ-6223	mRNA High	0:LIVING	46.9474
TCGA-CQ-6224	mRNA High	0:LIVING	56.5802
TCGA-CQ-6225	mRNA High	1:DECEASED	13.2492
TCGA-CQ-6227	mRNA High	1:DECEASED	4.24105
TCGA-CQ-6228	mRNA Low	1:DECEASED	14.9916
TCGA-CQ-6229	mRNA High	0:LIVING	38.7612
TCGA-CQ-7063	mRNA High	0:LIVING	70.1253
TCGA-CQ-7065	mRNA High	0:LIVING	53.5227
TCGA-CQ-7067	mRNA Low	0:LIVING	16.7341
TCGA-CQ-7068	mRNA High	0:LIVING	43.0351
TCGA-CQ-7069	mRNA High	0:LIVING	41.8845
TCGA-CQ-7071	mRNA High	0:LIVING	43.1009
TCGA-CQ-7072	mRNA Low	0:LIVING	77.5553
TCGA-CQ-A4C6	mRNA High	0:LIVING	44.4817
TCGA-CQ-A4C9	mRNA High	0:LIVING	23.2436
TCGA-CQ-A4CB	mRNA High	0:LIVING	29.3586
TCGA-CQ-A4CD	mRNA Low	0:LIVING	33.5996
TCGA-CQ-A4CE	mRNA High	0:LIVING	29.4901
TCGA-CQ-A4CG	mRNA High	1:DECEASED	14.1368
TCGA-CQ-A4CH	mRNA High	1:DECEASED	12.4601
TCGA-CQ-A4CI	mRNA High	0:LIVING	31.2325
TCGA-CR-5243	mRNA Low	0:LIVING	84.2292
TCGA-CR-5247	mRNA High	0:LIVING	11.7697
TCGA-CR-5248	mRNA Low	0:LIVING	54.6734
TCGA-CR-5249	mRNA High	0:LIVING	37.8736
TCGA-CR-5250	mRNA High	0:LIVING	26.2682
TCGA-CR-6467	mRNA Low	0:LIVING	58.4213
TCGA-CR-6470	mRNA Low	0:LIVING	50.0049
TCGA-CR-6471	mRNA Low	1:DECEASED	39.5174
TCGA-CR-6472	mRNA Low	0:LIVING	34.5202
TCGA-CR-6473	mRNA Low	0:LIVING	36.9859
TCGA-CR-6474	mRNA High	1:DECEASED	18.5423
TCGA-CR-6477	mRNA Low	0:LIVING	16.8984
TCGA-CR-6478	mRNA Low	1:DECEASED	6.01637
TCGA-CR-6480	mRNA Low	0:LIVING	11.9012
TCGA-CR-6481	mRNA Low	0:LIVING	10.2245
TCGA-CR-6482	mRNA Low	0:LIVING	11.3423
TCGA-CR-6484	mRNA High	0:LIVING	11.6382
TCGA-CR-6487	mRNA Low	0:LIVING	7.69307
TCGA-CR-6488	mRNA High	0:LIVING	12.4601
TCGA-CR-6491	mRNA High	0:LIVING	22.7833
TCGA-CR-6492	mRNA High	0:LIVING	15.7478
TCGA-CR-6493	mRNA High	1:DECEASED	9.27113
TCGA-CR-7364	mRNA Low	0:LIVING	47.1776
TCGA-CR-7365	mRNA High	0:LIVING	39.1557
TCGA-CR-7367	mRNA High	0:LIVING	47.3419
TCGA-CR-7368	mRNA High	0:LIVING	40.9311
TCGA-CR-7369	mRNA High	1:DECEASED	35.8352
TCGA-CR-7370	mRNA High	0:LIVING	3.45202
TCGA-CR-7371	mRNA High	1:DECEASED	3.09038
TCGA-CR-7372	mRNA High	0:LIVING	24.9532
TCGA-CR-7373	mRNA High	0:LIVING	29.2271
TCGA-CR-7374	mRNA Low	0:LIVING	0.986291
TCGA-CR-7376	mRNA Low	0:LIVING	31.9558
TCGA-CR-7377	mRNA High	1:DECEASED	9.1725
TCGA-CR-7379	mRNA High	0:LIVING	34.0599
TCGA-CR-7380	mRNA High	1:DECEASED	19.9231
TCGA-CR-7382	mRNA High	0:LIVING	26.1696
TCGA-CR-7383	mRNA Low	1:DECEASED	17.1286
TCGA-CR-7385	mRNA Low	0:LIVING	32.7777
TCGA-CR-7386	mRNA Low	0:LIVING	47.0132
TCGA-CR-7388	mRNA High	1:DECEASED	27.0572
TCGA-CR-7389	mRNA High	0:LIVING	12.8875
TCGA-CR-7390	mRNA High	0:LIVING	49.5775
TCGA-CR-7391	mRNA High	0:LIVING	30.0161
TCGA-CR-7392	mRNA High	0:LIVING	46.8488
TCGA-CR-7393	mRNA High	0:LIVING	32.6462
TCGA-CR-7394	mRNA High	0:LIVING	44.2516
TCGA-CR-7395	mRNA High	0:LIVING	30.575
TCGA-CR-7397	mRNA Low	0:LIVING	24.7888
TCGA-CR-7398	mRNA Low	0:LIVING	5.12871
TCGA-CR-7399	mRNA Low	0:LIVING	5.95062
TCGA-CR-7401	mRNA High	0:LIVING	35.4078
TCGA-CR-7402	mRNA Low	0:LIVING	29.9504
TCGA-CR-7404	mRNA Low	0:LIVING	48.394
TCGA-CV-5430	mRNA Low	0:LIVING	139.429
TCGA-CV-5431	mRNA Low	1:DECEASED	17.1615
TCGA-CV-5432	mRNA Low	0:LIVING	129.204
TCGA-CV-5434	mRNA High	1:DECEASED	108.952
TCGA-CV-5435	mRNA Low	1:DECEASED	76.2403
TCGA-CV-5436	mRNA High	1:DECEASED	19.1998
TCGA-CV-5439	mRNA Low	1:DECEASED	17.9505
TCGA-CV-5440	mRNA Low	0:LIVING	107.506
TCGA-CV-5441	mRNA Low	0:LIVING	94.8812
TCGA-CV-5442	mRNA Low	0:LIVING	76.5033
TCGA-CV-5443	mRNA Low	0:LIVING	91.5278
TCGA-CV-5444	mRNA High	0:LIVING	80.1197
TCGA-CV-5966	mRNA High	1:DECEASED	17.9176
TCGA-CV-5970	mRNA High	1:DECEASED	13.3478
TCGA-CV-5971	mRNA Low	0:LIVING	23.0463
TCGA-CV-5973	mRNA High	0:LIVING	86.8264
TCGA-CV-5976	mRNA High	0:LIVING	48.5912
TCGA-CV-5977	mRNA Low	0:LIVING	60.4925
TCGA-CV-5978	mRNA High	1:DECEASED	7.06842
TCGA-CV-5979	mRNA High	0:LIVING	43.2324
TCGA-CV-6003	mRNA High	0:LIVING	54.7391
TCGA-CV-6433	mRNA Low	0:LIVING	21.0737
TCGA-CV-6436	mRNA Low	0:LIVING	62.4322
TCGA-CV-6441	mRNA Low	1:DECEASED	9.59989
TCGA-CV-6933	mRNA High	1:DECEASED	90.1141
TCGA-CV-6934	mRNA Low	1:DECEASED	2.13696
TCGA-CV-6935	mRNA Low	1:DECEASED	9.69852
TCGA-CV-6936	mRNA High	1:DECEASED	5.45747
TCGA-CV-6937	mRNA High	1:DECEASED	20.5148
TCGA-CV-6938	mRNA High	1:DECEASED	4.73419
TCGA-CV-6939	mRNA Low	1:DECEASED	21.8957
TCGA-CV-6940	mRNA High	1:DECEASED	26.4326
TCGA-CV-6941	mRNA Low	1:DECEASED	11.2437
TCGA-CV-6942	mRNA Low	0:LIVING	140.777
TCGA-CV-6943	mRNA Low	1:DECEASED	19.7916
TCGA-CV-6945	mRNA High	1:DECEASED	12.0327
TCGA-CV-6948	mRNA Low	1:DECEASED	42.3776
TCGA-CV-6950	mRNA Low	1:DECEASED	15.0902
TCGA-CV-6951	mRNA Low	1:DECEASED	30.0819
TCGA-CV-6952	mRNA High	1:DECEASED	6.08213
TCGA-CV-6953	mRNA Low	1:DECEASED	53.9501
TCGA-CV-6954	mRNA Low	1:DECEASED	65.8185
TCGA-CV-6955	mRNA Low	1:DECEASED	10.9807
TCGA-CV-6956	mRNA High	1:DECEASED	7.13417
TCGA-CV-6959	mRNA High	1:DECEASED	8.41635
TCGA-CV-6960	mRNA High	1:DECEASED	28.3394
TCGA-CV-6961	mRNA Low	1:DECEASED	2.4986
TCGA-CV-6962	mRNA High	1:DECEASED	4.14242
TCGA-CV-7089	mRNA High	1:DECEASED	64.8322
TCGA-CV-7090	mRNA High	0:LIVING	172.667
TCGA-CV-7091	mRNA Low	0:LIVING	111.155
TCGA-CV-7095	mRNA High	1:DECEASED	18.8053
TCGA-CV-7097	mRNA High	1:DECEASED	12.6574
TCGA-CV-7099	mRNA Low	1:DECEASED	7.98895
TCGA-CV-7100	mRNA Low	1:DECEASED	9.00812
TCGA-CV-7101	mRNA Low	1:DECEASED	5.26022
TCGA-CV-7102	mRNA High	1:DECEASED	1.84108
TCGA-CV-7103	mRNA Low	1:DECEASED	52.3063
TCGA-CV-7104	mRNA Low	1:DECEASED	12.9204
TCGA-CV-7177	mRNA High	1:DECEASED	21.797
TCGA-CV-7178	mRNA High	1:DECEASED	71.2102
TCGA-CV-7180	mRNA High	1:DECEASED	10.7506
TCGA-CV-7183	mRNA Low	0:LIVING	130.881
TCGA-CV-7235	mRNA Low	0:LIVING	77.1608
TCGA-CV-7236	mRNA High	1:DECEASED	4.73419
TCGA-CV-7238	mRNA High	0:LIVING	89.6538
TCGA-CV-7242	mRNA High	0:LIVING	35.9996
TCGA-CV-7243	mRNA High	0:LIVING	31.364
TCGA-CV-7245	mRNA High	0:LIVING	26.2025
TCGA-CV-7247	mRNA High	1:DECEASED	18.9697
TCGA-CV-7248	mRNA High	1:DECEASED	17.1286
TCGA-CV-7250	mRNA High	1:DECEASED	95.3414
TCGA-CV-7252	mRNA Low	1:DECEASED	4.96433
TCGA-CV-7253	mRNA High	1:DECEASED	11.8684
TCGA-CV-7254	mRNA Low	1:DECEASED	47.9666
TCGA-CV-7255	mRNA High	1:DECEASED	2.10409
TCGA-CV-7261	mRNA High	0:LIVING	49.709
TCGA-CV-7263	mRNA Low	1:DECEASED	18.4108
TCGA-CV-7406	mRNA Low	1:DECEASED	57.4679
TCGA-CV-7407	mRNA Low	1:DECEASED	35.5393
TCGA-CV-7409	mRNA High	1:DECEASED	17.8519
TCGA-CV-7410	mRNA High	1:DECEASED	210.968
TCGA-CV-7411	mRNA Low	1:DECEASED	89.325
TCGA-CV-7413	mRNA High	1:DECEASED	9.66565
TCGA-CV-7414	mRNA Low	1:DECEASED	0.460269
TCGA-CV-7415	mRNA Low	1:DECEASED	22.8491
TCGA-CV-7416	mRNA High	1:DECEASED	25.0847
TCGA-CV-7418	mRNA Low	1:DECEASED	25.9394
TCGA-CV-7421	mRNA Low	1:DECEASED	0.0657527
TCGA-CV-7422	mRNA Low	1:DECEASED	34.0928
TCGA-CV-7423	mRNA High	1:DECEASED	100.569
TCGA-CV-7424	mRNA Low	1:DECEASED	14.893
TCGA-CV-7425	mRNA High	1:DECEASED	56.4816
TCGA-CV-7427	mRNA High	1:DECEASED	156.491
TCGA-CV-7428	mRNA Low	1:DECEASED	54.9364
TCGA-CV-7429	mRNA Low	1:DECEASED	3.51777
TCGA-CV-7430	mRNA High	1:DECEASED	16.2738
TCGA-CV-7432	mRNA High	1:DECEASED	84.4922
TCGA-CV-7433	mRNA Low	1:DECEASED	19.7587
TCGA-CV-7434	mRNA Low	1:DECEASED	7.16704
TCGA-CV-7435	mRNA High	1:DECEASED	153.861
TCGA-CV-7437	mRNA High	1:DECEASED	16.6354
TCGA-CV-7438	mRNA Low	1:DECEASED	6.37801
TCGA-CV-7440	mRNA Low	1:DECEASED	22.1915
TCGA-CV-7446	mRNA Low	1:DECEASED	35.9339
TCGA-CV-7568	mRNA High	1:DECEASED	30.4764
TCGA-CV-A45O	mRNA High	0:LIVING	27.9778
TCGA-CV-A45P	mRNA High	0:LIVING	21.008
TCGA-CV-A45Q	mRNA Low	1:DECEASED	169.379
TCGA-CV-A45R	mRNA High	0:LIVING	180.162
TCGA-CV-A45T	mRNA High	1:DECEASED	159.648
TCGA-CV-A45U	mRNA High	1:DECEASED	35.4736
TCGA-CV-A45V	mRNA Low	1:DECEASED	1.05204
TCGA-CV-A45W	mRNA Low	1:DECEASED	45.9611
TCGA-CV-A45X	mRNA Low	1:DECEASED	6.50952
TCGA-CV-A45Y	mRNA Low	1:DECEASED	88.8648
TCGA-CV-A45Z	mRNA Low	1:DECEASED	48.1967
TCGA-CV-A460	mRNA Low	1:DECEASED	60.4267
TCGA-CV-A461	mRNA Low	1:DECEASED	67.8568
TCGA-CV-A463	mRNA Low	1:DECEASED	0.756156
TCGA-CV-A464	mRNA High	0:LIVING	56.6131
TCGA-CV-A465	mRNA High	1:DECEASED	7.06842
TCGA-CV-A468	mRNA Low	1:DECEASED	15.2546
TCGA-CV-A6JD	mRNA Low	1:DECEASED	5.9835
TCGA-CV-A6JE	mRNA Low	0:LIVING	35.3421
TCGA-CV-A6JM	mRNA Low	1:DECEASED	6.37801
TCGA-CV-A6JN	mRNA Low	0:LIVING	29.786
TCGA-CV-A6JO	mRNA High	1:DECEASED	6.47664
TCGA-CV-A6JT	mRNA Low	0:LIVING	28.0107
TCGA-CV-A6JU	mRNA Low	0:LIVING	3.6164
TCGA-CV-A6JY	mRNA High	0:LIVING	21.2381
TCGA-CV-A6JZ	mRNA Low	0:LIVING	23.4737
TCGA-CV-A6K0	mRNA High	0:LIVING	19.9231
TCGA-CV-A6K1	mRNA Low	0:LIVING	22.5203
TCGA-CV-A6K2	mRNA High	1:DECEASED	10.4218
TCGA-CX-7085	mRNA Low	0:LIVING	10.5533
TCGA-CX-7086	mRNA High	0:LIVING	18.8381
TCGA-CX-7219	mRNA Low	0:LIVING	34.3558
TCGA-CX-A4AQ	mRNA Low	0:LIVING	51.1227
TCGA-D6-6515	mRNA Low	1:DECEASED	13.2492
TCGA-D6-6516	mRNA High	0:LIVING	25.4134
TCGA-D6-6517	mRNA High	0:LIVING	9.59989
TCGA-D6-6823	mRNA High	0:LIVING	23.0463
TCGA-D6-6824	mRNA Low	0:LIVING	2.53148
TCGA-D6-6825	mRNA Low	0:LIVING	16.1423
TCGA-D6-6826	mRNA High	1:DECEASED	11.441
TCGA-D6-6827	mRNA Low	0:LIVING	18.6738
TCGA-D6-8568	mRNA Low	0:LIVING	24.9532
TCGA-D6-8569	mRNA High	0:LIVING	25.3148
TCGA-D6-A4Z9	mRNA High	0:LIVING	17.7204
TCGA-D6-A4ZB	mRNA High	0:LIVING	12.3615
TCGA-D6-A6EK	mRNA Low	0:LIVING	28.7668
TCGA-D6-A6EM	mRNA Low	0:LIVING	7.62731
TCGA-D6-A6EN	mRNA Low	0:LIVING	22.5861
TCGA-D6-A6EO	mRNA High	0:LIVING	24.9532
TCGA-D6-A6EP	mRNA Low	0:LIVING	13.9396
TCGA-D6-A6EQ	mRNA Low	0:LIVING	12.0985
TCGA-D6-A6ES	mRNA Low	0:LIVING	12.7889
TCGA-D6-A74Q	mRNA Low	0:LIVING	23.3422
TCGA-DQ-5624	mRNA High	0:LIVING	58.4542
TCGA-DQ-5625	mRNA High	1:DECEASED	37.2489
TCGA-DQ-5629	mRNA High	1:DECEASED	30.9366
TCGA-DQ-5630	mRNA High	0:LIVING	33.8626
TCGA-DQ-5631	mRNA High	1:DECEASED	18.0162
TCGA-DQ-7588	mRNA High	1:DECEASED	14.0382
TCGA-DQ-7589	mRNA Low	0:LIVING	46.3228
TCGA-DQ-7590	mRNA Low	0:LIVING	46.4543
TCGA-DQ-7591	mRNA Low	0:LIVING	20.4491
TCGA-DQ-7592	mRNA High	0:LIVING	37.5777
TCGA-DQ-7593	mRNA Low	0:LIVING	40.2407
TCGA-DQ-7594	mRNA Low	0:LIVING	40.0434
TCGA-DQ-7595	mRNA Low	0:LIVING	39.1229
TCGA-DQ-7596	mRNA Low	0:LIVING	41.5886
TCGA-F7-7848	mRNA Low	0:LIVING	37.1832
TCGA-F7-8298	mRNA Low	0:LIVING	32.712
TCGA-F7-8489	mRNA High	0:LIVING	21.6326
TCGA-F7-A50G	mRNA High	0:LIVING	20.2518
TCGA-F7-A50I	mRNA Low	0:LIVING	3.02462
TCGA-F7-A50J	mRNA High	0:LIVING	31.1339
TCGA-F7-A61S	mRNA High	0:LIVING	18.9368
TCGA-F7-A61V	mRNA High	0:LIVING	24.9532
TCGA-F7-A61W	mRNA High	0:LIVING	0.460269
TCGA-F7-A620	mRNA Low	0:LIVING	17.8519
TCGA-F7-A622	mRNA High	1:DECEASED	11.8026
TCGA-F7-A623	mRNA Low	0:LIVING	20.2518
TCGA-F7-A624	mRNA Low	0:LIVING	12.4273
TCGA-H7-7774	mRNA Low	0:LIVING	13.3807
TCGA-H7-8501	mRNA High	0:LIVING	15.156
TCGA-H7-8502	mRNA Low	0:LIVING	15.0574
TCGA-H7-A6C4	mRNA High	0:LIVING	13.6108
TCGA-H7-A76A	mRNA Low	0:LIVING	20.9422
TCGA-HD-7229	mRNA High	0:LIVING	33.764
TCGA-HD-7753	mRNA High	0:LIVING	28.4709
TCGA-HD-7754	mRNA Low	0:LIVING	25.7422
TCGA-HD-7831	mRNA Low	0:LIVING	21.9285
TCGA-HD-7832	mRNA Low	0:LIVING	27.4846
TCGA-HD-7917	mRNA High	1:DECEASED	27.4846
TCGA-HD-8224	mRNA Low	1:DECEASED	14.6629
TCGA-HD-8314	mRNA Low	0:LIVING	22.0272
TCGA-HD-8634	mRNA High	1:DECEASED	12.6574
TCGA-HD-8635	mRNA Low	0:LIVING	22.8491
TCGA-HD-A4C1	mRNA High	0:LIVING	0.36164
TCGA-HD-A633	mRNA High	0:LIVING	13.8409
TCGA-HD-A634	mRNA Low	1:DECEASED	4.27393
TCGA-HD-A6HZ	mRNA High	0:LIVING	3.64928
TCGA-HD-A6I0	mRNA Low	0:LIVING	6.90403
TCGA-HL-7533	mRNA High	0:LIVING	34.7503
TCGA-IQ-7630	mRNA Low	0:LIVING	15.945
TCGA-IQ-7631	mRNA Low	0:LIVING	38.5311
TCGA-IQ-7632	mRNA High	0:LIVING	14.4985
TCGA-IQ-A61E	mRNA High	0:LIVING	37.7092
TCGA-IQ-A61G	mRNA Low	0:LIVING	11.8355
TCGA-IQ-A61H	mRNA High	0:LIVING	37.4133
TCGA-IQ-A61I	mRNA Low	1:DECEASED	0.0657527
TCGA-IQ-A61J	mRNA Low	0:LIVING	33.5668
TCGA-IQ-A61O	mRNA Low	1:DECEASED	13.8409
TCGA-IQ-A6SG	mRNA High	0:LIVING	19.0354
TCGA-IQ-A6SH	mRNA High	0:LIVING	15.4848
TCGA-KU-A66S	mRNA Low	1:DECEASED	13.3478
TCGA-KU-A66T	mRNA High	0:LIVING	18.1477
TCGA-KU-A6H7	mRNA Low	0:LIVING	19.2655
TCGA-KU-A6H8	mRNA Low	1:DECEASED	10.7506
TCGA-MT-A51W	mRNA High	0:LIVING	14.367
TCGA-MT-A51X	mRNA High	0:LIVING	7.95608
TCGA-MT-A67A	mRNA High	0:LIVING	30.049
TCGA-MT-A67D	mRNA Low	0:LIVING	1.84108
TCGA-MT-A67F	mRNA High	0:LIVING	12.6245
TCGA-MT-A7BN	mRNA Low	0:LIVING	15.419
TCGA-MZ-A5BI	mRNA Low	1:DECEASED	7.13417
TCGA-MZ-A6I9	mRNA Low	1:DECEASED	16.0765
TCGA-MZ-A7D7	mRNA High	0:LIVING	17.9834
TCGA-P3-A5Q5	mRNA Low	0:LIVING	29.9175
TCGA-P3-A5Q6	mRNA Low	1:DECEASED	15.7806
TCGA-P3-A5QA	mRNA High	0:LIVING	71.7362
TCGA-P3-A5QE	mRNA Low	0:LIVING	51.2542
TCGA-P3-A5QF	mRNA Low	1:DECEASED	10.8492
TCGA-P3-A6SW	mRNA Low	0:LIVING	36.8215
TCGA-P3-A6SX	mRNA High	1:DECEASED	47.0132
TCGA-P3-A6T0	mRNA High	0:LIVING	19.0025
TCGA-P3-A6T2	mRNA High	0:LIVING	75.5499
TCGA-P3-A6T3	mRNA High	1:DECEASED	18.9697
TCGA-P3-A6T4	mRNA High	1:DECEASED	2.03833
TCGA-P3-A6T5	mRNA High	1:DECEASED	28.9969
TCGA-P3-A6T6	mRNA Low	1:DECEASED	12.9862
TCGA-P3-A6T7	mRNA Low	1:DECEASED	16.0108
TCGA-P3-A6T8	mRNA High	0:LIVING	13.1505
TCGA-QK-A64Z	mRNA High	1:DECEASED	21.0737
TCGA-QK-A652	mRNA High	0:LIVING	21.2052
TCGA-QK-A6IF	mRNA Low	0:LIVING	23.145
TCGA-QK-A6IG	mRNA High	1:DECEASED	7.29855
TCGA-QK-A6IH	mRNA Low	0:LIVING	21.4683
TCGA-QK-A6II	mRNA High	1:DECEASED	9.33688
TCGA-QK-A6IJ	mRNA Low	0:LIVING	12.7231
TCGA-QK-A6V9	mRNA Low	0:LIVING	27.386
TCGA-QK-A6VB	mRNA Low	0:LIVING	21.0737
TCGA-QK-A6VC	mRNA Low	0:LIVING	19.7258
TCGA-QK-A8Z7	mRNA Low	0:LIVING	12.8875
TCGA-QK-A8Z8	mRNA High	1:DECEASED	5.62186
TCGA-QK-A8Z9	mRNA Low	1:DECEASED	14.7615
TCGA-QK-A8ZA	mRNA High	1:DECEASED	12.1971
TCGA-QK-A8ZB	mRNA High	0:LIVING	17.819
TCGA-QK-AA3J	mRNA Low	0:LIVING	15.3204
TCGA-QK-AA3K	mRNA Low	0:LIVING	8.31772
TCGA-RS-A6TO	mRNA Low	1:DECEASED	12.7231
TCGA-RS-A6TP	mRNA Low	0:LIVING	16.9642
TCGA-T2-A6WX	mRNA Low	1:DECEASED	6.87116
TCGA-T2-A6WZ	mRNA High	1:DECEASED	15.9122
TCGA-T2-A6X0	mRNA Low	0:LIVING	7.10129
TCGA-T2-A6X2	mRNA High	0:LIVING	32.449
TCGA-T3-A92M	mRNA Low	0:LIVING	13.7094
TCGA-T3-A92N	mRNA High	1:DECEASED	3.12325
TCGA-TN-A7HI	mRNA Low	0:LIVING	13.5451
TCGA-TN-A7HJ	mRNA Low	0:LIVING	13.2492
TCGA-TN-A7HL	mRNA Low	0:LIVING	20.3505
TCGA-UF-A718	mRNA High	0:LIVING	64.7993
TCGA-UF-A719	mRNA Low	0:LIVING	54.6734
TCGA-UF-A71A	mRNA High	1:DECEASED	2.82737
TCGA-UF-A71B	mRNA Low	0:LIVING	49.5118
TCGA-UF-A71D	mRNA High	0:LIVING	48.0324
TCGA-UF-A71E	mRNA High	1:DECEASED	49.446
TCGA-UF-A7J9	mRNA Low	0:LIVING	44.6461
TCGA-UF-A7JA	mRNA Low	0:LIVING	74.4649
TCGA-UF-A7JC	mRNA High	1:DECEASED	17.9505
TCGA-UF-A7JD	mRNA Low	1:DECEASED	24.2956
TCGA-UF-A7JF	mRNA High	0:LIVING	55.4295
TCGA-UF-A7JH	mRNA Low	0:LIVING	29.4572
TCGA-UF-A7JJ	mRNA Low	0:LIVING	18.0491
TCGA-UF-A7JK	mRNA High	1:DECEASED	13.9396
TCGA-UF-A7JO	mRNA High	1:DECEASED	20.745
TCGA-UF-A7JS	mRNA Low	1:DECEASED	22.3559
TCGA-UF-A7JT	mRNA Low	1:DECEASED	32.6462
TCGA-UF-A7JV	mRNA High	1:DECEASED	2.95887
TCGA-UP-A6WW	mRNA Low	0:LIVING	17.03
TCGA-WA-A7GZ	mRNA High	1:DECEASED	20.5477
TCGA-WA-A7H4	mRNA High	0:LIVING	14.5642
TCGA-3G-AB0O	mRNA Low	0:LIVING	68.5801
TCGA-3G-AB0Q	mRNA Low	0:LIVING	59.1446
TCGA-3G-AB0T	mRNA Low	1:DECEASED	81.7964
TCGA-3G-AB14	mRNA High	1:DECEASED	25.4792
TCGA-3G-AB19	mRNA High	1:DECEASED	95.6702
TCGA-3Q-A9WF	mRNA Low	0:LIVING	15.3533
TCGA-3S-A8YW	mRNA High	0:LIVING	21.1395
TCGA-3S-AAYX	mRNA Low	0:LIVING	18.7724
TCGA-3T-AA9L	mRNA Low	0:LIVING	34.5202
TCGA-4V-A9QI	mRNA Low	0:LIVING	96.525
TCGA-4V-A9QJ	mRNA Low	0:LIVING	93.6647
TCGA-4V-A9QL	mRNA High	0:LIVING	62.7281
TCGA-4V-A9QM	mRNA Low	0:LIVING	41.1941
TCGA-4V-A9QN	mRNA High	0:LIVING	31.8901
TCGA-4V-A9QR	mRNA High	0:LIVING	25.6436
TCGA-4V-A9QS	mRNA Low	0:LIVING	25.4463
TCGA-4V-A9QT	mRNA Low	0:LIVING	26.7285
TCGA-4V-A9QU	mRNA Low	0:LIVING	20.6135
TCGA-4V-A9QW	mRNA Low	0:LIVING	20.7121
TCGA-4V-A9QX	mRNA Low	0:LIVING	14.2683
TCGA-4X-A9F9	mRNA Low	0:LIVING	21.9943
TCGA-4X-A9FA	mRNA Low	0:LIVING	12.8875
TCGA-4X-A9FB	mRNA High	0:LIVING	23.5723
TCGA-4X-A9FC	mRNA High	0:LIVING	68.1198
TCGA-4X-A9FD	mRNA Low	0:LIVING	49.4132
TCGA-5G-A9ZZ	mRNA High	0:LIVING	27.4518
TCGA-5K-AAAP	mRNA High	0:LIVING	34.6517
TCGA-5U-AB0D	mRNA Low	0:LIVING	23.4737
TCGA-5U-AB0E	mRNA High	0:LIVING	22.5861
TCGA-5U-AB0F	mRNA High	0:LIVING	15.0902
TCGA-5V-A9RR	mRNA High	0:LIVING	27.1887
TCGA-X7-A8D6	mRNA Low	0:LIVING	138.903
TCGA-X7-A8D7	mRNA Low	0:LIVING	10.6848
TCGA-X7-A8D8	mRNA Low	0:LIVING	1.90683
TCGA-X7-A8DB	mRNA Low	0:LIVING	65.4897
TCGA-X7-A8DD	mRNA Low	0:LIVING	36.6243
TCGA-X7-A8DE	mRNA High	0:LIVING	32.2517
TCGA-X7-A8DF	mRNA Low	0:LIVING	29.6216
TCGA-X7-A8DG	mRNA Low	0:LIVING	22.8491
TCGA-X7-A8DJ	mRNA Low	0:LIVING	9.50127
TCGA-X7-A8M0	mRNA High	0:LIVING	14.4985
TCGA-X7-A8M1	mRNA High	0:LIVING	42.1475
TCGA-X7-A8M3	mRNA High	0:LIVING	1.64382
TCGA-X7-A8M4	mRNA Low	0:LIVING	125.193
TCGA-X7-A8M5	mRNA High	0:LIVING	54.0816
TCGA-X7-A8M6	mRNA Low	0:LIVING	150.409
TCGA-X7-A8M7	mRNA Low	0:LIVING	64.8322
TCGA-X7-A8M8	mRNA Low	0:LIVING	83.2758
TCGA-XH-A853	mRNA Low	0:LIVING	40.1091
TCGA-XM-A8R8	mRNA Low	0:LIVING	52.5364
TCGA-XM-A8R9	mRNA High	0:LIVING	48.92
TCGA-XM-A8RB	mRNA Low	0:LIVING	37.6105
TCGA-XM-A8RC	mRNA Low	0:LIVING	97.4126
TCGA-XM-A8RD	mRNA High	0:LIVING	50.8268
TCGA-XM-A8RE	mRNA Low	0:LIVING	13.8738
TCGA-XM-A8RF	mRNA High	0:LIVING	26.2025
TCGA-XM-A8RG	mRNA High	0:LIVING	12.6903
TCGA-XM-A8RH	mRNA Low	0:LIVING	11.9341
TCGA-XM-A8RI	mRNA High	0:LIVING	12.7231
TCGA-XM-A8RL	mRNA Low	0:LIVING	84.2292
TCGA-XM-AAZ1	mRNA High	0:LIVING	13.0519
TCGA-XM-AAZ2	mRNA High	0:LIVING	32.2517
TCGA-XM-AAZ3	mRNA High	0:LIVING	37.8078
TCGA-XU-A92O	mRNA High	0:LIVING	112.108
TCGA-XU-A92Q	mRNA High	0:LIVING	35.901
TCGA-XU-A92T	mRNA High	0:LIVING	45.2379
TCGA-XU-A92U	mRNA Low	0:LIVING	149.982
TCGA-XU-A92V	mRNA High	1:DECEASED	4.07667
TCGA-XU-A92W	mRNA High	0:LIVING	107.802
TCGA-XU-A92X	mRNA High	0:LIVING	77.0293
TCGA-XU-A92Y	mRNA Low	1:DECEASED	114.673
TCGA-XU-A92Z	mRNA High	0:LIVING	120.426
TCGA-XU-A930	mRNA Low	0:LIVING	82.6511
TCGA-XU-A931	mRNA High	1:DECEASED	52.8981
TCGA-XU-A932	mRNA Low	0:LIVING	70.6513
TCGA-XU-A933	mRNA High	0:LIVING	58.8158
TCGA-XU-A936	mRNA Low	0:LIVING	21.1395
TCGA-XU-AAXW	mRNA High	0:LIVING	123.681
TCGA-XU-AAXX	mRNA Low	0:LIVING	89.4566
TCGA-XU-AAXY	mRNA Low	0:LIVING	62.1692
TCGA-XU-AAXZ	mRNA Low	0:LIVING	50.531
TCGA-XU-AAY0	mRNA Low	0:LIVING	49.3803
TCGA-XU-AAY1	mRNA Low	0:LIVING	107.44
TCGA-YT-A95D	mRNA High	0:LIVING	24.6573
TCGA-YT-A95E	mRNA Low	0:LIVING	35.1777
TCGA-YT-A95F	mRNA Low	0:LIVING	25.4792
TCGA-YT-A95G	mRNA High	0:LIVING	49.7748
TCGA-YT-A95H	mRNA Low	0:LIVING	23.3751
TCGA-ZB-A961	mRNA High	1:DECEASED	5.91774
TCGA-ZB-A962	mRNA High	0:LIVING	54.1474
TCGA-ZB-A963	mRNA High	0:LIVING	48.7228
TCGA-ZB-A964	mRNA High	0:LIVING	42.3119
TCGA-ZB-A965	mRNA High	0:LIVING	26.8271
TCGA-ZB-A966	mRNA High	1:DECEASED	12.4601
TCGA-ZB-A969	mRNA High	0:LIVING	34.3887
TCGA-ZB-A96A	mRNA High	0:LIVING	77.3909
TCGA-ZB-A96B	mRNA Low	0:LIVING	72.6896
TCGA-ZB-A96C	mRNA Low	0:LIVING	71.1115
TCGA-ZB-A96D	mRNA Low	0:LIVING	64.4377
TCGA-ZB-A96E	mRNA High	0:LIVING	59.8021
TCGA-ZB-A96F	mRNA Low	0:LIVING	57.8953
TCGA-ZB-A96G	mRNA High	0:LIVING	52.7994
TCGA-ZB-A96H	mRNA High	0:LIVING	49.446
TCGA-ZB-A96I	mRNA High	0:LIVING	54.3446
TCGA-ZB-A96K	mRNA Low	0:LIVING	45.6324
TCGA-ZB-A96L	mRNA High	0:LIVING	50.2679
TCGA-ZB-A96M	mRNA High	0:LIVING	0.460269
TCGA-ZB-A96O	mRNA Low	0:LIVING	34.5202
TCGA-ZB-A96P	mRNA Low	0:LIVING	24.7559
TCGA-ZB-A96Q	mRNA High	0:LIVING	22.1915
TCGA-ZB-A96R	mRNA Low	0:LIVING	59.3089
TCGA-ZB-A96V	mRNA High	0:LIVING	30.6408
TCGA-ZC-AAA7	mRNA High	1:DECEASED	28.0435
TCGA-ZC-AAAA	mRNA Low	0:LIVING	26.9257
TCGA-ZC-AAAF	mRNA Low	0:LIVING	38.301
TCGA-ZC-AAAH	mRNA Low	0:LIVING	16.3395
TCGA-ZL-A9V6	mRNA High	0:LIVING	68.9088
TCGA-ZT-A8OM	mRNA Low	0:LIVING	45.9611
TCGA-2H-A9GF	mRNA Low	1:DECEASED	25.7751
TCGA-2H-A9GH	mRNA High	1:DECEASED	31.2654
TCGA-2H-A9GI	mRNA High	1:DECEASED	14.3012
TCGA-2H-A9GJ	mRNA Low	1:DECEASED	58.5528
TCGA-2H-A9GK	mRNA Low	1:DECEASED	7.62731
TCGA-2H-A9GL	mRNA Low	1:DECEASED	5.91774
TCGA-2H-A9GM	mRNA Low	1:DECEASED	13.9396
TCGA-2H-A9GN	mRNA High	1:DECEASED	8.94237
TCGA-2H-A9GO	mRNA Low	1:DECEASED	16.2409
TCGA-2H-A9GQ	mRNA Low	1:DECEASED	4.20817
TCGA-2H-A9GR	mRNA High	1:DECEASED	32.449
TCGA-IC-A6RE	mRNA High	0:LIVING	7.69307
TCGA-IG-A3I8	mRNA Low	0:LIVING	33.2709
TCGA-IG-A3QL	mRNA High	0:LIVING	35.2106
TCGA-IG-A3Y9	mRNA High	1:DECEASED	0.854785
TCGA-IG-A3YA	mRNA Low	0:LIVING	20.7779
TCGA-IG-A3YB	mRNA High	0:LIVING	2.63011
TCGA-IG-A3YC	mRNA Low	0:LIVING	20.1203
TCGA-IG-A4P3	mRNA High	1:DECEASED	18.6409
TCGA-IG-A4QS	mRNA Low	1:DECEASED	3.87941
TCGA-IG-A4QT	mRNA Low	1:DECEASED	9.30401
TCGA-IG-A50L	mRNA High	0:LIVING	0.526022
TCGA-IG-A51D	mRNA Low	0:LIVING	17.03
TCGA-IG-A5B8	mRNA Low	1:DECEASED	0.789032
TCGA-IG-A5S3	mRNA Low	0:LIVING	23.408
TCGA-IG-A625	mRNA Low	1:DECEASED	12.8218
TCGA-IG-A6QS	mRNA Low	1:DECEASED	9.96153
TCGA-IG-A7DP	mRNA Low	0:LIVING	14.8601
TCGA-IG-A8O2	mRNA Low	1:DECEASED	4.66844
TCGA-IG-A97H	mRNA High	0:LIVING	14.4985
TCGA-IG-A97I	mRNA Low	0:LIVING	12.1643
TCGA-JY-A6F8	mRNA High	0:LIVING	122.103
TCGA-JY-A6FA	mRNA Low	1:DECEASED	44.7447
TCGA-JY-A6FB	mRNA High	0:LIVING	60.3939
TCGA-JY-A6FD	mRNA Low	0:LIVING	68.0212
TCGA-JY-A6FE	mRNA Low	1:DECEASED	3.68215
TCGA-JY-A6FG	mRNA High	1:DECEASED	41.5228
TCGA-JY-A6FH	mRNA Low	0:LIVING	47.3748
TCGA-JY-A938	mRNA Low	0:LIVING	34.8489
TCGA-JY-A939	mRNA Low	0:LIVING	21.6984
TCGA-JY-A93C	mRNA High	0:LIVING	23.1778
TCGA-JY-A93D	mRNA Low	1:DECEASED	31.5613
TCGA-JY-A93E	mRNA Low	0:LIVING	25.2162
TCGA-JY-A93F	mRNA Low	0:LIVING	24.0326
TCGA-KH-A6WC	mRNA High	0:LIVING	6.27938
TCGA-L5-A43C	mRNA Low	0:LIVING	3.15613
TCGA-L5-A43E	mRNA High	0:LIVING	30.2462
TCGA-L5-A43H	mRNA High	1:DECEASED	0.295887
TCGA-L5-A43I	mRNA Low	1:DECEASED	18.2793
TCGA-L5-A43J	mRNA High	1:DECEASED	4.3068
TCGA-L5-A43M	mRNA Low	0:LIVING	8.94237
TCGA-L5-A4OE	mRNA High	1:DECEASED	23.9997
TCGA-L5-A4OF	mRNA Low	1:DECEASED	26.334
TCGA-L5-A4OG	mRNA High	0:LIVING	4.70132
TCGA-L5-A4OH	mRNA High	0:LIVING	32.6133
TCGA-L5-A4OI	mRNA High	0:LIVING	19.9888
TCGA-L5-A4OJ	mRNA High	0:LIVING	21.008
TCGA-L5-A4OM	mRNA High	1:DECEASED	47.9337
TCGA-L5-A4ON	mRNA High	1:DECEASED	18.345
TCGA-L5-A4OO	mRNA Low	0:LIVING	3.32051
TCGA-L5-A4OP	mRNA High	0:LIVING	7.16704
TCGA-L5-A4OQ	mRNA High	1:DECEASED	1.38081
TCGA-L5-A4OR	mRNA High	1:DECEASED	3.15613
TCGA-L5-A4OS	mRNA Low	0:LIVING	58.5857
TCGA-L5-A4OT	mRNA Low	1:DECEASED	4.89858
TCGA-L5-A4OU	mRNA Low	0:LIVING	28.9969
TCGA-L5-A4OW	mRNA High	1:DECEASED	7.13417
TCGA-L5-A4OX	mRNA High	1:DECEASED	7.43006
TCGA-L5-A88S	mRNA Low	0:LIVING	15.4848
TCGA-L5-A88V	mRNA High	0:LIVING	2.59723
TCGA-L5-A88W	mRNA High	1:DECEASED	25.1175
TCGA-L5-A88Y	mRNA High	0:LIVING	0.36164
TCGA-L5-A88Z	mRNA High	0:LIVING	7.39718
TCGA-L5-A891	mRNA High	0:LIVING	3.7479
TCGA-L5-A893	mRNA High	0:LIVING	3.02462
TCGA-L5-A8NE	mRNA High	0:LIVING	55.4953
TCGA-L5-A8NF	mRNA High	1:DECEASED	2.66298
TCGA-L5-A8NG	mRNA High	0:LIVING	35.9667
TCGA-L5-A8NH	mRNA High	1:DECEASED	12.9204
TCGA-L5-A8NI	mRNA High	1:DECEASED	13.4793
TCGA-L5-A8NJ	mRNA High	0:LIVING	16.4711
TCGA-L5-A8NK	mRNA Low	0:LIVING	13.5451
TCGA-L5-A8NL	mRNA Low	0:LIVING	13.2163
TCGA-L5-A8NM	mRNA High	1:DECEASED	7.75882
TCGA-L5-A8NN	mRNA Low	0:LIVING	5.49035
TCGA-L5-A8NQ	mRNA High	1:DECEASED	21.3696
TCGA-L5-A8NR	mRNA High	0:LIVING	8.71223
TCGA-L5-A8NS	mRNA Low	0:LIVING	13.4136
TCGA-L5-A8NT	mRNA High	0:LIVING	27.123
TCGA-L5-A8NU	mRNA Low	1:DECEASED	83.2429
TCGA-L5-A8NV	mRNA High	1:DECEASED	52.5693
TCGA-L5-A8NW	mRNA Low	1:DECEASED	46.0926
TCGA-L7-A56G	mRNA High	1:DECEASED	10.8492
TCGA-L7-A6VZ	mRNA High	0:LIVING	10.3561
TCGA-LN-A49K	mRNA High	1:DECEASED	5.91774
TCGA-LN-A49L	mRNA Low	1:DECEASED	10.4547
TCGA-LN-A49M	mRNA High	0:LIVING	12.6574
TCGA-LN-A49N	mRNA High	0:LIVING	12.4273
TCGA-LN-A49O	mRNA Low	0:LIVING	13.4136
TCGA-LN-A49P	mRNA High	0:LIVING	12.3286
TCGA-LN-A49R	mRNA High	0:LIVING	13.3807
TCGA-LN-A49S	mRNA High	0:LIVING	13.1505
TCGA-LN-A49U	mRNA High	0:LIVING	15.3533
TCGA-LN-A49V	mRNA Low	0:LIVING	12.5916
TCGA-LN-A49W	mRNA Low	0:LIVING	13.2492
TCGA-LN-A49X	mRNA High	0:LIVING	12.6245
TCGA-LN-A49Y	mRNA Low	0:LIVING	12.4601
TCGA-LN-A4A1	mRNA Low	0:LIVING	12.5916
TCGA-LN-A4A2	mRNA High	0:LIVING	12.493
TCGA-LN-A4A3	mRNA High	0:LIVING	12.756
TCGA-LN-A4A4	mRNA Low	0:LIVING	12.5916
TCGA-LN-A4A5	mRNA Low	1:DECEASED	22.3888
TCGA-LN-A4A6	mRNA Low	0:LIVING	12.8547
TCGA-LN-A4A8	mRNA High	0:LIVING	15.5176
TCGA-LN-A4A9	mRNA Low	1:DECEASED	11.5396
TCGA-LN-A4MQ	mRNA Low	0:LIVING	12.3286
TCGA-LN-A4MR	mRNA High	0:LIVING	13.2163
TCGA-LN-A5U5	mRNA Low	1:DECEASED	4.47118
TCGA-LN-A5U6	mRNA High	0:LIVING	12.3286
TCGA-LN-A5U7	mRNA High	0:LIVING	25.249
TCGA-LN-A7HV	mRNA Low	0:LIVING	10.5204
TCGA-LN-A7HW	mRNA High	0:LIVING	11.9999
TCGA-LN-A7HX	mRNA High	0:LIVING	12.23
TCGA-LN-A7HY	mRNA Low	0:LIVING	12.0327
TCGA-LN-A7HZ	mRNA Low	0:LIVING	13.1834
TCGA-LN-A8HZ	mRNA High	0:LIVING	12.3286
TCGA-LN-A8I0	mRNA High	0:LIVING	13.3807
TCGA-LN-A8I1	mRNA Low	0:LIVING	13.1834
TCGA-LN-A9FO	mRNA Low	0:LIVING	0.131505
TCGA-LN-A9FP	mRNA Low	0:LIVING	12.0327
TCGA-LN-A9FQ	mRNA High	0:LIVING	12.8547
TCGA-LN-A9FR	mRNA High	0:LIVING	12.2629
TCGA-M9-A5M8	mRNA High	0:LIVING	33.1065
TCGA-Q9-A6FU	mRNA High	1:DECEASED	5.16159
TCGA-Q9-A6FW	mRNA Low	0:LIVING	7.82457
TCGA-R6-A6DN	mRNA High	1:DECEASED	7.98895
TCGA-R6-A6DQ	mRNA High	1:DECEASED	7.59444
TCGA-R6-A6KZ	mRNA Low	1:DECEASED	5.06296
TCGA-R6-A6L4	mRNA High	1:DECEASED	16.3067
TCGA-R6-A6L6	mRNA High	1:DECEASED	7.03554
TCGA-R6-A6XG	mRNA Low	0:LIVING	38.3996
TCGA-R6-A6XQ	mRNA High	1:DECEASED	6.34514
TCGA-R6-A6Y0	mRNA High	0:LIVING	53.9501
TCGA-R6-A6Y2	mRNA High	1:DECEASED	9.30401
TCGA-R6-A8W5	mRNA High	1:DECEASED	15.7806
TCGA-R6-A8W8	mRNA High	1:DECEASED	2.89312
TCGA-R6-A8WC	mRNA High	0:LIVING	2.30134
TCGA-R6-A8WG	mRNA Low	1:DECEASED	12.6903
TCGA-RE-A7BO	mRNA Low	1:DECEASED	7.00266
TCGA-S8-A6BV	mRNA Low	0:LIVING	20.0217
TCGA-S8-A6BW	mRNA Low	0:LIVING	20.3833
TCGA-V5-A7RB	mRNA High	1:DECEASED	5.29309
TCGA-V5-A7RC	mRNA High	1:DECEASED	3.41914
TCGA-V5-A7RE	mRNA High	0:LIVING	16.4382
TCGA-V5-AASV	mRNA Low	0:LIVING	15.3533
TCGA-V5-AASW	mRNA High	0:LIVING	9.27113
TCGA-V5-AASX	mRNA High	0:LIVING	8.97524
TCGA-VR-A8EO	mRNA Low	0:LIVING	25.8079
TCGA-VR-A8EP	mRNA Low	0:LIVING	27.0901
TCGA-VR-A8EQ	mRNA Low	1:DECEASED	22.8162
TCGA-VR-A8ER	mRNA High	1:DECEASED	12.4273
TCGA-VR-A8ET	mRNA High	1:DECEASED	1.54519
TCGA-VR-A8EU	mRNA High	1:DECEASED	18.3121
TCGA-VR-A8EW	mRNA High	1:DECEASED	8.12046
TCGA-VR-A8EX	mRNA Low	1:DECEASED	28.1093
TCGA-VR-A8EY	mRNA High	0:LIVING	33.6983
TCGA-VR-A8EZ	mRNA Low	1:DECEASED	18.1806
TCGA-VR-A8Q7	mRNA Low	0:LIVING	52.2734
TCGA-VR-AA4D	mRNA High	1:DECEASED	46.1913
TCGA-VR-AA4G	mRNA High	0:LIVING	18.0491
TCGA-VR-AA7B	mRNA High	0:LIVING	11.2437
TCGA-VR-AA7D	mRNA High	1:DECEASED	9.1725
TCGA-VR-AA7I	mRNA High	1:DECEASED	15.9122
TCGA-X8-AAAR	mRNA High	0:LIVING	18.2135
TCGA-XP-A8T6	mRNA High	1:DECEASED	25.0847
TCGA-XP-A8T8	mRNA Low	0:LIVING	14.367
TCGA-Z6-A8JD	mRNA High	0:LIVING	3.41914
TCGA-Z6-A8JE	mRNA High	0:LIVING	2.10409
TCGA-Z6-A9VB	mRNA High	0:LIVING	1.31505
TCGA-Z6-AAPN	mRNA Low	0:LIVING	2.66298
TCGA-ZR-A9CJ	mRNA High	1:DECEASED	19.7258
TCGA-05-4244	mRNA Low	0:LIVING	0
TCGA-05-4249	mRNA High	0:LIVING	50.0707
TCGA-05-4250	mRNA High	1:DECEASED	3.97804
TCGA-05-4382	mRNA Low	0:LIVING	19.9559
TCGA-05-4384	mRNA High	0:LIVING	14.0053
TCGA-05-4389	mRNA High	0:LIVING	45.0077
TCGA-05-4390	mRNA Low	0:LIVING	37.0188
TCGA-05-4395	mRNA High	1:DECEASED	0
TCGA-05-4396	mRNA High	1:DECEASED	9.96153
TCGA-05-4397	mRNA Low	1:DECEASED	24.0326
TCGA-05-4398	mRNA Low	0:LIVING	47.0461
TCGA-05-4402	mRNA High	1:DECEASED	8.02183
TCGA-05-4403	mRNA High	0:LIVING	19.0025
TCGA-05-4405	mRNA High	0:LIVING	20.0546
TCGA-05-4410	mRNA High	0:LIVING	0
TCGA-05-4415	mRNA High	1:DECEASED	2.99175
TCGA-05-4417	mRNA High	0:LIVING	14.9587
TCGA-05-4418	mRNA High	1:DECEASED	9.00812
TCGA-05-4420	mRNA High	0:LIVING	29.9832
TCGA-05-4422	mRNA Low	0:LIVING	11.9999
TCGA-05-4424	mRNA High	0:LIVING	30.0161
TCGA-05-4425	mRNA High	0:LIVING	21.9943
TCGA-05-4426	mRNA Low	0:LIVING	26.0052
TCGA-05-4427	mRNA Low	0:LIVING	26.0052
TCGA-05-4430	mRNA High	0:LIVING	25.0189
TCGA-05-4432	mRNA High	0:LIVING	25.0189
TCGA-05-4433	mRNA High	0:LIVING	23.9997
TCGA-05-4434	mRNA High	1:DECEASED	15.0245
TCGA-05-5423	mRNA Low	0:LIVING	4.96433
TCGA-05-5425	mRNA High	0:LIVING	28.9969
TCGA-05-5428	mRNA Low	0:LIVING	22.0272
TCGA-05-5429	mRNA High	1:DECEASED	9.041
TCGA-05-5715	mRNA High	0:LIVING	2.03833
TCGA-35-3615	mRNA High	0:LIVING	0.460269
TCGA-35-4122	mRNA Low	0:LIVING	7.39718
TCGA-35-4123	mRNA High	0:LIVING	5.9835
TCGA-35-5375	mRNA Low	0:LIVING	8.67936
TCGA-38-4625	mRNA High	0:LIVING	97.7414
TCGA-38-4626	mRNA Low	0:LIVING	120.788
TCGA-38-4627	mRNA High	1:DECEASED	37.7092
TCGA-38-4628	mRNA High	1:DECEASED	49.0515
TCGA-38-4631	mRNA High	1:DECEASED	11.6382
TCGA-38-4632	mRNA High	1:DECEASED	44.6132
TCGA-38-6178	mRNA Low	0:LIVING	14.7286
TCGA-38-7271	mRNA Low	1:DECEASED	26.3011
TCGA-38-A44F	mRNA High	0:LIVING	4.37255
TCGA-44-2655	mRNA High	0:LIVING	43.5283
TCGA-44-2656	mRNA Low	0:LIVING	46.9803
TCGA-44-2657	mRNA Low	0:LIVING	44.416
TCGA-44-2659	mRNA Low	0:LIVING	44.942
TCGA-44-2662	mRNA Low	0:LIVING	42.0817
TCGA-44-2665	mRNA Low	0:LIVING	42.7721
TCGA-44-2666	mRNA High	1:DECEASED	3.18901
TCGA-44-2668	mRNA High	1:DECEASED	25.0189
TCGA-44-3396	mRNA High	0:LIVING	37.1503
TCGA-44-3398	mRNA High	0:LIVING	38.2352
TCGA-44-3918	mRNA Low	0:LIVING	34.0599
TCGA-44-3919	mRNA Low	1:DECEASED	33.7311
TCGA-44-4112	mRNA Low	1:DECEASED	26.5641
TCGA-44-5643	mRNA High	0:LIVING	33.3037
TCGA-44-5644	mRNA Low	0:LIVING	28.3723
TCGA-44-5645	mRNA High	0:LIVING	28.0107
TCGA-44-6145	mRNA High	0:LIVING	19.5614
TCGA-44-6146	mRNA High	0:LIVING	23.934
TCGA-44-6148	mRNA High	0:LIVING	23.145
TCGA-44-6774	mRNA High	0:LIVING	21.6326
TCGA-44-6775	mRNA High	0:LIVING	23.1778
TCGA-44-6776	mRNA Low	0:LIVING	86.0045
TCGA-44-6777	mRNA Low	1:DECEASED	32.449
TCGA-44-6778	mRNA Low	0:LIVING	61.2815
TCGA-44-6779	mRNA High	1:DECEASED	16.4382
TCGA-44-7659	mRNA Low	0:LIVING	22.7176
TCGA-44-7660	mRNA High	0:LIVING	19.4628
TCGA-44-7661	mRNA High	1:DECEASED	18.3121
TCGA-44-7662	mRNA High	0:LIVING	7.16704
TCGA-44-7667	mRNA High	0:LIVING	36.0654
TCGA-44-7669	mRNA Low	1:DECEASED	18.871
TCGA-44-7670	mRNA Low	0:LIVING	28.9969
TCGA-44-7671	mRNA High	0:LIVING	29.2271
TCGA-44-7672	mRNA Low	0:LIVING	23.6381
TCGA-44-8117	mRNA Low	0:LIVING	12.6574
TCGA-44-8119	mRNA High	0:LIVING	9.36976
TCGA-44-8120	mRNA High	0:LIVING	8.54785
TCGA-44-A479	mRNA High	0:LIVING	15.9779
TCGA-44-A47A	mRNA Low	0:LIVING	15.3204
TCGA-44-A47B	mRNA High	0:LIVING	9.43551
TCGA-44-A47G	mRNA Low	0:LIVING	11.5396
TCGA-44-A4SS	mRNA High	0:LIVING	13.6437
TCGA-44-A4SU	mRNA Low	1:DECEASED	13.4464
TCGA-49-4486	mRNA Low	1:DECEASED	76.2074
TCGA-49-4487	mRNA Low	1:DECEASED	28.1093
TCGA-49-4488	mRNA Low	1:DECEASED	28.5695
TCGA-49-4490	mRNA High	1:DECEASED	12.6574
TCGA-49-4494	mRNA High	1:DECEASED	35.5393
TCGA-49-4501	mRNA Low	1:DECEASED	46.7173
TCGA-49-4505	mRNA Low	1:DECEASED	14.0711
TCGA-49-4506	mRNA High	1:DECEASED	32.8435
TCGA-49-4507	mRNA Low	1:DECEASED	8.81086
TCGA-49-4510	mRNA Low	1:DECEASED	29.4572
TCGA-49-4512	mRNA Low	1:DECEASED	29.7531
TCGA-49-4514	mRNA High	0:LIVING	55.8898
TCGA-49-6742	mRNA High	1:DECEASED	16.0437
TCGA-49-6743	mRNA High	0:LIVING	53.2926
TCGA-49-6744	mRNA High	0:LIVING	55.3309
TCGA-49-6745	mRNA High	0:LIVING	17.1615
TCGA-49-6761	mRNA Low	0:LIVING	11.6382
TCGA-49-6767	mRNA High	0:LIVING	22.2573
TCGA-49-AAQV	mRNA Low	1:DECEASED	22.2573
TCGA-49-AAR0	mRNA Low	0:LIVING	156.656
TCGA-49-AAR2	mRNA High	0:LIVING	73.117
TCGA-49-AAR3	mRNA High	0:LIVING	62.2349
TCGA-49-AAR4	mRNA Low	1:DECEASED	28.8983
TCGA-49-AAR9	mRNA High	1:DECEASED	8.54785
TCGA-49-AARE	mRNA Low	1:DECEASED	40.405
TCGA-49-AARN	mRNA High	1:DECEASED	37.3147
TCGA-49-AARO	mRNA Low	0:LIVING	123.582
TCGA-49-AARQ	mRNA Low	0:LIVING	221.324
TCGA-49-AARR	mRNA Low	0:LIVING	164.119
TCGA-4B-A93V	mRNA High	1:DECEASED	9.86291
TCGA-50-5044	mRNA High	1:DECEASED	20.5148
TCGA-50-5045	mRNA High	1:DECEASED	71.4732
TCGA-50-5049	mRNA Low	0:LIVING	101.719
TCGA-50-5051	mRNA Low	1:DECEASED	15.7149
TCGA-50-5055	mRNA Low	1:DECEASED	60.1637
TCGA-50-5066	mRNA Low	0:LIVING	47.4077
TCGA-50-5068	mRNA Low	1:DECEASED	49.2817
TCGA-50-5072	mRNA Low	1:DECEASED	8.21909
TCGA-50-5930	mRNA Low	1:DECEASED	9.27113
TCGA-50-5931	mRNA High	1:DECEASED	14.2683
TCGA-50-5932	mRNA Low	1:DECEASED	40.6023
TCGA-50-5933	mRNA Low	1:DECEASED	78.6731
TCGA-50-5935	mRNA Low	1:DECEASED	21.4683
TCGA-50-5936	mRNA High	1:DECEASED	8.44922
TCGA-50-5939	mRNA High	1:DECEASED	15.1231
TCGA-50-5941	mRNA High	0:LIVING	48.4597
TCGA-50-5942	mRNA High	0:LIVING	60.7226
TCGA-50-5944	mRNA Low	0:LIVING	57.5336
TCGA-50-5946	mRNA High	0:LIVING	53.1611
TCGA-50-6590	mRNA High	1:DECEASED	42.3447
TCGA-50-6591	mRNA Low	1:DECEASED	3.91229
TCGA-50-6592	mRNA High	1:DECEASED	25.5449
TCGA-50-6593	mRNA High	1:DECEASED	11.0465
TCGA-50-6594	mRNA Low	1:DECEASED	12.1643
TCGA-50-6595	mRNA High	1:DECEASED	6.21363
TCGA-50-6597	mRNA Low	1:DECEASED	41.6872
TCGA-50-6673	mRNA High	1:DECEASED	0.72328
TCGA-50-7109	mRNA High	1:DECEASED	10.1259
TCGA-50-8457	mRNA High	0:LIVING	36.9859
TCGA-50-8459	mRNA High	0:LIVING	36.7886
TCGA-50-8460	mRNA Low	0:LIVING	27.2545
TCGA-53-7624	mRNA Low	1:DECEASED	34.29
TCGA-53-7626	mRNA Low	1:DECEASED	30.5421
TCGA-53-7813	mRNA High	0:LIVING	13.9396
TCGA-53-A4EZ	mRNA Low	0:LIVING	35.2106
TCGA-55-1592	mRNA High	1:DECEASED	23.0463
TCGA-55-1594	mRNA Low	0:LIVING	38.7283
TCGA-55-1595	mRNA High	0:LIVING	48.6241
TCGA-55-1596	mRNA High	0:LIVING	67.8897
TCGA-55-5899	mRNA High	0:LIVING	30.575
TCGA-55-6543	mRNA Low	0:LIVING	14.3012
TCGA-55-6642	mRNA Low	0:LIVING	80.5142
TCGA-55-6712	mRNA High	1:DECEASED	5.62186
TCGA-55-6968	mRNA Low	1:DECEASED	42.5091
TCGA-55-6969	mRNA High	0:LIVING	40.7338
TCGA-55-6970	mRNA Low	1:DECEASED	15.2546
TCGA-55-6971	mRNA High	0:LIVING	46.0269
TCGA-55-6972	mRNA Low	1:DECEASED	53.6542
TCGA-55-6975	mRNA High	1:DECEASED	3.87941
TCGA-55-6978	mRNA High	1:DECEASED	5.78624
TCGA-55-6979	mRNA High	1:DECEASED	7.7917
TCGA-55-6980	mRNA Low	0:LIVING	69.3362
TCGA-55-6981	mRNA High	1:DECEASED	45.3365
TCGA-55-6982	mRNA High	1:DECEASED	32.712
TCGA-55-6983	mRNA High	0:LIVING	92.8099
TCGA-55-6984	mRNA High	1:DECEASED	24.986
TCGA-55-6985	mRNA Low	0:LIVING	40.5365
TCGA-55-6986	mRNA High	0:LIVING	107.21
TCGA-55-6987	mRNA High	0:LIVING	70.2568
TCGA-55-7227	mRNA High	1:DECEASED	31.2983
TCGA-55-7281	mRNA High	0:LIVING	28.6682
TCGA-55-7283	mRNA High	0:LIVING	20.0217
TCGA-55-7284	mRNA High	1:DECEASED	7.98895
TCGA-55-7570	mRNA High	0:LIVING	27.0901
TCGA-55-7573	mRNA Low	0:LIVING	16.0108
TCGA-55-7574	mRNA High	1:DECEASED	32.712
TCGA-55-7576	mRNA High	0:LIVING	22.0272
TCGA-55-7724	mRNA High	0:LIVING	23.1778
TCGA-55-7725	mRNA High	0:LIVING	14.5313
TCGA-55-7726	mRNA High	0:LIVING	21.4354
TCGA-55-7727	mRNA Low	0:LIVING	3.91229
TCGA-55-7728	mRNA High	0:LIVING	23.145
TCGA-55-7815	mRNA Low	0:LIVING	25.4134
TCGA-55-7816	mRNA Low	1:DECEASED	15.3861
TCGA-55-7903	mRNA Low	0:LIVING	18.6409
TCGA-55-7907	mRNA High	1:DECEASED	11.2766
TCGA-55-7910	mRNA High	0:LIVING	34.1914
TCGA-55-7911	mRNA High	0:LIVING	17.6546
TCGA-55-7913	mRNA High	1:DECEASED	18.4436
TCGA-55-7914	mRNA High	1:DECEASED	6.14788
TCGA-55-7994	mRNA Low	0:LIVING	19.8244
TCGA-55-7995	mRNA Low	0:LIVING	29.2271
TCGA-55-8085	mRNA High	0:LIVING	29.7202
TCGA-55-8087	mRNA High	0:LIVING	15.1889
TCGA-55-8089	mRNA High	1:DECEASED	23.0792
TCGA-55-8090	mRNA High	1:DECEASED	19.6601
TCGA-55-8091	mRNA Low	0:LIVING	19.7258
TCGA-55-8092	mRNA High	1:DECEASED	5.06296
TCGA-55-8094	mRNA Low	0:LIVING	17.7861
TCGA-55-8096	mRNA Low	1:DECEASED	23.6381
TCGA-55-8097	mRNA High	0:LIVING	15.6491
TCGA-55-8203	mRNA High	0:LIVING	17.9834
TCGA-55-8204	mRNA High	0:LIVING	16.9313
TCGA-55-8205	mRNA High	0:LIVING	19.6929
TCGA-55-8206	mRNA Low	0:LIVING	29.1942
TCGA-55-8207	mRNA Low	0:LIVING	32.1202
TCGA-55-8208	mRNA High	0:LIVING	22.1587
TCGA-55-8299	mRNA Low	1:DECEASED	15.419
TCGA-55-8301	mRNA Low	0:LIVING	17.556
TCGA-55-8302	mRNA High	0:LIVING	15.7149
TCGA-55-8505	mRNA High	0:LIVING	14.4656
TCGA-55-8506	mRNA Low	0:LIVING	0.36164
TCGA-55-8507	mRNA High	0:LIVING	13.7423
TCGA-55-8508	mRNA High	0:LIVING	20.2847
TCGA-55-8510	mRNA Low	0:LIVING	17.7204
TCGA-55-8511	mRNA High	0:LIVING	18.1477
TCGA-55-8512	mRNA Low	1:DECEASED	19.9559
TCGA-55-8513	mRNA High	0:LIVING	26.0052
TCGA-55-8514	mRNA High	0:LIVING	17.0957
TCGA-55-8614	mRNA High	0:LIVING	17.6217
TCGA-55-8615	mRNA Low	0:LIVING	14.6629
TCGA-55-8616	mRNA Low	0:LIVING	1.57806
TCGA-55-8619	mRNA High	0:LIVING	13.6766
TCGA-55-8620	mRNA Low	1:DECEASED	12.3286
TCGA-55-8621	mRNA Low	0:LIVING	16.9313
TCGA-55-A48X	mRNA Low	0:LIVING	22.6518
TCGA-55-A48Y	mRNA High	0:LIVING	20.7121
TCGA-55-A48Z	mRNA Low	0:LIVING	21.4025
TCGA-55-A490	mRNA Low	1:DECEASED	3.25476
TCGA-55-A491	mRNA Low	0:LIVING	20.5806
TCGA-55-A492	mRNA Low	0:LIVING	19.5943
TCGA-55-A493	mRNA Low	0:LIVING	0.920538
TCGA-55-A494	mRNA High	0:LIVING	15.8135
TCGA-55-A4DF	mRNA Low	1:DECEASED	20.1861
TCGA-55-A4DG	mRNA Low	0:LIVING	19.9888
TCGA-55-A57B	mRNA High	0:LIVING	17.9505
TCGA-62-8394	mRNA Low	1:DECEASED	4.56981
TCGA-62-8395	mRNA High	0:LIVING	39.9776
TCGA-62-8397	mRNA Low	0:LIVING	42.3776
TCGA-62-8398	mRNA High	1:DECEASED	14.5971
TCGA-62-8399	mRNA High	0:LIVING	88.6346
TCGA-62-8402	mRNA High	1:DECEASED	49.2488
TCGA-62-A46O	mRNA Low	1:DECEASED	47.8022
TCGA-62-A46P	mRNA High	1:DECEASED	19.5286
TCGA-62-A46R	mRNA Low	1:DECEASED	56.7117
TCGA-62-A46S	mRNA Low	1:DECEASED	54.3446
TCGA-62-A46U	mRNA Low	0:LIVING	67.9554
TCGA-62-A46V	mRNA Low	0:LIVING	72.2951
TCGA-62-A46Y	mRNA Low	1:DECEASED	13.6108
TCGA-62-A470	mRNA High	1:DECEASED	39.2544
TCGA-62-A471	mRNA High	0:LIVING	40.9639
TCGA-62-A472	mRNA Low	0:LIVING	29.9175
TCGA-64-1676	mRNA Low	0:LIVING	56.8103
TCGA-64-1677	mRNA Low	1:DECEASED	20.6463
TCGA-64-1678	mRNA Low	0:LIVING	39.09
TCGA-64-1679	mRNA High	0:LIVING	81.7964
TCGA-64-1680	mRNA High	0:LIVING	37.0188
TCGA-64-1681	mRNA Low	1:DECEASED	38.3667
TCGA-64-5774	mRNA Low	0:LIVING	87.9771
TCGA-64-5775	mRNA High	1:DECEASED	2.03833
TCGA-64-5778	mRNA Low	0:LIVING	42.9036
TCGA-64-5779	mRNA Low	0:LIVING	28.4052
TCGA-64-5781	mRNA Low	0:LIVING	51.2542
TCGA-64-5815	mRNA Low	0:LIVING	28.4709
TCGA-67-3770	mRNA Low	0:LIVING	20.0546
TCGA-67-3771	mRNA Low	0:LIVING	20.0546
TCGA-67-3772	mRNA High	0:LIVING	18.8381
TCGA-67-3773	mRNA Low	0:LIVING	14.0382
TCGA-67-3774	mRNA Low	0:LIVING	12.6574
TCGA-67-4679	mRNA Low	0:LIVING	14.7286
TCGA-67-6215	mRNA Low	0:LIVING	5.72049
TCGA-67-6216	mRNA High	0:LIVING	4.63557
TCGA-67-6217	mRNA Low	0:LIVING	13.8738
TCGA-69-7760	mRNA High	0:LIVING	6.64102
TCGA-69-7761	mRNA High	0:LIVING	6.115
TCGA-69-7763	mRNA High	0:LIVING	22.6847
TCGA-69-7764	mRNA Low	0:LIVING	13.6108
TCGA-69-7765	mRNA High	0:LIVING	5.4246
TCGA-69-7973	mRNA High	0:LIVING	7.56156
TCGA-69-7974	mRNA High	0:LIVING	6.04925
TCGA-69-7978	mRNA High	0:LIVING	4.40543
TCGA-69-7979	mRNA Low	0:LIVING	13.4136
TCGA-69-7980	mRNA High	0:LIVING	13.5122
TCGA-69-8253	mRNA High	0:LIVING	14.0053
TCGA-69-8254	mRNA High	0:LIVING	13.4464
TCGA-69-8255	mRNA Low	0:LIVING	4.24105
TCGA-69-8453	mRNA High	0:LIVING	26.7285
TCGA-69-A59K	mRNA Low	0:LIVING	19.4299
TCGA-71-6725	mRNA Low	0:LIVING	8.41635
TCGA-71-8520	mRNA High	1:DECEASED	6.90403
TCGA-73-4658	mRNA High	1:DECEASED	52.6022
TCGA-73-4659	mRNA High	1:DECEASED	23.3751
TCGA-73-4662	mRNA Low	0:LIVING	82.684
TCGA-73-4666	mRNA High	0:LIVING	26.3011
TCGA-73-4668	mRNA High	0:LIVING	15.3533
TCGA-73-4670	mRNA Low	0:LIVING	4.3068
TCGA-73-4675	mRNA High	1:DECEASED	30.312
TCGA-73-4676	mRNA High	1:DECEASED	9.23825
TCGA-73-4677	mRNA Low	1:DECEASED	1.2493
TCGA-73-7498	mRNA Low	0:LIVING	39.09
TCGA-73-7499	mRNA Low	1:DECEASED	50.3337
TCGA-73-A9RS	mRNA Low	1:DECEASED	11.178
TCGA-75-5125	mRNA Low	1:DECEASED	66.6404
TCGA-75-5146	mRNA High	0:LIVING	77.8512
TCGA-75-5147	mRNA High	0:LIVING	43.8242
TCGA-75-6206	mRNA High	0:LIVING	85.1498
TCGA-75-6212	mRNA Low	1:DECEASED	49.8405
TCGA-75-6214	mRNA High	1:DECEASED	36.6571
TCGA-75-7025	mRNA Low	0:LIVING	108.656
TCGA-75-7027	mRNA High	0:LIVING	100.569
TCGA-78-7143	mRNA Low	1:DECEASED	163.1
TCGA-78-7145	mRNA Low	1:DECEASED	27.1559
TCGA-78-7146	mRNA High	1:DECEASED	5.68761
TCGA-78-7147	mRNA Low	1:DECEASED	19.2655
TCGA-78-7148	mRNA Low	1:DECEASED	20.5806
TCGA-78-7149	mRNA Low	0:LIVING	129.533
TCGA-78-7150	mRNA High	1:DECEASED	21.8957
TCGA-78-7152	mRNA High	1:DECEASED	39.9448
TCGA-78-7153	mRNA High	0:LIVING	119.506
TCGA-78-7154	mRNA High	1:DECEASED	19.4957
TCGA-78-7155	mRNA Low	1:DECEASED	38.4982
TCGA-78-7156	mRNA Low	1:DECEASED	32.0873
TCGA-78-7158	mRNA High	1:DECEASED	5.88487
TCGA-78-7159	mRNA High	0:LIVING	64.8979
TCGA-78-7160	mRNA High	1:DECEASED	22.9148
TCGA-78-7161	mRNA Low	1:DECEASED	9.56702
TCGA-78-7162	mRNA Low	1:DECEASED	104.185
TCGA-78-7163	mRNA High	0:LIVING	238.288
TCGA-78-7166	mRNA Low	1:DECEASED	8.4821
TCGA-78-7167	mRNA High	1:DECEASED	88.1415
TCGA-78-7220	mRNA Low	1:DECEASED	26.5312
TCGA-78-7535	mRNA Low	1:DECEASED	31.1997
TCGA-78-7536	mRNA High	1:DECEASED	8.02183
TCGA-78-7537	mRNA High	1:DECEASED	53.3254
TCGA-78-7539	mRNA Low	0:LIVING	26.0052
TCGA-78-7540	mRNA High	1:DECEASED	39.353
TCGA-78-7542	mRNA High	1:DECEASED	10.5533
TCGA-78-7633	mRNA Low	1:DECEASED	50.2351
TCGA-78-8640	mRNA Low	0:LIVING	232.173
TCGA-78-8648	mRNA Low	1:DECEASED	39.7475
TCGA-78-8655	mRNA Low	0:LIVING	77.5882
TCGA-78-8660	mRNA Low	1:DECEASED	10.5533
TCGA-78-8662	mRNA Low	1:DECEASED	110.497
TCGA-80-5608	mRNA Low	0:LIVING	93.1058
TCGA-80-5611	mRNA Low	0:LIVING	85.3141
TCGA-83-5908	mRNA High	0:LIVING	27.0901
TCGA-86-6562	mRNA Low	1:DECEASED	12.3615
TCGA-86-6851	mRNA Low	0:LIVING	5.88487
TCGA-86-7701	mRNA Low	0:LIVING	31.1339
TCGA-86-7711	mRNA Low	1:DECEASED	34.3887
TCGA-86-7713	mRNA High	0:LIVING	38.0379
TCGA-86-7714	mRNA High	1:DECEASED	20.5477
TCGA-86-7953	mRNA High	0:LIVING	32.7777
TCGA-86-7954	mRNA Low	0:LIVING	19.8902
TCGA-86-7955	mRNA Low	0:LIVING	35.2434
TCGA-86-8054	mRNA Low	0:LIVING	37.7421
TCGA-86-8055	mRNA Low	1:DECEASED	4.07667
TCGA-86-8056	mRNA High	0:LIVING	4.56981
TCGA-86-8073	mRNA High	0:LIVING	24.3285
TCGA-86-8074	mRNA Low	0:LIVING	0.789032
TCGA-86-8075	mRNA High	1:DECEASED	22.8162
TCGA-86-8076	mRNA High	0:LIVING	32.6462
TCGA-86-8278	mRNA Low	0:LIVING	31.0353
TCGA-86-8279	mRNA Low	0:LIVING	31.1997
TCGA-86-8280	mRNA Low	0:LIVING	23.0463
TCGA-86-8281	mRNA Low	0:LIVING	0
TCGA-86-8358	mRNA Low	0:LIVING	21.4683
TCGA-86-8359	mRNA High	1:DECEASED	14.5971
TCGA-86-8585	mRNA High	0:LIVING	11.6054
TCGA-86-8668	mRNA High	0:LIVING	13.9067
TCGA-86-8669	mRNA High	0:LIVING	30.838
TCGA-86-8671	mRNA Low	0:LIVING	27.5833
TCGA-86-8672	mRNA High	1:DECEASED	0.624651
TCGA-86-8673	mRNA Low	0:LIVING	28.3394
TCGA-86-8674	mRNA Low	0:LIVING	26.4983
TCGA-86-A456	mRNA Low	0:LIVING	29.4572
TCGA-86-A4D0	mRNA High	1:DECEASED	3.81366
TCGA-86-A4JF	mRNA High	1:DECEASED	24.2299
TCGA-86-A4P7	mRNA Low	0:LIVING	13.6437
TCGA-86-A4P8	mRNA Low	0:LIVING	26.4655
TCGA-91-6828	mRNA Low	0:LIVING	10.6191
TCGA-91-6829	mRNA High	1:DECEASED	41.3585
TCGA-91-6830	mRNA Low	0:LIVING	1.97258
TCGA-91-6831	mRNA High	0:LIVING	10.1917
TCGA-91-6835	mRNA High	0:LIVING	2.59723
TCGA-91-6836	mRNA High	0:LIVING	13.7094
TCGA-91-6840	mRNA High	0:LIVING	12.23
TCGA-91-6847	mRNA Low	0:LIVING	27.6819
TCGA-91-6848	mRNA Low	0:LIVING	7.3643
TCGA-91-6849	mRNA High	0:LIVING	1.15067
TCGA-91-7771	mRNA High	0:LIVING	16.1752
TCGA-91-8496	mRNA Low	0:LIVING	16.6026
TCGA-91-8497	mRNA Low	1:DECEASED	14.2683
TCGA-91-8499	mRNA Low	0:LIVING	1.18355
TCGA-91-A4BC	mRNA Low	0:LIVING	1.44656
TCGA-91-A4BD	mRNA Low	0:LIVING	19.8244
TCGA-93-7347	mRNA Low	0:LIVING	22.4545
TCGA-93-7348	mRNA High	0:LIVING	17.4573
TCGA-93-8067	mRNA High	0:LIVING	6.115
TCGA-93-A4JN	mRNA High	0:LIVING	23.6052
TCGA-93-A4JO	mRNA High	1:DECEASED	1.08492
TCGA-93-A4JP	mRNA Low	0:LIVING	19.0025
TCGA-93-A4JQ	mRNA Low	0:LIVING	17.293
TCGA-95-7039	mRNA High	0:LIVING	41.8187
TCGA-95-7043	mRNA Low	1:DECEASED	16.5368
TCGA-95-7562	mRNA Low	1:DECEASED	2.86024
TCGA-95-7567	mRNA High	0:LIVING	18.6738
TCGA-95-7944	mRNA High	0:LIVING	12.3944
TCGA-95-7947	mRNA Low	0:LIVING	15.682
TCGA-95-7948	mRNA Low	0:LIVING	15.6491
TCGA-95-8039	mRNA Low	0:LIVING	27.2874
TCGA-95-8494	mRNA Low	0:LIVING	2.76161
TCGA-95-A4VK	mRNA High	0:LIVING	21.4025
TCGA-95-A4VN	mRNA Low	0:LIVING	18.1806
TCGA-95-A4VP	mRNA Low	0:LIVING	19.8902
TCGA-97-7546	mRNA Low	0:LIVING	42.2461
TCGA-97-7547	mRNA High	0:LIVING	64.602
TCGA-97-7552	mRNA High	0:LIVING	63.5171
TCGA-97-7553	mRNA Low	0:LIVING	61.4788
TCGA-97-7554	mRNA Low	0:LIVING	25.4792
TCGA-97-7937	mRNA High	0:LIVING	18.5423
TCGA-97-7938	mRNA Low	1:DECEASED	0.591774
TCGA-97-7941	mRNA High	0:LIVING	15.9122
TCGA-97-8171	mRNA High	0:LIVING	18.6738
TCGA-97-8172	mRNA Low	0:LIVING	17.9176
TCGA-97-8174	mRNA Low	1:DECEASED	5.39172
TCGA-97-8175	mRNA High	0:LIVING	18.1149
TCGA-97-8176	mRNA High	1:DECEASED	15.3861
TCGA-97-8177	mRNA Low	0:LIVING	16.4053
TCGA-97-8179	mRNA Low	0:LIVING	14.3012
TCGA-97-8547	mRNA High	0:LIVING	21.5998
TCGA-97-8552	mRNA Low	0:LIVING	20.5806
TCGA-97-A4LX	mRNA Low	0:LIVING	20.1861
TCGA-97-A4M0	mRNA Low	0:LIVING	21.4354
TCGA-97-A4M1	mRNA Low	0:LIVING	19.7587
TCGA-97-A4M2	mRNA Low	0:LIVING	20.5148
TCGA-97-A4M3	mRNA High	0:LIVING	17.7532
TCGA-97-A4M5	mRNA Low	0:LIVING	20.8436
TCGA-97-A4M6	mRNA Low	0:LIVING	18.6738
TCGA-97-A4M7	mRNA Low	0:LIVING	20.6792
TCGA-99-7458	mRNA Low	0:LIVING	24.5586
TCGA-99-8025	mRNA High	0:LIVING	34.8489
TCGA-99-8028	mRNA Low	0:LIVING	36.7558
TCGA-99-8032	mRNA Low	0:LIVING	1.44656
TCGA-99-8033	mRNA High	1:DECEASED	21.5669
TCGA-99-AA5R	mRNA Low	0:LIVING	21.6326
TCGA-J2-8192	mRNA Low	0:LIVING	24.2956
TCGA-J2-8194	mRNA High	0:LIVING	23.8025
TCGA-J2-A4AD	mRNA Low	1:DECEASED	18.082
TCGA-J2-A4AE	mRNA Low	0:LIVING	35.4736
TCGA-J2-A4AG	mRNA High	0:LIVING	32.4818
TCGA-L4-A4E5	mRNA Low	0:LIVING	19.0025
TCGA-L4-A4E6	mRNA Low	0:LIVING	14.3012
TCGA-L9-A443	mRNA Low	1:DECEASED	6.34514
TCGA-L9-A444	mRNA Low	0:LIVING	10.093
TCGA-L9-A50W	mRNA High	1:DECEASED	14.5313
TCGA-L9-A5IP	mRNA High	1:DECEASED	1.90683
TCGA-L9-A743	mRNA High	0:LIVING	21.8299
TCGA-L9-A7SV	mRNA High	0:LIVING	18.5751
TCGA-L9-A8F4	mRNA High	0:LIVING	15.6491
TCGA-MN-A4N1	mRNA High	0:LIVING	27.1887
TCGA-MN-A4N4	mRNA High	0:LIVING	38.6297
TCGA-MN-A4N5	mRNA High	0:LIVING	2.76161
TCGA-MP-A4SV	mRNA High	1:DECEASED	86.136
TCGA-MP-A4SW	mRNA Low	1:DECEASED	58.4542
TCGA-MP-A4SY	mRNA High	1:DECEASED	49.3474
TCGA-MP-A4T4	mRNA High	1:DECEASED	86.0374
TCGA-MP-A4T6	mRNA High	1:DECEASED	58.8487
TCGA-MP-A4T7	mRNA High	1:DECEASED	5.49035
TCGA-MP-A4T8	mRNA Low	1:DECEASED	5.29309
TCGA-MP-A4T9	mRNA Low	1:DECEASED	41.5886
TCGA-MP-A4TA	mRNA High	1:DECEASED	31.2325
TCGA-MP-A4TC	mRNA High	1:DECEASED	2.43285
TCGA-MP-A4TD	mRNA Low	1:DECEASED	10.093
TCGA-MP-A4TE	mRNA High	1:DECEASED	29.4572
TCGA-MP-A4TF	mRNA High	1:DECEASED	11.0465
TCGA-MP-A4TH	mRNA High	0:LIVING	24.3614
TCGA-MP-A4TI	mRNA High	1:DECEASED	14.104
TCGA-MP-A4TJ	mRNA Low	1:DECEASED	11.1451
TCGA-MP-A4TK	mRNA Low	1:DECEASED	19.134
TCGA-MP-A5C7	mRNA High	0:LIVING	73.906
TCGA-NJ-A4YF	mRNA Low	0:LIVING	71.0458
TCGA-NJ-A4YG	mRNA High	0:LIVING	74.3334
TCGA-NJ-A4YI	mRNA Low	1:DECEASED	0.131505
TCGA-NJ-A4YP	mRNA High	0:LIVING	1.64382
TCGA-NJ-A4YQ	mRNA Low	0:LIVING	47.0789
TCGA-NJ-A55A	mRNA Low	0:LIVING	0.493145
TCGA-NJ-A55O	mRNA Low	0:LIVING	0.427393
TCGA-NJ-A55R	mRNA Low	0:LIVING	19.8244
TCGA-NJ-A7XG	mRNA Low	0:LIVING	20.2847
TCGA-O1-A52J	mRNA Low	1:DECEASED	59.1117
TCGA-S2-AA1A	mRNA High	0:LIVING	16.8656
TCGA-P7-A5NX	mRNA High	0:LIVING	26.8929
TCGA-P7-A5NY	mRNA Low	0:LIVING	31.4627
TCGA-P8-A5KC	mRNA Low	0:LIVING	29.0298
TCGA-P8-A5KD	mRNA High	0:LIVING	4.04379
TCGA-P8-A6RX	mRNA Low	0:LIVING	17.7532
TCGA-P8-A6RY	mRNA High	0:LIVING	5.88487
TCGA-PR-A5PF	mRNA High	0:LIVING	17.9505
TCGA-PR-A5PG	mRNA Low	0:LIVING	81.6977
TCGA-PR-A5PH	mRNA High	0:LIVING	28.0764
TCGA-QR-A6GO	mRNA Low	0:LIVING	35.0133
TCGA-QR-A6GR	mRNA High	0:LIVING	23.1121
TCGA-QR-A6GS	mRNA Low	0:LIVING	1.2493
TCGA-QR-A6GT	mRNA Low	0:LIVING	137.588
TCGA-QR-A6GU	mRNA High	0:LIVING	58.8815
TCGA-QR-A6GW	mRNA Low	0:LIVING	16.1423
TCGA-QR-A6GX	mRNA Low	0:LIVING	19.0354
TCGA-QR-A6GY	mRNA Low	0:LIVING	1.05204
TCGA-QR-A6GZ	mRNA Low	0:LIVING	30.5093
TCGA-QR-A6H0	mRNA Low	0:LIVING	9.20538
TCGA-QR-A6H1	mRNA Low	0:LIVING	14.1697
TCGA-QR-A6H2	mRNA Low	0:LIVING	9.92866
TCGA-QR-A6H3	mRNA Low	0:LIVING	14.2683
TCGA-QR-A6H4	mRNA Low	0:LIVING	87.484
TCGA-QR-A6H5	mRNA Low	0:LIVING	31.5284
TCGA-QR-A6H6	mRNA High	0:LIVING	15.5834
TCGA-QR-A6ZZ	mRNA Low	0:LIVING	1.57806
TCGA-QR-A700	mRNA High	0:LIVING	32.1531
TCGA-QR-A702	mRNA Low	0:LIVING	1.28218
TCGA-QR-A703	mRNA Low	0:LIVING	38.3667
TCGA-QR-A705	mRNA High	0:LIVING	10.4218
TCGA-QR-A706	mRNA Low	0:LIVING	4.10954
TCGA-QR-A707	mRNA Low	0:LIVING	13.0848
TCGA-QR-A708	mRNA High	0:LIVING	1.15067
TCGA-QR-A70A	mRNA Low	0:LIVING	69.665
TCGA-QR-A70C	mRNA High	0:LIVING	116.185
TCGA-QR-A70D	mRNA Low	0:LIVING	0.230134
TCGA-QR-A70E	mRNA High	0:LIVING	6.31226
TCGA-QR-A70G	mRNA High	0:LIVING	2.33422
TCGA-QR-A70H	mRNA High	0:LIVING	26.8271
TCGA-QR-A70I	mRNA Low	0:LIVING	29.9175
TCGA-QR-A70J	mRNA Low	0:LIVING	13.1177
TCGA-QR-A70K	mRNA High	0:LIVING	9.00812
TCGA-QR-A70M	mRNA Low	0:LIVING	33.9941
TCGA-QR-A70N	mRNA Low	0:LIVING	1.41368
TCGA-QR-A70O	mRNA Low	0:LIVING	3.64928
TCGA-QR-A70P	mRNA Low	1:DECEASED	117.138
TCGA-QR-A70Q	mRNA High	0:LIVING	4.60269
TCGA-QR-A70R	mRNA High	0:LIVING	14.2026
TCGA-QR-A70T	mRNA Low	0:LIVING	8.77799
TCGA-QR-A70U	mRNA Low	0:LIVING	48.4269
TCGA-QR-A70V	mRNA Low	0:LIVING	0.0657527
TCGA-QR-A70W	mRNA Low	0:LIVING	41.7858
TCGA-QR-A70X	mRNA High	0:LIVING	6.01637
TCGA-QR-A7IN	mRNA Low	0:LIVING	12.3944
TCGA-QR-A7IP	mRNA High	0:LIVING	17.9505
TCGA-QT-A5XJ	mRNA High	0:LIVING	36.2297
TCGA-QT-A5XK	mRNA High	0:LIVING	6.93691
TCGA-QT-A5XL	mRNA Low	0:LIVING	1.8082
TCGA-QT-A5XM	mRNA Low	0:LIVING	0.72328
TCGA-QT-A5XN	mRNA Low	0:LIVING	25.1833
TCGA-QT-A5XO	mRNA High	0:LIVING	2.30134
TCGA-QT-A5XP	mRNA Low	0:LIVING	4.40543
TCGA-QT-A69Q	mRNA Low	0:LIVING	0.789032
TCGA-QT-A7U0	mRNA Low	0:LIVING	13.0848
TCGA-RM-A68T	mRNA High	0:LIVING	77.9827
TCGA-RM-A68W	mRNA Low	0:LIVING	0.920538
TCGA-RT-A6Y9	mRNA High	0:LIVING	108.262
TCGA-RT-A6YA	mRNA Low	0:LIVING	50.6296
TCGA-RT-A6YC	mRNA Low	0:LIVING	8.08758
TCGA-RW-A67V	mRNA Low	0:LIVING	86.8922
TCGA-RW-A67W	mRNA Low	0:LIVING	19.8573
TCGA-RW-A67X	mRNA Low	0:LIVING	2.926
TCGA-RW-A67Y	mRNA Low	0:LIVING	7.10129
TCGA-RW-A680	mRNA Low	0:LIVING	47.6378
TCGA-RW-A681	mRNA Low	0:LIVING	37.5119
TCGA-RW-A684	mRNA Low	0:LIVING	1.05204
TCGA-RW-A685	mRNA High	0:LIVING	0.854785
TCGA-RW-A686	mRNA High	0:LIVING	19.2984
TCGA-RW-A688	mRNA Low	0:LIVING	1.21643
TCGA-RW-A689	mRNA Low	0:LIVING	27.2216
TCGA-RW-A68A	mRNA Low	0:LIVING	25.0518
TCGA-RW-A68B	mRNA Low	0:LIVING	23.9011
TCGA-RW-A68C	mRNA Low	0:LIVING	6.27938
TCGA-RW-A68D	mRNA Low	0:LIVING	72.7882
TCGA-RW-A68F	mRNA Low	0:LIVING	44.5146
TCGA-RW-A68G	mRNA High	0:LIVING	41.8845
TCGA-RW-A7CZ	mRNA Low	0:LIVING	13.8738
TCGA-RW-A7D0	mRNA Low	0:LIVING	11.5725
TCGA-RW-A8AZ	mRNA Low	1:DECEASED	2.89312
TCGA-RX-A8JQ	mRNA Low	0:LIVING	20.0875
TCGA-S7-A7WL	mRNA Low	0:LIVING	31.5942
TCGA-S7-A7WM	mRNA Low	0:LIVING	36.5585
TCGA-S7-A7WN	mRNA High	0:LIVING	37.2489
TCGA-S7-A7WO	mRNA High	0:LIVING	35.5065
TCGA-S7-A7WP	mRNA Low	0:LIVING	31.0353
TCGA-S7-A7WQ	mRNA Low	0:LIVING	26.9586
TCGA-S7-A7WR	mRNA Low	0:LIVING	40.7009
TCGA-S7-A7WT	mRNA Low	0:LIVING	42.7721
TCGA-S7-A7WU	mRNA Low	0:LIVING	30.5093
TCGA-S7-A7WV	mRNA High	0:LIVING	27.912
TCGA-S7-A7WW	mRNA High	0:LIVING	23.2107
TCGA-S7-A7WX	mRNA Low	0:LIVING	25.3148
TCGA-S7-A7X0	mRNA Low	0:LIVING	17.9505
TCGA-S7-A7X1	mRNA Low	0:LIVING	18.9368
TCGA-S7-A7X2	mRNA High	0:LIVING	24.197
TCGA-SA-A6C2	mRNA Low	0:LIVING	9.7314
TCGA-SP-A6QC	mRNA High	0:LIVING	114.771
TCGA-SP-A6QD	mRNA Low	0:LIVING	109.248
TCGA-SP-A6QF	mRNA High	0:LIVING	82.6183
TCGA-SP-A6QG	mRNA Low	0:LIVING	79.4621
TCGA-SP-A6QH	mRNA Low	0:LIVING	72.4266
TCGA-SP-A6QI	mRNA Low	0:LIVING	110.037
TCGA-SP-A6QJ	mRNA Low	0:LIVING	15.5176
TCGA-SP-A6QK	mRNA High	0:LIVING	111.254
TCGA-SQ-A6I4	mRNA High	0:LIVING	1.41368
TCGA-SQ-A6I6	mRNA Low	0:LIVING	0.0986291
TCGA-SR-A6MP	mRNA High	0:LIVING	51.2214
TCGA-SR-A6MQ	mRNA High	0:LIVING	68.6129
TCGA-SR-A6MR	mRNA Low	0:LIVING	79.1991
TCGA-SR-A6MS	mRNA Low	0:LIVING	81.9279
TCGA-SR-A6MT	mRNA Low	0:LIVING	106.75
TCGA-SR-A6MU	mRNA High	0:LIVING	110.53
TCGA-SR-A6MV	mRNA Low	0:LIVING	121.051
TCGA-SR-A6MX	mRNA High	1:DECEASED	3.12325
TCGA-SR-A6MY	mRNA High	0:LIVING	24.6573
TCGA-SR-A6MZ	mRNA High	0:LIVING	26.2025
TCGA-SR-A6N0	mRNA High	0:LIVING	49.6104
TCGA-TT-A6YJ	mRNA High	0:LIVING	4.33968
TCGA-TT-A6YK	mRNA Low	0:LIVING	37.3475
TCGA-TT-A6YN	mRNA Low	0:LIVING	19.9231
TCGA-TT-A6YO	mRNA High	0:LIVING	13.3149
TCGA-TT-A6YP	mRNA Low	0:LIVING	42.4762
TCGA-W2-A7H5	mRNA High	0:LIVING	20.0875
TCGA-W2-A7H7	mRNA High	0:LIVING	17.1615
TCGA-W2-A7HA	mRNA Low	0:LIVING	1.18355
TCGA-W2-A7HB	mRNA High	0:LIVING	19.8573
TCGA-W2-A7HC	mRNA Low	0:LIVING	14.4327
TCGA-W2-A7HD	mRNA High	0:LIVING	18.4436
TCGA-W2-A7HE	mRNA High	0:LIVING	16.6026
TCGA-W2-A7HF	mRNA High	0:LIVING	17.6875
TCGA-W2-A7HH	mRNA Low	0:LIVING	25.6107
TCGA-W2-A7UY	mRNA Low	0:LIVING	14.7944
TCGA-WB-A80K	mRNA High	0:LIVING	41.2598
TCGA-WB-A80L	mRNA High	0:LIVING	34.2572
TCGA-WB-A80M	mRNA High	0:LIVING	4.47118
TCGA-WB-A80N	mRNA Low	0:LIVING	4.73419
TCGA-WB-A80O	mRNA High	0:LIVING	25.512
TCGA-WB-A80P	mRNA Low	0:LIVING	316.731
TCGA-WB-A80Q	mRNA Low	0:LIVING	127.56
TCGA-WB-A80V	mRNA Low	0:LIVING	29.1613
TCGA-WB-A80Y	mRNA Low	1:DECEASED	19.5943
TCGA-WB-A814	mRNA Low	0:LIVING	74.0375
TCGA-WB-A815	mRNA Low	0:LIVING	53.5885
TCGA-WB-A816	mRNA High	0:LIVING	41.2269
TCGA-WB-A817	mRNA High	0:LIVING	43.068
TCGA-WB-A818	mRNA Low	0:LIVING	42.3447
TCGA-WB-A819	mRNA Low	0:LIVING	33.8955
TCGA-WB-A81A	mRNA Low	0:LIVING	24.1641
TCGA-WB-A81D	mRNA High	0:LIVING	35.8352
TCGA-WB-A81E	mRNA Low	0:LIVING	48.5255
TCGA-WB-A81F	mRNA High	0:LIVING	57.1062
TCGA-WB-A81G	mRNA Low	0:LIVING	38.7612
TCGA-WB-A81H	mRNA High	0:LIVING	63.9774
TCGA-WB-A81I	mRNA Low	0:LIVING	22.323
TCGA-WB-A81J	mRNA Low	0:LIVING	24.3614
TCGA-WB-A81K	mRNA High	0:LIVING	40.0434
TCGA-WB-A81M	mRNA Low	0:LIVING	45.8296
TCGA-WB-A81N	mRNA High	0:LIVING	62.0377
TCGA-WB-A81P	mRNA Low	0:LIVING	12.9862
TCGA-WB-A81Q	mRNA Low	1:DECEASED	24.8216
TCGA-WB-A81R	mRNA Low	0:LIVING	1.61094
TCGA-WB-A81S	mRNA Low	0:LIVING	23.7696
TCGA-WB-A81T	mRNA High	0:LIVING	25.512
TCGA-WB-A81V	mRNA Low	0:LIVING	71.0458
TCGA-WB-A81W	mRNA Low	0:LIVING	78.2128
TCGA-WB-A821	mRNA Low	0:LIVING	93.1058
TCGA-WB-A822	mRNA Low	0:LIVING	103.166
TCGA-XG-A823	mRNA High	0:LIVING	20.1861
TCGA-2W-A8YY	mRNA Low	0:LIVING	17.5231
TCGA-4J-AA1J	mRNA High	0:LIVING	17.819
TCGA-BI-A0VR	mRNA Low	0:LIVING	49.4789
TCGA-BI-A0VS	mRNA High	0:LIVING	57.0405
TCGA-BI-A20A	mRNA Low	0:LIVING	23.671
TCGA-C5-A0TN	mRNA High	1:DECEASED	11.441
TCGA-C5-A1BE	mRNA High	1:DECEASED	68.8431
TCGA-C5-A1BF	mRNA Low	1:DECEASED	18.7395
TCGA-C5-A1BI	mRNA High	0:LIVING	36.5585
[truncated: 7,988 more rows]

## Sheet: 1e.ii
FERMT2: OS
	1	OS_STATUS	OS_MONTHS			This is a comparative survival analysis where the survival effect of high and low FERMT2 mRNA expressions are checked using GEPIA. • Go to: http://gepia.cancer-pku.cn/detail.php?gene=FERMT2&tag=survival • Select Overall survival • Select group cutoff as median • Set both high and low cut-off as 50% • Select all cancer datasets • Plot
TCGA-4C-A93U	mRNA High	0:LIVING	4.24105
TCGA-BJ-A0YZ	mRNA High	0:LIVING	24.7888
TCGA-BJ-A0Z0	mRNA Low	0:LIVING	13.7752
TCGA-BJ-A0Z2	mRNA Low	0:LIVING	49.7748
TCGA-BJ-A0Z3	mRNA Low	0:LIVING	16.3395
TCGA-BJ-A0Z5	mRNA High	0:LIVING	14.7286
TCGA-BJ-A0Z9	mRNA Low	0:LIVING	41.3256
TCGA-BJ-A0ZA	mRNA Low	0:LIVING	18.871
TCGA-BJ-A0ZB	mRNA High	0:LIVING	4.01091
TCGA-BJ-A0ZC	mRNA High	0:LIVING	11.5725
TCGA-BJ-A0ZE	mRNA Low	0:LIVING	16.7341
TCGA-BJ-A0ZG	mRNA Low	0:LIVING	25.4792
TCGA-BJ-A0ZH	mRNA Low	0:LIVING	15.1231
TCGA-BJ-A0ZJ	mRNA Low	0:LIVING	42.0817
TCGA-BJ-A18Y	mRNA Low	0:LIVING	51.3857
TCGA-BJ-A18Z	mRNA Low	0:LIVING	41.5228
TCGA-BJ-A190	mRNA Low	0:LIVING	20.5806
TCGA-BJ-A191	mRNA Low	0:LIVING	4.83282
TCGA-BJ-A192	mRNA High	0:LIVING	44.3502
TCGA-BJ-A28R	mRNA Low	0:LIVING	42.1475
TCGA-BJ-A28S	mRNA Low	0:LIVING	21.0409
TCGA-BJ-A28T	mRNA Low	0:LIVING	35.5393
TCGA-BJ-A28V	mRNA Low	0:LIVING	32.449
TCGA-BJ-A28W	mRNA Low	0:LIVING	11.3095
TCGA-BJ-A28X	mRNA High	0:LIVING	30.9695
TCGA-BJ-A28Z	mRNA Low	0:LIVING	11.0793
TCGA-BJ-A290	mRNA Low	0:LIVING	30.2134
TCGA-BJ-A291	mRNA Low	0:LIVING	22.8819
TCGA-BJ-A2N7	mRNA Low	0:LIVING	18.3779
TCGA-BJ-A2N8	mRNA Low	0:LIVING	16.5697
TCGA-BJ-A2N9	mRNA Low	0:LIVING	20.482
TCGA-BJ-A2NA	mRNA Low	0:LIVING	18.9697
TCGA-BJ-A2P4	mRNA Low	0:LIVING	12.8218
TCGA-BJ-A3EZ	mRNA High	0:LIVING	16.0108
TCGA-BJ-A3F0	mRNA Low	0:LIVING	13.9396
TCGA-BJ-A3PR	mRNA Low	0:LIVING	36.3941
TCGA-BJ-A3PT	mRNA Low	0:LIVING	23.3093
TCGA-BJ-A3PU	mRNA Low	0:LIVING	18.6409
TCGA-BJ-A45C	mRNA Low	1:DECEASED	7.98895
TCGA-BJ-A45D	mRNA Low	0:LIVING	10.8821
TCGA-BJ-A45E	mRNA Low	0:LIVING	21.008
TCGA-BJ-A45F	mRNA Low	0:LIVING	3.45202
TCGA-BJ-A45G	mRNA Low	0:LIVING	23.8354
TCGA-BJ-A45H	mRNA High	0:LIVING	28.438
TCGA-BJ-A45I	mRNA Low	0:LIVING	15.4519
TCGA-BJ-A45J	mRNA Low	0:LIVING	21.6326
TCGA-BJ-A45K	mRNA Low	0:LIVING	23.1778
TCGA-BJ-A4O8	mRNA Low	0:LIVING	19.4299
TCGA-BJ-A4O9	mRNA High	0:LIVING	23.4737
TCGA-CE-A13K	mRNA High	0:LIVING	12.6574
TCGA-CE-A27D	mRNA Low	0:LIVING	12.2958
TCGA-CE-A3MD	mRNA Low	0:LIVING	12.7889
TCGA-CE-A3ME	mRNA High	0:LIVING	12.4601
TCGA-CE-A481	mRNA High	0:LIVING	11.3752
TCGA-CE-A482	mRNA Low	0:LIVING	10.6848
TCGA-CE-A483	mRNA High	0:LIVING	15.0245
TCGA-CE-A484	mRNA Low	0:LIVING	12.4273
TCGA-CE-A485	mRNA High	0:LIVING	12.6574
TCGA-DE-A0XZ	mRNA Low	0:LIVING	35.8352
TCGA-DE-A0Y2	mRNA High	0:LIVING	21.6326
TCGA-DE-A0Y3	mRNA High	0:LIVING	50.1693
TCGA-DE-A2OL	mRNA Low	0:LIVING	37.6434
TCGA-DE-A3KN	mRNA High	0:LIVING	27.3202
TCGA-DE-A4M8	mRNA Low	0:LIVING	18.5423
TCGA-DE-A4M9	mRNA High	0:LIVING	18.8381
TCGA-DE-A4MA	mRNA Low	0:LIVING	30.1147
TCGA-DE-A4MB	mRNA High	0:LIVING	11.5725
TCGA-DE-A4MC	mRNA High	0:LIVING	30.0161
TCGA-DE-A4MD	mRNA Low	0:LIVING	25.1175
TCGA-DE-A69J	mRNA High	0:LIVING	14.6957
TCGA-DE-A69K	mRNA High	0:LIVING	14.2683
TCGA-DE-A7U5	mRNA High	0:LIVING	2.76161
TCGA-DJ-A13L	mRNA Low	0:LIVING	9.96153
TCGA-DJ-A13M	mRNA Low	0:LIVING	48.7885
TCGA-DJ-A13O	mRNA Low	0:LIVING	38.1694
TCGA-DJ-A13P	mRNA High	0:LIVING	169.313
TCGA-DJ-A13R	mRNA Low	0:LIVING	18.5751
TCGA-DJ-A13S	mRNA Low	0:LIVING	8.71223
TCGA-DJ-A13T	mRNA High	0:LIVING	56.1857
TCGA-DJ-A13U	mRNA High	0:LIVING	52.2734
TCGA-DJ-A13V	mRNA High	0:LIVING	43.1667
TCGA-DJ-A13W	mRNA Low	0:LIVING	52.372
TCGA-DJ-A13X	mRNA High	0:LIVING	8.31772
TCGA-DJ-A1QD	mRNA High	0:LIVING	48.0652
TCGA-DJ-A1QE	mRNA High	0:LIVING	135.911
TCGA-DJ-A1QF	mRNA High	0:LIVING	30.6079
TCGA-DJ-A1QG	mRNA High	0:LIVING	44.9748
TCGA-DJ-A1QH	mRNA High	0:LIVING	42.5091
TCGA-DJ-A1QI	mRNA High	0:LIVING	14.9587
TCGA-DJ-A1QL	mRNA Low	0:LIVING	17.5888
TCGA-DJ-A1QM	mRNA High	0:LIVING	6.01637
TCGA-DJ-A1QN	mRNA High	0:LIVING	42.5749
TCGA-DJ-A1QO	mRNA Low	0:LIVING	47.4077
TCGA-DJ-A1QQ	mRNA High	0:LIVING	17.556
TCGA-DJ-A2PN	mRNA High	0:LIVING	10.093
TCGA-DJ-A2PO	mRNA High	0:LIVING	7.98895
TCGA-DJ-A2PP	mRNA High	0:LIVING	30.575
TCGA-DJ-A2PQ	mRNA High	0:LIVING	35.4078
TCGA-DJ-A2PR	mRNA High	0:LIVING	27.4518
TCGA-DJ-A2PS	mRNA High	0:LIVING	26.2025
TCGA-DJ-A2PT	mRNA Low	0:LIVING	38.827
TCGA-DJ-A2PU	mRNA High	0:LIVING	33.9613
TCGA-DJ-A2PV	mRNA High	0:LIVING	31.9887
TCGA-DJ-A2PW	mRNA High	0:LIVING	34.8489
TCGA-DJ-A2PX	mRNA High	0:LIVING	28.9641
TCGA-DJ-A2PY	mRNA High	0:LIVING	8.77799
TCGA-DJ-A2PZ	mRNA High	0:LIVING	8.41635
TCGA-DJ-A2Q0	mRNA High	0:LIVING	34.3558
TCGA-DJ-A2Q1	mRNA Low	0:LIVING	37.7421
TCGA-DJ-A2Q2	mRNA High	0:LIVING	43.9557
TCGA-DJ-A2Q3	mRNA High	0:LIVING	40.2407
TCGA-DJ-A2Q4	mRNA High	0:LIVING	33.9284
TCGA-DJ-A2Q5	mRNA High	0:LIVING	37.479
TCGA-DJ-A2Q6	mRNA High	0:LIVING	36.4599
TCGA-DJ-A2Q7	mRNA Low	0:LIVING	35.1119
TCGA-DJ-A2Q9	mRNA High	0:LIVING	35.901
TCGA-DJ-A2QA	mRNA Low	0:LIVING	33.5339
TCGA-DJ-A2QB	mRNA High	0:LIVING	35.1777
TCGA-DJ-A2QC	mRNA Low	0:LIVING	39.9448
TCGA-DJ-A3UK	mRNA High	0:LIVING	36.9201
TCGA-DJ-A3UM	mRNA High	0:LIVING	31.0353
TCGA-DJ-A3UN	mRNA Low	0:LIVING	32.4161
TCGA-DJ-A3UO	mRNA Low	0:LIVING	31.4627
TCGA-DJ-A3UP	mRNA Low	0:LIVING	16.4053
TCGA-DJ-A3UQ	mRNA High	0:LIVING	19.5614
TCGA-DJ-A3UR	mRNA High	0:LIVING	36.3284
TCGA-DJ-A3US	mRNA High	0:LIVING	32.8106
TCGA-DJ-A3UT	mRNA Low	0:LIVING	36.3284
TCGA-DJ-A3UU	mRNA High	0:LIVING	23.4408
TCGA-DJ-A3UW	mRNA Low	0:LIVING	59.5719
TCGA-DJ-A3UX	mRNA High	0:LIVING	11.3423
TCGA-DJ-A3UY	mRNA High	0:LIVING	35.8681
TCGA-DJ-A3UZ	mRNA High	0:LIVING	40.9639
TCGA-DJ-A3V0	mRNA High	0:LIVING	36.9859
TCGA-DJ-A3V2	mRNA Low	0:LIVING	20.219
TCGA-DJ-A3V3	mRNA Low	0:LIVING	30.6079
TCGA-DJ-A3V4	mRNA High	0:LIVING	42.542
TCGA-DJ-A3V5	mRNA High	0:LIVING	19.1998
TCGA-DJ-A3V7	mRNA High	0:LIVING	23.2107
TCGA-DJ-A3V8	mRNA High	0:LIVING	21.271
TCGA-DJ-A3V9	mRNA High	0:LIVING	20.482
TCGA-DJ-A3VA	mRNA High	0:LIVING	24.8216
TCGA-DJ-A3VB	mRNA Low	0:LIVING	22.9148
TCGA-DJ-A3VD	mRNA High	0:LIVING	40.7009
TCGA-DJ-A3VE	mRNA High	0:LIVING	18.9697
TCGA-DJ-A3VF	mRNA High	0:LIVING	9.59989
TCGA-DJ-A3VG	mRNA High	0:LIVING	35.6708
TCGA-DJ-A3VI	mRNA High	0:LIVING	3.12325
TCGA-DJ-A3VJ	mRNA High	0:LIVING	36.427
TCGA-DJ-A3VK	mRNA High	0:LIVING	24.7559
TCGA-DJ-A3VL	mRNA Low	0:LIVING	23.4408
TCGA-DJ-A3VM	mRNA High	0:LIVING	27.6161
TCGA-DJ-A4UL	mRNA Low	0:LIVING	30.8709
TCGA-DJ-A4UP	mRNA Low	0:LIVING	30.1147
TCGA-DJ-A4UQ	mRNA High	0:LIVING	33.0407
TCGA-DJ-A4UR	mRNA Low	0:LIVING	34.7832
TCGA-DJ-A4UT	mRNA High	0:LIVING	27.0572
TCGA-DJ-A4UW	mRNA High	0:LIVING	26.9257
TCGA-DJ-A4V0	mRNA Low	0:LIVING	35.5393
TCGA-DJ-A4V2	mRNA Low	0:LIVING	3.12325
TCGA-DJ-A4V4	mRNA High	0:LIVING	15.8135
TCGA-DJ-A4V5	mRNA Low	0:LIVING	35.375
TCGA-DO-A1JZ	mRNA High	0:LIVING	54.9035
TCGA-DO-A1K0	mRNA High	0:LIVING	21.534
TCGA-DO-A2HM	mRNA Low	0:LIVING	2.33422
TCGA-E3-A3DY	mRNA High	0:LIVING	92.5469
TCGA-E3-A3DZ	mRNA High	0:LIVING	47.2104
TCGA-E3-A3E0	mRNA High	0:LIVING	66.3774
TCGA-E3-A3E1	mRNA Low	0:LIVING	80.5142
TCGA-E3-A3E2	mRNA Low	0:LIVING	63.1883
TCGA-E3-A3E3	mRNA High	0:LIVING	52.4378
TCGA-E3-A3E5	mRNA Low	0:LIVING	39.9448
TCGA-E8-A242	mRNA Low	0:LIVING	31.2325
TCGA-E8-A2EA	mRNA Low	0:LIVING	35.6708
TCGA-E8-A3X7	mRNA Low	0:LIVING	31.2654
TCGA-E8-A413	mRNA High	0:LIVING	29.9832
TCGA-E8-A414	mRNA High	0:LIVING	31.4955
TCGA-E8-A415	mRNA High	0:LIVING	31.0353
TCGA-E8-A416	mRNA High	0:LIVING	31.2983
TCGA-E8-A417	mRNA High	0:LIVING	30.838
TCGA-E8-A418	mRNA High	0:LIVING	3.02462
TCGA-E8-A419	mRNA Low	0:LIVING	25.4463
TCGA-E8-A432	mRNA High	0:LIVING	30.6079
TCGA-E8-A433	mRNA Low	0:LIVING	31.2654
TCGA-E8-A434	mRNA High	0:LIVING	31.3312
TCGA-E8-A436	mRNA High	0:LIVING	14.9587
TCGA-E8-A437	mRNA Low	0:LIVING	39.879
TCGA-E8-A438	mRNA Low	0:LIVING	33.501
TCGA-E8-A44K	mRNA High	0:LIVING	31.0024
TCGA-E8-A44M	mRNA Low	0:LIVING	30.1476
TCGA-EL-A3CL	mRNA High	1:DECEASED	31.6599
TCGA-EL-A3CM	mRNA High	1:DECEASED	26.7285
TCGA-EL-A3CN	mRNA Low	0:LIVING	155.538
TCGA-EL-A3CO	mRNA High	1:DECEASED	97.7414
TCGA-EL-A3CP	mRNA High	0:LIVING	158.826
TCGA-EL-A3CR	mRNA Low	1:DECEASED	7.66019
TCGA-EL-A3CS	mRNA High	1:DECEASED	45.5337
TCGA-EL-A3CT	mRNA High	1:DECEASED	60.9528
TCGA-EL-A3CU	mRNA High	0:LIVING	157.149
TCGA-EL-A3CV	mRNA High	0:LIVING	37.9393
TCGA-EL-A3CW	mRNA High	1:DECEASED	57.0076
TCGA-EL-A3CX	mRNA Low	0:LIVING	106.618
TCGA-EL-A3CY	mRNA High	0:LIVING	4.1753
TCGA-EL-A3CZ	mRNA High	0:LIVING	79.495
TCGA-EL-A3D1	mRNA Low	0:LIVING	98.5304
TCGA-EL-A3D4	mRNA High	0:LIVING	69.5664
TCGA-EL-A3D6	mRNA Low	0:LIVING	108.36
TCGA-EL-A3GO	mRNA High	0:LIVING	64.865
TCGA-EL-A3GP	mRNA High	0:LIVING	49.5118
TCGA-EL-A3GQ	mRNA High	0:LIVING	50.2351
TCGA-EL-A3GR	mRNA High	0:LIVING	115.1
TCGA-EL-A3GS	mRNA High	0:LIVING	65.3911
TCGA-EL-A3GU	mRNA High	0:LIVING	136.009
TCGA-EL-A3GV	mRNA High	0:LIVING	50.3666
TCGA-EL-A3GW	mRNA High	0:LIVING	50.2022
TCGA-EL-A3GX	mRNA Low	0:LIVING	147.746
TCGA-EL-A3GY	mRNA High	0:LIVING	101.128
TCGA-EL-A3GZ	mRNA High	0:LIVING	139.988
TCGA-EL-A3H1	mRNA Low	1:DECEASED	49.3145
TCGA-EL-A3H2	mRNA Low	1:DECEASED	33.501
TCGA-EL-A3H3	mRNA Low	0:LIVING	43.3639
TCGA-EL-A3H4	mRNA High	0:LIVING	49.709
TCGA-EL-A3H5	mRNA High	0:LIVING	83.5717
TCGA-EL-A3H7	mRNA High	0:LIVING	139.001
TCGA-EL-A3H8	mRNA High	0:LIVING	150.475
TCGA-EL-A3MW	mRNA High	0:LIVING	108.656
TCGA-EL-A3MX	mRNA Low	1:DECEASED	57.6322
TCGA-EL-A3MY	mRNA High	1:DECEASED	17.5231
TCGA-EL-A3MZ	mRNA High	1:DECEASED	52.5035
TCGA-EL-A3N2	mRNA High	0:LIVING	29.6545
TCGA-EL-A3N3	mRNA Low	0:LIVING	178.288
TCGA-EL-A3T0	mRNA High	0:LIVING	142.519
TCGA-EL-A3T1	mRNA High	0:LIVING	129.566
TCGA-EL-A3T2	mRNA High	0:LIVING	32.4818
TCGA-EL-A3T3	mRNA Low	0:LIVING	132.064
TCGA-EL-A3T6	mRNA Low	0:LIVING	98.2345
TCGA-EL-A3T7	mRNA High	0:LIVING	41.2927
TCGA-EL-A3T8	mRNA High	0:LIVING	107.473
TCGA-EL-A3T9	mRNA High	1:DECEASED	5.72049
TCGA-EL-A3TA	mRNA High	0:LIVING	66.9034
TCGA-EL-A3TB	mRNA High	0:LIVING	82.8155
TCGA-EL-A3ZG	mRNA High	0:LIVING	89.5552
TCGA-EL-A3ZH	mRNA High	0:LIVING	91.1661
TCGA-EL-A3ZK	mRNA High	0:LIVING	51.7803
TCGA-EL-A3ZL	mRNA High	0:LIVING	62.3007
TCGA-EL-A3ZM	mRNA Low	0:LIVING	36.0325
TCGA-EL-A3ZN	mRNA High	0:LIVING	53.0624
TCGA-EL-A3ZO	mRNA Low	0:LIVING	72.6896
TCGA-EL-A3ZP	mRNA Low	0:LIVING	65.4897
TCGA-EL-A3ZQ	mRNA Low	0:LIVING	61.2158
TCGA-EL-A3ZR	mRNA High	0:LIVING	60.1637
TCGA-EL-A3ZS	mRNA High	0:LIVING	7.06842
TCGA-EL-A3ZT	mRNA Low	0:LIVING	59.4404
TCGA-EL-A4JV	mRNA Low	0:LIVING	57.4679
TCGA-EL-A4JW	mRNA High	0:LIVING	34.7174
TCGA-EL-A4JX	mRNA Low	0:LIVING	45.9611
TCGA-EL-A4JZ	mRNA High	0:LIVING	61.0185
TCGA-EL-A4K0	mRNA High	0:LIVING	31.0353
TCGA-EL-A4K1	mRNA Low	0:LIVING	34.3887
TCGA-EL-A4K2	mRNA Low	0:LIVING	30.5093
TCGA-EL-A4K4	mRNA High	0:LIVING	53.3583
TCGA-EL-A4K6	mRNA Low	0:LIVING	44.1529
TCGA-EL-A4K7	mRNA Low	0:LIVING	41.1283
TCGA-EL-A4K9	mRNA Low	0:LIVING	47.8351
TCGA-EL-A4KD	mRNA High	0:LIVING	43.594
TCGA-EL-A4KG	mRNA Low	0:LIVING	24.2956
TCGA-EL-A4KH	mRNA Low	0:LIVING	27.0572
TCGA-EL-A4KI	mRNA Low	0:LIVING	23.9011
TCGA-EM-A1CS	mRNA High	0:LIVING	26.86
TCGA-EM-A1CT	mRNA High	0:LIVING	18.1806
TCGA-EM-A1CU	mRNA Low	0:LIVING	20.9094
TCGA-EM-A1CV	mRNA High	0:LIVING	48.4926
TCGA-EM-A1CW	mRNA High	0:LIVING	18.0491
TCGA-EM-A1YA	mRNA Low	0:LIVING	19.7916
TCGA-EM-A1YB	mRNA High	0:LIVING	19.4628
TCGA-EM-A1YC	mRNA Low	0:LIVING	78.6074
TCGA-EM-A1YD	mRNA High	0:LIVING	57.0076
TCGA-EM-A1YE	mRNA Low	0:LIVING	54.0816
TCGA-EM-A22I	mRNA Low	0:LIVING	14.7286
TCGA-EM-A22J	mRNA Low	0:LIVING	14.4985
TCGA-EM-A22K	mRNA High	0:LIVING	15.7478
TCGA-EM-A22L	mRNA Low	0:LIVING	10.4547
TCGA-EM-A22M	mRNA Low	0:LIVING	14.5313
TCGA-EM-A22N	mRNA High	0:LIVING	10.6519
TCGA-EM-A22O	mRNA High	0:LIVING	44.1858
TCGA-EM-A22P	mRNA High	0:LIVING	41.2927
TCGA-EM-A22Q	mRNA Low	0:LIVING	14.2355
TCGA-EM-A2CJ	mRNA High	0:LIVING	47.5721
TCGA-EM-A2CK	mRNA Low	0:LIVING	17.8847
TCGA-EM-A2CL	mRNA High	0:LIVING	13.1834
TCGA-EM-A2CN	mRNA Low	0:LIVING	23.5066
TCGA-EM-A2CO	mRNA High	0:LIVING	6.04925
TCGA-EM-A2CP	mRNA Low	0:LIVING	2.99175
TCGA-EM-A2CQ	mRNA High	0:LIVING	12.2958
TCGA-EM-A2CR	mRNA Low	0:LIVING	13.6437
TCGA-EM-A2CT	mRNA High	0:LIVING	48.4597
TCGA-EM-A2CU	mRNA Low	0:LIVING	13.1505
TCGA-EM-A2OV	mRNA High	0:LIVING	22.1587
TCGA-EM-A2OW	mRNA High	0:LIVING	40.3393
TCGA-EM-A2OX	mRNA High	0:LIVING	19.7258
TCGA-EM-A2OY	mRNA High	0:LIVING	32.3175
TCGA-EM-A2OZ	mRNA High	0:LIVING	33.9613
TCGA-EM-A2P0	mRNA High	0:LIVING	17.5888
TCGA-EM-A2P1	mRNA High	0:LIVING	17.4573
TCGA-EM-A2P2	mRNA Low	0:LIVING	17.293
TCGA-EM-A2P3	mRNA High	0:LIVING	14.5971
TCGA-EM-A3AI	mRNA High	0:LIVING	22.5203
TCGA-EM-A3AJ	mRNA High	0:LIVING	30.9366
TCGA-EM-A3AK	mRNA High	0:LIVING	15.682
TCGA-EM-A3AL	mRNA High	0:LIVING	14.1368
TCGA-EM-A3AN	mRNA High	0:LIVING	33.0736
TCGA-EM-A3AO	mRNA Low	0:LIVING	44.5146
TCGA-EM-A3AP	mRNA High	0:LIVING	8.35059
TCGA-EM-A3AQ	mRNA High	0:LIVING	29.7202
TCGA-EM-A3AR	mRNA High	0:LIVING	37.2489
TCGA-EM-A3FJ	mRNA Low	0:LIVING	27.9449
TCGA-EM-A3FK	mRNA High	0:LIVING	23.7696
TCGA-EM-A3FL	mRNA High	0:LIVING	47.3748
TCGA-EM-A3FM	mRNA Low	0:LIVING	21.008
TCGA-EM-A3FN	mRNA Low	0:LIVING	12.0656
TCGA-EM-A3FO	mRNA High	0:LIVING	17.4902
TCGA-EM-A3FP	mRNA Low	0:LIVING	17.3916
TCGA-EM-A3FQ	mRNA Low	0:LIVING	16.1752
TCGA-EM-A3FR	mRNA Low	0:LIVING	15.0245
TCGA-EM-A3O3	mRNA Low	0:LIVING	14.4985
TCGA-EM-A3O6	mRNA High	0:LIVING	15.0574
TCGA-EM-A3O7	mRNA High	0:LIVING	7.33143
TCGA-EM-A3O8	mRNA Low	0:LIVING	12.5259
TCGA-EM-A3O9	mRNA High	0:LIVING	9.23825
TCGA-EM-A3OA	mRNA High	0:LIVING	27.0244
TCGA-EM-A3OB	mRNA High	0:LIVING	38.6626
TCGA-EM-A3ST	mRNA Low	0:LIVING	38.8598
TCGA-EM-A3SU	mRNA Low	0:LIVING	29.9504
TCGA-EM-A3SX	mRNA High	0:LIVING	29.8517
TCGA-EM-A3SY	mRNA Low	0:LIVING	13.5122
TCGA-EM-A3SZ	mRNA Low	0:LIVING	12.7889
TCGA-EM-A4FF	mRNA High	0:LIVING	84.5909
TCGA-EM-A4FH	mRNA Low	0:LIVING	29.3257
TCGA-EM-A4FK	mRNA Low	0:LIVING	21.3368
TCGA-EM-A4FM	mRNA Low	0:LIVING	5.32597
TCGA-EM-A4FN	mRNA Low	0:LIVING	26.3668
TCGA-EM-A4FO	mRNA Low	0:LIVING	26.3668
TCGA-EM-A4FQ	mRNA Low	0:LIVING	22.4545
TCGA-EM-A4FR	mRNA Low	0:LIVING	21.534
TCGA-EM-A4FU	mRNA Low	0:LIVING	60.4925
TCGA-EM-A4FV	mRNA Low	0:LIVING	24.46
TCGA-EM-A4G1	mRNA High	0:LIVING	13.6766
TCGA-ET-A25G	mRNA Low	0:LIVING	81.9279
TCGA-ET-A25I	mRNA Low	0:LIVING	81.6977
TCGA-ET-A25J	mRNA High	0:LIVING	77.5553
TCGA-ET-A25K	mRNA High	0:LIVING	70.4211
TCGA-ET-A25L	mRNA Low	0:LIVING	56.5802
TCGA-ET-A25M	mRNA High	0:LIVING	60.1966
TCGA-ET-A25N	mRNA High	0:LIVING	63.3856
TCGA-ET-A25O	mRNA High	0:LIVING	65.2924
TCGA-ET-A25P	mRNA High	0:LIVING	18.3779
TCGA-ET-A25R	mRNA High	0:LIVING	63.4514
TCGA-ET-A2MX	mRNA Low	0:LIVING	88.4045
TCGA-ET-A2MY	mRNA High	0:LIVING	58.75
TCGA-ET-A2MZ	mRNA High	0:LIVING	37.2489
TCGA-ET-A2N0	mRNA Low	0:LIVING	52.6022
TCGA-ET-A2N3	mRNA Low	0:LIVING	83.3416
TCGA-ET-A2N4	mRNA Low	0:LIVING	2.66298
TCGA-ET-A2N5	mRNA Low	0:LIVING	80.8758
TCGA-ET-A39I	mRNA Low	1:DECEASED	33.238
TCGA-ET-A39J	mRNA High	0:LIVING	106.092
TCGA-ET-A39K	mRNA Low	0:LIVING	107.407
TCGA-ET-A39L	mRNA High	0:LIVING	108.459
TCGA-ET-A39M	mRNA Low	0:LIVING	84.8867
TCGA-ET-A39N	mRNA High	0:LIVING	123.319
TCGA-ET-A39O	mRNA Low	0:LIVING	100.569
TCGA-ET-A39P	mRNA High	0:LIVING	95.3414
TCGA-ET-A39R	mRNA Low	0:LIVING	94.125
TCGA-ET-A39S	mRNA High	0:LIVING	55.1008
TCGA-ET-A39T	mRNA High	0:LIVING	98.2017
TCGA-ET-A3BN	mRNA High	0:LIVING	28.2408
TCGA-ET-A3BO	mRNA Low	0:LIVING	50.3994
TCGA-ET-A3BP	mRNA High	0:LIVING	79.1005
TCGA-ET-A3BQ	mRNA High	0:LIVING	76.6348
TCGA-ET-A3BS	mRNA High	0:LIVING	5.78624
TCGA-ET-A3BT	mRNA Low	0:LIVING	87.6155
TCGA-ET-A3BU	mRNA High	0:LIVING	77.8183
TCGA-ET-A3BV	mRNA High	0:LIVING	75.4184
TCGA-ET-A3BW	mRNA High	0:LIVING	46.6515
TCGA-ET-A3BX	mRNA Low	0:LIVING	52.4707
TCGA-ET-A3DO	mRNA Low	0:LIVING	116.777
TCGA-ET-A3DP	mRNA High	0:LIVING	94.5853
TCGA-ET-A3DQ	mRNA High	0:LIVING	84.8539
TCGA-ET-A3DR	mRNA High	0:LIVING	80.5799
TCGA-ET-A3DS	mRNA High	0:LIVING	66.8376
TCGA-ET-A3DT	mRNA Low	0:LIVING	43.7255
TCGA-ET-A3DU	mRNA Low	0:LIVING	62.8267
TCGA-ET-A3DV	mRNA Low	0:LIVING	166.617
TCGA-ET-A3DW	mRNA Low	0:LIVING	24.723
TCGA-ET-A40P	mRNA Low	0:LIVING	43.9886
TCGA-ET-A40Q	mRNA Low	0:LIVING	46.257
TCGA-ET-A40R	mRNA High	0:LIVING	44.3831
TCGA-ET-A40S	mRNA Low	0:LIVING	40.2078
TCGA-ET-A40T	mRNA High	0:LIVING	37.479
TCGA-ET-A4KN	mRNA Low	0:LIVING	33.1722
TCGA-ET-A4KQ	mRNA High	0:LIVING	31.3969
TCGA-FE-A22Z	mRNA Low	0:LIVING	73.7417
TCGA-FE-A230	mRNA High	0:LIVING	71.4403
TCGA-FE-A231	mRNA Low	0:LIVING	31.5942
TCGA-FE-A232	mRNA Low	0:LIVING	79.6923
TCGA-FE-A233	mRNA High	0:LIVING	24.6901
TCGA-FE-A234	mRNA Low	0:LIVING	68.2184
TCGA-FE-A235	mRNA High	0:LIVING	117.401
TCGA-FE-A236	mRNA High	0:LIVING	66.7719
TCGA-FE-A237	mRNA High	0:LIVING	112.799
TCGA-FE-A238	mRNA High	0:LIVING	39.9448
TCGA-FE-A239	mRNA Low	1:DECEASED	33.6325
TCGA-FE-A23A	mRNA Low	0:LIVING	81.8292
TCGA-FE-A3PA	mRNA Low	0:LIVING	106.355
TCGA-FE-A3PB	mRNA High	0:LIVING	85.1498
TCGA-FE-A3PC	mRNA Low	0:LIVING	85.6758
TCGA-FE-A3PD	mRNA High	0:LIVING	78.7717
TCGA-FK-A3S3	mRNA High	0:LIVING	71.0787
TCGA-FK-A3SB	mRNA Low	0:LIVING	4.10954
TCGA-FK-A3SD	mRNA Low	0:LIVING	1.05204
TCGA-FK-A3SE	mRNA High	0:LIVING	22.0272
TCGA-FK-A3SG	mRNA High	0:LIVING	0.920538
TCGA-FK-A3SH	mRNA Low	0:LIVING	48.0981
TCGA-FK-A4UB	mRNA Low	0:LIVING	116.086
TCGA-FY-A2QD	mRNA High	0:LIVING	1.2493
TCGA-FY-A3BL	mRNA High	0:LIVING	20.4162
TCGA-FY-A3I4	mRNA High	0:LIVING	17.819
TCGA-FY-A3I5	mRNA High	0:LIVING	7.82457
TCGA-FY-A3NM	mRNA High	0:LIVING	29.0956
TCGA-FY-A3NN	mRNA High	0:LIVING	0
TCGA-FY-A3NP	mRNA Low	0:LIVING	16.1423
TCGA-FY-A3ON	mRNA High	0:LIVING	19.5614
TCGA-FY-A3R6	mRNA High	0:LIVING	13.9067
TCGA-FY-A3R7	mRNA High	0:LIVING	16.2738
TCGA-FY-A3R8	mRNA High	0:LIVING	15.682
TCGA-FY-A3R9	mRNA High	0:LIVING	16.5697
TCGA-FY-A3RA	mRNA High	0:LIVING	18.082
TCGA-FY-A3TY	mRNA High	0:LIVING	23.3093
TCGA-FY-A3W9	mRNA Low	0:LIVING	21.6326
TCGA-FY-A3WA	mRNA Low	0:LIVING	17.0628
TCGA-FY-A3YR	mRNA High	0:LIVING	17.3587
TCGA-FY-A40K	mRNA Low	0:LIVING	15.156
TCGA-FY-A40L	mRNA High	0:LIVING	23.8682
TCGA-FY-A40M	mRNA Low	0:LIVING	22.4874
TCGA-FY-A40N	mRNA Low	0:LIVING	19.0354
TCGA-FY-A4B0	mRNA Low	0:LIVING	13.8081
TCGA-FY-A4B3	mRNA High	0:LIVING	14.0382
TCGA-FY-A4B4	mRNA Low	0:LIVING	21.5998
TCGA-FY-A76V	mRNA High	0:LIVING	1.67669
TCGA-GE-A2C6	mRNA High	0:LIVING	12.5259
TCGA-H2-A26U	mRNA Low	0:LIVING	16.9971
TCGA-H2-A2K9	mRNA Low	0:LIVING	21.6655
TCGA-H2-A3RH	mRNA Low	0:LIVING	12.4601
TCGA-H2-A3RI	mRNA High	0:LIVING	11.0136
TCGA-H2-A421	mRNA Low	0:LIVING	20.0546
TCGA-H2-A422	mRNA High	0:LIVING	18.608
TCGA-IM-A3EB	mRNA Low	0:LIVING	48.92
TCGA-IM-A3ED	mRNA High	0:LIVING	47.4077
TCGA-IM-A3U2	mRNA Low	0:LIVING	18.5094
TCGA-IM-A3U3	mRNA High	0:LIVING	16.8984
TCGA-IM-A41Y	mRNA Low	0:LIVING	21.8299
TCGA-IM-A41Z	mRNA High	0:LIVING	31.101
TCGA-IM-A420	mRNA Low	0:LIVING	8.21909
TCGA-IM-A4EB	mRNA Low	0:LIVING	25.6436
TCGA-J8-A3NZ	mRNA Low	0:LIVING	17.2272
TCGA-J8-A3O0	mRNA Low	0:LIVING	43.1667
TCGA-J8-A3O1	mRNA High	0:LIVING	27.1887
TCGA-J8-A3O2	mRNA High	0:LIVING	11.2437
TCGA-J8-A3YD	mRNA High	0:LIVING	31.8243
TCGA-J8-A3YE	mRNA High	0:LIVING	27.8463
TCGA-J8-A3YF	mRNA Low	0:LIVING	24.6901
TCGA-J8-A3YG	mRNA Low	0:LIVING	22.2902
TCGA-J8-A3YH	mRNA High	0:LIVING	5.75336
TCGA-J8-A42S	mRNA High	0:LIVING	2.46573
TCGA-J8-A4HW	mRNA High	0:LIVING	2.59723
TCGA-J8-A4HY	mRNA Low	0:LIVING	0.197258
TCGA-KS-A41F	mRNA Low	0:LIVING	143.571
TCGA-KS-A41I	mRNA Low	0:LIVING	15.9779
TCGA-KS-A41J	mRNA Low	0:LIVING	15.682
TCGA-KS-A41L	mRNA Low	0:LIVING	113.851
TCGA-KS-A4I1	mRNA Low	0:LIVING	26.6956
TCGA-KS-A4I3	mRNA High	0:LIVING	43.6927
TCGA-KS-A4I5	mRNA Low	0:LIVING	18.6409
TCGA-KS-A4I7	mRNA Low	0:LIVING	32.449
TCGA-KS-A4I9	mRNA Low	0:LIVING	87.3853
TCGA-KS-A4IB	mRNA Low	0:LIVING	84.7224
TCGA-KS-A4IC	mRNA Low	0:LIVING	35.2763
TCGA-KS-A4ID	mRNA Low	0:LIVING	33.238
TCGA-L6-A4EP	mRNA Low	0:LIVING	33.4024
TCGA-L6-A4EQ	mRNA Low	0:LIVING	40.3722
TCGA-L6-A4ET	mRNA High	0:LIVING	21.8299
TCGA-L6-A4EU	mRNA Low	0:LIVING	9.50127
TCGA-MK-A4N6	mRNA High	0:LIVING	36.0982
TCGA-MK-A4N7	mRNA High	0:LIVING	32.449
TCGA-MK-A4N9	mRNA High	0:LIVING	30.2134
TCGA-MK-A84Z	mRNA High	0:LIVING	23.934
TCGA-QD-A8IV	mRNA Low	0:LIVING	12.8875
TCGA-4P-AA8J	mRNA High	0:LIVING	3.35339
TCGA-BA-4074	mRNA High	1:DECEASED	15.1889
TCGA-BA-4076	mRNA Low	1:DECEASED	13.6437
TCGA-BA-4078	mRNA High	1:DECEASED	9.07387
TCGA-BA-5149	mRNA Low	1:DECEASED	26.4983
TCGA-BA-5151	mRNA Low	0:LIVING	23.7367
TCGA-BA-5152	mRNA Low	0:LIVING	42.3447
TCGA-BA-5153	mRNA Low	1:DECEASED	57.9281
TCGA-BA-5555	mRNA Low	0:LIVING	17.0957
TCGA-BA-5556	mRNA Low	0:LIVING	23.8354
TCGA-BA-5557	mRNA High	0:LIVING	20.482
TCGA-BA-5558	mRNA Low	0:LIVING	65.5883
TCGA-BA-5559	mRNA Low	1:DECEASED	68.4814
TCGA-BA-6868	mRNA High	1:DECEASED	15.5176
TCGA-BA-6869	mRNA Low	0:LIVING	21.1724
TCGA-BA-6870	mRNA Low	1:DECEASED	14.8272
TCGA-BA-6871	mRNA High	1:DECEASED	3.55065
TCGA-BA-6872	mRNA Low	1:DECEASED	12.6245
TCGA-BA-6873	mRNA High	0:LIVING	4.01091
TCGA-BA-7269	mRNA High	0:LIVING	41.8516
TCGA-BA-A4IF	mRNA High	0:LIVING	29.4243
TCGA-BA-A4IG	mRNA Low	0:LIVING	28.1093
TCGA-BA-A4IH	mRNA High	0:LIVING	20.4491
TCGA-BA-A4II	mRNA Low	0:LIVING	30.1805
TCGA-BA-A6D8	mRNA High	0:LIVING	27.9449
TCGA-BA-A6DA	mRNA High	0:LIVING	11.5396
TCGA-BA-A6DB	mRNA High	0:LIVING	7.10129
TCGA-BA-A6DD	mRNA Low	1:DECEASED	5.68761
TCGA-BA-A6DE	mRNA Low	0:LIVING	14.4656
TCGA-BA-A6DG	mRNA High	1:DECEASED	2.26847
TCGA-BA-A6DI	mRNA Low	1:DECEASED	11.0465
TCGA-BA-A6DJ	mRNA High	1:DECEASED	13.3807
TCGA-BA-A6DL	mRNA Low	0:LIVING	20.482
TCGA-BA-A8YP	mRNA High	0:LIVING	16.4053
TCGA-BB-4217	mRNA High	0:LIVING	6.14788
TCGA-BB-4223	mRNA Low	0:LIVING	105.895
TCGA-BB-4224	mRNA Low	0:LIVING	9.13963
TCGA-BB-4225	mRNA Low	0:LIVING	4.79995
TCGA-BB-4227	mRNA Low	0:LIVING	4.40543
TCGA-BB-4228	mRNA High	0:LIVING	18.3779
TCGA-BB-7861	mRNA Low	0:LIVING	22.4217
TCGA-BB-7862	mRNA High	0:LIVING	36.7229
TCGA-BB-7863	mRNA Low	0:LIVING	33.6983
TCGA-BB-7864	mRNA Low	0:LIVING	50.2022
TCGA-BB-7866	mRNA Low	0:LIVING	44.9748
TCGA-BB-7870	mRNA Low	0:LIVING	66.2787
TCGA-BB-7871	mRNA High	0:LIVING	24.6573
TCGA-BB-7872	mRNA High	0:LIVING	38.3996
TCGA-BB-8596	mRNA High	0:LIVING	71.0458
TCGA-BB-8601	mRNA High	0:LIVING	20.5148
TCGA-BB-A5HU	mRNA High	0:LIVING	25.7093
TCGA-BB-A5HY	mRNA High	1:DECEASED	10.5533
TCGA-BB-A5HZ	mRNA High	0:LIVING	27.1887
TCGA-BB-A6UM	mRNA Low	0:LIVING	12.9204
TCGA-BB-A6UO	mRNA High	1:DECEASED	8.81086
TCGA-C9-A47Z	mRNA Low	1:DECEASED	6.27938
TCGA-C9-A480	mRNA Low	0:LIVING	12.6903
TCGA-CN-4722	mRNA High	0:LIVING	48.7556
TCGA-CN-4723	mRNA High	0:LIVING	55.8569
TCGA-CN-4725	mRNA Low	0:LIVING	38.0379
TCGA-CN-4726	mRNA High	1:DECEASED	4.66844
TCGA-CN-4727	mRNA High	0:LIVING	51.2871
TCGA-CN-4728	mRNA High	0:LIVING	56.6788
TCGA-CN-4729	mRNA High	0:LIVING	12.8875
TCGA-CN-4730	mRNA Low	0:LIVING	26.86
TCGA-CN-4731	mRNA High	1:DECEASED	32.8106
TCGA-CN-4733	mRNA High	0:LIVING	52.1419
TCGA-CN-4734	mRNA High	0:LIVING	55.561
TCGA-CN-4735	mRNA High	0:LIVING	57.1062
TCGA-CN-4736	mRNA High	1:DECEASED	12.9862
TCGA-CN-4737	mRNA High	0:LIVING	20.5477
TCGA-CN-4738	mRNA Low	1:DECEASED	14.3341
TCGA-CN-4739	mRNA Low	1:DECEASED	45.8296
TCGA-CN-4740	mRNA High	1:DECEASED	27.5833
TCGA-CN-4741	mRNA Low	0:LIVING	73.6102
TCGA-CN-4742	mRNA High	1:DECEASED	13.0519
TCGA-CN-5355	mRNA High	0:LIVING	42.016
TCGA-CN-5356	mRNA High	0:LIVING	46.3228
TCGA-CN-5358	mRNA High	1:DECEASED	8.58073
TCGA-CN-5359	mRNA High	1:DECEASED	12.3944
TCGA-CN-5360	mRNA High	0:LIVING	71.3088
TCGA-CN-5361	mRNA High	1:DECEASED	69.6979
TCGA-CN-5363	mRNA High	1:DECEASED	8.31772
TCGA-CN-5364	mRNA Low	1:DECEASED	16.208
TCGA-CN-5365	mRNA Low	1:DECEASED	11.5396
TCGA-CN-5366	mRNA High	1:DECEASED	11.8355
TCGA-CN-5367	mRNA High	1:DECEASED	11.5725
TCGA-CN-5369	mRNA High	1:DECEASED	12.493
TCGA-CN-5370	mRNA High	1:DECEASED	8.51498
TCGA-CN-5373	mRNA High	0:LIVING	52.0761
TCGA-CN-5374	mRNA Low	1:DECEASED	56.9418
TCGA-CN-6010	mRNA High	0:LIVING	50.0707
TCGA-CN-6011	mRNA Low	0:LIVING	30.6736
TCGA-CN-6012	mRNA Low	0:LIVING	47.9995
TCGA-CN-6013	mRNA Low	1:DECEASED	23.9011
TCGA-CN-6016	mRNA High	0:LIVING	47.4406
TCGA-CN-6017	mRNA High	1:DECEASED	28.0435
TCGA-CN-6018	mRNA High	1:DECEASED	19.0683
TCGA-CN-6019	mRNA High	0:LIVING	34.1257
TCGA-CN-6020	mRNA High	1:DECEASED	6.73965
TCGA-CN-6021	mRNA Low	1:DECEASED	9.07387
TCGA-CN-6022	mRNA High	1:DECEASED	9.23825
TCGA-CN-6023	mRNA Low	0:LIVING	52.0761
TCGA-CN-6024	mRNA High	1:DECEASED	11.0793
TCGA-CN-6988	mRNA Low	0:LIVING	10.4547
TCGA-CN-6989	mRNA High	1:DECEASED	32.2188
TCGA-CN-6992	mRNA High	0:LIVING	35.0462
TCGA-CN-6994	mRNA High	0:LIVING	38.8927
TCGA-CN-6995	mRNA Low	1:DECEASED	3.68215
TCGA-CN-6996	mRNA Low	1:DECEASED	17.4245
TCGA-CN-6997	mRNA High	1:DECEASED	32.4818
TCGA-CN-6998	mRNA Low	1:DECEASED	11.7369
TCGA-CN-A497	mRNA Low	0:LIVING	35.0133
TCGA-CN-A498	mRNA Low	1:DECEASED	25.4134
TCGA-CN-A499	mRNA Low	0:LIVING	23.5723
TCGA-CN-A49A	mRNA High	1:DECEASED	17.293
TCGA-CN-A49B	mRNA Low	0:LIVING	29.7202
TCGA-CN-A49C	mRNA Low	0:LIVING	21.2052
TCGA-CN-A63T	mRNA High	0:LIVING	7.39718
TCGA-CN-A63U	mRNA High	0:LIVING	31.6928
TCGA-CN-A63V	mRNA High	0:LIVING	22.323
TCGA-CN-A63W	mRNA High	1:DECEASED	12.3944
TCGA-CN-A641	mRNA Low	0:LIVING	12.0656
TCGA-CN-A642	mRNA High	1:DECEASED	2.69586
TCGA-CN-A6UY	mRNA Low	0:LIVING	23.4408
TCGA-CN-A6V1	mRNA Low	0:LIVING	19.8244
TCGA-CN-A6V3	mRNA High	0:LIVING	24.3943
TCGA-CN-A6V6	mRNA Low	0:LIVING	20.8765
TCGA-CN-A6V7	mRNA Low	0:LIVING	19.5286
TCGA-CQ-5323	mRNA High	0:LIVING	48.1967
TCGA-CQ-5324	mRNA Low	0:LIVING	52.372
TCGA-CQ-5325	mRNA High	1:DECEASED	21.5011
TCGA-CQ-5326	mRNA High	1:DECEASED	2.926
TCGA-CQ-5327	mRNA Low	0:LIVING	54.5747
TCGA-CQ-5329	mRNA High	0:LIVING	70.454
TCGA-CQ-5330	mRNA High	0:LIVING	62.3664
TCGA-CQ-5331	mRNA Low	0:LIVING	45.994
TCGA-CQ-5332	mRNA High	1:DECEASED	10.4218
TCGA-CQ-5333	mRNA Low	1:DECEASED	11.2108
TCGA-CQ-5334	mRNA High	1:DECEASED	4.24105
TCGA-CQ-6218	mRNA Low	0:LIVING	41.1941
TCGA-CQ-6219	mRNA Low	1:DECEASED	15.7478
TCGA-CQ-6220	mRNA Low	1:DECEASED	32.3832
TCGA-CQ-6222	mRNA High	0:LIVING	66.2787
TCGA-CQ-6223	mRNA Low	0:LIVING	46.9474
TCGA-CQ-6224	mRNA High	0:LIVING	56.5802
TCGA-CQ-6225	mRNA Low	1:DECEASED	13.2492
TCGA-CQ-6227	mRNA High	1:DECEASED	4.24105
TCGA-CQ-6228	mRNA Low	1:DECEASED	14.9916
TCGA-CQ-6229	mRNA High	0:LIVING	38.7612
TCGA-CQ-7063	mRNA Low	0:LIVING	70.1253
TCGA-CQ-7065	mRNA Low	0:LIVING	53.5227
TCGA-CQ-7067	mRNA Low	0:LIVING	16.7341
TCGA-CQ-7068	mRNA Low	0:LIVING	43.0351
TCGA-CQ-7069	mRNA High	0:LIVING	41.8845
TCGA-CQ-7071	mRNA High	0:LIVING	43.1009
TCGA-CQ-7072	mRNA High	0:LIVING	77.5553
TCGA-CQ-A4C6	mRNA High	0:LIVING	44.4817
TCGA-CQ-A4C9	mRNA Low	0:LIVING	23.2436
TCGA-CQ-A4CB	mRNA High	0:LIVING	29.3586
TCGA-CQ-A4CD	mRNA Low	0:LIVING	33.5996
TCGA-CQ-A4CE	mRNA Low	0:LIVING	29.4901
TCGA-CQ-A4CG	mRNA High	1:DECEASED	14.1368
TCGA-CQ-A4CH	mRNA High	1:DECEASED	12.4601
TCGA-CQ-A4CI	mRNA Low	0:LIVING	31.2325
TCGA-CR-5243	mRNA High	0:LIVING	84.2292
TCGA-CR-5247	mRNA High	0:LIVING	11.7697
TCGA-CR-5248	mRNA Low	0:LIVING	54.6734
TCGA-CR-5249	mRNA Low	0:LIVING	37.8736
TCGA-CR-5250	mRNA Low	0:LIVING	26.2682
TCGA-CR-6467	mRNA Low	0:LIVING	58.4213
TCGA-CR-6470	mRNA Low	0:LIVING	50.0049
TCGA-CR-6471	mRNA Low	1:DECEASED	39.5174
TCGA-CR-6472	mRNA Low	0:LIVING	34.5202
TCGA-CR-6473	mRNA Low	0:LIVING	36.9859
TCGA-CR-6474	mRNA High	1:DECEASED	18.5423
TCGA-CR-6477	mRNA Low	0:LIVING	16.8984
TCGA-CR-6478	mRNA Low	1:DECEASED	6.01637
TCGA-CR-6480	mRNA Low	0:LIVING	11.9012
TCGA-CR-6481	mRNA Low	0:LIVING	10.2245
TCGA-CR-6482	mRNA High	0:LIVING	11.3423
TCGA-CR-6484	mRNA High	0:LIVING	11.6382
TCGA-CR-6487	mRNA Low	0:LIVING	7.69307
TCGA-CR-6488	mRNA High	0:LIVING	12.4601
TCGA-CR-6491	mRNA High	0:LIVING	22.7833
TCGA-CR-6492	mRNA Low	0:LIVING	15.7478
TCGA-CR-6493	mRNA Low	1:DECEASED	9.27113
TCGA-CR-7364	mRNA Low	0:LIVING	47.1776
TCGA-CR-7365	mRNA High	0:LIVING	39.1557
TCGA-CR-7367	mRNA High	0:LIVING	47.3419
TCGA-CR-7368	mRNA Low	0:LIVING	40.9311
TCGA-CR-7369	mRNA Low	1:DECEASED	35.8352
TCGA-CR-7370	mRNA High	0:LIVING	3.45202
TCGA-CR-7371	mRNA High	1:DECEASED	3.09038
TCGA-CR-7372	mRNA High	0:LIVING	24.9532
TCGA-CR-7373	mRNA High	0:LIVING	29.2271
TCGA-CR-7374	mRNA High	0:LIVING	0.986291
TCGA-CR-7376	mRNA High	0:LIVING	31.9558
TCGA-CR-7377	mRNA High	1:DECEASED	9.1725
TCGA-CR-7379	mRNA High	0:LIVING	34.0599
TCGA-CR-7380	mRNA High	1:DECEASED	19.9231
TCGA-CR-7382	mRNA High	0:LIVING	26.1696
TCGA-CR-7383	mRNA High	1:DECEASED	17.1286
TCGA-CR-7385	mRNA Low	0:LIVING	32.7777
TCGA-CR-7386	mRNA High	0:LIVING	47.0132
TCGA-CR-7388	mRNA High	1:DECEASED	27.0572
TCGA-CR-7389	mRNA High	0:LIVING	12.8875
TCGA-CR-7390	mRNA High	0:LIVING	49.5775
TCGA-CR-7391	mRNA High	0:LIVING	30.0161
TCGA-CR-7392	mRNA High	0:LIVING	46.8488
TCGA-CR-7393	mRNA High	0:LIVING	32.6462
TCGA-CR-7394	mRNA High	0:LIVING	44.2516
TCGA-CR-7395	mRNA Low	0:LIVING	30.575
TCGA-CR-7397	mRNA High	0:LIVING	24.7888
TCGA-CR-7398	mRNA High	0:LIVING	5.12871
TCGA-CR-7399	mRNA High	0:LIVING	5.95062
TCGA-CR-7401	mRNA High	0:LIVING	35.4078
TCGA-CR-7402	mRNA High	0:LIVING	29.9504
TCGA-CR-7404	mRNA Low	0:LIVING	48.394
TCGA-CV-5430	mRNA Low	0:LIVING	139.429
TCGA-CV-5431	mRNA High	1:DECEASED	17.1615
TCGA-CV-5432	mRNA High	0:LIVING	129.204
TCGA-CV-5434	mRNA High	1:DECEASED	108.952
TCGA-CV-5435	mRNA High	1:DECEASED	76.2403
TCGA-CV-5436	mRNA Low	1:DECEASED	19.1998
TCGA-CV-5439	mRNA Low	1:DECEASED	17.9505
TCGA-CV-5440	mRNA Low	0:LIVING	107.506
TCGA-CV-5441	mRNA Low	0:LIVING	94.8812
TCGA-CV-5442	mRNA Low	0:LIVING	76.5033
TCGA-CV-5443	mRNA Low	0:LIVING	91.5278
TCGA-CV-5444	mRNA High	0:LIVING	80.1197
TCGA-CV-5966	mRNA Low	1:DECEASED	17.9176
TCGA-CV-5970	mRNA High	1:DECEASED	13.3478
TCGA-CV-5971	mRNA High	0:LIVING	23.0463
TCGA-CV-5973	mRNA Low	0:LIVING	86.8264
TCGA-CV-5976	mRNA Low	0:LIVING	48.5912
TCGA-CV-5977	mRNA Low	0:LIVING	60.4925
TCGA-CV-5978	mRNA High	1:DECEASED	7.06842
TCGA-CV-5979	mRNA High	0:LIVING	43.2324
TCGA-CV-6003	mRNA High	0:LIVING	54.7391
TCGA-CV-6433	mRNA Low	0:LIVING	21.0737
TCGA-CV-6436	mRNA Low	0:LIVING	62.4322
TCGA-CV-6441	mRNA Low	1:DECEASED	9.59989
TCGA-CV-6933	mRNA High	1:DECEASED	90.1141
TCGA-CV-6934	mRNA High	1:DECEASED	2.13696
TCGA-CV-6935	mRNA High	1:DECEASED	9.69852
TCGA-CV-6936	mRNA Low	1:DECEASED	5.45747
TCGA-CV-6937	mRNA Low	1:DECEASED	20.5148
TCGA-CV-6938	mRNA Low	1:DECEASED	4.73419
TCGA-CV-6939	mRNA High	1:DECEASED	21.8957
TCGA-CV-6940	mRNA Low	1:DECEASED	26.4326
TCGA-CV-6941	mRNA High	1:DECEASED	11.2437
TCGA-CV-6942	mRNA High	0:LIVING	140.777
TCGA-CV-6943	mRNA High	1:DECEASED	19.7916
TCGA-CV-6945	mRNA Low	1:DECEASED	12.0327
TCGA-CV-6948	mRNA Low	1:DECEASED	42.3776
TCGA-CV-6950	mRNA High	1:DECEASED	15.0902
TCGA-CV-6951	mRNA Low	1:DECEASED	30.0819
TCGA-CV-6952	mRNA Low	1:DECEASED	6.08213
TCGA-CV-6953	mRNA Low	1:DECEASED	53.9501
TCGA-CV-6954	mRNA High	1:DECEASED	65.8185
TCGA-CV-6955	mRNA Low	1:DECEASED	10.9807
TCGA-CV-6956	mRNA Low	1:DECEASED	7.13417
TCGA-CV-6959	mRNA High	1:DECEASED	8.41635
TCGA-CV-6960	mRNA High	1:DECEASED	28.3394
TCGA-CV-6961	mRNA High	1:DECEASED	2.4986
TCGA-CV-6962	mRNA High	1:DECEASED	4.14242
TCGA-CV-7089	mRNA Low	1:DECEASED	64.8322
TCGA-CV-7090	mRNA High	0:LIVING	172.667
TCGA-CV-7091	mRNA High	0:LIVING	111.155
TCGA-CV-7095	mRNA Low	1:DECEASED	18.8053
TCGA-CV-7097	mRNA High	1:DECEASED	12.6574
TCGA-CV-7099	mRNA Low	1:DECEASED	7.98895
TCGA-CV-7100	mRNA High	1:DECEASED	9.00812
TCGA-CV-7101	mRNA High	1:DECEASED	5.26022
TCGA-CV-7102	mRNA High	1:DECEASED	1.84108
TCGA-CV-7103	mRNA High	1:DECEASED	52.3063
TCGA-CV-7104	mRNA High	1:DECEASED	12.9204
TCGA-CV-7177	mRNA High	1:DECEASED	21.797
TCGA-CV-7178	mRNA High	1:DECEASED	71.2102
TCGA-CV-7180	mRNA Low	1:DECEASED	10.7506
TCGA-CV-7183	mRNA Low	0:LIVING	130.881
TCGA-CV-7235	mRNA High	0:LIVING	77.1608
TCGA-CV-7236	mRNA High	1:DECEASED	4.73419
TCGA-CV-7238	mRNA High	0:LIVING	89.6538
TCGA-CV-7242	mRNA Low	0:LIVING	35.9996
TCGA-CV-7243	mRNA High	0:LIVING	31.364
TCGA-CV-7245	mRNA High	0:LIVING	26.2025
TCGA-CV-7247	mRNA Low	1:DECEASED	18.9697
TCGA-CV-7248	mRNA High	1:DECEASED	17.1286
TCGA-CV-7250	mRNA Low	1:DECEASED	95.3414
TCGA-CV-7252	mRNA High	1:DECEASED	4.96433
TCGA-CV-7253	mRNA Low	1:DECEASED	11.8684
TCGA-CV-7254	mRNA High	1:DECEASED	47.9666
TCGA-CV-7255	mRNA High	1:DECEASED	2.10409
TCGA-CV-7261	mRNA High	0:LIVING	49.709
TCGA-CV-7263	mRNA High	1:DECEASED	18.4108
TCGA-CV-7406	mRNA High	1:DECEASED	57.4679
TCGA-CV-7407	mRNA High	1:DECEASED	35.5393
TCGA-CV-7409	mRNA High	1:DECEASED	17.8519
TCGA-CV-7410	mRNA High	1:DECEASED	210.968
TCGA-CV-7411	mRNA Low	1:DECEASED	89.325
TCGA-CV-7413	mRNA Low	1:DECEASED	9.66565
TCGA-CV-7414	mRNA Low	1:DECEASED	0.460269
TCGA-CV-7415	mRNA High	1:DECEASED	22.8491
TCGA-CV-7416	mRNA High	1:DECEASED	25.0847
TCGA-CV-7418	mRNA High	1:DECEASED	25.9394
TCGA-CV-7421	mRNA High	1:DECEASED	0.0657527
TCGA-CV-7422	mRNA Low	1:DECEASED	34.0928
TCGA-CV-7423	mRNA Low	1:DECEASED	100.569
TCGA-CV-7424	mRNA High	1:DECEASED	14.893
TCGA-CV-7425	mRNA Low	1:DECEASED	56.4816
TCGA-CV-7427	mRNA Low	1:DECEASED	156.491
TCGA-CV-7428	mRNA High	1:DECEASED	54.9364
TCGA-CV-7429	mRNA High	1:DECEASED	3.51777
TCGA-CV-7430	mRNA High	1:DECEASED	16.2738
TCGA-CV-7432	mRNA Low	1:DECEASED	84.4922
TCGA-CV-7433	mRNA High	1:DECEASED	19.7587
TCGA-CV-7434	mRNA High	1:DECEASED	7.16704
TCGA-CV-7435	mRNA High	1:DECEASED	153.861
TCGA-CV-7437	mRNA Low	1:DECEASED	16.6354
TCGA-CV-7438	mRNA High	1:DECEASED	6.37801
TCGA-CV-7440	mRNA High	1:DECEASED	22.1915
TCGA-CV-7446	mRNA High	1:DECEASED	35.9339
TCGA-CV-7568	mRNA High	1:DECEASED	30.4764
TCGA-CV-A45O	mRNA Low	0:LIVING	27.9778
TCGA-CV-A45P	mRNA Low	0:LIVING	21.008
TCGA-CV-A45Q	mRNA Low	1:DECEASED	169.379
TCGA-CV-A45R	mRNA High	0:LIVING	180.162
TCGA-CV-A45T	mRNA High	1:DECEASED	159.648
TCGA-CV-A45U	mRNA High	1:DECEASED	35.4736
TCGA-CV-A45V	mRNA Low	1:DECEASED	1.05204
TCGA-CV-A45W	mRNA High	1:DECEASED	45.9611
TCGA-CV-A45X	mRNA Low	1:DECEASED	6.50952
TCGA-CV-A45Y	mRNA High	1:DECEASED	88.8648
TCGA-CV-A45Z	mRNA Low	1:DECEASED	48.1967
TCGA-CV-A460	mRNA Low	1:DECEASED	60.4267
TCGA-CV-A461	mRNA High	1:DECEASED	67.8568
TCGA-CV-A463	mRNA Low	1:DECEASED	0.756156
TCGA-CV-A464	mRNA High	0:LIVING	56.6131
TCGA-CV-A465	mRNA Low	1:DECEASED	7.06842
TCGA-CV-A468	mRNA High	1:DECEASED	15.2546
TCGA-CV-A6JD	mRNA High	1:DECEASED	5.9835
TCGA-CV-A6JE	mRNA Low	0:LIVING	35.3421
TCGA-CV-A6JM	mRNA High	1:DECEASED	6.37801
TCGA-CV-A6JN	mRNA Low	0:LIVING	29.786
TCGA-CV-A6JO	mRNA Low	1:DECEASED	6.47664
TCGA-CV-A6JT	mRNA Low	0:LIVING	28.0107
TCGA-CV-A6JU	mRNA Low	0:LIVING	3.6164
TCGA-CV-A6JY	mRNA Low	0:LIVING	21.2381
TCGA-CV-A6JZ	mRNA Low	0:LIVING	23.4737
TCGA-CV-A6K0	mRNA High	0:LIVING	19.9231
TCGA-CV-A6K1	mRNA Low	0:LIVING	22.5203
TCGA-CV-A6K2	mRNA Low	1:DECEASED	10.4218
TCGA-CX-7085	mRNA High	0:LIVING	10.5533
TCGA-CX-7086	mRNA Low	0:LIVING	18.8381
TCGA-CX-7219	mRNA High	0:LIVING	34.3558
TCGA-CX-A4AQ	mRNA Low	0:LIVING	51.1227
TCGA-D6-6515	mRNA High	1:DECEASED	13.2492
TCGA-D6-6516	mRNA Low	0:LIVING	25.4134
TCGA-D6-6517	mRNA High	0:LIVING	9.59989
TCGA-D6-6823	mRNA Low	0:LIVING	23.0463
TCGA-D6-6824	mRNA High	0:LIVING	2.53148
TCGA-D6-6825	mRNA High	0:LIVING	16.1423
TCGA-D6-6826	mRNA High	1:DECEASED	11.441
TCGA-D6-6827	mRNA High	0:LIVING	18.6738
TCGA-D6-8568	mRNA High	0:LIVING	24.9532
TCGA-D6-8569	mRNA Low	0:LIVING	25.3148
TCGA-D6-A4Z9	mRNA Low	0:LIVING	17.7204
TCGA-D6-A4ZB	mRNA Low	0:LIVING	12.3615
TCGA-D6-A6EK	mRNA Low	0:LIVING	28.7668
TCGA-D6-A6EM	mRNA Low	0:LIVING	7.62731
TCGA-D6-A6EN	mRNA Low	0:LIVING	22.5861
TCGA-D6-A6EO	mRNA Low	0:LIVING	24.9532
TCGA-D6-A6EP	mRNA High	0:LIVING	13.9396
TCGA-D6-A6EQ	mRNA Low	0:LIVING	12.0985
TCGA-D6-A6ES	mRNA Low	0:LIVING	12.7889
TCGA-D6-A74Q	mRNA High	0:LIVING	23.3422
TCGA-DQ-5624	mRNA High	0:LIVING	58.4542
TCGA-DQ-5625	mRNA High	1:DECEASED	37.2489
TCGA-DQ-5629	mRNA High	1:DECEASED	30.9366
TCGA-DQ-5630	mRNA High	0:LIVING	33.8626
TCGA-DQ-5631	mRNA High	1:DECEASED	18.0162
TCGA-DQ-7588	mRNA Low	1:DECEASED	14.0382
TCGA-DQ-7589	mRNA High	0:LIVING	46.3228
TCGA-DQ-7590	mRNA Low	0:LIVING	46.4543
TCGA-DQ-7591	mRNA Low	0:LIVING	20.4491
TCGA-DQ-7592	mRNA High	0:LIVING	37.5777
TCGA-DQ-7593	mRNA Low	0:LIVING	40.2407
TCGA-DQ-7594	mRNA High	0:LIVING	40.0434
TCGA-DQ-7595	mRNA Low	0:LIVING	39.1229
TCGA-DQ-7596	mRNA Low	0:LIVING	41.5886
TCGA-F7-7848	mRNA Low	0:LIVING	37.1832
TCGA-F7-8298	mRNA High	0:LIVING	32.712
TCGA-F7-8489	mRNA Low	0:LIVING	21.6326
TCGA-F7-A50G	mRNA High	0:LIVING	20.2518
TCGA-F7-A50I	mRNA High	0:LIVING	3.02462
TCGA-F7-A50J	mRNA Low	0:LIVING	31.1339
TCGA-F7-A61S	mRNA Low	0:LIVING	18.9368
TCGA-F7-A61V	mRNA Low	0:LIVING	24.9532
TCGA-F7-A61W	mRNA Low	0:LIVING	0.460269
TCGA-F7-A620	mRNA Low	0:LIVING	17.8519
TCGA-F7-A622	mRNA Low	1:DECEASED	11.8026
TCGA-F7-A623	mRNA Low	0:LIVING	20.2518
TCGA-F7-A624	mRNA High	0:LIVING	12.4273
TCGA-H7-7774	mRNA Low	0:LIVING	13.3807
TCGA-H7-8501	mRNA High	0:LIVING	15.156
TCGA-H7-8502	mRNA Low	0:LIVING	15.0574
TCGA-H7-A6C4	mRNA Low	0:LIVING	13.6108
TCGA-H7-A76A	mRNA High	0:LIVING	20.9422
TCGA-HD-7229	mRNA Low	0:LIVING	33.764
TCGA-HD-7753	mRNA High	0:LIVING	28.4709
TCGA-HD-7754	mRNA High	0:LIVING	25.7422
TCGA-HD-7831	mRNA High	0:LIVING	21.9285
TCGA-HD-7832	mRNA Low	0:LIVING	27.4846
TCGA-HD-7917	mRNA High	1:DECEASED	27.4846
TCGA-HD-8224	mRNA High	1:DECEASED	14.6629
TCGA-HD-8314	mRNA High	0:LIVING	22.0272
TCGA-HD-8634	mRNA Low	1:DECEASED	12.6574
TCGA-HD-8635	mRNA High	0:LIVING	22.8491
TCGA-HD-A4C1	mRNA High	0:LIVING	0.36164
TCGA-HD-A633	mRNA Low	0:LIVING	13.8409
TCGA-HD-A634	mRNA High	1:DECEASED	4.27393
TCGA-HD-A6HZ	mRNA High	0:LIVING	3.64928
TCGA-HD-A6I0	mRNA Low	0:LIVING	6.90403
TCGA-HL-7533	mRNA Low	0:LIVING	34.7503
TCGA-IQ-7630	mRNA Low	0:LIVING	15.945
TCGA-IQ-7631	mRNA High	0:LIVING	38.5311
TCGA-IQ-7632	mRNA Low	0:LIVING	14.4985
TCGA-IQ-A61E	mRNA High	0:LIVING	37.7092
TCGA-IQ-A61G	mRNA Low	0:LIVING	11.8355
TCGA-IQ-A61H	mRNA High	0:LIVING	37.4133
TCGA-IQ-A61I	mRNA Low	1:DECEASED	0.0657527
TCGA-IQ-A61J	mRNA High	0:LIVING	33.5668
TCGA-IQ-A61O	mRNA High	1:DECEASED	13.8409
TCGA-IQ-A6SG	mRNA Low	0:LIVING	19.0354
TCGA-IQ-A6SH	mRNA Low	0:LIVING	15.4848
TCGA-KU-A66S	mRNA High	1:DECEASED	13.3478
TCGA-KU-A66T	mRNA High	0:LIVING	18.1477
TCGA-KU-A6H7	mRNA Low	0:LIVING	19.2655
TCGA-KU-A6H8	mRNA High	1:DECEASED	10.7506
TCGA-MT-A51W	mRNA Low	0:LIVING	14.367
TCGA-MT-A51X	mRNA Low	0:LIVING	7.95608
TCGA-MT-A67A	mRNA Low	0:LIVING	30.049
TCGA-MT-A67D	mRNA High	0:LIVING	1.84108
TCGA-MT-A67F	mRNA Low	0:LIVING	12.6245
TCGA-MT-A7BN	mRNA High	0:LIVING	15.419
TCGA-MZ-A5BI	mRNA Low	1:DECEASED	7.13417
TCGA-MZ-A6I9	mRNA Low	1:DECEASED	16.0765
TCGA-MZ-A7D7	mRNA Low	0:LIVING	17.9834
TCGA-P3-A5Q5	mRNA Low	0:LIVING	29.9175
TCGA-P3-A5Q6	mRNA High	1:DECEASED	15.7806
TCGA-P3-A5QA	mRNA High	0:LIVING	71.7362
TCGA-P3-A5QE	mRNA Low	0:LIVING	51.2542
TCGA-P3-A5QF	mRNA Low	1:DECEASED	10.8492
TCGA-P3-A6SW	mRNA Low	0:LIVING	36.8215
TCGA-P3-A6SX	mRNA Low	1:DECEASED	47.0132
TCGA-P3-A6T0	mRNA High	0:LIVING	19.0025
TCGA-P3-A6T2	mRNA Low	0:LIVING	75.5499
TCGA-P3-A6T3	mRNA Low	1:DECEASED	18.9697
TCGA-P3-A6T4	mRNA High	1:DECEASED	2.03833
TCGA-P3-A6T5	mRNA High	1:DECEASED	28.9969
TCGA-P3-A6T6	mRNA Low	1:DECEASED	12.9862
TCGA-P3-A6T7	mRNA High	1:DECEASED	16.0108
TCGA-P3-A6T8	mRNA High	0:LIVING	13.1505
TCGA-QK-A64Z	mRNA Low	1:DECEASED	21.0737
TCGA-QK-A652	mRNA Low	0:LIVING	21.2052
TCGA-QK-A6IF	mRNA High	0:LIVING	23.145
TCGA-QK-A6IG	mRNA High	1:DECEASED	7.29855
TCGA-QK-A6IH	mRNA Low	0:LIVING	21.4683
TCGA-QK-A6II	mRNA Low	1:DECEASED	9.33688
TCGA-QK-A6IJ	mRNA Low	0:LIVING	12.7231
TCGA-QK-A6V9	mRNA Low	0:LIVING	27.386
TCGA-QK-A6VB	mRNA Low	0:LIVING	21.0737
TCGA-QK-A6VC	mRNA Low	0:LIVING	19.7258
TCGA-QK-A8Z7	mRNA Low	0:LIVING	12.8875
TCGA-QK-A8Z8	mRNA Low	1:DECEASED	5.62186
TCGA-QK-A8Z9	mRNA High	1:DECEASED	14.7615
TCGA-QK-A8ZA	mRNA High	1:DECEASED	12.1971
TCGA-QK-A8ZB	mRNA High	0:LIVING	17.819
TCGA-QK-AA3J	mRNA Low	0:LIVING	15.3204
TCGA-QK-AA3K	mRNA High	0:LIVING	8.31772
TCGA-RS-A6TO	mRNA High	1:DECEASED	12.7231
TCGA-RS-A6TP	mRNA Low	0:LIVING	16.9642
TCGA-T2-A6WX	mRNA Low	1:DECEASED	6.87116
TCGA-T2-A6WZ	mRNA Low	1:DECEASED	15.9122
TCGA-T2-A6X0	mRNA Low	0:LIVING	7.10129
TCGA-T2-A6X2	mRNA Low	0:LIVING	32.449
TCGA-T3-A92M	mRNA High	0:LIVING	13.7094
TCGA-T3-A92N	mRNA Low	1:DECEASED	3.12325
TCGA-TN-A7HI	mRNA High	0:LIVING	13.5451
TCGA-TN-A7HJ	mRNA Low	0:LIVING	13.2492
TCGA-TN-A7HL	mRNA Low	0:LIVING	20.3505
TCGA-UF-A718	mRNA High	0:LIVING	64.7993
TCGA-UF-A719	mRNA Low	0:LIVING	54.6734
TCGA-UF-A71A	mRNA High	1:DECEASED	2.82737
TCGA-UF-A71B	mRNA Low	0:LIVING	49.5118
TCGA-UF-A71D	mRNA Low	0:LIVING	48.0324
TCGA-UF-A71E	mRNA Low	1:DECEASED	49.446
TCGA-UF-A7J9	mRNA High	0:LIVING	44.6461
TCGA-UF-A7JA	mRNA High	0:LIVING	74.4649
TCGA-UF-A7JC	mRNA High	1:DECEASED	17.9505
TCGA-UF-A7JD	mRNA High	1:DECEASED	24.2956
TCGA-UF-A7JF	mRNA Low	0:LIVING	55.4295
TCGA-UF-A7JH	mRNA High	0:LIVING	29.4572
TCGA-UF-A7JJ	mRNA High	0:LIVING	18.0491
TCGA-UF-A7JK	mRNA High	1:DECEASED	13.9396
TCGA-UF-A7JO	mRNA Low	1:DECEASED	20.745
TCGA-UF-A7JS	mRNA Low	1:DECEASED	22.3559
TCGA-UF-A7JT	mRNA High	1:DECEASED	32.6462
TCGA-UF-A7JV	mRNA High	1:DECEASED	2.95887
TCGA-UP-A6WW	mRNA Low	0:LIVING	17.03
TCGA-WA-A7GZ	mRNA Low	1:DECEASED	20.5477
TCGA-WA-A7H4	mRNA High	0:LIVING	14.5642
TCGA-3G-AB0O	mRNA Low	0:LIVING	68.5801
TCGA-3G-AB0Q	mRNA High	0:LIVING	59.1446
TCGA-3G-AB0T	mRNA Low	1:DECEASED	81.7964
TCGA-3G-AB14	mRNA Low	1:DECEASED	25.4792
TCGA-3G-AB19	mRNA High	1:DECEASED	95.6702
TCGA-3Q-A9WF	mRNA Low	0:LIVING	15.3533
TCGA-3S-A8YW	mRNA Low	0:LIVING	21.1395
TCGA-3S-AAYX	mRNA Low	0:LIVING	18.7724
TCGA-3T-AA9L	mRNA Low	0:LIVING	34.5202
TCGA-4V-A9QI	mRNA Low	0:LIVING	96.525
TCGA-4V-A9QJ	mRNA High	0:LIVING	93.6647
TCGA-4V-A9QL	mRNA High	0:LIVING	62.7281
TCGA-4V-A9QM	mRNA High	0:LIVING	41.1941
TCGA-4V-A9QN	mRNA Low	0:LIVING	31.8901
TCGA-4V-A9QR	mRNA Low	0:LIVING	25.6436
TCGA-4V-A9QS	mRNA High	0:LIVING	25.4463
TCGA-4V-A9QT	mRNA Low	0:LIVING	26.7285
TCGA-4V-A9QU	mRNA Low	0:LIVING	20.6135
TCGA-4V-A9QW	mRNA Low	0:LIVING	20.7121
TCGA-4V-A9QX	mRNA High	0:LIVING	14.2683
TCGA-4X-A9F9	mRNA Low	0:LIVING	21.9943
TCGA-4X-A9FA	mRNA High	0:LIVING	12.8875
TCGA-4X-A9FB	mRNA Low	0:LIVING	23.5723
TCGA-4X-A9FC	mRNA Low	0:LIVING	68.1198
TCGA-4X-A9FD	mRNA High	0:LIVING	49.4132
TCGA-5G-A9ZZ	mRNA Low	0:LIVING	27.4518
TCGA-5K-AAAP	mRNA High	0:LIVING	34.6517
TCGA-5U-AB0D	mRNA Low	0:LIVING	23.4737
TCGA-5U-AB0E	mRNA Low	0:LIVING	22.5861
TCGA-5U-AB0F	mRNA Low	0:LIVING	15.0902
TCGA-5V-A9RR	mRNA High	0:LIVING	27.1887
TCGA-X7-A8D6	mRNA Low	0:LIVING	138.903
TCGA-X7-A8D7	mRNA Low	0:LIVING	10.6848
TCGA-X7-A8D8	mRNA High	0:LIVING	1.90683
TCGA-X7-A8DB	mRNA Low	0:LIVING	65.4897
TCGA-X7-A8DD	mRNA Low	0:LIVING	36.6243
TCGA-X7-A8DE	mRNA Low	0:LIVING	32.2517
TCGA-X7-A8DF	mRNA High	0:LIVING	29.6216
TCGA-X7-A8DG	mRNA Low	0:LIVING	22.8491
TCGA-X7-A8DJ	mRNA High	0:LIVING	9.50127
TCGA-X7-A8M0	mRNA High	0:LIVING	14.4985
TCGA-X7-A8M1	mRNA High	0:LIVING	42.1475
TCGA-X7-A8M3	mRNA High	0:LIVING	1.64382
TCGA-X7-A8M4	mRNA High	0:LIVING	125.193
TCGA-X7-A8M5	mRNA Low	0:LIVING	54.0816
TCGA-X7-A8M6	mRNA Low	0:LIVING	150.409
TCGA-X7-A8M7	mRNA Low	0:LIVING	64.8322
TCGA-X7-A8M8	mRNA Low	0:LIVING	83.2758
TCGA-XH-A853	mRNA High	0:LIVING	40.1091
TCGA-XM-A8R8	mRNA High	0:LIVING	52.5364
TCGA-XM-A8R9	mRNA High	0:LIVING	48.92
TCGA-XM-A8RB	mRNA Low	0:LIVING	37.6105
TCGA-XM-A8RC	mRNA High	0:LIVING	97.4126
TCGA-XM-A8RD	mRNA Low	0:LIVING	50.8268
TCGA-XM-A8RE	mRNA Low	0:LIVING	13.8738
TCGA-XM-A8RF	mRNA High	0:LIVING	26.2025
TCGA-XM-A8RG	mRNA High	0:LIVING	12.6903
TCGA-XM-A8RH	mRNA Low	0:LIVING	11.9341
TCGA-XM-A8RI	mRNA High	0:LIVING	12.7231
TCGA-XM-A8RL	mRNA Low	0:LIVING	84.2292
TCGA-XM-AAZ1	mRNA Low	0:LIVING	13.0519
TCGA-XM-AAZ2	mRNA High	0:LIVING	32.2517
TCGA-XM-AAZ3	mRNA High	0:LIVING	37.8078
TCGA-XU-A92O	mRNA High	0:LIVING	112.108
TCGA-XU-A92Q	mRNA High	0:LIVING	35.901
TCGA-XU-A92T	mRNA High	0:LIVING	45.2379
TCGA-XU-A92U	mRNA High	0:LIVING	149.982
TCGA-XU-A92V	mRNA High	1:DECEASED	4.07667
TCGA-XU-A92W	mRNA Low	0:LIVING	107.802
TCGA-XU-A92X	mRNA High	0:LIVING	77.0293
TCGA-XU-A92Y	mRNA Low	1:DECEASED	114.673
TCGA-XU-A92Z	mRNA High	0:LIVING	120.426
TCGA-XU-A930	mRNA Low	0:LIVING	82.6511
TCGA-XU-A931	mRNA High	1:DECEASED	52.8981
TCGA-XU-A932	mRNA Low	0:LIVING	70.6513
TCGA-XU-A933	mRNA Low	0:LIVING	58.8158
TCGA-XU-A936	mRNA Low	0:LIVING	21.1395
TCGA-XU-AAXW	mRNA High	0:LIVING	123.681
TCGA-XU-AAXX	mRNA High	0:LIVING	89.4566
TCGA-XU-AAXY	mRNA Low	0:LIVING	62.1692
TCGA-XU-AAXZ	mRNA Low	0:LIVING	50.531
TCGA-XU-AAY0	mRNA High	0:LIVING	49.3803
TCGA-XU-AAY1	mRNA Low	0:LIVING	107.44
TCGA-YT-A95D	mRNA High	0:LIVING	24.6573
TCGA-YT-A95E	mRNA Low	0:LIVING	35.1777
TCGA-YT-A95F	mRNA High	0:LIVING	25.4792
TCGA-YT-A95G	mRNA Low	0:LIVING	49.7748
TCGA-YT-A95H	mRNA Low	0:LIVING	23.3751
TCGA-ZB-A961	mRNA High	1:DECEASED	5.91774
TCGA-ZB-A962	mRNA High	0:LIVING	54.1474
TCGA-ZB-A963	mRNA High	0:LIVING	48.7228
TCGA-ZB-A964	mRNA High	0:LIVING	42.3119
TCGA-ZB-A965	mRNA High	0:LIVING	26.8271
TCGA-ZB-A966	mRNA Low	1:DECEASED	12.4601
TCGA-ZB-A969	mRNA High	0:LIVING	34.3887
TCGA-ZB-A96A	mRNA Low	0:LIVING	77.3909
TCGA-ZB-A96B	mRNA Low	0:LIVING	72.6896
TCGA-ZB-A96C	mRNA High	0:LIVING	71.1115
TCGA-ZB-A96D	mRNA High	0:LIVING	64.4377
TCGA-ZB-A96E	mRNA Low	0:LIVING	59.8021
TCGA-ZB-A96F	mRNA High	0:LIVING	57.8953
TCGA-ZB-A96G	mRNA Low	0:LIVING	52.7994
TCGA-ZB-A96H	mRNA High	0:LIVING	49.446
TCGA-ZB-A96I	mRNA Low	0:LIVING	54.3446
TCGA-ZB-A96K	mRNA High	0:LIVING	45.6324
TCGA-ZB-A96L	mRNA High	0:LIVING	50.2679
TCGA-ZB-A96M	mRNA High	0:LIVING	0.460269
TCGA-ZB-A96O	mRNA Low	0:LIVING	34.5202
TCGA-ZB-A96P	mRNA Low	0:LIVING	24.7559
TCGA-ZB-A96Q	mRNA High	0:LIVING	22.1915
TCGA-ZB-A96R	mRNA Low	0:LIVING	59.3089
TCGA-ZB-A96V	mRNA Low	0:LIVING	30.6408
TCGA-ZC-AAA7	mRNA Low	1:DECEASED	28.0435
TCGA-ZC-AAAA	mRNA Low	0:LIVING	26.9257
TCGA-ZC-AAAF	mRNA Low	0:LIVING	38.301
TCGA-ZC-AAAH	mRNA Low	0:LIVING	16.3395
TCGA-ZL-A9V6	mRNA High	0:LIVING	68.9088
TCGA-ZT-A8OM	mRNA High	0:LIVING	45.9611
TCGA-2H-A9GF	mRNA Low	1:DECEASED	25.7751
TCGA-2H-A9GH	mRNA Low	1:DECEASED	31.2654
TCGA-2H-A9GI	mRNA Low	1:DECEASED	14.3012
TCGA-2H-A9GJ	mRNA Low	1:DECEASED	58.5528
TCGA-2H-A9GK	mRNA High	1:DECEASED	7.62731
TCGA-2H-A9GL	mRNA High	1:DECEASED	5.91774
TCGA-2H-A9GM	mRNA High	1:DECEASED	13.9396
TCGA-2H-A9GN	mRNA High	1:DECEASED	8.94237
TCGA-2H-A9GO	mRNA Low	1:DECEASED	16.2409
TCGA-2H-A9GQ	mRNA High	1:DECEASED	4.20817
TCGA-2H-A9GR	mRNA Low	1:DECEASED	32.449
TCGA-IC-A6RE	mRNA High	0:LIVING	7.69307
TCGA-IG-A3I8	mRNA High	0:LIVING	33.2709
TCGA-IG-A3QL	mRNA High	0:LIVING	35.2106
TCGA-IG-A3Y9	mRNA High	1:DECEASED	0.854785
TCGA-IG-A3YA	mRNA High	0:LIVING	20.7779
TCGA-IG-A3YB	mRNA High	0:LIVING	2.63011
TCGA-IG-A3YC	mRNA High	0:LIVING	20.1203
TCGA-IG-A4P3	mRNA Low	1:DECEASED	18.6409
TCGA-IG-A4QS	mRNA Low	1:DECEASED	3.87941
TCGA-IG-A4QT	mRNA High	1:DECEASED	9.30401
TCGA-IG-A50L	mRNA High	0:LIVING	0.526022
TCGA-IG-A51D	mRNA High	0:LIVING	17.03
TCGA-IG-A5B8	mRNA Low	1:DECEASED	0.789032
TCGA-IG-A5S3	mRNA High	0:LIVING	23.408
TCGA-IG-A625	mRNA Low	1:DECEASED	12.8218
TCGA-IG-A6QS	mRNA High	1:DECEASED	9.96153
TCGA-IG-A7DP	mRNA High	0:LIVING	14.8601
TCGA-IG-A8O2	mRNA Low	1:DECEASED	4.66844
TCGA-IG-A97H	mRNA Low	0:LIVING	14.4985
TCGA-IG-A97I	mRNA High	0:LIVING	12.1643
TCGA-JY-A6F8	mRNA Low	0:LIVING	122.103
TCGA-JY-A6FA	mRNA Low	1:DECEASED	44.7447
TCGA-JY-A6FB	mRNA Low	0:LIVING	60.3939
TCGA-JY-A6FD	mRNA Low	0:LIVING	68.0212
TCGA-JY-A6FE	mRNA High	1:DECEASED	3.68215
TCGA-JY-A6FG	mRNA Low	1:DECEASED	41.5228
TCGA-JY-A6FH	mRNA Low	0:LIVING	47.3748
TCGA-JY-A938	mRNA Low	0:LIVING	34.8489
TCGA-JY-A939	mRNA High	0:LIVING	21.6984
TCGA-JY-A93C	mRNA Low	0:LIVING	23.1778
TCGA-JY-A93D	mRNA High	1:DECEASED	31.5613
TCGA-JY-A93E	mRNA High	0:LIVING	25.2162
TCGA-JY-A93F	mRNA Low	0:LIVING	24.0326
TCGA-KH-A6WC	mRNA Low	0:LIVING	6.27938
TCGA-L5-A43C	mRNA High	0:LIVING	3.15613
TCGA-L5-A43E	mRNA Low	0:LIVING	30.2462
TCGA-L5-A43H	mRNA High	1:DECEASED	0.295887
TCGA-L5-A43I	mRNA Low	1:DECEASED	18.2793
TCGA-L5-A43J	mRNA High	1:DECEASED	4.3068
TCGA-L5-A43M	mRNA High	0:LIVING	8.94237
TCGA-L5-A4OE	mRNA Low	1:DECEASED	23.9997
TCGA-L5-A4OF	mRNA High	1:DECEASED	26.334
TCGA-L5-A4OG	mRNA Low	0:LIVING	4.70132
TCGA-L5-A4OH	mRNA Low	0:LIVING	32.6133
TCGA-L5-A4OI	mRNA Low	0:LIVING	19.9888
TCGA-L5-A4OJ	mRNA Low	0:LIVING	21.008
TCGA-L5-A4OM	mRNA Low	1:DECEASED	47.9337
TCGA-L5-A4ON	mRNA Low	1:DECEASED	18.345
TCGA-L5-A4OO	mRNA High	0:LIVING	3.32051
TCGA-L5-A4OP	mRNA High	0:LIVING	7.16704
TCGA-L5-A4OQ	mRNA High	1:DECEASED	1.38081
TCGA-L5-A4OR	mRNA Low	1:DECEASED	3.15613
TCGA-L5-A4OS	mRNA High	0:LIVING	58.5857
TCGA-L5-A4OT	mRNA High	1:DECEASED	4.89858
TCGA-L5-A4OU	mRNA High	0:LIVING	28.9969
TCGA-L5-A4OW	mRNA Low	1:DECEASED	7.13417
TCGA-L5-A4OX	mRNA Low	1:DECEASED	7.43006
TCGA-L5-A88S	mRNA High	0:LIVING	15.4848
TCGA-L5-A88V	mRNA Low	0:LIVING	2.59723
TCGA-L5-A88W	mRNA Low	1:DECEASED	25.1175
TCGA-L5-A88Y	mRNA High	0:LIVING	0.36164
TCGA-L5-A88Z	mRNA High	0:LIVING	7.39718
TCGA-L5-A891	mRNA Low	0:LIVING	3.7479
TCGA-L5-A893	mRNA Low	0:LIVING	3.02462
TCGA-L5-A8NE	mRNA Low	0:LIVING	55.4953
TCGA-L5-A8NF	mRNA Low	1:DECEASED	2.66298
TCGA-L5-A8NG	mRNA High	0:LIVING	35.9667
TCGA-L5-A8NH	mRNA Low	1:DECEASED	12.9204
TCGA-L5-A8NI	mRNA High	1:DECEASED	13.4793
TCGA-L5-A8NJ	mRNA Low	0:LIVING	16.4711
TCGA-L5-A8NK	mRNA Low	0:LIVING	13.5451
TCGA-L5-A8NL	mRNA High	0:LIVING	13.2163
TCGA-L5-A8NM	mRNA Low	1:DECEASED	7.75882
TCGA-L5-A8NN	mRNA High	0:LIVING	5.49035
TCGA-L5-A8NQ	mRNA High	1:DECEASED	21.3696
TCGA-L5-A8NR	mRNA Low	0:LIVING	8.71223
TCGA-L5-A8NS	mRNA High	0:LIVING	13.4136
TCGA-L5-A8NT	mRNA High	0:LIVING	27.123
TCGA-L5-A8NU	mRNA High	1:DECEASED	83.2429
TCGA-L5-A8NV	mRNA High	1:DECEASED	52.5693
TCGA-L5-A8NW	mRNA Low	1:DECEASED	46.0926
TCGA-L7-A56G	mRNA Low	1:DECEASED	10.8492
TCGA-L7-A6VZ	mRNA Low	0:LIVING	10.3561
TCGA-LN-A49K	mRNA High	1:DECEASED	5.91774
TCGA-LN-A49L	mRNA High	1:DECEASED	10.4547
TCGA-LN-A49M	mRNA High	0:LIVING	12.6574
TCGA-LN-A49N	mRNA High	0:LIVING	12.4273
TCGA-LN-A49O	mRNA High	0:LIVING	13.4136
TCGA-LN-A49P	mRNA High	0:LIVING	12.3286
TCGA-LN-A49R	mRNA High	0:LIVING	13.3807
TCGA-LN-A49S	mRNA Low	0:LIVING	13.1505
TCGA-LN-A49U	mRNA High	0:LIVING	15.3533
TCGA-LN-A49V	mRNA High	0:LIVING	12.5916
TCGA-LN-A49W	mRNA High	0:LIVING	13.2492
TCGA-LN-A49X	mRNA High	0:LIVING	12.6245
TCGA-LN-A49Y	mRNA Low	0:LIVING	12.4601
TCGA-LN-A4A1	mRNA Low	0:LIVING	12.5916
TCGA-LN-A4A2	mRNA Low	0:LIVING	12.493
TCGA-LN-A4A3	mRNA Low	0:LIVING	12.756
TCGA-LN-A4A4	mRNA High	0:LIVING	12.5916
TCGA-LN-A4A5	mRNA High	1:DECEASED	22.3888
TCGA-LN-A4A6	mRNA Low	0:LIVING	12.8547
TCGA-LN-A4A8	mRNA High	0:LIVING	15.5176
TCGA-LN-A4A9	mRNA High	1:DECEASED	11.5396
TCGA-LN-A4MQ	mRNA High	0:LIVING	12.3286
TCGA-LN-A4MR	mRNA High	0:LIVING	13.2163
TCGA-LN-A5U5	mRNA High	1:DECEASED	4.47118
TCGA-LN-A5U6	mRNA High	0:LIVING	12.3286
TCGA-LN-A5U7	mRNA High	0:LIVING	25.249
TCGA-LN-A7HV	mRNA Low	0:LIVING	10.5204
TCGA-LN-A7HW	mRNA High	0:LIVING	11.9999
TCGA-LN-A7HX	mRNA Low	0:LIVING	12.23
TCGA-LN-A7HY	mRNA High	0:LIVING	12.0327
TCGA-LN-A7HZ	mRNA High	0:LIVING	13.1834
TCGA-LN-A8HZ	mRNA Low	0:LIVING	12.3286
TCGA-LN-A8I0	mRNA Low	0:LIVING	13.3807
TCGA-LN-A8I1	mRNA Low	0:LIVING	13.1834
TCGA-LN-A9FO	mRNA Low	0:LIVING	0.131505
TCGA-LN-A9FP	mRNA High	0:LIVING	12.0327
TCGA-LN-A9FQ	mRNA High	0:LIVING	12.8547
TCGA-LN-A9FR	mRNA High	0:LIVING	12.2629
TCGA-M9-A5M8	mRNA Low	0:LIVING	33.1065
TCGA-Q9-A6FU	mRNA High	1:DECEASED	5.16159
TCGA-Q9-A6FW	mRNA Low	0:LIVING	7.82457
TCGA-R6-A6DN	mRNA Low	1:DECEASED	7.98895
TCGA-R6-A6DQ	mRNA High	1:DECEASED	7.59444
TCGA-R6-A6KZ	mRNA High	1:DECEASED	5.06296
TCGA-R6-A6L4	mRNA Low	1:DECEASED	16.3067
TCGA-R6-A6L6	mRNA Low	1:DECEASED	7.03554
TCGA-R6-A6XG	mRNA Low	0:LIVING	38.3996
TCGA-R6-A6XQ	mRNA Low	1:DECEASED	6.34514
TCGA-R6-A6Y0	mRNA Low	0:LIVING	53.9501
TCGA-R6-A6Y2	mRNA High	1:DECEASED	9.30401
TCGA-R6-A8W5	mRNA High	1:DECEASED	15.7806
TCGA-R6-A8W8	mRNA Low	1:DECEASED	2.89312
TCGA-R6-A8WC	mRNA Low	0:LIVING	2.30134
TCGA-R6-A8WG	mRNA High	1:DECEASED	12.6903
TCGA-RE-A7BO	mRNA Low	1:DECEASED	7.00266
TCGA-S8-A6BV	mRNA High	0:LIVING	20.0217
TCGA-S8-A6BW	mRNA High	0:LIVING	20.3833
TCGA-V5-A7RB	mRNA Low	1:DECEASED	5.29309
TCGA-V5-A7RC	mRNA Low	1:DECEASED	3.41914
TCGA-V5-A7RE	mRNA Low	0:LIVING	16.4382
TCGA-V5-AASV	mRNA Low	0:LIVING	15.3533
TCGA-V5-AASW	mRNA Low	0:LIVING	9.27113
TCGA-V5-AASX	mRNA Low	0:LIVING	8.97524
TCGA-VR-A8EO	mRNA Low	0:LIVING	25.8079
TCGA-VR-A8EP	mRNA High	0:LIVING	27.0901
TCGA-VR-A8EQ	mRNA Low	1:DECEASED	22.8162
TCGA-VR-A8ER	mRNA High	1:DECEASED	12.4273
TCGA-VR-A8ET	mRNA Low	1:DECEASED	1.54519
TCGA-VR-A8EU	mRNA Low	1:DECEASED	18.3121
TCGA-VR-A8EW	mRNA Low	1:DECEASED	8.12046
TCGA-VR-A8EX	mRNA Low	1:DECEASED	28.1093
TCGA-VR-A8EY	mRNA Low	0:LIVING	33.6983
TCGA-VR-A8EZ	mRNA High	1:DECEASED	18.1806
TCGA-VR-A8Q7	mRNA High	0:LIVING	52.2734
TCGA-VR-AA4D	mRNA Low	1:DECEASED	46.1913
TCGA-VR-AA4G	mRNA High	0:LIVING	18.0491
TCGA-VR-AA7B	mRNA High	0:LIVING	11.2437
TCGA-VR-AA7D	mRNA Low	1:DECEASED	9.1725
TCGA-VR-AA7I	mRNA High	1:DECEASED	15.9122
TCGA-X8-AAAR	mRNA High	0:LIVING	18.2135
TCGA-XP-A8T6	mRNA High	1:DECEASED	25.0847
TCGA-XP-A8T8	mRNA Low	0:LIVING	14.367
TCGA-Z6-A8JD	mRNA High	0:LIVING	3.41914
TCGA-Z6-A8JE	mRNA High	0:LIVING	2.10409
TCGA-Z6-A9VB	mRNA Low	0:LIVING	1.31505
TCGA-Z6-AAPN	mRNA Low	0:LIVING	2.66298
TCGA-ZR-A9CJ	mRNA High	1:DECEASED	19.7258
TCGA-05-4244	mRNA Low	0:LIVING	0
TCGA-05-4249	mRNA Low	0:LIVING	50.0707
TCGA-05-4250	mRNA High	1:DECEASED	3.97804
TCGA-05-4382	mRNA High	0:LIVING	19.9559
TCGA-05-4384	mRNA Low	0:LIVING	14.0053
TCGA-05-4389	mRNA Low	0:LIVING	45.0077
TCGA-05-4390	mRNA High	0:LIVING	37.0188
TCGA-05-4395	mRNA Low	1:DECEASED	0
TCGA-05-4396	mRNA Low	1:DECEASED	9.96153
TCGA-05-4397	mRNA High	1:DECEASED	24.0326
TCGA-05-4398	mRNA High	0:LIVING	47.0461
TCGA-05-4402	mRNA High	1:DECEASED	8.02183
TCGA-05-4403	mRNA Low	0:LIVING	19.0025
TCGA-05-4405	mRNA Low	0:LIVING	20.0546
TCGA-05-4410	mRNA Low	0:LIVING	0
TCGA-05-4415	mRNA High	1:DECEASED	2.99175
TCGA-05-4417	mRNA High	0:LIVING	14.9587
TCGA-05-4418	mRNA Low	1:DECEASED	9.00812
TCGA-05-4420	mRNA Low	0:LIVING	29.9832
TCGA-05-4422	mRNA Low	0:LIVING	11.9999
TCGA-05-4424	mRNA High	0:LIVING	30.0161
TCGA-05-4425	mRNA High	0:LIVING	21.9943
TCGA-05-4426	mRNA Low	0:LIVING	26.0052
TCGA-05-4427	mRNA Low	0:LIVING	26.0052
TCGA-05-4430	mRNA High	0:LIVING	25.0189
TCGA-05-4432	mRNA Low	0:LIVING	25.0189
TCGA-05-4433	mRNA Low	0:LIVING	23.9997
TCGA-05-4434	mRNA High	1:DECEASED	15.0245
TCGA-05-5423	mRNA Low	0:LIVING	4.96433
TCGA-05-5425	mRNA Low	0:LIVING	28.9969
TCGA-05-5428	mRNA High	0:LIVING	22.0272
TCGA-05-5429	mRNA Low	1:DECEASED	9.041
TCGA-05-5715	mRNA Low	0:LIVING	2.03833
TCGA-35-3615	mRNA Low	0:LIVING	0.460269
TCGA-35-4122	mRNA High	0:LIVING	7.39718
TCGA-35-4123	mRNA High	0:LIVING	5.9835
TCGA-35-5375	mRNA High	0:LIVING	8.67936
TCGA-38-4625	mRNA High	0:LIVING	97.7414
TCGA-38-4626	mRNA High	0:LIVING	120.788
TCGA-38-4627	mRNA High	1:DECEASED	37.7092
TCGA-38-4628	mRNA High	1:DECEASED	49.0515
TCGA-38-4631	mRNA Low	1:DECEASED	11.6382
TCGA-38-4632	mRNA High	1:DECEASED	44.6132
TCGA-38-6178	mRNA Low	0:LIVING	14.7286
TCGA-38-7271	mRNA Low	1:DECEASED	26.3011
TCGA-38-A44F	mRNA Low	0:LIVING	4.37255
TCGA-44-2655	mRNA High	0:LIVING	43.5283
TCGA-44-2656	mRNA Low	0:LIVING	46.9803
TCGA-44-2657	mRNA Low	0:LIVING	44.416
TCGA-44-2659	mRNA Low	0:LIVING	44.942
TCGA-44-2662	mRNA Low	0:LIVING	42.0817
TCGA-44-2665	mRNA High	0:LIVING	42.7721
TCGA-44-2666	mRNA Low	1:DECEASED	3.18901
TCGA-44-2668	mRNA High	1:DECEASED	25.0189
TCGA-44-3396	mRNA High	0:LIVING	37.1503
TCGA-44-3398	mRNA High	0:LIVING	38.2352
TCGA-44-3918	mRNA High	0:LIVING	34.0599
TCGA-44-3919	mRNA High	1:DECEASED	33.7311
TCGA-44-4112	mRNA High	1:DECEASED	26.5641
TCGA-44-5643	mRNA Low	0:LIVING	33.3037
TCGA-44-5644	mRNA Low	0:LIVING	28.3723
TCGA-44-5645	mRNA Low	0:LIVING	28.0107
TCGA-44-6145	mRNA Low	0:LIVING	19.5614
TCGA-44-6146	mRNA Low	0:LIVING	23.934
TCGA-44-6148	mRNA High	0:LIVING	23.145
TCGA-44-6774	mRNA High	0:LIVING	21.6326
TCGA-44-6775	mRNA High	0:LIVING	23.1778
TCGA-44-6776	mRNA High	0:LIVING	86.0045
TCGA-44-6777	mRNA High	1:DECEASED	32.449
TCGA-44-6778	mRNA High	0:LIVING	61.2815
TCGA-44-6779	mRNA High	1:DECEASED	16.4382
TCGA-44-7659	mRNA High	0:LIVING	22.7176
TCGA-44-7660	mRNA Low	0:LIVING	19.4628
TCGA-44-7661	mRNA High	1:DECEASED	18.3121
TCGA-44-7662	mRNA High	0:LIVING	7.16704
TCGA-44-7667	mRNA High	0:LIVING	36.0654
TCGA-44-7669	mRNA High	1:DECEASED	18.871
TCGA-44-7670	mRNA Low	0:LIVING	28.9969
TCGA-44-7671	mRNA High	0:LIVING	29.2271
TCGA-44-7672	mRNA High	0:LIVING	23.6381
TCGA-44-8117	mRNA High	0:LIVING	12.6574
TCGA-44-8119	mRNA High	0:LIVING	9.36976
TCGA-44-8120	mRNA High	0:LIVING	8.54785
TCGA-44-A479	mRNA High	0:LIVING	15.9779
TCGA-44-A47A	mRNA Low	0:LIVING	15.3204
TCGA-44-A47B	mRNA High	0:LIVING	9.43551
TCGA-44-A47G	mRNA High	0:LIVING	11.5396
TCGA-44-A4SS	mRNA Low	0:LIVING	13.6437
TCGA-44-A4SU	mRNA Low	1:DECEASED	13.4464
TCGA-49-4486	mRNA High	1:DECEASED	76.2074
TCGA-49-4487	mRNA High	1:DECEASED	28.1093
TCGA-49-4488	mRNA High	1:DECEASED	28.5695
TCGA-49-4490	mRNA Low	1:DECEASED	12.6574
TCGA-49-4494	mRNA Low	1:DECEASED	35.5393
TCGA-49-4501	mRNA Low	1:DECEASED	46.7173
TCGA-49-4505	mRNA Low	1:DECEASED	14.0711
TCGA-49-4506	mRNA Low	1:DECEASED	32.8435
TCGA-49-4507	mRNA Low	1:DECEASED	8.81086
TCGA-49-4510	mRNA High	1:DECEASED	29.4572
TCGA-49-4512	mRNA Low	1:DECEASED	29.7531
TCGA-49-4514	mRNA Low	0:LIVING	55.8898
TCGA-49-6742	mRNA Low	1:DECEASED	16.0437
TCGA-49-6743	mRNA High	0:LIVING	53.2926
TCGA-49-6744	mRNA High	0:LIVING	55.3309
TCGA-49-6745	mRNA High	0:LIVING	17.1615
TCGA-49-6761	mRNA High	0:LIVING	11.6382
TCGA-49-6767	mRNA Low	0:LIVING	22.2573
TCGA-49-AAQV	mRNA Low	1:DECEASED	22.2573
TCGA-49-AAR0	mRNA High	0:LIVING	156.656
TCGA-49-AAR2	mRNA Low	0:LIVING	73.117
TCGA-49-AAR3	mRNA Low	0:LIVING	62.2349
TCGA-49-AAR4	mRNA Low	1:DECEASED	28.8983
TCGA-49-AAR9	mRNA Low	1:DECEASED	8.54785
TCGA-49-AARE	mRNA Low	1:DECEASED	40.405
TCGA-49-AARN	mRNA Low	1:DECEASED	37.3147
TCGA-49-AARO	mRNA Low	0:LIVING	123.582
TCGA-49-AARQ	mRNA Low	0:LIVING	221.324
TCGA-49-AARR	mRNA High	0:LIVING	164.119
TCGA-4B-A93V	mRNA Low	1:DECEASED	9.86291
TCGA-50-5044	mRNA High	1:DECEASED	20.5148
TCGA-50-5045	mRNA High	1:DECEASED	71.4732
TCGA-50-5049	mRNA High	0:LIVING	101.719
TCGA-50-5051	mRNA Low	1:DECEASED	15.7149
TCGA-50-5055	mRNA High	1:DECEASED	60.1637
TCGA-50-5066	mRNA High	0:LIVING	47.4077
TCGA-50-5068	mRNA High	1:DECEASED	49.2817
TCGA-50-5072	mRNA High	1:DECEASED	8.21909
TCGA-50-5930	mRNA High	1:DECEASED	9.27113
TCGA-50-5931	mRNA Low	1:DECEASED	14.2683
TCGA-50-5932	mRNA Low	1:DECEASED	40.6023
TCGA-50-5933	mRNA High	1:DECEASED	78.6731
TCGA-50-5935	mRNA High	1:DECEASED	21.4683
TCGA-50-5936	mRNA Low	1:DECEASED	8.44922
TCGA-50-5939	mRNA High	1:DECEASED	15.1231
TCGA-50-5941	mRNA Low	0:LIVING	48.4597
TCGA-50-5942	mRNA High	0:LIVING	60.7226
TCGA-50-5944	mRNA High	0:LIVING	57.5336
TCGA-50-5946	mRNA Low	0:LIVING	53.1611
TCGA-50-6590	mRNA High	1:DECEASED	42.3447
TCGA-50-6591	mRNA High	1:DECEASED	3.91229
TCGA-50-6592	mRNA High	1:DECEASED	25.5449
TCGA-50-6593	mRNA High	1:DECEASED	11.0465
TCGA-50-6594	mRNA Low	1:DECEASED	12.1643
TCGA-50-6595	mRNA High	1:DECEASED	6.21363
TCGA-50-6597	mRNA Low	1:DECEASED	41.6872
TCGA-50-6673	mRNA High	1:DECEASED	0.72328
TCGA-50-7109	mRNA High	1:DECEASED	10.1259
TCGA-50-8457	mRNA High	0:LIVING	36.9859
TCGA-50-8459	mRNA High	0:LIVING	36.7886
TCGA-50-8460	mRNA High	0:LIVING	27.2545
TCGA-53-7624	mRNA High	1:DECEASED	34.29
TCGA-53-7626	mRNA High	1:DECEASED	30.5421
TCGA-53-7813	mRNA Low	0:LIVING	13.9396
TCGA-53-A4EZ	mRNA Low	0:LIVING	35.2106
TCGA-55-1592	mRNA Low	1:DECEASED	23.0463
TCGA-55-1594	mRNA High	0:LIVING	38.7283
TCGA-55-1595	mRNA Low	0:LIVING	48.6241
TCGA-55-1596	mRNA Low	0:LIVING	67.8897
TCGA-55-5899	mRNA High	0:LIVING	30.575
TCGA-55-6543	mRNA High	0:LIVING	14.3012
TCGA-55-6642	mRNA High	0:LIVING	80.5142
TCGA-55-6712	mRNA High	1:DECEASED	5.62186
TCGA-55-6968	mRNA Low	1:DECEASED	42.5091
TCGA-55-6969	mRNA High	0:LIVING	40.7338
TCGA-55-6970	mRNA Low	1:DECEASED	15.2546
TCGA-55-6971	mRNA High	0:LIVING	46.0269
TCGA-55-6972	mRNA Low	1:DECEASED	53.6542
TCGA-55-6975	mRNA High	1:DECEASED	3.87941
TCGA-55-6978	mRNA High	1:DECEASED	5.78624
TCGA-55-6979	mRNA High	1:DECEASED	7.7917
TCGA-55-6980	mRNA High	0:LIVING	69.3362
TCGA-55-6981	mRNA Low	1:DECEASED	45.3365
TCGA-55-6982	mRNA High	1:DECEASED	32.712
TCGA-55-6983	mRNA Low	0:LIVING	92.8099
TCGA-55-6984	mRNA Low	1:DECEASED	24.986
TCGA-55-6985	mRNA High	0:LIVING	40.5365
TCGA-55-6986	mRNA Low	0:LIVING	107.21
TCGA-55-6987	mRNA High	0:LIVING	70.2568
TCGA-55-7227	mRNA High	1:DECEASED	31.2983
TCGA-55-7281	mRNA Low	0:LIVING	28.6682
TCGA-55-7283	mRNA Low	0:LIVING	20.0217
TCGA-55-7284	mRNA High	1:DECEASED	7.98895
TCGA-55-7570	mRNA High	0:LIVING	27.0901
TCGA-55-7573	mRNA High	0:LIVING	16.0108
TCGA-55-7574	mRNA High	1:DECEASED	32.712
TCGA-55-7576	mRNA High	0:LIVING	22.0272
TCGA-55-7724	mRNA High	0:LIVING	23.1778
TCGA-55-7725	mRNA Low	0:LIVING	14.5313
TCGA-55-7726	mRNA High	0:LIVING	21.4354
TCGA-55-7727	mRNA Low	0:LIVING	3.91229
TCGA-55-7728	mRNA Low	0:LIVING	23.145
TCGA-55-7815	mRNA High	0:LIVING	25.4134
TCGA-55-7816	mRNA High	1:DECEASED	15.3861
TCGA-55-7903	mRNA Low	0:LIVING	18.6409
TCGA-55-7907	mRNA High	1:DECEASED	11.2766
TCGA-55-7910	mRNA Low	0:LIVING	34.1914
TCGA-55-7911	mRNA Low	0:LIVING	17.6546
TCGA-55-7913	mRNA Low	1:DECEASED	18.4436
TCGA-55-7914	mRNA Low	1:DECEASED	6.14788
TCGA-55-7994	mRNA High	0:LIVING	19.8244
TCGA-55-7995	mRNA High	0:LIVING	29.2271
TCGA-55-8085	mRNA High	0:LIVING	29.7202
TCGA-55-8087	mRNA Low	0:LIVING	15.1889
TCGA-55-8089	mRNA High	1:DECEASED	23.0792
TCGA-55-8090	mRNA Low	1:DECEASED	19.6601
TCGA-55-8091	mRNA High	0:LIVING	19.7258
TCGA-55-8092	mRNA Low	1:DECEASED	5.06296
TCGA-55-8094	mRNA Low	0:LIVING	17.7861
TCGA-55-8096	mRNA High	1:DECEASED	23.6381
TCGA-55-8097	mRNA High	0:LIVING	15.6491
TCGA-55-8203	mRNA Low	0:LIVING	17.9834
TCGA-55-8204	mRNA Low	0:LIVING	16.9313
TCGA-55-8205	mRNA Low	0:LIVING	19.6929
TCGA-55-8206	mRNA High	0:LIVING	29.1942
TCGA-55-8207	mRNA High	0:LIVING	32.1202
TCGA-55-8208	mRNA High	0:LIVING	22.1587
TCGA-55-8299	mRNA High	1:DECEASED	15.419
TCGA-55-8301	mRNA High	0:LIVING	17.556
TCGA-55-8302	mRNA Low	0:LIVING	15.7149
TCGA-55-8505	mRNA Low	0:LIVING	14.4656
TCGA-55-8506	mRNA Low	0:LIVING	0.36164
TCGA-55-8507	mRNA High	0:LIVING	13.7423
TCGA-55-8508	mRNA Low	0:LIVING	20.2847
TCGA-55-8510	mRNA Low	0:LIVING	17.7204
TCGA-55-8511	mRNA Low	0:LIVING	18.1477
TCGA-55-8512	mRNA Low	1:DECEASED	19.9559
TCGA-55-8513	mRNA Low	0:LIVING	26.0052
TCGA-55-8514	mRNA Low	0:LIVING	17.0957
TCGA-55-8614	mRNA High	0:LIVING	17.6217
TCGA-55-8615	mRNA Low	0:LIVING	14.6629
TCGA-55-8616	mRNA Low	0:LIVING	1.57806
TCGA-55-8619	mRNA High	0:LIVING	13.6766
TCGA-55-8620	mRNA Low	1:DECEASED	12.3286
TCGA-55-8621	mRNA High	0:LIVING	16.9313
TCGA-55-A48X	mRNA Low	0:LIVING	22.6518
TCGA-55-A48Y	mRNA High	0:LIVING	20.7121
TCGA-55-A48Z	mRNA High	0:LIVING	21.4025
TCGA-55-A490	mRNA High	1:DECEASED	3.25476
TCGA-55-A491	mRNA Low	0:LIVING	20.5806
TCGA-55-A492	mRNA Low	0:LIVING	19.5943
TCGA-55-A493	mRNA High	0:LIVING	0.920538
TCGA-55-A494	mRNA Low	0:LIVING	15.8135
TCGA-55-A4DF	mRNA High	1:DECEASED	20.1861
TCGA-55-A4DG	mRNA High	0:LIVING	19.9888
TCGA-55-A57B	mRNA High	0:LIVING	17.9505
TCGA-62-8394	mRNA Low	1:DECEASED	4.56981
TCGA-62-8395	mRNA Low	0:LIVING	39.9776
TCGA-62-8397	mRNA Low	0:LIVING	42.3776
TCGA-62-8398	mRNA Low	1:DECEASED	14.5971
TCGA-62-8399	mRNA High	0:LIVING	88.6346
TCGA-62-8402	mRNA Low	1:DECEASED	49.2488
TCGA-62-A46O	mRNA Low	1:DECEASED	47.8022
TCGA-62-A46P	mRNA Low	1:DECEASED	19.5286
TCGA-62-A46R	mRNA Low	1:DECEASED	56.7117
TCGA-62-A46S	mRNA Low	1:DECEASED	54.3446
TCGA-62-A46U	mRNA Low	0:LIVING	67.9554
TCGA-62-A46V	mRNA Low	0:LIVING	72.2951
TCGA-62-A46Y	mRNA Low	1:DECEASED	13.6108
TCGA-62-A470	mRNA Low	1:DECEASED	39.2544
TCGA-62-A471	mRNA Low	0:LIVING	40.9639
TCGA-62-A472	mRNA Low	0:LIVING	29.9175
TCGA-64-1676	mRNA High	0:LIVING	56.8103
TCGA-64-1677	mRNA High	1:DECEASED	20.6463
TCGA-64-1678	mRNA High	0:LIVING	39.09
TCGA-64-1679	mRNA High	0:LIVING	81.7964
TCGA-64-1680	mRNA Low	0:LIVING	37.0188
TCGA-64-1681	mRNA High	1:DECEASED	38.3667
TCGA-64-5774	mRNA High	0:LIVING	87.9771
TCGA-64-5775	mRNA High	1:DECEASED	2.03833
TCGA-64-5778	mRNA Low	0:LIVING	42.9036
TCGA-64-5779	mRNA High	0:LIVING	28.4052
TCGA-64-5781	mRNA High	0:LIVING	51.2542
TCGA-64-5815	mRNA High	0:LIVING	28.4709
TCGA-67-3770	mRNA High	0:LIVING	20.0546
TCGA-67-3771	mRNA High	0:LIVING	20.0546
TCGA-67-3772	mRNA High	0:LIVING	18.8381
TCGA-67-3773	mRNA High	0:LIVING	14.0382
TCGA-67-3774	mRNA High	0:LIVING	12.6574
TCGA-67-4679	mRNA High	0:LIVING	14.7286
TCGA-67-6215	mRNA High	0:LIVING	5.72049
TCGA-67-6216	mRNA Low	0:LIVING	4.63557
TCGA-67-6217	mRNA Low	0:LIVING	13.8738
TCGA-69-7760	mRNA Low	0:LIVING	6.64102
TCGA-69-7761	mRNA Low	0:LIVING	6.115
TCGA-69-7763	mRNA High	0:LIVING	22.6847
TCGA-69-7764	mRNA High	0:LIVING	13.6108
TCGA-69-7765	mRNA High	0:LIVING	5.4246
TCGA-69-7973	mRNA High	0:LIVING	7.56156
TCGA-69-7974	mRNA High	0:LIVING	6.04925
TCGA-69-7978	mRNA High	0:LIVING	4.40543
TCGA-69-7979	mRNA High	0:LIVING	13.4136
TCGA-69-7980	mRNA Low	0:LIVING	13.5122
TCGA-69-8253	mRNA Low	0:LIVING	14.0053
TCGA-69-8254	mRNA Low	0:LIVING	13.4464
TCGA-69-8255	mRNA High	0:LIVING	4.24105
TCGA-69-8453	mRNA Low	0:LIVING	26.7285
TCGA-69-A59K	mRNA Low	0:LIVING	19.4299
TCGA-71-6725	mRNA Low	0:LIVING	8.41635
TCGA-71-8520	mRNA High	1:DECEASED	6.90403
TCGA-73-4658	mRNA High	1:DECEASED	52.6022
TCGA-73-4659	mRNA High	1:DECEASED	23.3751
TCGA-73-4662	mRNA Low	0:LIVING	82.684
TCGA-73-4666	mRNA High	0:LIVING	26.3011
TCGA-73-4668	mRNA High	0:LIVING	15.3533
TCGA-73-4670	mRNA High	0:LIVING	4.3068
TCGA-73-4675	mRNA Low	1:DECEASED	30.312
TCGA-73-4676	mRNA High	1:DECEASED	9.23825
TCGA-73-4677	mRNA High	1:DECEASED	1.2493
TCGA-73-7498	mRNA High	0:LIVING	39.09
TCGA-73-7499	mRNA Low	1:DECEASED	50.3337
TCGA-73-A9RS	mRNA High	1:DECEASED	11.178
TCGA-75-5125	mRNA High	1:DECEASED	66.6404
TCGA-75-5146	mRNA Low	0:LIVING	77.8512
TCGA-75-5147	mRNA High	0:LIVING	43.8242
TCGA-75-6206	mRNA Low	0:LIVING	85.1498
TCGA-75-6212	mRNA High	1:DECEASED	49.8405
TCGA-75-6214	mRNA Low	1:DECEASED	36.6571
TCGA-75-7025	mRNA High	0:LIVING	108.656
TCGA-75-7027	mRNA High	0:LIVING	100.569
TCGA-78-7143	mRNA Low	1:DECEASED	163.1
TCGA-78-7145	mRNA High	1:DECEASED	27.1559
TCGA-78-7146	mRNA High	1:DECEASED	5.68761
TCGA-78-7147	mRNA Low	1:DECEASED	19.2655
TCGA-78-7148	mRNA Low	1:DECEASED	20.5806
TCGA-78-7149	mRNA High	0:LIVING	129.533
TCGA-78-7150	mRNA High	1:DECEASED	21.8957
TCGA-78-7152	mRNA Low	1:DECEASED	39.9448
TCGA-78-7153	mRNA Low	0:LIVING	119.506
TCGA-78-7154	mRNA Low	1:DECEASED	19.4957
TCGA-78-7155	mRNA High	1:DECEASED	38.4982
TCGA-78-7156	mRNA High	1:DECEASED	32.0873
TCGA-78-7158	mRNA Low	1:DECEASED	5.88487
TCGA-78-7159	mRNA High	0:LIVING	64.8979
TCGA-78-7160	mRNA High	1:DECEASED	22.9148
TCGA-78-7161	mRNA High	1:DECEASED	9.56702
TCGA-78-7162	mRNA High	1:DECEASED	104.185
TCGA-78-7163	mRNA Low	0:LIVING	238.288
TCGA-78-7166	mRNA Low	1:DECEASED	8.4821
TCGA-78-7167	mRNA Low	1:DECEASED	88.1415
TCGA-78-7220	mRNA Low	1:DECEASED	26.5312
TCGA-78-7535	mRNA Low	1:DECEASED	31.1997
TCGA-78-7536	mRNA Low	1:DECEASED	8.02183
TCGA-78-7537	mRNA Low	1:DECEASED	53.3254
TCGA-78-7539	mRNA Low	0:LIVING	26.0052
TCGA-78-7540	mRNA Low	1:DECEASED	39.353
TCGA-78-7542	mRNA Low	1:DECEASED	10.5533
TCGA-78-7633	mRNA High	1:DECEASED	50.2351
TCGA-78-8640	mRNA Low	0:LIVING	232.173
TCGA-78-8648	mRNA High	1:DECEASED	39.7475
TCGA-78-8655	mRNA Low	0:LIVING	77.5882
TCGA-78-8660	mRNA High	1:DECEASED	10.5533
TCGA-78-8662	mRNA Low	1:DECEASED	110.497
TCGA-80-5608	mRNA Low	0:LIVING	93.1058
TCGA-80-5611	mRNA High	0:LIVING	85.3141
TCGA-83-5908	mRNA Low	0:LIVING	27.0901
TCGA-86-6562	mRNA High	1:DECEASED	12.3615
TCGA-86-6851	mRNA Low	0:LIVING	5.88487
TCGA-86-7701	mRNA High	0:LIVING	31.1339
TCGA-86-7711	mRNA High	1:DECEASED	34.3887
TCGA-86-7713	mRNA Low	0:LIVING	38.0379
TCGA-86-7714	mRNA Low	1:DECEASED	20.5477
TCGA-86-7953	mRNA Low	0:LIVING	32.7777
TCGA-86-7954	mRNA Low	0:LIVING	19.8902
TCGA-86-7955	mRNA Low	0:LIVING	35.2434
TCGA-86-8054	mRNA Low	0:LIVING	37.7421
TCGA-86-8055	mRNA High	1:DECEASED	4.07667
TCGA-86-8056	mRNA High	0:LIVING	4.56981
TCGA-86-8073	mRNA High	0:LIVING	24.3285
TCGA-86-8074	mRNA High	0:LIVING	0.789032
TCGA-86-8075	mRNA High	1:DECEASED	22.8162
TCGA-86-8076	mRNA Low	0:LIVING	32.6462
TCGA-86-8278	mRNA Low	0:LIVING	31.0353
TCGA-86-8279	mRNA Low	0:LIVING	31.1997
TCGA-86-8280	mRNA High	0:LIVING	23.0463
TCGA-86-8281	mRNA Low	0:LIVING	0
TCGA-86-8358	mRNA High	0:LIVING	21.4683
TCGA-86-8359	mRNA Low	1:DECEASED	14.5971
TCGA-86-8585	mRNA Low	0:LIVING	11.6054
TCGA-86-8668	mRNA High	0:LIVING	13.9067
TCGA-86-8669	mRNA Low	0:LIVING	30.838
TCGA-86-8671	mRNA High	0:LIVING	27.5833
TCGA-86-8672	mRNA Low	1:DECEASED	0.624651
TCGA-86-8673	mRNA Low	0:LIVING	28.3394
TCGA-86-8674	mRNA Low	0:LIVING	26.4983
TCGA-86-A456	mRNA Low	0:LIVING	29.4572
TCGA-86-A4D0	mRNA Low	1:DECEASED	3.81366
TCGA-86-A4JF	mRNA Low	1:DECEASED	24.2299
TCGA-86-A4P7	mRNA High	0:LIVING	13.6437
TCGA-86-A4P8	mRNA High	0:LIVING	26.4655
TCGA-91-6828	mRNA High	0:LIVING	10.6191
TCGA-91-6829	mRNA High	1:DECEASED	41.3585
TCGA-91-6830	mRNA High	0:LIVING	1.97258
TCGA-91-6831	mRNA High	0:LIVING	10.1917
TCGA-91-6835	mRNA Low	0:LIVING	2.59723
TCGA-91-6836	mRNA Low	0:LIVING	13.7094
TCGA-91-6840	mRNA High	0:LIVING	12.23
TCGA-91-6847	mRNA High	0:LIVING	27.6819
TCGA-91-6848	mRNA High	0:LIVING	7.3643
TCGA-91-6849	mRNA Low	0:LIVING	1.15067
TCGA-91-7771	mRNA High	0:LIVING	16.1752
TCGA-91-8496	mRNA High	0:LIVING	16.6026
TCGA-91-8497	mRNA Low	1:DECEASED	14.2683
TCGA-91-8499	mRNA High	0:LIVING	1.18355
TCGA-91-A4BC	mRNA High	0:LIVING	1.44656
TCGA-91-A4BD	mRNA Low	0:LIVING	19.8244
TCGA-93-7347	mRNA Low	0:LIVING	22.4545
TCGA-93-7348	mRNA High	0:LIVING	17.4573
TCGA-93-8067	mRNA Low	0:LIVING	6.115
TCGA-93-A4JN	mRNA High	0:LIVING	23.6052
TCGA-93-A4JO	mRNA Low	1:DECEASED	1.08492
TCGA-93-A4JP	mRNA High	0:LIVING	19.0025
TCGA-93-A4JQ	mRNA High	0:LIVING	17.293
TCGA-95-7039	mRNA High	0:LIVING	41.8187
TCGA-95-7043	mRNA High	1:DECEASED	16.5368
TCGA-95-7562	mRNA High	1:DECEASED	2.86024
TCGA-95-7567	mRNA High	0:LIVING	18.6738
TCGA-95-7944	mRNA Low	0:LIVING	12.3944
TCGA-95-7947	mRNA Low	0:LIVING	15.682
TCGA-95-7948	mRNA Low	0:LIVING	15.6491
TCGA-95-8039	mRNA Low	0:LIVING	27.2874
TCGA-95-8494	mRNA Low	0:LIVING	2.76161
TCGA-95-A4VK	mRNA Low	0:LIVING	21.4025
TCGA-95-A4VN	mRNA High	0:LIVING	18.1806
TCGA-95-A4VP	mRNA High	0:LIVING	19.8902
TCGA-97-7546	mRNA High	0:LIVING	42.2461
TCGA-97-7547	mRNA Low	0:LIVING	64.602
TCGA-97-7552	mRNA Low	0:LIVING	63.5171
TCGA-97-7553	mRNA High	0:LIVING	61.4788
TCGA-97-7554	mRNA High	0:LIVING	25.4792
TCGA-97-7937	mRNA High	0:LIVING	18.5423
TCGA-97-7938	mRNA High	1:DECEASED	0.591774
TCGA-97-7941	mRNA Low	0:LIVING	15.9122
TCGA-97-8171	mRNA Low	0:LIVING	18.6738
TCGA-97-8172	mRNA High	0:LIVING	17.9176
TCGA-97-8174	mRNA High	1:DECEASED	5.39172
TCGA-97-8175	mRNA High	0:LIVING	18.1149
TCGA-97-8176	mRNA Low	1:DECEASED	15.3861
TCGA-97-8177	mRNA Low	0:LIVING	16.4053
TCGA-97-8179	mRNA High	0:LIVING	14.3012
TCGA-97-8547	mRNA High	0:LIVING	21.5998
TCGA-97-8552	mRNA Low	0:LIVING	20.5806
TCGA-97-A4LX	mRNA Low	0:LIVING	20.1861
TCGA-97-A4M0	mRNA Low	0:LIVING	21.4354
TCGA-97-A4M1	mRNA High	0:LIVING	19.7587
TCGA-97-A4M2	mRNA Low	0:LIVING	20.5148
TCGA-97-A4M3	mRNA High	0:LIVING	17.7532
TCGA-97-A4M5	mRNA High	0:LIVING	20.8436
TCGA-97-A4M6	mRNA Low	0:LIVING	18.6738
TCGA-97-A4M7	mRNA High	0:LIVING	20.6792
TCGA-99-7458	mRNA High	0:LIVING	24.5586
TCGA-99-8025	mRNA High	0:LIVING	34.8489
TCGA-99-8028	mRNA High	0:LIVING	36.7558
TCGA-99-8032	mRNA High	0:LIVING	1.44656
TCGA-99-8033	mRNA High	1:DECEASED	21.5669
TCGA-99-AA5R	mRNA High	0:LIVING	21.6326
TCGA-J2-8192	mRNA High	0:LIVING	24.2956
TCGA-J2-8194	mRNA High	0:LIVING	23.8025
TCGA-J2-A4AD	mRNA High	1:DECEASED	18.082
TCGA-J2-A4AE	mRNA Low	0:LIVING	35.4736
TCGA-J2-A4AG	mRNA Low	0:LIVING	32.4818
TCGA-L4-A4E5	mRNA Low	0:LIVING	19.0025
TCGA-L4-A4E6	mRNA High	0:LIVING	14.3012
TCGA-L9-A443	mRNA High	1:DECEASED	6.34514
TCGA-L9-A444	mRNA Low	0:LIVING	10.093
TCGA-L9-A50W	mRNA Low	1:DECEASED	14.5313
TCGA-L9-A5IP	mRNA High	1:DECEASED	1.90683
TCGA-L9-A743	mRNA High	0:LIVING	21.8299
TCGA-L9-A7SV	mRNA Low	0:LIVING	18.5751
TCGA-L9-A8F4	mRNA Low	0:LIVING	15.6491
TCGA-MN-A4N1	mRNA Low	0:LIVING	27.1887
TCGA-MN-A4N4	mRNA High	0:LIVING	38.6297
TCGA-MN-A4N5	mRNA Low	0:LIVING	2.76161
TCGA-MP-A4SV	mRNA Low	1:DECEASED	86.136
TCGA-MP-A4SW	mRNA Low	1:DECEASED	58.4542
TCGA-MP-A4SY	mRNA High	1:DECEASED	49.3474
TCGA-MP-A4T4	mRNA High	1:DECEASED	86.0374
TCGA-MP-A4T6	mRNA Low	1:DECEASED	58.8487
TCGA-MP-A4T7	mRNA Low	1:DECEASED	5.49035
TCGA-MP-A4T8	mRNA Low	1:DECEASED	5.29309
TCGA-MP-A4T9	mRNA High	1:DECEASED	41.5886
TCGA-MP-A4TA	mRNA Low	1:DECEASED	31.2325
TCGA-MP-A4TC	mRNA High	1:DECEASED	2.43285
TCGA-MP-A4TD	mRNA High	1:DECEASED	10.093
TCGA-MP-A4TE	mRNA Low	1:DECEASED	29.4572
TCGA-MP-A4TF	mRNA Low	1:DECEASED	11.0465
TCGA-MP-A4TH	mRNA Low	0:LIVING	24.3614
TCGA-MP-A4TI	mRNA High	1:DECEASED	14.104
TCGA-MP-A4TJ	mRNA High	1:DECEASED	11.1451
TCGA-MP-A4TK	mRNA High	1:DECEASED	19.134
TCGA-MP-A5C7	mRNA Low	0:LIVING	73.906
TCGA-NJ-A4YF	mRNA Low	0:LIVING	71.0458
TCGA-NJ-A4YG	mRNA Low	0:LIVING	74.3334
TCGA-NJ-A4YI	mRNA High	1:DECEASED	0.131505
TCGA-NJ-A4YP	mRNA High	0:LIVING	1.64382
TCGA-NJ-A4YQ	mRNA Low	0:LIVING	47.0789
TCGA-NJ-A55A	mRNA High	0:LIVING	0.493145
TCGA-NJ-A55O	mRNA Low	0:LIVING	0.427393
TCGA-NJ-A55R	mRNA Low	0:LIVING	19.8244
TCGA-NJ-A7XG	mRNA Low	0:LIVING	20.2847
TCGA-O1-A52J	mRNA High	1:DECEASED	59.1117
TCGA-S2-AA1A	mRNA Low	0:LIVING	16.8656
TCGA-P7-A5NX	mRNA High	0:LIVING	26.8929
TCGA-P7-A5NY	mRNA Low	0:LIVING	31.4627
TCGA-P8-A5KC	mRNA High	0:LIVING	29.0298
TCGA-P8-A5KD	mRNA Low	0:LIVING	4.04379
TCGA-P8-A6RX	mRNA High	0:LIVING	17.7532
TCGA-P8-A6RY	mRNA High	0:LIVING	5.88487
TCGA-PR-A5PF	mRNA Low	0:LIVING	17.9505
TCGA-PR-A5PG	mRNA Low	0:LIVING	81.6977
TCGA-PR-A5PH	mRNA Low	0:LIVING	28.0764
TCGA-QR-A6GO	mRNA Low	0:LIVING	35.0133
TCGA-QR-A6GR	mRNA High	0:LIVING	23.1121
TCGA-QR-A6GS	mRNA Low	0:LIVING	1.2493
TCGA-QR-A6GT	mRNA High	0:LIVING	137.588
TCGA-QR-A6GU	mRNA High	0:LIVING	58.8815
TCGA-QR-A6GW	mRNA High	0:LIVING	16.1423
TCGA-QR-A6GX	mRNA High	0:LIVING	19.0354
TCGA-QR-A6GY	mRNA Low	0:LIVING	1.05204
TCGA-QR-A6GZ	mRNA High	0:LIVING	30.5093
TCGA-QR-A6H0	mRNA High	0:LIVING	9.20538
TCGA-QR-A6H1	mRNA Low	0:LIVING	14.1697
TCGA-QR-A6H2	mRNA High	0:LIVING	9.92866
TCGA-QR-A6H3	mRNA Low	0:LIVING	14.2683
TCGA-QR-A6H4	mRNA Low	0:LIVING	87.484
TCGA-QR-A6H5	mRNA High	0:LIVING	31.5284
TCGA-QR-A6H6	mRNA High	0:LIVING	15.5834
TCGA-QR-A6ZZ	mRNA High	0:LIVING	1.57806
TCGA-QR-A700	mRNA Low	0:LIVING	32.1531
TCGA-QR-A702	mRNA Low	0:LIVING	1.28218
TCGA-QR-A703	mRNA Low	0:LIVING	38.3667
TCGA-QR-A705	mRNA Low	0:LIVING	10.4218
TCGA-QR-A706	mRNA High	0:LIVING	4.10954
TCGA-QR-A707	mRNA Low	0:LIVING	13.0848
TCGA-QR-A708	mRNA Low	0:LIVING	1.15067
TCGA-QR-A70A	mRNA Low	0:LIVING	69.665
TCGA-QR-A70C	mRNA Low	0:LIVING	116.185
TCGA-QR-A70D	mRNA High	0:LIVING	0.230134
TCGA-QR-A70E	mRNA High	0:LIVING	6.31226
TCGA-QR-A70G	mRNA High	0:LIVING	2.33422
TCGA-QR-A70H	mRNA Low	0:LIVING	26.8271
TCGA-QR-A70I	mRNA High	0:LIVING	29.9175
TCGA-QR-A70J	mRNA High	0:LIVING	13.1177
TCGA-QR-A70K	mRNA High	0:LIVING	9.00812
TCGA-QR-A70M	mRNA Low	0:LIVING	33.9941
TCGA-QR-A70N	mRNA High	0:LIVING	1.41368
TCGA-QR-A70O	mRNA Low	0:LIVING	3.64928
TCGA-QR-A70P	mRNA High	1:DECEASED	117.138
TCGA-QR-A70Q	mRNA Low	0:LIVING	4.60269
TCGA-QR-A70R	mRNA Low	0:LIVING	14.2026
TCGA-QR-A70T	mRNA High	0:LIVING	8.77799
TCGA-QR-A70U	mRNA Low	0:LIVING	48.4269
TCGA-QR-A70V	mRNA Low	0:LIVING	0.0657527
TCGA-QR-A70W	mRNA Low	0:LIVING	41.7858
TCGA-QR-A70X	mRNA Low	0:LIVING	6.01637
TCGA-QR-A7IN	mRNA High	0:LIVING	12.3944
TCGA-QR-A7IP	mRNA Low	0:LIVING	17.9505
TCGA-QT-A5XJ	mRNA Low	0:LIVING	36.2297
TCGA-QT-A5XK	mRNA Low	0:LIVING	6.93691
TCGA-QT-A5XL	mRNA High	0:LIVING	1.8082
TCGA-QT-A5XM	mRNA Low	0:LIVING	0.72328
TCGA-QT-A5XN	mRNA Low	0:LIVING	25.1833
TCGA-QT-A5XO	mRNA High	0:LIVING	2.30134
TCGA-QT-A5XP	mRNA High	0:LIVING	4.40543
TCGA-QT-A69Q	mRNA High	0:LIVING	0.789032
TCGA-QT-A7U0	mRNA High	0:LIVING	13.0848
TCGA-RM-A68T	mRNA High	0:LIVING	77.9827
TCGA-RM-A68W	mRNA High	0:LIVING	0.920538
TCGA-RT-A6Y9	mRNA Low	0:LIVING	108.262
TCGA-RT-A6YA	mRNA High	0:LIVING	50.6296
TCGA-RT-A6YC	mRNA High	0:LIVING	8.08758
TCGA-RW-A67V	mRNA Low	0:LIVING	86.8922
TCGA-RW-A67W	mRNA Low	0:LIVING	19.8573
TCGA-RW-A67X	mRNA High	0:LIVING	2.926
TCGA-RW-A67Y	mRNA Low	0:LIVING	7.10129
TCGA-RW-A680	mRNA High	0:LIVING	47.6378
TCGA-RW-A681	mRNA High	0:LIVING	37.5119
TCGA-RW-A684	mRNA High	0:LIVING	1.05204
TCGA-RW-A685	mRNA Low	0:LIVING	0.854785
TCGA-RW-A686	mRNA Low	0:LIVING	19.2984
TCGA-RW-A688	mRNA Low	0:LIVING	1.21643
TCGA-RW-A689	mRNA Low	0:LIVING	27.2216
TCGA-RW-A68A	mRNA High	0:LIVING	25.0518
TCGA-RW-A68B	mRNA Low	0:LIVING	23.9011
TCGA-RW-A68C	mRNA High	0:LIVING	6.27938
TCGA-RW-A68D	mRNA Low	0:LIVING	72.7882
TCGA-RW-A68F	mRNA High	0:LIVING	44.5146
TCGA-RW-A68G	mRNA Low	0:LIVING	41.8845
TCGA-RW-A7CZ	mRNA High	0:LIVING	13.8738
TCGA-RW-A7D0	mRNA Low	0:LIVING	11.5725
TCGA-RW-A8AZ	mRNA High	1:DECEASED	2.89312
TCGA-RX-A8JQ	mRNA High	0:LIVING	20.0875
TCGA-S7-A7WL	mRNA Low	0:LIVING	31.5942
TCGA-S7-A7WM	mRNA High	0:LIVING	36.5585
TCGA-S7-A7WN	mRNA Low	0:LIVING	37.2489
TCGA-S7-A7WO	mRNA Low	0:LIVING	35.5065
TCGA-S7-A7WP	mRNA High	0:LIVING	31.0353
TCGA-S7-A7WQ	mRNA High	0:LIVING	26.9586
TCGA-S7-A7WR	mRNA Low	0:LIVING	40.7009
TCGA-S7-A7WT	mRNA Low	0:LIVING	42.7721
TCGA-S7-A7WU	mRNA High	0:LIVING	30.5093
TCGA-S7-A7WV	mRNA High	0:LIVING	27.912
TCGA-S7-A7WW	mRNA Low	0:LIVING	23.2107
TCGA-S7-A7WX	mRNA Low	0:LIVING	25.3148
TCGA-S7-A7X0	mRNA High	0:LIVING	17.9505
TCGA-S7-A7X1	mRNA High	0:LIVING	18.9368
TCGA-S7-A7X2	mRNA Low	0:LIVING	24.197
TCGA-SA-A6C2	mRNA High	0:LIVING	9.7314
TCGA-SP-A6QC	mRNA Low	0:LIVING	114.771
TCGA-SP-A6QD	mRNA High	0:LIVING	109.248
TCGA-SP-A6QF	mRNA Low	0:LIVING	82.6183
TCGA-SP-A6QG	mRNA High	0:LIVING	79.4621
TCGA-SP-A6QH	mRNA High	0:LIVING	72.4266
TCGA-SP-A6QI	mRNA Low	0:LIVING	110.037
TCGA-SP-A6QJ	mRNA Low	0:LIVING	15.5176
TCGA-SP-A6QK	mRNA High	0:LIVING	111.254
TCGA-SQ-A6I4	mRNA High	0:LIVING	1.41368
TCGA-SQ-A6I6	mRNA Low	0:LIVING	0.0986291
TCGA-SR-A6MP	mRNA High	0:LIVING	51.2214
TCGA-SR-A6MQ	mRNA High	0:LIVING	68.6129
TCGA-SR-A6MR	mRNA Low	0:LIVING	79.1991
TCGA-SR-A6MS	mRNA Low	0:LIVING	81.9279
TCGA-SR-A6MT	mRNA Low	0:LIVING	106.75
TCGA-SR-A6MU	mRNA Low	0:LIVING	110.53
TCGA-SR-A6MV	mRNA Low	0:LIVING	121.051
TCGA-SR-A6MX	mRNA High	1:DECEASED	3.12325
TCGA-SR-A6MY	mRNA High	0:LIVING	24.6573
TCGA-SR-A6MZ	mRNA Low	0:LIVING	26.2025
TCGA-SR-A6N0	mRNA High	0:LIVING	49.6104
TCGA-TT-A6YJ	mRNA Low	0:LIVING	4.33968
TCGA-TT-A6YK	mRNA High	0:LIVING	37.3475
TCGA-TT-A6YN	mRNA Low	0:LIVING	19.9231
TCGA-TT-A6YO	mRNA Low	0:LIVING	13.3149
TCGA-TT-A6YP	mRNA High	0:LIVING	42.4762
TCGA-W2-A7H5	mRNA Low	0:LIVING	20.0875
TCGA-W2-A7H7	mRNA High	0:LIVING	17.1615
TCGA-W2-A7HA	mRNA High	0:LIVING	1.18355
TCGA-W2-A7HB	mRNA Low	0:LIVING	19.8573
TCGA-W2-A7HC	mRNA Low	0:LIVING	14.4327
TCGA-W2-A7HD	mRNA Low	0:LIVING	18.4436
TCGA-W2-A7HE	mRNA Low	0:LIVING	16.6026
TCGA-W2-A7HF	mRNA Low	0:LIVING	17.6875
TCGA-W2-A7HH	mRNA High	0:LIVING	25.6107
TCGA-W2-A7UY	mRNA Low	0:LIVING	14.7944
TCGA-WB-A80K	mRNA Low	0:LIVING	41.2598
TCGA-WB-A80L	mRNA Low	0:LIVING	34.2572
TCGA-WB-A80M	mRNA High	0:LIVING	4.47118
TCGA-WB-A80N	mRNA Low	0:LIVING	4.73419
TCGA-WB-A80O	mRNA Low	0:LIVING	25.512
TCGA-WB-A80P	mRNA High	0:LIVING	316.731
TCGA-WB-A80Q	mRNA Low	0:LIVING	127.56
TCGA-WB-A80V	mRNA Low	0:LIVING	29.1613
TCGA-WB-A80Y	mRNA Low	1:DECEASED	19.5943
TCGA-WB-A814	mRNA High	0:LIVING	74.0375
TCGA-WB-A815	mRNA Low	0:LIVING	53.5885
TCGA-WB-A816	mRNA High	0:LIVING	41.2269
TCGA-WB-A817	mRNA High	0:LIVING	43.068
TCGA-WB-A818	mRNA High	0:LIVING	42.3447
TCGA-WB-A819	mRNA Low	0:LIVING	33.8955
TCGA-WB-A81A	mRNA Low	0:LIVING	24.1641
TCGA-WB-A81D	mRNA Low	0:LIVING	35.8352
TCGA-WB-A81E	mRNA High	0:LIVING	48.5255
TCGA-WB-A81F	mRNA High	0:LIVING	57.1062
TCGA-WB-A81G	mRNA High	0:LIVING	38.7612
TCGA-WB-A81H	mRNA Low	0:LIVING	63.9774
TCGA-WB-A81I	mRNA High	0:LIVING	22.323
TCGA-WB-A81J	mRNA Low	0:LIVING	24.3614
TCGA-WB-A81K	mRNA Low	0:LIVING	40.0434
TCGA-WB-A81M	mRNA High	0:LIVING	45.8296
TCGA-WB-A81N	mRNA Low	0:LIVING	62.0377
TCGA-WB-A81P	mRNA High	0:LIVING	12.9862
TCGA-WB-A81Q	mRNA Low	1:DECEASED	24.8216
TCGA-WB-A81R	mRNA Low	0:LIVING	1.61094
TCGA-WB-A81S	mRNA High	0:LIVING	23.7696
TCGA-WB-A81T	mRNA High	0:LIVING	25.512
TCGA-WB-A81V	mRNA Low	0:LIVING	71.0458
TCGA-WB-A81W	mRNA Low	0:LIVING	78.2128
TCGA-WB-A821	mRNA High	0:LIVING	93.1058
TCGA-WB-A822	mRNA High	0:LIVING	103.166
TCGA-XG-A823	mRNA High	0:LIVING	20.1861
TCGA-2W-A8YY	mRNA High	0:LIVING	17.5231
TCGA-4J-AA1J	mRNA High	0:LIVING	17.819
TCGA-BI-A0VR	mRNA High	0:LIVING	49.4789
TCGA-BI-A0VS	mRNA High	0:LIVING	57.0405
TCGA-BI-A20A	mRNA Low	0:LIVING	23.671
TCGA-C5-A0TN	mRNA High	1:DECEASED	11.441
TCGA-C5-A1BE	mRNA Low	1:DECEASED	68.8431
TCGA-C5-A1BF	mRNA High	1:DECEASED	18.7395
TCGA-C5-A1BI	mRNA Low	0:LIVING	36.5585
[truncated: 7,988 more rows]

## Sheet: 1e.iii
FERMT3: OS
	1	OS_STATUS	OS_MONTHS
TCGA-4C-A93U	mRNA High	0:LIVING	4.24105			This is a comparative survival analysis where the survival effect of high and low FERMT3 mRNA expressions are checked using GEPIA. • Go to: http://gepia.cancer-pku.cn/detail.php?gene=FERMT3&tag=survival • Select Overall survival • Select group cutoff as median • Set both high and low cut-off as 50% • Select all cancer datasets • Plot
TCGA-BJ-A0YZ	mRNA Low	0:LIVING	24.7888
TCGA-BJ-A0Z0	mRNA Low	0:LIVING	13.7752
TCGA-BJ-A0Z2	mRNA Low	0:LIVING	49.7748
TCGA-BJ-A0Z3	mRNA High	0:LIVING	16.3395
TCGA-BJ-A0Z5	mRNA High	0:LIVING	14.7286
TCGA-BJ-A0Z9	mRNA High	0:LIVING	41.3256
TCGA-BJ-A0ZA	mRNA Low	0:LIVING	18.871
TCGA-BJ-A0ZB	mRNA Low	0:LIVING	4.01091
TCGA-BJ-A0ZC	mRNA Low	0:LIVING	11.5725
TCGA-BJ-A0ZE	mRNA Low	0:LIVING	16.7341
TCGA-BJ-A0ZG	mRNA Low	0:LIVING	25.4792
TCGA-BJ-A0ZH	mRNA High	0:LIVING	15.1231
TCGA-BJ-A0ZJ	mRNA High	0:LIVING	42.0817
TCGA-BJ-A18Y	mRNA Low	0:LIVING	51.3857
TCGA-BJ-A18Z	mRNA High	0:LIVING	41.5228
TCGA-BJ-A190	mRNA Low	0:LIVING	20.5806
TCGA-BJ-A191	mRNA Low	0:LIVING	4.83282
TCGA-BJ-A192	mRNA Low	0:LIVING	44.3502
TCGA-BJ-A28R	mRNA High	0:LIVING	42.1475
TCGA-BJ-A28S	mRNA Low	0:LIVING	21.0409
TCGA-BJ-A28T	mRNA High	0:LIVING	35.5393
TCGA-BJ-A28V	mRNA Low	0:LIVING	32.449
TCGA-BJ-A28W	mRNA High	0:LIVING	11.3095
TCGA-BJ-A28X	mRNA High	0:LIVING	30.9695
TCGA-BJ-A28Z	mRNA High	0:LIVING	11.0793
TCGA-BJ-A290	mRNA Low	0:LIVING	30.2134
TCGA-BJ-A291	mRNA Low	0:LIVING	22.8819
TCGA-BJ-A2N7	mRNA Low	0:LIVING	18.3779
TCGA-BJ-A2N8	mRNA High	0:LIVING	16.5697
TCGA-BJ-A2N9	mRNA High	0:LIVING	20.482
TCGA-BJ-A2NA	mRNA High	0:LIVING	18.9697
TCGA-BJ-A2P4	mRNA Low	0:LIVING	12.8218
TCGA-BJ-A3EZ	mRNA Low	0:LIVING	16.0108
TCGA-BJ-A3F0	mRNA Low	0:LIVING	13.9396
TCGA-BJ-A3PR	mRNA High	0:LIVING	36.3941
TCGA-BJ-A3PT	mRNA High	0:LIVING	23.3093
TCGA-BJ-A3PU	mRNA High	0:LIVING	18.6409
TCGA-BJ-A45C	mRNA Low	1:DECEASED	7.98895
TCGA-BJ-A45D	mRNA High	0:LIVING	10.8821
TCGA-BJ-A45E	mRNA High	0:LIVING	21.008
TCGA-BJ-A45F	mRNA Low	0:LIVING	3.45202
TCGA-BJ-A45G	mRNA Low	0:LIVING	23.8354
TCGA-BJ-A45H	mRNA High	0:LIVING	28.438
TCGA-BJ-A45I	mRNA High	0:LIVING	15.4519
TCGA-BJ-A45J	mRNA Low	0:LIVING	21.6326
TCGA-BJ-A45K	mRNA Low	0:LIVING	23.1778
TCGA-BJ-A4O8	mRNA High	0:LIVING	19.4299
TCGA-BJ-A4O9	mRNA Low	0:LIVING	23.4737
TCGA-CE-A13K	mRNA Low	0:LIVING	12.6574
TCGA-CE-A27D	mRNA High	0:LIVING	12.2958
TCGA-CE-A3MD	mRNA High	0:LIVING	12.7889
TCGA-CE-A3ME	mRNA Low	0:LIVING	12.4601
TCGA-CE-A481	mRNA High	0:LIVING	11.3752
TCGA-CE-A482	mRNA High	0:LIVING	10.6848
TCGA-CE-A483	mRNA Low	0:LIVING	15.0245
TCGA-CE-A484	mRNA Low	0:LIVING	12.4273
TCGA-CE-A485	mRNA High	0:LIVING	12.6574
TCGA-DE-A0XZ	mRNA High	0:LIVING	35.8352
TCGA-DE-A0Y2	mRNA Low	0:LIVING	21.6326
TCGA-DE-A0Y3	mRNA Low	0:LIVING	50.1693
TCGA-DE-A2OL	mRNA Low	0:LIVING	37.6434
TCGA-DE-A3KN	mRNA Low	0:LIVING	27.3202
TCGA-DE-A4M8	mRNA High	0:LIVING	18.5423
TCGA-DE-A4M9	mRNA Low	0:LIVING	18.8381
TCGA-DE-A4MA	mRNA High	0:LIVING	30.1147
TCGA-DE-A4MB	mRNA High	0:LIVING	11.5725
TCGA-DE-A4MC	mRNA High	0:LIVING	30.0161
TCGA-DE-A4MD	mRNA Low	0:LIVING	25.1175
TCGA-DE-A69J	mRNA Low	0:LIVING	14.6957
TCGA-DE-A69K	mRNA Low	0:LIVING	14.2683
TCGA-DE-A7U5	mRNA High	0:LIVING	2.76161
TCGA-DJ-A13L	mRNA High	0:LIVING	9.96153
TCGA-DJ-A13M	mRNA Low	0:LIVING	48.7885
TCGA-DJ-A13O	mRNA High	0:LIVING	38.1694
TCGA-DJ-A13P	mRNA Low	0:LIVING	169.313
TCGA-DJ-A13R	mRNA High	0:LIVING	18.5751
TCGA-DJ-A13S	mRNA Low	0:LIVING	8.71223
TCGA-DJ-A13T	mRNA Low	0:LIVING	56.1857
TCGA-DJ-A13U	mRNA Low	0:LIVING	52.2734
TCGA-DJ-A13V	mRNA Low	0:LIVING	43.1667
TCGA-DJ-A13W	mRNA High	0:LIVING	52.372
TCGA-DJ-A13X	mRNA High	0:LIVING	8.31772
TCGA-DJ-A1QD	mRNA Low	0:LIVING	48.0652
TCGA-DJ-A1QE	mRNA Low	0:LIVING	135.911
TCGA-DJ-A1QF	mRNA Low	0:LIVING	30.6079
TCGA-DJ-A1QG	mRNA Low	0:LIVING	44.9748
TCGA-DJ-A1QH	mRNA Low	0:LIVING	42.5091
TCGA-DJ-A1QI	mRNA Low	0:LIVING	14.9587
TCGA-DJ-A1QL	mRNA Low	0:LIVING	17.5888
TCGA-DJ-A1QM	mRNA High	0:LIVING	6.01637
TCGA-DJ-A1QN	mRNA High	0:LIVING	42.5749
TCGA-DJ-A1QO	mRNA High	0:LIVING	47.4077
TCGA-DJ-A1QQ	mRNA Low	0:LIVING	17.556
TCGA-DJ-A2PN	mRNA Low	0:LIVING	10.093
TCGA-DJ-A2PO	mRNA High	0:LIVING	7.98895
TCGA-DJ-A2PP	mRNA Low	0:LIVING	30.575
TCGA-DJ-A2PQ	mRNA Low	0:LIVING	35.4078
TCGA-DJ-A2PR	mRNA High	0:LIVING	27.4518
TCGA-DJ-A2PS	mRNA High	0:LIVING	26.2025
TCGA-DJ-A2PT	mRNA High	0:LIVING	38.827
TCGA-DJ-A2PU	mRNA High	0:LIVING	33.9613
TCGA-DJ-A2PV	mRNA High	0:LIVING	31.9887
TCGA-DJ-A2PW	mRNA Low	0:LIVING	34.8489
TCGA-DJ-A2PX	mRNA High	0:LIVING	28.9641
TCGA-DJ-A2PY	mRNA High	0:LIVING	8.77799
TCGA-DJ-A2PZ	mRNA High	0:LIVING	8.41635
TCGA-DJ-A2Q0	mRNA Low	0:LIVING	34.3558
TCGA-DJ-A2Q1	mRNA High	0:LIVING	37.7421
TCGA-DJ-A2Q2	mRNA Low	0:LIVING	43.9557
TCGA-DJ-A2Q3	mRNA High	0:LIVING	40.2407
TCGA-DJ-A2Q4	mRNA Low	0:LIVING	33.9284
TCGA-DJ-A2Q5	mRNA High	0:LIVING	37.479
TCGA-DJ-A2Q6	mRNA Low	0:LIVING	36.4599
TCGA-DJ-A2Q7	mRNA High	0:LIVING	35.1119
TCGA-DJ-A2Q9	mRNA High	0:LIVING	35.901
TCGA-DJ-A2QA	mRNA Low	0:LIVING	33.5339
TCGA-DJ-A2QB	mRNA Low	0:LIVING	35.1777
TCGA-DJ-A2QC	mRNA High	0:LIVING	39.9448
TCGA-DJ-A3UK	mRNA Low	0:LIVING	36.9201
TCGA-DJ-A3UM	mRNA High	0:LIVING	31.0353
TCGA-DJ-A3UN	mRNA High	0:LIVING	32.4161
TCGA-DJ-A3UO	mRNA Low	0:LIVING	31.4627
TCGA-DJ-A3UP	mRNA Low	0:LIVING	16.4053
TCGA-DJ-A3UQ	mRNA High	0:LIVING	19.5614
TCGA-DJ-A3UR	mRNA Low	0:LIVING	36.3284
TCGA-DJ-A3US	mRNA High	0:LIVING	32.8106
TCGA-DJ-A3UT	mRNA Low	0:LIVING	36.3284
TCGA-DJ-A3UU	mRNA High	0:LIVING	23.4408
TCGA-DJ-A3UW	mRNA High	0:LIVING	59.5719
TCGA-DJ-A3UX	mRNA High	0:LIVING	11.3423
TCGA-DJ-A3UY	mRNA High	0:LIVING	35.8681
TCGA-DJ-A3UZ	mRNA High	0:LIVING	40.9639
TCGA-DJ-A3V0	mRNA High	0:LIVING	36.9859
TCGA-DJ-A3V2	mRNA High	0:LIVING	20.219
TCGA-DJ-A3V3	mRNA High	0:LIVING	30.6079
TCGA-DJ-A3V4	mRNA Low	0:LIVING	42.542
TCGA-DJ-A3V5	mRNA Low	0:LIVING	19.1998
TCGA-DJ-A3V7	mRNA High	0:LIVING	23.2107
TCGA-DJ-A3V8	mRNA Low	0:LIVING	21.271
TCGA-DJ-A3V9	mRNA High	0:LIVING	20.482
TCGA-DJ-A3VA	mRNA Low	0:LIVING	24.8216
TCGA-DJ-A3VB	mRNA High	0:LIVING	22.9148
TCGA-DJ-A3VD	mRNA High	0:LIVING	40.7009
TCGA-DJ-A3VE	mRNA Low	0:LIVING	18.9697
TCGA-DJ-A3VF	mRNA High	0:LIVING	9.59989
TCGA-DJ-A3VG	mRNA Low	0:LIVING	35.6708
TCGA-DJ-A3VI	mRNA Low	0:LIVING	3.12325
TCGA-DJ-A3VJ	mRNA High	0:LIVING	36.427
TCGA-DJ-A3VK	mRNA Low	0:LIVING	24.7559
TCGA-DJ-A3VL	mRNA High	0:LIVING	23.4408
TCGA-DJ-A3VM	mRNA Low	0:LIVING	27.6161
TCGA-DJ-A4UL	mRNA High	0:LIVING	30.8709
TCGA-DJ-A4UP	mRNA High	0:LIVING	30.1147
TCGA-DJ-A4UQ	mRNA High	0:LIVING	33.0407
TCGA-DJ-A4UR	mRNA Low	0:LIVING	34.7832
TCGA-DJ-A4UT	mRNA High	0:LIVING	27.0572
TCGA-DJ-A4UW	mRNA High	0:LIVING	26.9257
TCGA-DJ-A4V0	mRNA High	0:LIVING	35.5393
TCGA-DJ-A4V2	mRNA High	0:LIVING	3.12325
TCGA-DJ-A4V4	mRNA Low	0:LIVING	15.8135
TCGA-DJ-A4V5	mRNA High	0:LIVING	35.375
TCGA-DO-A1JZ	mRNA Low	0:LIVING	54.9035
TCGA-DO-A1K0	mRNA Low	0:LIVING	21.534
TCGA-DO-A2HM	mRNA High	0:LIVING	2.33422
TCGA-E3-A3DY	mRNA High	0:LIVING	92.5469
TCGA-E3-A3DZ	mRNA Low	0:LIVING	47.2104
TCGA-E3-A3E0	mRNA Low	0:LIVING	66.3774
TCGA-E3-A3E1	mRNA High	0:LIVING	80.5142
TCGA-E3-A3E2	mRNA High	0:LIVING	63.1883
TCGA-E3-A3E3	mRNA Low	0:LIVING	52.4378
TCGA-E3-A3E5	mRNA Low	0:LIVING	39.9448
TCGA-E8-A242	mRNA High	0:LIVING	31.2325
TCGA-E8-A2EA	mRNA High	0:LIVING	35.6708
TCGA-E8-A3X7	mRNA Low	0:LIVING	31.2654
TCGA-E8-A413	mRNA High	0:LIVING	29.9832
TCGA-E8-A414	mRNA High	0:LIVING	31.4955
TCGA-E8-A415	mRNA Low	0:LIVING	31.0353
TCGA-E8-A416	mRNA Low	0:LIVING	31.2983
TCGA-E8-A417	mRNA High	0:LIVING	30.838
TCGA-E8-A418	mRNA High	0:LIVING	3.02462
TCGA-E8-A419	mRNA High	0:LIVING	25.4463
TCGA-E8-A432	mRNA High	0:LIVING	30.6079
TCGA-E8-A433	mRNA High	0:LIVING	31.2654
TCGA-E8-A434	mRNA Low	0:LIVING	31.3312
TCGA-E8-A436	mRNA High	0:LIVING	14.9587
TCGA-E8-A437	mRNA Low	0:LIVING	39.879
TCGA-E8-A438	mRNA Low	0:LIVING	33.501
TCGA-E8-A44K	mRNA High	0:LIVING	31.0024
TCGA-E8-A44M	mRNA High	0:LIVING	30.1476
TCGA-EL-A3CL	mRNA Low	1:DECEASED	31.6599
TCGA-EL-A3CM	mRNA High	1:DECEASED	26.7285
TCGA-EL-A3CN	mRNA High	0:LIVING	155.538
TCGA-EL-A3CO	mRNA High	1:DECEASED	97.7414
TCGA-EL-A3CP	mRNA Low	0:LIVING	158.826
TCGA-EL-A3CR	mRNA High	1:DECEASED	7.66019
TCGA-EL-A3CS	mRNA Low	1:DECEASED	45.5337
TCGA-EL-A3CT	mRNA High	1:DECEASED	60.9528
TCGA-EL-A3CU	mRNA High	0:LIVING	157.149
TCGA-EL-A3CV	mRNA High	0:LIVING	37.9393
TCGA-EL-A3CW	mRNA High	1:DECEASED	57.0076
TCGA-EL-A3CX	mRNA High	0:LIVING	106.618
TCGA-EL-A3CY	mRNA High	0:LIVING	4.1753
TCGA-EL-A3CZ	mRNA Low	0:LIVING	79.495
TCGA-EL-A3D1	mRNA High	0:LIVING	98.5304
TCGA-EL-A3D4	mRNA Low	0:LIVING	69.5664
TCGA-EL-A3D6	mRNA High	0:LIVING	108.36
TCGA-EL-A3GO	mRNA Low	0:LIVING	64.865
TCGA-EL-A3GP	mRNA High	0:LIVING	49.5118
TCGA-EL-A3GQ	mRNA Low	0:LIVING	50.2351
TCGA-EL-A3GR	mRNA Low	0:LIVING	115.1
TCGA-EL-A3GS	mRNA Low	0:LIVING	65.3911
TCGA-EL-A3GU	mRNA Low	0:LIVING	136.009
TCGA-EL-A3GV	mRNA High	0:LIVING	50.3666
TCGA-EL-A3GW	mRNA Low	0:LIVING	50.2022
TCGA-EL-A3GX	mRNA High	0:LIVING	147.746
TCGA-EL-A3GY	mRNA High	0:LIVING	101.128
TCGA-EL-A3GZ	mRNA Low	0:LIVING	139.988
TCGA-EL-A3H1	mRNA Low	1:DECEASED	49.3145
TCGA-EL-A3H2	mRNA Low	1:DECEASED	33.501
TCGA-EL-A3H3	mRNA High	0:LIVING	43.3639
TCGA-EL-A3H4	mRNA Low	0:LIVING	49.709
TCGA-EL-A3H5	mRNA High	0:LIVING	83.5717
TCGA-EL-A3H7	mRNA High	0:LIVING	139.001
TCGA-EL-A3H8	mRNA Low	0:LIVING	150.475
TCGA-EL-A3MW	mRNA High	0:LIVING	108.656
TCGA-EL-A3MX	mRNA Low	1:DECEASED	57.6322
TCGA-EL-A3MY	mRNA High	1:DECEASED	17.5231
TCGA-EL-A3MZ	mRNA High	1:DECEASED	52.5035
TCGA-EL-A3N2	mRNA Low	0:LIVING	29.6545
TCGA-EL-A3N3	mRNA High	0:LIVING	178.288
TCGA-EL-A3T0	mRNA High	0:LIVING	142.519
TCGA-EL-A3T1	mRNA High	0:LIVING	129.566
TCGA-EL-A3T2	mRNA Low	0:LIVING	32.4818
TCGA-EL-A3T3	mRNA High	0:LIVING	132.064
TCGA-EL-A3T6	mRNA High	0:LIVING	98.2345
TCGA-EL-A3T7	mRNA High	0:LIVING	41.2927
TCGA-EL-A3T8	mRNA Low	0:LIVING	107.473
TCGA-EL-A3T9	mRNA High	1:DECEASED	5.72049
TCGA-EL-A3TA	mRNA High	0:LIVING	66.9034
TCGA-EL-A3TB	mRNA Low	0:LIVING	82.8155
TCGA-EL-A3ZG	mRNA Low	0:LIVING	89.5552
TCGA-EL-A3ZH	mRNA Low	0:LIVING	91.1661
TCGA-EL-A3ZK	mRNA High	0:LIVING	51.7803
TCGA-EL-A3ZL	mRNA Low	0:LIVING	62.3007
TCGA-EL-A3ZM	mRNA High	0:LIVING	36.0325
TCGA-EL-A3ZN	mRNA Low	0:LIVING	53.0624
TCGA-EL-A3ZO	mRNA High	0:LIVING	72.6896
TCGA-EL-A3ZP	mRNA High	0:LIVING	65.4897
TCGA-EL-A3ZQ	mRNA High	0:LIVING	61.2158
TCGA-EL-A3ZR	mRNA Low	0:LIVING	60.1637
TCGA-EL-A3ZS	mRNA High	0:LIVING	7.06842
TCGA-EL-A3ZT	mRNA High	0:LIVING	59.4404
TCGA-EL-A4JV	mRNA Low	0:LIVING	57.4679
TCGA-EL-A4JW	mRNA Low	0:LIVING	34.7174
TCGA-EL-A4JX	mRNA High	0:LIVING	45.9611
TCGA-EL-A4JZ	mRNA High	0:LIVING	61.0185
TCGA-EL-A4K0	mRNA High	0:LIVING	31.0353
TCGA-EL-A4K1	mRNA High	0:LIVING	34.3887
TCGA-EL-A4K2	mRNA High	0:LIVING	30.5093
TCGA-EL-A4K4	mRNA High	0:LIVING	53.3583
TCGA-EL-A4K6	mRNA Low	0:LIVING	44.1529
TCGA-EL-A4K7	mRNA Low	0:LIVING	41.1283
TCGA-EL-A4K9	mRNA High	0:LIVING	47.8351
TCGA-EL-A4KD	mRNA High	0:LIVING	43.594
TCGA-EL-A4KG	mRNA High	0:LIVING	24.2956
TCGA-EL-A4KH	mRNA High	0:LIVING	27.0572
TCGA-EL-A4KI	mRNA Low	0:LIVING	23.9011
TCGA-EM-A1CS	mRNA Low	0:LIVING	26.86
TCGA-EM-A1CT	mRNA High	0:LIVING	18.1806
TCGA-EM-A1CU	mRNA Low	0:LIVING	20.9094
TCGA-EM-A1CV	mRNA Low	0:LIVING	48.4926
TCGA-EM-A1CW	mRNA High	0:LIVING	18.0491
TCGA-EM-A1YA	mRNA Low	0:LIVING	19.7916
TCGA-EM-A1YB	mRNA Low	0:LIVING	19.4628
TCGA-EM-A1YC	mRNA Low	0:LIVING	78.6074
TCGA-EM-A1YD	mRNA Low	0:LIVING	57.0076
TCGA-EM-A1YE	mRNA Low	0:LIVING	54.0816
TCGA-EM-A22I	mRNA High	0:LIVING	14.7286
TCGA-EM-A22J	mRNA Low	0:LIVING	14.4985
TCGA-EM-A22K	mRNA Low	0:LIVING	15.7478
TCGA-EM-A22L	mRNA Low	0:LIVING	10.4547
TCGA-EM-A22M	mRNA High	0:LIVING	14.5313
TCGA-EM-A22N	mRNA Low	0:LIVING	10.6519
TCGA-EM-A22O	mRNA Low	0:LIVING	44.1858
TCGA-EM-A22P	mRNA High	0:LIVING	41.2927
TCGA-EM-A22Q	mRNA Low	0:LIVING	14.2355
TCGA-EM-A2CJ	mRNA Low	0:LIVING	47.5721
TCGA-EM-A2CK	mRNA Low	0:LIVING	17.8847
TCGA-EM-A2CL	mRNA Low	0:LIVING	13.1834
TCGA-EM-A2CN	mRNA Low	0:LIVING	23.5066
TCGA-EM-A2CO	mRNA Low	0:LIVING	6.04925
TCGA-EM-A2CP	mRNA High	0:LIVING	2.99175
TCGA-EM-A2CQ	mRNA Low	0:LIVING	12.2958
TCGA-EM-A2CR	mRNA High	0:LIVING	13.6437
TCGA-EM-A2CT	mRNA Low	0:LIVING	48.4597
TCGA-EM-A2CU	mRNA High	0:LIVING	13.1505
TCGA-EM-A2OV	mRNA Low	0:LIVING	22.1587
TCGA-EM-A2OW	mRNA Low	0:LIVING	40.3393
TCGA-EM-A2OX	mRNA Low	0:LIVING	19.7258
TCGA-EM-A2OY	mRNA Low	0:LIVING	32.3175
TCGA-EM-A2OZ	mRNA Low	0:LIVING	33.9613
TCGA-EM-A2P0	mRNA Low	0:LIVING	17.5888
TCGA-EM-A2P1	mRNA High	0:LIVING	17.4573
TCGA-EM-A2P2	mRNA Low	0:LIVING	17.293
TCGA-EM-A2P3	mRNA Low	0:LIVING	14.5971
TCGA-EM-A3AI	mRNA Low	0:LIVING	22.5203
TCGA-EM-A3AJ	mRNA High	0:LIVING	30.9366
TCGA-EM-A3AK	mRNA High	0:LIVING	15.682
TCGA-EM-A3AL	mRNA Low	0:LIVING	14.1368
TCGA-EM-A3AN	mRNA Low	0:LIVING	33.0736
TCGA-EM-A3AO	mRNA High	0:LIVING	44.5146
TCGA-EM-A3AP	mRNA Low	0:LIVING	8.35059
TCGA-EM-A3AQ	mRNA Low	0:LIVING	29.7202
TCGA-EM-A3AR	mRNA Low	0:LIVING	37.2489
TCGA-EM-A3FJ	mRNA Low	0:LIVING	27.9449
TCGA-EM-A3FK	mRNA Low	0:LIVING	23.7696
TCGA-EM-A3FL	mRNA Low	0:LIVING	47.3748
TCGA-EM-A3FM	mRNA High	0:LIVING	21.008
TCGA-EM-A3FN	mRNA Low	0:LIVING	12.0656
TCGA-EM-A3FO	mRNA Low	0:LIVING	17.4902
TCGA-EM-A3FP	mRNA High	0:LIVING	17.3916
TCGA-EM-A3FQ	mRNA High	0:LIVING	16.1752
TCGA-EM-A3FR	mRNA Low	0:LIVING	15.0245
TCGA-EM-A3O3	mRNA High	0:LIVING	14.4985
TCGA-EM-A3O6	mRNA Low	0:LIVING	15.0574
TCGA-EM-A3O7	mRNA Low	0:LIVING	7.33143
TCGA-EM-A3O8	mRNA Low	0:LIVING	12.5259
TCGA-EM-A3O9	mRNA High	0:LIVING	9.23825
TCGA-EM-A3OA	mRNA Low	0:LIVING	27.0244
TCGA-EM-A3OB	mRNA Low	0:LIVING	38.6626
TCGA-EM-A3ST	mRNA Low	0:LIVING	38.8598
TCGA-EM-A3SU	mRNA High	0:LIVING	29.9504
TCGA-EM-A3SX	mRNA Low	0:LIVING	29.8517
TCGA-EM-A3SY	mRNA Low	0:LIVING	13.5122
TCGA-EM-A3SZ	mRNA High	0:LIVING	12.7889
TCGA-EM-A4FF	mRNA High	0:LIVING	84.5909
TCGA-EM-A4FH	mRNA Low	0:LIVING	29.3257
TCGA-EM-A4FK	mRNA Low	0:LIVING	21.3368
TCGA-EM-A4FM	mRNA Low	0:LIVING	5.32597
TCGA-EM-A4FN	mRNA High	0:LIVING	26.3668
TCGA-EM-A4FO	mRNA High	0:LIVING	26.3668
TCGA-EM-A4FQ	mRNA High	0:LIVING	22.4545
TCGA-EM-A4FR	mRNA High	0:LIVING	21.534
TCGA-EM-A4FU	mRNA Low	0:LIVING	60.4925
TCGA-EM-A4FV	mRNA High	0:LIVING	24.46
TCGA-EM-A4G1	mRNA Low	0:LIVING	13.6766
TCGA-ET-A25G	mRNA Low	0:LIVING	81.9279
TCGA-ET-A25I	mRNA High	0:LIVING	81.6977
TCGA-ET-A25J	mRNA Low	0:LIVING	77.5553
TCGA-ET-A25K	mRNA Low	0:LIVING	70.4211
TCGA-ET-A25L	mRNA High	0:LIVING	56.5802
TCGA-ET-A25M	mRNA Low	0:LIVING	60.1966
TCGA-ET-A25N	mRNA Low	0:LIVING	63.3856
TCGA-ET-A25O	mRNA Low	0:LIVING	65.2924
TCGA-ET-A25P	mRNA Low	0:LIVING	18.3779
TCGA-ET-A25R	mRNA High	0:LIVING	63.4514
TCGA-ET-A2MX	mRNA Low	0:LIVING	88.4045
TCGA-ET-A2MY	mRNA Low	0:LIVING	58.75
TCGA-ET-A2MZ	mRNA High	0:LIVING	37.2489
TCGA-ET-A2N0	mRNA High	0:LIVING	52.6022
TCGA-ET-A2N3	mRNA Low	0:LIVING	83.3416
TCGA-ET-A2N4	mRNA Low	0:LIVING	2.66298
TCGA-ET-A2N5	mRNA Low	0:LIVING	80.8758
TCGA-ET-A39I	mRNA Low	1:DECEASED	33.238
TCGA-ET-A39J	mRNA Low	0:LIVING	106.092
TCGA-ET-A39K	mRNA High	0:LIVING	107.407
TCGA-ET-A39L	mRNA Low	0:LIVING	108.459
TCGA-ET-A39M	mRNA High	0:LIVING	84.8867
TCGA-ET-A39N	mRNA Low	0:LIVING	123.319
TCGA-ET-A39O	mRNA High	0:LIVING	100.569
TCGA-ET-A39P	mRNA Low	0:LIVING	95.3414
TCGA-ET-A39R	mRNA High	0:LIVING	94.125
TCGA-ET-A39S	mRNA Low	0:LIVING	55.1008
TCGA-ET-A39T	mRNA Low	0:LIVING	98.2017
TCGA-ET-A3BN	mRNA Low	0:LIVING	28.2408
TCGA-ET-A3BO	mRNA High	0:LIVING	50.3994
TCGA-ET-A3BP	mRNA Low	0:LIVING	79.1005
TCGA-ET-A3BQ	mRNA Low	0:LIVING	76.6348
TCGA-ET-A3BS	mRNA High	0:LIVING	5.78624
TCGA-ET-A3BT	mRNA Low	0:LIVING	87.6155
TCGA-ET-A3BU	mRNA Low	0:LIVING	77.8183
TCGA-ET-A3BV	mRNA High	0:LIVING	75.4184
TCGA-ET-A3BW	mRNA Low	0:LIVING	46.6515
TCGA-ET-A3BX	mRNA Low	0:LIVING	52.4707
TCGA-ET-A3DO	mRNA High	0:LIVING	116.777
TCGA-ET-A3DP	mRNA High	0:LIVING	94.5853
TCGA-ET-A3DQ	mRNA High	0:LIVING	84.8539
TCGA-ET-A3DR	mRNA Low	0:LIVING	80.5799
TCGA-ET-A3DS	mRNA Low	0:LIVING	66.8376
TCGA-ET-A3DT	mRNA High	0:LIVING	43.7255
TCGA-ET-A3DU	mRNA High	0:LIVING	62.8267
TCGA-ET-A3DV	mRNA Low	0:LIVING	166.617
TCGA-ET-A3DW	mRNA High	0:LIVING	24.723
TCGA-ET-A40P	mRNA Low	0:LIVING	43.9886
TCGA-ET-A40Q	mRNA High	0:LIVING	46.257
TCGA-ET-A40R	mRNA High	0:LIVING	44.3831
TCGA-ET-A40S	mRNA High	0:LIVING	40.2078
TCGA-ET-A40T	mRNA High	0:LIVING	37.479
TCGA-ET-A4KN	mRNA High	0:LIVING	33.1722
TCGA-ET-A4KQ	mRNA Low	0:LIVING	31.3969
TCGA-FE-A22Z	mRNA Low	0:LIVING	73.7417
TCGA-FE-A230	mRNA High	0:LIVING	71.4403
TCGA-FE-A231	mRNA High	0:LIVING	31.5942
TCGA-FE-A232	mRNA High	0:LIVING	79.6923
TCGA-FE-A233	mRNA Low	0:LIVING	24.6901
TCGA-FE-A234	mRNA High	0:LIVING	68.2184
TCGA-FE-A235	mRNA High	0:LIVING	117.401
TCGA-FE-A236	mRNA Low	0:LIVING	66.7719
TCGA-FE-A237	mRNA Low	0:LIVING	112.799
TCGA-FE-A238	mRNA High	0:LIVING	39.9448
TCGA-FE-A239	mRNA Low	1:DECEASED	33.6325
TCGA-FE-A23A	mRNA High	0:LIVING	81.8292
TCGA-FE-A3PA	mRNA High	0:LIVING	106.355
TCGA-FE-A3PB	mRNA High	0:LIVING	85.1498
TCGA-FE-A3PC	mRNA High	0:LIVING	85.6758
TCGA-FE-A3PD	mRNA High	0:LIVING	78.7717
TCGA-FK-A3S3	mRNA Low	0:LIVING	71.0787
TCGA-FK-A3SB	mRNA Low	0:LIVING	4.10954
TCGA-FK-A3SD	mRNA Low	0:LIVING	1.05204
TCGA-FK-A3SE	mRNA Low	0:LIVING	22.0272
TCGA-FK-A3SG	mRNA Low	0:LIVING	0.920538
TCGA-FK-A3SH	mRNA Low	0:LIVING	48.0981
TCGA-FK-A4UB	mRNA Low	0:LIVING	116.086
TCGA-FY-A2QD	mRNA Low	0:LIVING	1.2493
TCGA-FY-A3BL	mRNA Low	0:LIVING	20.4162
TCGA-FY-A3I4	mRNA High	0:LIVING	17.819
TCGA-FY-A3I5	mRNA Low	0:LIVING	7.82457
TCGA-FY-A3NM	mRNA Low	0:LIVING	29.0956
TCGA-FY-A3NN	mRNA Low	0:LIVING	0
TCGA-FY-A3NP	mRNA Low	0:LIVING	16.1423
TCGA-FY-A3ON	mRNA Low	0:LIVING	19.5614
TCGA-FY-A3R6	mRNA High	0:LIVING	13.9067
TCGA-FY-A3R7	mRNA High	0:LIVING	16.2738
TCGA-FY-A3R8	mRNA High	0:LIVING	15.682
TCGA-FY-A3R9	mRNA Low	0:LIVING	16.5697
TCGA-FY-A3RA	mRNA Low	0:LIVING	18.082
TCGA-FY-A3TY	mRNA High	0:LIVING	23.3093
TCGA-FY-A3W9	mRNA Low	0:LIVING	21.6326
TCGA-FY-A3WA	mRNA Low	0:LIVING	17.0628
TCGA-FY-A3YR	mRNA Low	0:LIVING	17.3587
TCGA-FY-A40K	mRNA High	0:LIVING	15.156
TCGA-FY-A40L	mRNA High	0:LIVING	23.8682
TCGA-FY-A40M	mRNA Low	0:LIVING	22.4874
TCGA-FY-A40N	mRNA High	0:LIVING	19.0354
TCGA-FY-A4B0	mRNA High	0:LIVING	13.8081
TCGA-FY-A4B3	mRNA Low	0:LIVING	14.0382
TCGA-FY-A4B4	mRNA High	0:LIVING	21.5998
TCGA-FY-A76V	mRNA Low	0:LIVING	1.67669
TCGA-GE-A2C6	mRNA High	0:LIVING	12.5259
TCGA-H2-A26U	mRNA High	0:LIVING	16.9971
TCGA-H2-A2K9	mRNA Low	0:LIVING	21.6655
TCGA-H2-A3RH	mRNA Low	0:LIVING	12.4601
TCGA-H2-A3RI	mRNA High	0:LIVING	11.0136
TCGA-H2-A421	mRNA High	0:LIVING	20.0546
TCGA-H2-A422	mRNA Low	0:LIVING	18.608
TCGA-IM-A3EB	mRNA High	0:LIVING	48.92
TCGA-IM-A3ED	mRNA High	0:LIVING	47.4077
TCGA-IM-A3U2	mRNA Low	0:LIVING	18.5094
TCGA-IM-A3U3	mRNA High	0:LIVING	16.8984
TCGA-IM-A41Y	mRNA Low	0:LIVING	21.8299
TCGA-IM-A41Z	mRNA High	0:LIVING	31.101
TCGA-IM-A420	mRNA High	0:LIVING	8.21909
TCGA-IM-A4EB	mRNA High	0:LIVING	25.6436
TCGA-J8-A3NZ	mRNA High	0:LIVING	17.2272
TCGA-J8-A3O0	mRNA High	0:LIVING	43.1667
TCGA-J8-A3O1	mRNA Low	0:LIVING	27.1887
TCGA-J8-A3O2	mRNA High	0:LIVING	11.2437
TCGA-J8-A3YD	mRNA Low	0:LIVING	31.8243
TCGA-J8-A3YE	mRNA Low	0:LIVING	27.8463
TCGA-J8-A3YF	mRNA High	0:LIVING	24.6901
TCGA-J8-A3YG	mRNA High	0:LIVING	22.2902
TCGA-J8-A3YH	mRNA Low	0:LIVING	5.75336
TCGA-J8-A42S	mRNA Low	0:LIVING	2.46573
TCGA-J8-A4HW	mRNA Low	0:LIVING	2.59723
TCGA-J8-A4HY	mRNA High	0:LIVING	0.197258
TCGA-KS-A41F	mRNA Low	0:LIVING	143.571
TCGA-KS-A41I	mRNA High	0:LIVING	15.9779
TCGA-KS-A41J	mRNA High	0:LIVING	15.682
TCGA-KS-A41L	mRNA Low	0:LIVING	113.851
TCGA-KS-A4I1	mRNA Low	0:LIVING	26.6956
TCGA-KS-A4I3	mRNA Low	0:LIVING	43.6927
TCGA-KS-A4I5	mRNA Low	0:LIVING	18.6409
TCGA-KS-A4I7	mRNA High	0:LIVING	32.449
TCGA-KS-A4I9	mRNA High	0:LIVING	87.3853
TCGA-KS-A4IB	mRNA Low	0:LIVING	84.7224
TCGA-KS-A4IC	mRNA High	0:LIVING	35.2763
TCGA-KS-A4ID	mRNA High	0:LIVING	33.238
TCGA-L6-A4EP	mRNA Low	0:LIVING	33.4024
TCGA-L6-A4EQ	mRNA Low	0:LIVING	40.3722
TCGA-L6-A4ET	mRNA Low	0:LIVING	21.8299
TCGA-L6-A4EU	mRNA High	0:LIVING	9.50127
TCGA-MK-A4N6	mRNA High	0:LIVING	36.0982
TCGA-MK-A4N7	mRNA Low	0:LIVING	32.449
TCGA-MK-A4N9	mRNA Low	0:LIVING	30.2134
TCGA-MK-A84Z	mRNA Low	0:LIVING	23.934
TCGA-QD-A8IV	mRNA Low	0:LIVING	12.8875
TCGA-4P-AA8J	mRNA High	0:LIVING	3.35339
TCGA-BA-4074	mRNA Low	1:DECEASED	15.1889
TCGA-BA-4076	mRNA Low	1:DECEASED	13.6437
TCGA-BA-4078	mRNA High	1:DECEASED	9.07387
TCGA-BA-5149	mRNA Low	1:DECEASED	26.4983
TCGA-BA-5151	mRNA Low	0:LIVING	23.7367
TCGA-BA-5152	mRNA High	0:LIVING	42.3447
TCGA-BA-5153	mRNA High	1:DECEASED	57.9281
TCGA-BA-5555	mRNA Low	0:LIVING	17.0957
TCGA-BA-5556	mRNA High	0:LIVING	23.8354
TCGA-BA-5557	mRNA High	0:LIVING	20.482
TCGA-BA-5558	mRNA High	0:LIVING	65.5883
TCGA-BA-5559	mRNA High	1:DECEASED	68.4814
TCGA-BA-6868	mRNA Low	1:DECEASED	15.5176
TCGA-BA-6869	mRNA Low	0:LIVING	21.1724
TCGA-BA-6870	mRNA High	1:DECEASED	14.8272
TCGA-BA-6871	mRNA High	1:DECEASED	3.55065
TCGA-BA-6872	mRNA Low	1:DECEASED	12.6245
TCGA-BA-6873	mRNA Low	0:LIVING	4.01091
TCGA-BA-7269	mRNA Low	0:LIVING	41.8516
TCGA-BA-A4IF	mRNA Low	0:LIVING	29.4243
TCGA-BA-A4IG	mRNA Low	0:LIVING	28.1093
TCGA-BA-A4IH	mRNA Low	0:LIVING	20.4491
TCGA-BA-A4II	mRNA Low	0:LIVING	30.1805
TCGA-BA-A6D8	mRNA High	0:LIVING	27.9449
TCGA-BA-A6DA	mRNA Low	0:LIVING	11.5396
TCGA-BA-A6DB	mRNA High	0:LIVING	7.10129
TCGA-BA-A6DD	mRNA High	1:DECEASED	5.68761
TCGA-BA-A6DE	mRNA Low	0:LIVING	14.4656
TCGA-BA-A6DG	mRNA High	1:DECEASED	2.26847
TCGA-BA-A6DI	mRNA Low	1:DECEASED	11.0465
TCGA-BA-A6DJ	mRNA Low	1:DECEASED	13.3807
TCGA-BA-A6DL	mRNA Low	0:LIVING	20.482
TCGA-BA-A8YP	mRNA High	0:LIVING	16.4053
TCGA-BB-4217	mRNA High	0:LIVING	6.14788
TCGA-BB-4223	mRNA High	0:LIVING	105.895
TCGA-BB-4224	mRNA Low	0:LIVING	9.13963
TCGA-BB-4225	mRNA High	0:LIVING	4.79995
TCGA-BB-4227	mRNA Low	0:LIVING	4.40543
TCGA-BB-4228	mRNA Low	0:LIVING	18.3779
TCGA-BB-7861	mRNA High	0:LIVING	22.4217
TCGA-BB-7862	mRNA Low	0:LIVING	36.7229
TCGA-BB-7863	mRNA Low	0:LIVING	33.6983
TCGA-BB-7864	mRNA Low	0:LIVING	50.2022
TCGA-BB-7866	mRNA High	0:LIVING	44.9748
TCGA-BB-7870	mRNA Low	0:LIVING	66.2787
TCGA-BB-7871	mRNA Low	0:LIVING	24.6573
TCGA-BB-7872	mRNA Low	0:LIVING	38.3996
TCGA-BB-8596	mRNA High	0:LIVING	71.0458
TCGA-BB-8601	mRNA Low	0:LIVING	20.5148
TCGA-BB-A5HU	mRNA Low	0:LIVING	25.7093
TCGA-BB-A5HY	mRNA Low	1:DECEASED	10.5533
TCGA-BB-A5HZ	mRNA Low	0:LIVING	27.1887
TCGA-BB-A6UM	mRNA Low	0:LIVING	12.9204
TCGA-BB-A6UO	mRNA Low	1:DECEASED	8.81086
TCGA-C9-A47Z	mRNA Low	1:DECEASED	6.27938
TCGA-C9-A480	mRNA Low	0:LIVING	12.6903
TCGA-CN-4722	mRNA Low	0:LIVING	48.7556
TCGA-CN-4723	mRNA High	0:LIVING	55.8569
TCGA-CN-4725	mRNA Low	0:LIVING	38.0379
TCGA-CN-4726	mRNA Low	1:DECEASED	4.66844
TCGA-CN-4727	mRNA Low	0:LIVING	51.2871
TCGA-CN-4728	mRNA High	0:LIVING	56.6788
TCGA-CN-4729	mRNA Low	0:LIVING	12.8875
TCGA-CN-4730	mRNA Low	0:LIVING	26.86
TCGA-CN-4731	mRNA Low	1:DECEASED	32.8106
TCGA-CN-4733	mRNA High	0:LIVING	52.1419
TCGA-CN-4734	mRNA High	0:LIVING	55.561
TCGA-CN-4735	mRNA High	0:LIVING	57.1062
TCGA-CN-4736	mRNA High	1:DECEASED	12.9862
TCGA-CN-4737	mRNA High	0:LIVING	20.5477
TCGA-CN-4738	mRNA High	1:DECEASED	14.3341
TCGA-CN-4739	mRNA High	1:DECEASED	45.8296
TCGA-CN-4740	mRNA High	1:DECEASED	27.5833
TCGA-CN-4741	mRNA Low	0:LIVING	73.6102
TCGA-CN-4742	mRNA Low	1:DECEASED	13.0519
TCGA-CN-5355	mRNA Low	0:LIVING	42.016
TCGA-CN-5356	mRNA Low	0:LIVING	46.3228
TCGA-CN-5358	mRNA High	1:DECEASED	8.58073
TCGA-CN-5359	mRNA High	1:DECEASED	12.3944
TCGA-CN-5360	mRNA High	0:LIVING	71.3088
TCGA-CN-5361	mRNA Low	1:DECEASED	69.6979
TCGA-CN-5363	mRNA Low	1:DECEASED	8.31772
TCGA-CN-5364	mRNA High	1:DECEASED	16.208
TCGA-CN-5365	mRNA High	1:DECEASED	11.5396
TCGA-CN-5366	mRNA Low	1:DECEASED	11.8355
TCGA-CN-5367	mRNA Low	1:DECEASED	11.5725
TCGA-CN-5369	mRNA High	1:DECEASED	12.493
TCGA-CN-5370	mRNA High	1:DECEASED	8.51498
TCGA-CN-5373	mRNA High	0:LIVING	52.0761
TCGA-CN-5374	mRNA High	1:DECEASED	56.9418
TCGA-CN-6010	mRNA Low	0:LIVING	50.0707
TCGA-CN-6011	mRNA Low	0:LIVING	30.6736
TCGA-CN-6012	mRNA High	0:LIVING	47.9995
TCGA-CN-6013	mRNA High	1:DECEASED	23.9011
TCGA-CN-6016	mRNA High	0:LIVING	47.4406
TCGA-CN-6017	mRNA High	1:DECEASED	28.0435
TCGA-CN-6018	mRNA High	1:DECEASED	19.0683
TCGA-CN-6019	mRNA High	0:LIVING	34.1257
TCGA-CN-6020	mRNA High	1:DECEASED	6.73965
TCGA-CN-6021	mRNA Low	1:DECEASED	9.07387
TCGA-CN-6022	mRNA High	1:DECEASED	9.23825
TCGA-CN-6023	mRNA High	0:LIVING	52.0761
TCGA-CN-6024	mRNA Low	1:DECEASED	11.0793
TCGA-CN-6988	mRNA Low	0:LIVING	10.4547
TCGA-CN-6989	mRNA High	1:DECEASED	32.2188
TCGA-CN-6992	mRNA Low	0:LIVING	35.0462
TCGA-CN-6994	mRNA High	0:LIVING	38.8927
TCGA-CN-6995	mRNA High	1:DECEASED	3.68215
TCGA-CN-6996	mRNA High	1:DECEASED	17.4245
TCGA-CN-6997	mRNA Low	1:DECEASED	32.4818
TCGA-CN-6998	mRNA Low	1:DECEASED	11.7369
TCGA-CN-A497	mRNA High	0:LIVING	35.0133
TCGA-CN-A498	mRNA Low	1:DECEASED	25.4134
TCGA-CN-A499	mRNA High	0:LIVING	23.5723
TCGA-CN-A49A	mRNA Low	1:DECEASED	17.293
TCGA-CN-A49B	mRNA High	0:LIVING	29.7202
TCGA-CN-A49C	mRNA Low	0:LIVING	21.2052
TCGA-CN-A63T	mRNA High	0:LIVING	7.39718
TCGA-CN-A63U	mRNA Low	0:LIVING	31.6928
TCGA-CN-A63V	mRNA High	0:LIVING	22.323
TCGA-CN-A63W	mRNA Low	1:DECEASED	12.3944
TCGA-CN-A641	mRNA Low	0:LIVING	12.0656
TCGA-CN-A642	mRNA High	1:DECEASED	2.69586
TCGA-CN-A6UY	mRNA High	0:LIVING	23.4408
TCGA-CN-A6V1	mRNA High	0:LIVING	19.8244
TCGA-CN-A6V3	mRNA Low	0:LIVING	24.3943
TCGA-CN-A6V6	mRNA High	0:LIVING	20.8765
TCGA-CN-A6V7	mRNA Low	0:LIVING	19.5286
TCGA-CQ-5323	mRNA High	0:LIVING	48.1967
TCGA-CQ-5324	mRNA Low	0:LIVING	52.372
TCGA-CQ-5325	mRNA High	1:DECEASED	21.5011
TCGA-CQ-5326	mRNA High	1:DECEASED	2.926
TCGA-CQ-5327	mRNA High	0:LIVING	54.5747
TCGA-CQ-5329	mRNA High	0:LIVING	70.454
TCGA-CQ-5330	mRNA High	0:LIVING	62.3664
TCGA-CQ-5331	mRNA High	0:LIVING	45.994
TCGA-CQ-5332	mRNA Low	1:DECEASED	10.4218
TCGA-CQ-5333	mRNA High	1:DECEASED	11.2108
TCGA-CQ-5334	mRNA High	1:DECEASED	4.24105
TCGA-CQ-6218	mRNA Low	0:LIVING	41.1941
TCGA-CQ-6219	mRNA High	1:DECEASED	15.7478
TCGA-CQ-6220	mRNA Low	1:DECEASED	32.3832
TCGA-CQ-6222	mRNA High	0:LIVING	66.2787
TCGA-CQ-6223	mRNA Low	0:LIVING	46.9474
TCGA-CQ-6224	mRNA High	0:LIVING	56.5802
TCGA-CQ-6225	mRNA Low	1:DECEASED	13.2492
TCGA-CQ-6227	mRNA Low	1:DECEASED	4.24105
TCGA-CQ-6228	mRNA Low	1:DECEASED	14.9916
TCGA-CQ-6229	mRNA Low	0:LIVING	38.7612
TCGA-CQ-7063	mRNA High	0:LIVING	70.1253
TCGA-CQ-7065	mRNA Low	0:LIVING	53.5227
TCGA-CQ-7067	mRNA Low	0:LIVING	16.7341
TCGA-CQ-7068	mRNA High	0:LIVING	43.0351
TCGA-CQ-7069	mRNA Low	0:LIVING	41.8845
TCGA-CQ-7071	mRNA Low	0:LIVING	43.1009
TCGA-CQ-7072	mRNA Low	0:LIVING	77.5553
TCGA-CQ-A4C6	mRNA Low	0:LIVING	44.4817
TCGA-CQ-A4C9	mRNA Low	0:LIVING	23.2436
TCGA-CQ-A4CB	mRNA High	0:LIVING	29.3586
TCGA-CQ-A4CD	mRNA Low	0:LIVING	33.5996
TCGA-CQ-A4CE	mRNA Low	0:LIVING	29.4901
TCGA-CQ-A4CG	mRNA Low	1:DECEASED	14.1368
TCGA-CQ-A4CH	mRNA High	1:DECEASED	12.4601
TCGA-CQ-A4CI	mRNA Low	0:LIVING	31.2325
TCGA-CR-5243	mRNA High	0:LIVING	84.2292
TCGA-CR-5247	mRNA Low	0:LIVING	11.7697
TCGA-CR-5248	mRNA High	0:LIVING	54.6734
TCGA-CR-5249	mRNA High	0:LIVING	37.8736
TCGA-CR-5250	mRNA High	0:LIVING	26.2682
TCGA-CR-6467	mRNA High	0:LIVING	58.4213
TCGA-CR-6470	mRNA High	0:LIVING	50.0049
TCGA-CR-6471	mRNA High	1:DECEASED	39.5174
TCGA-CR-6472	mRNA Low	0:LIVING	34.5202
TCGA-CR-6473	mRNA Low	0:LIVING	36.9859
TCGA-CR-6474	mRNA High	1:DECEASED	18.5423
TCGA-CR-6477	mRNA High	0:LIVING	16.8984
TCGA-CR-6478	mRNA High	1:DECEASED	6.01637
TCGA-CR-6480	mRNA Low	0:LIVING	11.9012
TCGA-CR-6481	mRNA High	0:LIVING	10.2245
TCGA-CR-6482	mRNA High	0:LIVING	11.3423
TCGA-CR-6484	mRNA High	0:LIVING	11.6382
TCGA-CR-6487	mRNA High	0:LIVING	7.69307
TCGA-CR-6488	mRNA High	0:LIVING	12.4601
TCGA-CR-6491	mRNA Low	0:LIVING	22.7833
TCGA-CR-6492	mRNA Low	0:LIVING	15.7478
TCGA-CR-6493	mRNA Low	1:DECEASED	9.27113
TCGA-CR-7364	mRNA Low	0:LIVING	47.1776
TCGA-CR-7365	mRNA Low	0:LIVING	39.1557
TCGA-CR-7367	mRNA High	0:LIVING	47.3419
TCGA-CR-7368	mRNA Low	0:LIVING	40.9311
TCGA-CR-7369	mRNA Low	1:DECEASED	35.8352
TCGA-CR-7370	mRNA Low	0:LIVING	3.45202
TCGA-CR-7371	mRNA High	1:DECEASED	3.09038
TCGA-CR-7372	mRNA Low	0:LIVING	24.9532
TCGA-CR-7373	mRNA High	0:LIVING	29.2271
TCGA-CR-7374	mRNA High	0:LIVING	0.986291
TCGA-CR-7376	mRNA High	0:LIVING	31.9558
TCGA-CR-7377	mRNA High	1:DECEASED	9.1725
TCGA-CR-7379	mRNA Low	0:LIVING	34.0599
TCGA-CR-7380	mRNA High	1:DECEASED	19.9231
TCGA-CR-7382	mRNA High	0:LIVING	26.1696
TCGA-CR-7383	mRNA High	1:DECEASED	17.1286
TCGA-CR-7385	mRNA High	0:LIVING	32.7777
TCGA-CR-7386	mRNA High	0:LIVING	47.0132
TCGA-CR-7388	mRNA High	1:DECEASED	27.0572
TCGA-CR-7389	mRNA High	0:LIVING	12.8875
TCGA-CR-7390	mRNA Low	0:LIVING	49.5775
TCGA-CR-7391	mRNA High	0:LIVING	30.0161
TCGA-CR-7392	mRNA High	0:LIVING	46.8488
TCGA-CR-7393	mRNA High	0:LIVING	32.6462
TCGA-CR-7394	mRNA High	0:LIVING	44.2516
TCGA-CR-7395	mRNA High	0:LIVING	30.575
TCGA-CR-7397	mRNA High	0:LIVING	24.7888
TCGA-CR-7398	mRNA Low	0:LIVING	5.12871
TCGA-CR-7399	mRNA High	0:LIVING	5.95062
TCGA-CR-7401	mRNA Low	0:LIVING	35.4078
TCGA-CR-7402	mRNA Low	0:LIVING	29.9504
TCGA-CR-7404	mRNA High	0:LIVING	48.394
TCGA-CV-5430	mRNA High	0:LIVING	139.429
TCGA-CV-5431	mRNA High	1:DECEASED	17.1615
TCGA-CV-5432	mRNA Low	0:LIVING	129.204
TCGA-CV-5434	mRNA High	1:DECEASED	108.952
TCGA-CV-5435	mRNA Low	1:DECEASED	76.2403
TCGA-CV-5436	mRNA Low	1:DECEASED	19.1998
TCGA-CV-5439	mRNA Low	1:DECEASED	17.9505
TCGA-CV-5440	mRNA Low	0:LIVING	107.506
TCGA-CV-5441	mRNA Low	0:LIVING	94.8812
TCGA-CV-5442	mRNA Low	0:LIVING	76.5033
TCGA-CV-5443	mRNA High	0:LIVING	91.5278
TCGA-CV-5444	mRNA High	0:LIVING	80.1197
TCGA-CV-5966	mRNA High	1:DECEASED	17.9176
TCGA-CV-5970	mRNA Low	1:DECEASED	13.3478
TCGA-CV-5971	mRNA High	0:LIVING	23.0463
TCGA-CV-5973	mRNA Low	0:LIVING	86.8264
TCGA-CV-5976	mRNA Low	0:LIVING	48.5912
TCGA-CV-5977	mRNA Low	0:LIVING	60.4925
TCGA-CV-5978	mRNA High	1:DECEASED	7.06842
TCGA-CV-5979	mRNA Low	0:LIVING	43.2324
TCGA-CV-6003	mRNA Low	0:LIVING	54.7391
TCGA-CV-6433	mRNA High	0:LIVING	21.0737
TCGA-CV-6436	mRNA High	0:LIVING	62.4322
TCGA-CV-6441	mRNA Low	1:DECEASED	9.59989
TCGA-CV-6933	mRNA High	1:DECEASED	90.1141
TCGA-CV-6934	mRNA High	1:DECEASED	2.13696
TCGA-CV-6935	mRNA Low	1:DECEASED	9.69852
TCGA-CV-6936	mRNA Low	1:DECEASED	5.45747
TCGA-CV-6937	mRNA Low	1:DECEASED	20.5148
TCGA-CV-6938	mRNA High	1:DECEASED	4.73419
TCGA-CV-6939	mRNA High	1:DECEASED	21.8957
TCGA-CV-6940	mRNA Low	1:DECEASED	26.4326
TCGA-CV-6941	mRNA Low	1:DECEASED	11.2437
TCGA-CV-6942	mRNA High	0:LIVING	140.777
TCGA-CV-6943	mRNA High	1:DECEASED	19.7916
TCGA-CV-6945	mRNA Low	1:DECEASED	12.0327
TCGA-CV-6948	mRNA High	1:DECEASED	42.3776
TCGA-CV-6950	mRNA Low	1:DECEASED	15.0902
TCGA-CV-6951	mRNA Low	1:DECEASED	30.0819
TCGA-CV-6952	mRNA Low	1:DECEASED	6.08213
TCGA-CV-6953	mRNA Low	1:DECEASED	53.9501
TCGA-CV-6954	mRNA Low	1:DECEASED	65.8185
TCGA-CV-6955	mRNA High	1:DECEASED	10.9807
TCGA-CV-6956	mRNA Low	1:DECEASED	7.13417
TCGA-CV-6959	mRNA High	1:DECEASED	8.41635
TCGA-CV-6960	mRNA Low	1:DECEASED	28.3394
TCGA-CV-6961	mRNA Low	1:DECEASED	2.4986
TCGA-CV-6962	mRNA Low	1:DECEASED	4.14242
TCGA-CV-7089	mRNA Low	1:DECEASED	64.8322
TCGA-CV-7090	mRNA High	0:LIVING	172.667
TCGA-CV-7091	mRNA Low	0:LIVING	111.155
TCGA-CV-7095	mRNA Low	1:DECEASED	18.8053
TCGA-CV-7097	mRNA High	1:DECEASED	12.6574
TCGA-CV-7099	mRNA High	1:DECEASED	7.98895
TCGA-CV-7100	mRNA High	1:DECEASED	9.00812
TCGA-CV-7101	mRNA High	1:DECEASED	5.26022
TCGA-CV-7102	mRNA High	1:DECEASED	1.84108
TCGA-CV-7103	mRNA Low	1:DECEASED	52.3063
TCGA-CV-7104	mRNA High	1:DECEASED	12.9204
TCGA-CV-7177	mRNA Low	1:DECEASED	21.797
TCGA-CV-7178	mRNA High	1:DECEASED	71.2102
TCGA-CV-7180	mRNA Low	1:DECEASED	10.7506
TCGA-CV-7183	mRNA Low	0:LIVING	130.881
TCGA-CV-7235	mRNA High	0:LIVING	77.1608
TCGA-CV-7236	mRNA Low	1:DECEASED	4.73419
TCGA-CV-7238	mRNA High	0:LIVING	89.6538
TCGA-CV-7242	mRNA High	0:LIVING	35.9996
TCGA-CV-7243	mRNA Low	0:LIVING	31.364
TCGA-CV-7245	mRNA Low	0:LIVING	26.2025
TCGA-CV-7247	mRNA Low	1:DECEASED	18.9697
TCGA-CV-7248	mRNA High	1:DECEASED	17.1286
TCGA-CV-7250	mRNA Low	1:DECEASED	95.3414
TCGA-CV-7252	mRNA Low	1:DECEASED	4.96433
TCGA-CV-7253	mRNA Low	1:DECEASED	11.8684
TCGA-CV-7254	mRNA High	1:DECEASED	47.9666
TCGA-CV-7255	mRNA Low	1:DECEASED	2.10409
TCGA-CV-7261	mRNA High	0:LIVING	49.709
TCGA-CV-7263	mRNA High	1:DECEASED	18.4108
TCGA-CV-7406	mRNA Low	1:DECEASED	57.4679
TCGA-CV-7407	mRNA High	1:DECEASED	35.5393
TCGA-CV-7409	mRNA Low	1:DECEASED	17.8519
TCGA-CV-7410	mRNA High	1:DECEASED	210.968
TCGA-CV-7411	mRNA Low	1:DECEASED	89.325
TCGA-CV-7413	mRNA High	1:DECEASED	9.66565
TCGA-CV-7414	mRNA Low	1:DECEASED	0.460269
TCGA-CV-7415	mRNA High	1:DECEASED	22.8491
TCGA-CV-7416	mRNA Low	1:DECEASED	25.0847
TCGA-CV-7418	mRNA Low	1:DECEASED	25.9394
TCGA-CV-7421	mRNA Low	1:DECEASED	0.0657527
TCGA-CV-7422	mRNA High	1:DECEASED	34.0928
TCGA-CV-7423	mRNA Low	1:DECEASED	100.569
TCGA-CV-7424	mRNA High	1:DECEASED	14.893
TCGA-CV-7425	mRNA Low	1:DECEASED	56.4816
TCGA-CV-7427	mRNA High	1:DECEASED	156.491
TCGA-CV-7428	mRNA High	1:DECEASED	54.9364
TCGA-CV-7429	mRNA High	1:DECEASED	3.51777
TCGA-CV-7430	mRNA Low	1:DECEASED	16.2738
TCGA-CV-7432	mRNA Low	1:DECEASED	84.4922
TCGA-CV-7433	mRNA High	1:DECEASED	19.7587
TCGA-CV-7434	mRNA Low	1:DECEASED	7.16704
TCGA-CV-7435	mRNA High	1:DECEASED	153.861
TCGA-CV-7437	mRNA Low	1:DECEASED	16.6354
TCGA-CV-7438	mRNA Low	1:DECEASED	6.37801
TCGA-CV-7440	mRNA Low	1:DECEASED	22.1915
TCGA-CV-7446	mRNA Low	1:DECEASED	35.9339
TCGA-CV-7568	mRNA Low	1:DECEASED	30.4764
TCGA-CV-A45O	mRNA Low	0:LIVING	27.9778
TCGA-CV-A45P	mRNA Low	0:LIVING	21.008
TCGA-CV-A45Q	mRNA Low	1:DECEASED	169.379
TCGA-CV-A45R	mRNA High	0:LIVING	180.162
TCGA-CV-A45T	mRNA High	1:DECEASED	159.648
TCGA-CV-A45U	mRNA Low	1:DECEASED	35.4736
TCGA-CV-A45V	mRNA High	1:DECEASED	1.05204
TCGA-CV-A45W	mRNA High	1:DECEASED	45.9611
TCGA-CV-A45X	mRNA Low	1:DECEASED	6.50952
TCGA-CV-A45Y	mRNA High	1:DECEASED	88.8648
TCGA-CV-A45Z	mRNA High	1:DECEASED	48.1967
TCGA-CV-A460	mRNA High	1:DECEASED	60.4267
TCGA-CV-A461	mRNA High	1:DECEASED	67.8568
TCGA-CV-A463	mRNA Low	1:DECEASED	0.756156
TCGA-CV-A464	mRNA Low	0:LIVING	56.6131
TCGA-CV-A465	mRNA Low	1:DECEASED	7.06842
TCGA-CV-A468	mRNA High	1:DECEASED	15.2546
TCGA-CV-A6JD	mRNA High	1:DECEASED	5.9835
TCGA-CV-A6JE	mRNA High	0:LIVING	35.3421
TCGA-CV-A6JM	mRNA High	1:DECEASED	6.37801
TCGA-CV-A6JN	mRNA High	0:LIVING	29.786
TCGA-CV-A6JO	mRNA High	1:DECEASED	6.47664
TCGA-CV-A6JT	mRNA High	0:LIVING	28.0107
TCGA-CV-A6JU	mRNA Low	0:LIVING	3.6164
TCGA-CV-A6JY	mRNA Low	0:LIVING	21.2381
TCGA-CV-A6JZ	mRNA High	0:LIVING	23.4737
TCGA-CV-A6K0	mRNA High	0:LIVING	19.9231
TCGA-CV-A6K1	mRNA Low	0:LIVING	22.5203
TCGA-CV-A6K2	mRNA Low	1:DECEASED	10.4218
TCGA-CX-7085	mRNA High	0:LIVING	10.5533
TCGA-CX-7086	mRNA Low	0:LIVING	18.8381
TCGA-CX-7219	mRNA High	0:LIVING	34.3558
TCGA-CX-A4AQ	mRNA High	0:LIVING	51.1227
TCGA-D6-6515	mRNA High	1:DECEASED	13.2492
TCGA-D6-6516	mRNA High	0:LIVING	25.4134
TCGA-D6-6517	mRNA High	0:LIVING	9.59989
TCGA-D6-6823	mRNA Low	0:LIVING	23.0463
TCGA-D6-6824	mRNA High	0:LIVING	2.53148
TCGA-D6-6825	mRNA High	0:LIVING	16.1423
TCGA-D6-6826	mRNA High	1:DECEASED	11.441
TCGA-D6-6827	mRNA Low	0:LIVING	18.6738
TCGA-D6-8568	mRNA High	0:LIVING	24.9532
TCGA-D6-8569	mRNA Low	0:LIVING	25.3148
TCGA-D6-A4Z9	mRNA Low	0:LIVING	17.7204
TCGA-D6-A4ZB	mRNA Low	0:LIVING	12.3615
TCGA-D6-A6EK	mRNA High	0:LIVING	28.7668
TCGA-D6-A6EM	mRNA High	0:LIVING	7.62731
TCGA-D6-A6EN	mRNA High	0:LIVING	22.5861
TCGA-D6-A6EO	mRNA Low	0:LIVING	24.9532
TCGA-D6-A6EP	mRNA Low	0:LIVING	13.9396
TCGA-D6-A6EQ	mRNA High	0:LIVING	12.0985
TCGA-D6-A6ES	mRNA High	0:LIVING	12.7889
TCGA-D6-A74Q	mRNA Low	0:LIVING	23.3422
TCGA-DQ-5624	mRNA Low	0:LIVING	58.4542
TCGA-DQ-5625	mRNA High	1:DECEASED	37.2489
TCGA-DQ-5629	mRNA Low	1:DECEASED	30.9366
TCGA-DQ-5630	mRNA High	0:LIVING	33.8626
TCGA-DQ-5631	mRNA Low	1:DECEASED	18.0162
TCGA-DQ-7588	mRNA Low	1:DECEASED	14.0382
TCGA-DQ-7589	mRNA Low	0:LIVING	46.3228
TCGA-DQ-7590	mRNA High	0:LIVING	46.4543
TCGA-DQ-7591	mRNA High	0:LIVING	20.4491
TCGA-DQ-7592	mRNA Low	0:LIVING	37.5777
TCGA-DQ-7593	mRNA High	0:LIVING	40.2407
TCGA-DQ-7594	mRNA High	0:LIVING	40.0434
TCGA-DQ-7595	mRNA Low	0:LIVING	39.1229
TCGA-DQ-7596	mRNA High	0:LIVING	41.5886
TCGA-F7-7848	mRNA High	0:LIVING	37.1832
TCGA-F7-8298	mRNA High	0:LIVING	32.712
TCGA-F7-8489	mRNA High	0:LIVING	21.6326
TCGA-F7-A50G	mRNA High	0:LIVING	20.2518
TCGA-F7-A50I	mRNA Low	0:LIVING	3.02462
TCGA-F7-A50J	mRNA Low	0:LIVING	31.1339
TCGA-F7-A61S	mRNA High	0:LIVING	18.9368
TCGA-F7-A61V	mRNA Low	0:LIVING	24.9532
TCGA-F7-A61W	mRNA Low	0:LIVING	0.460269
TCGA-F7-A620	mRNA High	0:LIVING	17.8519
TCGA-F7-A622	mRNA Low	1:DECEASED	11.8026
TCGA-F7-A623	mRNA Low	0:LIVING	20.2518
TCGA-F7-A624	mRNA High	0:LIVING	12.4273
TCGA-H7-7774	mRNA Low	0:LIVING	13.3807
TCGA-H7-8501	mRNA High	0:LIVING	15.156
TCGA-H7-8502	mRNA Low	0:LIVING	15.0574
TCGA-H7-A6C4	mRNA Low	0:LIVING	13.6108
TCGA-H7-A76A	mRNA High	0:LIVING	20.9422
TCGA-HD-7229	mRNA Low	0:LIVING	33.764
TCGA-HD-7753	mRNA Low	0:LIVING	28.4709
TCGA-HD-7754	mRNA Low	0:LIVING	25.7422
TCGA-HD-7831	mRNA Low	0:LIVING	21.9285
TCGA-HD-7832	mRNA Low	0:LIVING	27.4846
TCGA-HD-7917	mRNA Low	1:DECEASED	27.4846
TCGA-HD-8224	mRNA Low	1:DECEASED	14.6629
TCGA-HD-8314	mRNA High	0:LIVING	22.0272
TCGA-HD-8634	mRNA Low	1:DECEASED	12.6574
TCGA-HD-8635	mRNA Low	0:LIVING	22.8491
TCGA-HD-A4C1	mRNA Low	0:LIVING	0.36164
TCGA-HD-A633	mRNA Low	0:LIVING	13.8409
TCGA-HD-A634	mRNA Low	1:DECEASED	4.27393
TCGA-HD-A6HZ	mRNA High	0:LIVING	3.64928
TCGA-HD-A6I0	mRNA High	0:LIVING	6.90403
TCGA-HL-7533	mRNA High	0:LIVING	34.7503
TCGA-IQ-7630	mRNA Low	0:LIVING	15.945
TCGA-IQ-7631	mRNA Low	0:LIVING	38.5311
TCGA-IQ-7632	mRNA Low	0:LIVING	14.4985
TCGA-IQ-A61E	mRNA Low	0:LIVING	37.7092
TCGA-IQ-A61G	mRNA Low	0:LIVING	11.8355
TCGA-IQ-A61H	mRNA Low	0:LIVING	37.4133
TCGA-IQ-A61I	mRNA High	1:DECEASED	0.0657527
TCGA-IQ-A61J	mRNA High	0:LIVING	33.5668
TCGA-IQ-A61O	mRNA High	1:DECEASED	13.8409
TCGA-IQ-A6SG	mRNA Low	0:LIVING	19.0354
TCGA-IQ-A6SH	mRNA Low	0:LIVING	15.4848
TCGA-KU-A66S	mRNA High	1:DECEASED	13.3478
TCGA-KU-A66T	mRNA Low	0:LIVING	18.1477
TCGA-KU-A6H7	mRNA High	0:LIVING	19.2655
TCGA-KU-A6H8	mRNA High	1:DECEASED	10.7506
TCGA-MT-A51W	mRNA Low	0:LIVING	14.367
TCGA-MT-A51X	mRNA Low	0:LIVING	7.95608
TCGA-MT-A67A	mRNA Low	0:LIVING	30.049
TCGA-MT-A67D	mRNA High	0:LIVING	1.84108
TCGA-MT-A67F	mRNA High	0:LIVING	12.6245
TCGA-MT-A7BN	mRNA High	0:LIVING	15.419
TCGA-MZ-A5BI	mRNA High	1:DECEASED	7.13417
TCGA-MZ-A6I9	mRNA Low	1:DECEASED	16.0765
TCGA-MZ-A7D7	mRNA Low	0:LIVING	17.9834
TCGA-P3-A5Q5	mRNA High	0:LIVING	29.9175
TCGA-P3-A5Q6	mRNA Low	1:DECEASED	15.7806
TCGA-P3-A5QA	mRNA Low	0:LIVING	71.7362
TCGA-P3-A5QE	mRNA High	0:LIVING	51.2542
TCGA-P3-A5QF	mRNA Low	1:DECEASED	10.8492
TCGA-P3-A6SW	mRNA High	0:LIVING	36.8215
TCGA-P3-A6SX	mRNA Low	1:DECEASED	47.0132
TCGA-P3-A6T0	mRNA Low	0:LIVING	19.0025
TCGA-P3-A6T2	mRNA Low	0:LIVING	75.5499
TCGA-P3-A6T3	mRNA Low	1:DECEASED	18.9697
TCGA-P3-A6T4	mRNA Low	1:DECEASED	2.03833
TCGA-P3-A6T5	mRNA Low	1:DECEASED	28.9969
TCGA-P3-A6T6	mRNA Low	1:DECEASED	12.9862
TCGA-P3-A6T7	mRNA Low	1:DECEASED	16.0108
TCGA-P3-A6T8	mRNA Low	0:LIVING	13.1505
TCGA-QK-A64Z	mRNA Low	1:DECEASED	21.0737
TCGA-QK-A652	mRNA High	0:LIVING	21.2052
TCGA-QK-A6IF	mRNA High	0:LIVING	23.145
TCGA-QK-A6IG	mRNA High	1:DECEASED	7.29855
TCGA-QK-A6IH	mRNA Low	0:LIVING	21.4683
TCGA-QK-A6II	mRNA Low	1:DECEASED	9.33688
TCGA-QK-A6IJ	mRNA High	0:LIVING	12.7231
TCGA-QK-A6V9	mRNA High	0:LIVING	27.386
TCGA-QK-A6VB	mRNA Low	0:LIVING	21.0737
TCGA-QK-A6VC	mRNA High	0:LIVING	19.7258
TCGA-QK-A8Z7	mRNA High	0:LIVING	12.8875
TCGA-QK-A8Z8	mRNA Low	1:DECEASED	5.62186
TCGA-QK-A8Z9	mRNA High	1:DECEASED	14.7615
TCGA-QK-A8ZA	mRNA Low	1:DECEASED	12.1971
TCGA-QK-A8ZB	mRNA Low	0:LIVING	17.819
TCGA-QK-AA3J	mRNA Low	0:LIVING	15.3204
TCGA-QK-AA3K	mRNA High	0:LIVING	8.31772
TCGA-RS-A6TO	mRNA High	1:DECEASED	12.7231
TCGA-RS-A6TP	mRNA Low	0:LIVING	16.9642
TCGA-T2-A6WX	mRNA High	1:DECEASED	6.87116
TCGA-T2-A6WZ	mRNA Low	1:DECEASED	15.9122
TCGA-T2-A6X0	mRNA High	0:LIVING	7.10129
TCGA-T2-A6X2	mRNA High	0:LIVING	32.449
TCGA-T3-A92M	mRNA High	0:LIVING	13.7094
TCGA-T3-A92N	mRNA Low	1:DECEASED	3.12325
TCGA-TN-A7HI	mRNA High	0:LIVING	13.5451
TCGA-TN-A7HJ	mRNA Low	0:LIVING	13.2492
TCGA-TN-A7HL	mRNA High	0:LIVING	20.3505
TCGA-UF-A718	mRNA Low	0:LIVING	64.7993
TCGA-UF-A719	mRNA Low	0:LIVING	54.6734
TCGA-UF-A71A	mRNA Low	1:DECEASED	2.82737
TCGA-UF-A71B	mRNA High	0:LIVING	49.5118
TCGA-UF-A71D	mRNA Low	0:LIVING	48.0324
TCGA-UF-A71E	mRNA Low	1:DECEASED	49.446
TCGA-UF-A7J9	mRNA High	0:LIVING	44.6461
TCGA-UF-A7JA	mRNA Low	0:LIVING	74.4649
TCGA-UF-A7JC	mRNA Low	1:DECEASED	17.9505
TCGA-UF-A7JD	mRNA Low	1:DECEASED	24.2956
TCGA-UF-A7JF	mRNA High	0:LIVING	55.4295
TCGA-UF-A7JH	mRNA High	0:LIVING	29.4572
TCGA-UF-A7JJ	mRNA High	0:LIVING	18.0491
TCGA-UF-A7JK	mRNA Low	1:DECEASED	13.9396
TCGA-UF-A7JO	mRNA High	1:DECEASED	20.745
TCGA-UF-A7JS	mRNA High	1:DECEASED	22.3559
TCGA-UF-A7JT	mRNA High	1:DECEASED	32.6462
TCGA-UF-A7JV	mRNA High	1:DECEASED	2.95887
TCGA-UP-A6WW	mRNA High	0:LIVING	17.03
TCGA-WA-A7GZ	mRNA High	1:DECEASED	20.5477
TCGA-WA-A7H4	mRNA Low	0:LIVING	14.5642
TCGA-3G-AB0O	mRNA High	0:LIVING	68.5801
TCGA-3G-AB0Q	mRNA Low	0:LIVING	59.1446
TCGA-3G-AB0T	mRNA High	1:DECEASED	81.7964
TCGA-3G-AB14	mRNA Low	1:DECEASED	25.4792
TCGA-3G-AB19	mRNA Low	1:DECEASED	95.6702
TCGA-3Q-A9WF	mRNA High	0:LIVING	15.3533
TCGA-3S-A8YW	mRNA Low	0:LIVING	21.1395
TCGA-3S-AAYX	mRNA High	0:LIVING	18.7724
TCGA-3T-AA9L	mRNA High	0:LIVING	34.5202
TCGA-4V-A9QI	mRNA High	0:LIVING	96.525
TCGA-4V-A9QJ	mRNA High	0:LIVING	93.6647
TCGA-4V-A9QL	mRNA High	0:LIVING	62.7281
TCGA-4V-A9QM	mRNA High	0:LIVING	41.1941
TCGA-4V-A9QN	mRNA Low	0:LIVING	31.8901
TCGA-4V-A9QR	mRNA High	0:LIVING	25.6436
TCGA-4V-A9QS	mRNA High	0:LIVING	25.4463
TCGA-4V-A9QT	mRNA High	0:LIVING	26.7285
TCGA-4V-A9QU	mRNA High	0:LIVING	20.6135
TCGA-4V-A9QW	mRNA High	0:LIVING	20.7121
TCGA-4V-A9QX	mRNA High	0:LIVING	14.2683
TCGA-4X-A9F9	mRNA High	0:LIVING	21.9943
TCGA-4X-A9FA	mRNA Low	0:LIVING	12.8875
TCGA-4X-A9FB	mRNA High	0:LIVING	23.5723
TCGA-4X-A9FC	mRNA High	0:LIVING	68.1198
TCGA-4X-A9FD	mRNA Low	0:LIVING	49.4132
TCGA-5G-A9ZZ	mRNA Low	0:LIVING	27.4518
TCGA-5K-AAAP	mRNA High	0:LIVING	34.6517
TCGA-5U-AB0D	mRNA Low	0:LIVING	23.4737
TCGA-5U-AB0E	mRNA High	0:LIVING	22.5861
TCGA-5U-AB0F	mRNA High	0:LIVING	15.0902
TCGA-5V-A9RR	mRNA Low	0:LIVING	27.1887
TCGA-X7-A8D6	mRNA High	0:LIVING	138.903
TCGA-X7-A8D7	mRNA High	0:LIVING	10.6848
TCGA-X7-A8D8	mRNA Low	0:LIVING	1.90683
TCGA-X7-A8DB	mRNA High	0:LIVING	65.4897
TCGA-X7-A8DD	mRNA High	0:LIVING	36.6243
TCGA-X7-A8DE	mRNA High	0:LIVING	32.2517
TCGA-X7-A8DF	mRNA High	0:LIVING	29.6216
TCGA-X7-A8DG	mRNA High	0:LIVING	22.8491
TCGA-X7-A8DJ	mRNA High	0:LIVING	9.50127
TCGA-X7-A8M0	mRNA High	0:LIVING	14.4985
TCGA-X7-A8M1	mRNA Low	0:LIVING	42.1475
TCGA-X7-A8M3	mRNA Low	0:LIVING	1.64382
TCGA-X7-A8M4	mRNA High	0:LIVING	125.193
TCGA-X7-A8M5	mRNA High	0:LIVING	54.0816
TCGA-X7-A8M6	mRNA High	0:LIVING	150.409
TCGA-X7-A8M7	mRNA High	0:LIVING	64.8322
TCGA-X7-A8M8	mRNA High	0:LIVING	83.2758
TCGA-XH-A853	mRNA High	0:LIVING	40.1091
TCGA-XM-A8R8	mRNA High	0:LIVING	52.5364
TCGA-XM-A8R9	mRNA High	0:LIVING	48.92
TCGA-XM-A8RB	mRNA High	0:LIVING	37.6105
TCGA-XM-A8RC	mRNA Low	0:LIVING	97.4126
TCGA-XM-A8RD	mRNA High	0:LIVING	50.8268
TCGA-XM-A8RE	mRNA High	0:LIVING	13.8738
TCGA-XM-A8RF	mRNA Low	0:LIVING	26.2025
TCGA-XM-A8RG	mRNA Low	0:LIVING	12.6903
TCGA-XM-A8RH	mRNA High	0:LIVING	11.9341
TCGA-XM-A8RI	mRNA Low	0:LIVING	12.7231
TCGA-XM-A8RL	mRNA High	0:LIVING	84.2292
TCGA-XM-AAZ1	mRNA High	0:LIVING	13.0519
TCGA-XM-AAZ2	mRNA Low	0:LIVING	32.2517
TCGA-XM-AAZ3	mRNA Low	0:LIVING	37.8078
TCGA-XU-A92O	mRNA Low	0:LIVING	112.108
TCGA-XU-A92Q	mRNA Low	0:LIVING	35.901
TCGA-XU-A92T	mRNA Low	0:LIVING	45.2379
TCGA-XU-A92U	mRNA High	0:LIVING	149.982
TCGA-XU-A92V	mRNA Low	1:DECEASED	4.07667
TCGA-XU-A92W	mRNA High	0:LIVING	107.802
TCGA-XU-A92X	mRNA High	0:LIVING	77.0293
TCGA-XU-A92Y	mRNA High	1:DECEASED	114.673
TCGA-XU-A92Z	mRNA Low	0:LIVING	120.426
TCGA-XU-A930	mRNA Low	0:LIVING	82.6511
TCGA-XU-A931	mRNA Low	1:DECEASED	52.8981
TCGA-XU-A932	mRNA High	0:LIVING	70.6513
TCGA-XU-A933	mRNA Low	0:LIVING	58.8158
TCGA-XU-A936	mRNA Low	0:LIVING	21.1395
TCGA-XU-AAXW	mRNA High	0:LIVING	123.681
TCGA-XU-AAXX	mRNA High	0:LIVING	89.4566
TCGA-XU-AAXY	mRNA High	0:LIVING	62.1692
TCGA-XU-AAXZ	mRNA High	0:LIVING	50.531
TCGA-XU-AAY0	mRNA High	0:LIVING	49.3803
TCGA-XU-AAY1	mRNA High	0:LIVING	107.44
TCGA-YT-A95D	mRNA Low	0:LIVING	24.6573
TCGA-YT-A95E	mRNA High	0:LIVING	35.1777
TCGA-YT-A95F	mRNA Low	0:LIVING	25.4792
TCGA-YT-A95G	mRNA Low	0:LIVING	49.7748
TCGA-YT-A95H	mRNA High	0:LIVING	23.3751
TCGA-ZB-A961	mRNA Low	1:DECEASED	5.91774
TCGA-ZB-A962	mRNA Low	0:LIVING	54.1474
TCGA-ZB-A963	mRNA High	0:LIVING	48.7228
TCGA-ZB-A964	mRNA Low	0:LIVING	42.3119
TCGA-ZB-A965	mRNA Low	0:LIVING	26.8271
TCGA-ZB-A966	mRNA Low	1:DECEASED	12.4601
TCGA-ZB-A969	mRNA Low	0:LIVING	34.3887
TCGA-ZB-A96A	mRNA High	0:LIVING	77.3909
TCGA-ZB-A96B	mRNA High	0:LIVING	72.6896
TCGA-ZB-A96C	mRNA Low	0:LIVING	71.1115
TCGA-ZB-A96D	mRNA High	0:LIVING	64.4377
TCGA-ZB-A96E	mRNA Low	0:LIVING	59.8021
TCGA-ZB-A96F	mRNA High	0:LIVING	57.8953
TCGA-ZB-A96G	mRNA High	0:LIVING	52.7994
TCGA-ZB-A96H	mRNA Low	0:LIVING	49.446
TCGA-ZB-A96I	mRNA Low	0:LIVING	54.3446
TCGA-ZB-A96K	mRNA Low	0:LIVING	45.6324
TCGA-ZB-A96L	mRNA Low	0:LIVING	50.2679
TCGA-ZB-A96M	mRNA Low	0:LIVING	0.460269
TCGA-ZB-A96O	mRNA High	0:LIVING	34.5202
TCGA-ZB-A96P	mRNA High	0:LIVING	24.7559
TCGA-ZB-A96Q	mRNA Low	0:LIVING	22.1915
TCGA-ZB-A96R	mRNA High	0:LIVING	59.3089
TCGA-ZB-A96V	mRNA Low	0:LIVING	30.6408
TCGA-ZC-AAA7	mRNA Low	1:DECEASED	28.0435
TCGA-ZC-AAAA	mRNA High	0:LIVING	26.9257
TCGA-ZC-AAAF	mRNA High	0:LIVING	38.301
TCGA-ZC-AAAH	mRNA High	0:LIVING	16.3395
TCGA-ZL-A9V6	mRNA Low	0:LIVING	68.9088
TCGA-ZT-A8OM	mRNA High	0:LIVING	45.9611
TCGA-2H-A9GF	mRNA High	1:DECEASED	25.7751
TCGA-2H-A9GH	mRNA High	1:DECEASED	31.2654
TCGA-2H-A9GI	mRNA High	1:DECEASED	14.3012
TCGA-2H-A9GJ	mRNA High	1:DECEASED	58.5528
TCGA-2H-A9GK	mRNA High	1:DECEASED	7.62731
TCGA-2H-A9GL	mRNA High	1:DECEASED	5.91774
TCGA-2H-A9GM	mRNA High	1:DECEASED	13.9396
TCGA-2H-A9GN	mRNA Low	1:DECEASED	8.94237
TCGA-2H-A9GO	mRNA Low	1:DECEASED	16.2409
TCGA-2H-A9GQ	mRNA Low	1:DECEASED	4.20817
TCGA-2H-A9GR	mRNA High	1:DECEASED	32.449
TCGA-IC-A6RE	mRNA High	0:LIVING	7.69307
TCGA-IG-A3I8	mRNA Low	0:LIVING	33.2709
TCGA-IG-A3QL	mRNA Low	0:LIVING	35.2106
TCGA-IG-A3Y9	mRNA High	1:DECEASED	0.854785
TCGA-IG-A3YA	mRNA High	0:LIVING	20.7779
TCGA-IG-A3YB	mRNA High	0:LIVING	2.63011
TCGA-IG-A3YC	mRNA High	0:LIVING	20.1203
TCGA-IG-A4P3	mRNA High	1:DECEASED	18.6409
TCGA-IG-A4QS	mRNA High	1:DECEASED	3.87941
TCGA-IG-A4QT	mRNA High	1:DECEASED	9.30401
TCGA-IG-A50L	mRNA Low	0:LIVING	0.526022
TCGA-IG-A51D	mRNA High	0:LIVING	17.03
TCGA-IG-A5B8	mRNA Low	1:DECEASED	0.789032
TCGA-IG-A5S3	mRNA Low	0:LIVING	23.408
TCGA-IG-A625	mRNA Low	1:DECEASED	12.8218
TCGA-IG-A6QS	mRNA Low	1:DECEASED	9.96153
TCGA-IG-A7DP	mRNA High	0:LIVING	14.8601
TCGA-IG-A8O2	mRNA Low	1:DECEASED	4.66844
TCGA-IG-A97H	mRNA High	0:LIVING	14.4985
TCGA-IG-A97I	mRNA Low	0:LIVING	12.1643
TCGA-JY-A6F8	mRNA High	0:LIVING	122.103
TCGA-JY-A6FA	mRNA Low	1:DECEASED	44.7447
TCGA-JY-A6FB	mRNA Low	0:LIVING	60.3939
TCGA-JY-A6FD	mRNA Low	0:LIVING	68.0212
TCGA-JY-A6FE	mRNA High	1:DECEASED	3.68215
TCGA-JY-A6FG	mRNA Low	1:DECEASED	41.5228
TCGA-JY-A6FH	mRNA Low	0:LIVING	47.3748
TCGA-JY-A938	mRNA High	0:LIVING	34.8489
TCGA-JY-A939	mRNA High	0:LIVING	21.6984
TCGA-JY-A93C	mRNA High	0:LIVING	23.1778
TCGA-JY-A93D	mRNA High	1:DECEASED	31.5613
TCGA-JY-A93E	mRNA High	0:LIVING	25.2162
TCGA-JY-A93F	mRNA Low	0:LIVING	24.0326
TCGA-KH-A6WC	mRNA Low	0:LIVING	6.27938
TCGA-L5-A43C	mRNA High	0:LIVING	3.15613
TCGA-L5-A43E	mRNA High	0:LIVING	30.2462
TCGA-L5-A43H	mRNA Low	1:DECEASED	0.295887
TCGA-L5-A43I	mRNA High	1:DECEASED	18.2793
TCGA-L5-A43J	mRNA Low	1:DECEASED	4.3068
TCGA-L5-A43M	mRNA High	0:LIVING	8.94237
TCGA-L5-A4OE	mRNA Low	1:DECEASED	23.9997
TCGA-L5-A4OF	mRNA High	1:DECEASED	26.334
TCGA-L5-A4OG	mRNA High	0:LIVING	4.70132
TCGA-L5-A4OH	mRNA Low	0:LIVING	32.6133
TCGA-L5-A4OI	mRNA High	0:LIVING	19.9888
TCGA-L5-A4OJ	mRNA High	0:LIVING	21.008
TCGA-L5-A4OM	mRNA Low	1:DECEASED	47.9337
TCGA-L5-A4ON	mRNA High	1:DECEASED	18.345
TCGA-L5-A4OO	mRNA High	0:LIVING	3.32051
TCGA-L5-A4OP	mRNA High	0:LIVING	7.16704
TCGA-L5-A4OQ	mRNA High	1:DECEASED	1.38081
TCGA-L5-A4OR	mRNA Low	1:DECEASED	3.15613
TCGA-L5-A4OS	mRNA High	0:LIVING	58.5857
TCGA-L5-A4OT	mRNA High	1:DECEASED	4.89858
TCGA-L5-A4OU	mRNA High	0:LIVING	28.9969
TCGA-L5-A4OW	mRNA High	1:DECEASED	7.13417
TCGA-L5-A4OX	mRNA High	1:DECEASED	7.43006
TCGA-L5-A88S	mRNA High	0:LIVING	15.4848
TCGA-L5-A88V	mRNA Low	0:LIVING	2.59723
TCGA-L5-A88W	mRNA Low	1:DECEASED	25.1175
TCGA-L5-A88Y	mRNA High	0:LIVING	0.36164
TCGA-L5-A88Z	mRNA Low	0:LIVING	7.39718
TCGA-L5-A891	mRNA Low	0:LIVING	3.7479
TCGA-L5-A893	mRNA High	0:LIVING	3.02462
TCGA-L5-A8NE	mRNA High	0:LIVING	55.4953
TCGA-L5-A8NF	mRNA Low	1:DECEASED	2.66298
TCGA-L5-A8NG	mRNA High	0:LIVING	35.9667
TCGA-L5-A8NH	mRNA High	1:DECEASED	12.9204
TCGA-L5-A8NI	mRNA Low	1:DECEASED	13.4793
TCGA-L5-A8NJ	mRNA Low	0:LIVING	16.4711
TCGA-L5-A8NK	mRNA Low	0:LIVING	13.5451
TCGA-L5-A8NL	mRNA High	0:LIVING	13.2163
TCGA-L5-A8NM	mRNA High	1:DECEASED	7.75882
TCGA-L5-A8NN	mRNA High	0:LIVING	5.49035
TCGA-L5-A8NQ	mRNA High	1:DECEASED	21.3696
TCGA-L5-A8NR	mRNA Low	0:LIVING	8.71223
TCGA-L5-A8NS	mRNA High	0:LIVING	13.4136
TCGA-L5-A8NT	mRNA High	0:LIVING	27.123
TCGA-L5-A8NU	mRNA High	1:DECEASED	83.2429
TCGA-L5-A8NV	mRNA High	1:DECEASED	52.5693
TCGA-L5-A8NW	mRNA Low	1:DECEASED	46.0926
TCGA-L7-A56G	mRNA Low	1:DECEASED	10.8492
TCGA-L7-A6VZ	mRNA Low	0:LIVING	10.3561
TCGA-LN-A49K	mRNA Low	1:DECEASED	5.91774
TCGA-LN-A49L	mRNA High	1:DECEASED	10.4547
TCGA-LN-A49M	mRNA Low	0:LIVING	12.6574
TCGA-LN-A49N	mRNA High	0:LIVING	12.4273
TCGA-LN-A49O	mRNA High	0:LIVING	13.4136
TCGA-LN-A49P	mRNA High	0:LIVING	12.3286
TCGA-LN-A49R	mRNA High	0:LIVING	13.3807
TCGA-LN-A49S	mRNA Low	0:LIVING	13.1505
TCGA-LN-A49U	mRNA Low	0:LIVING	15.3533
TCGA-LN-A49V	mRNA Low	0:LIVING	12.5916
TCGA-LN-A49W	mRNA High	0:LIVING	13.2492
TCGA-LN-A49X	mRNA High	0:LIVING	12.6245
TCGA-LN-A49Y	mRNA Low	0:LIVING	12.4601
TCGA-LN-A4A1	mRNA High	0:LIVING	12.5916
TCGA-LN-A4A2	mRNA Low	0:LIVING	12.493
TCGA-LN-A4A3	mRNA Low	0:LIVING	12.756
TCGA-LN-A4A4	mRNA Low	0:LIVING	12.5916
TCGA-LN-A4A5	mRNA High	1:DECEASED	22.3888
TCGA-LN-A4A6	mRNA Low	0:LIVING	12.8547
TCGA-LN-A4A8	mRNA Low	0:LIVING	15.5176
TCGA-LN-A4A9	mRNA High	1:DECEASED	11.5396
TCGA-LN-A4MQ	mRNA Low	0:LIVING	12.3286
TCGA-LN-A4MR	mRNA Low	0:LIVING	13.2163
TCGA-LN-A5U5	mRNA Low	1:DECEASED	4.47118
TCGA-LN-A5U6	mRNA Low	0:LIVING	12.3286
TCGA-LN-A5U7	mRNA Low	0:LIVING	25.249
TCGA-LN-A7HV	mRNA Low	0:LIVING	10.5204
TCGA-LN-A7HW	mRNA Low	0:LIVING	11.9999
TCGA-LN-A7HX	mRNA Low	0:LIVING	12.23
TCGA-LN-A7HY	mRNA High	0:LIVING	12.0327
TCGA-LN-A7HZ	mRNA High	0:LIVING	13.1834
TCGA-LN-A8HZ	mRNA Low	0:LIVING	12.3286
TCGA-LN-A8I0	mRNA Low	0:LIVING	13.3807
TCGA-LN-A8I1	mRNA High	0:LIVING	13.1834
TCGA-LN-A9FO	mRNA High	0:LIVING	0.131505
TCGA-LN-A9FP	mRNA High	0:LIVING	12.0327
TCGA-LN-A9FQ	mRNA Low	0:LIVING	12.8547
TCGA-LN-A9FR	mRNA High	0:LIVING	12.2629
TCGA-M9-A5M8	mRNA High	0:LIVING	33.1065
TCGA-Q9-A6FU	mRNA Low	1:DECEASED	5.16159
TCGA-Q9-A6FW	mRNA Low	0:LIVING	7.82457
TCGA-R6-A6DN	mRNA Low	1:DECEASED	7.98895
TCGA-R6-A6DQ	mRNA High	1:DECEASED	7.59444
TCGA-R6-A6KZ	mRNA Low	1:DECEASED	5.06296
TCGA-R6-A6L4	mRNA Low	1:DECEASED	16.3067
TCGA-R6-A6L6	mRNA Low	1:DECEASED	7.03554
TCGA-R6-A6XG	mRNA High	0:LIVING	38.3996
TCGA-R6-A6XQ	mRNA Low	1:DECEASED	6.34514
TCGA-R6-A6Y0	mRNA High	0:LIVING	53.9501
TCGA-R6-A6Y2	mRNA High	1:DECEASED	9.30401
TCGA-R6-A8W5	mRNA High	1:DECEASED	15.7806
TCGA-R6-A8W8	mRNA Low	1:DECEASED	2.89312
TCGA-R6-A8WC	mRNA Low	0:LIVING	2.30134
TCGA-R6-A8WG	mRNA High	1:DECEASED	12.6903
TCGA-RE-A7BO	mRNA Low	1:DECEASED	7.00266
TCGA-S8-A6BV	mRNA High	0:LIVING	20.0217
TCGA-S8-A6BW	mRNA Low	0:LIVING	20.3833
TCGA-V5-A7RB	mRNA Low	1:DECEASED	5.29309
TCGA-V5-A7RC	mRNA Low	1:DECEASED	3.41914
TCGA-V5-A7RE	mRNA Low	0:LIVING	16.4382
TCGA-V5-AASV	mRNA High	0:LIVING	15.3533
TCGA-V5-AASW	mRNA Low	0:LIVING	9.27113
TCGA-V5-AASX	mRNA High	0:LIVING	8.97524
TCGA-VR-A8EO	mRNA Low	0:LIVING	25.8079
TCGA-VR-A8EP	mRNA Low	0:LIVING	27.0901
TCGA-VR-A8EQ	mRNA High	1:DECEASED	22.8162
TCGA-VR-A8ER	mRNA High	1:DECEASED	12.4273
TCGA-VR-A8ET	mRNA Low	1:DECEASED	1.54519
TCGA-VR-A8EU	mRNA High	1:DECEASED	18.3121
TCGA-VR-A8EW	mRNA Low	1:DECEASED	8.12046
TCGA-VR-A8EX	mRNA High	1:DECEASED	28.1093
TCGA-VR-A8EY	mRNA Low	0:LIVING	33.6983
TCGA-VR-A8EZ	mRNA Low	1:DECEASED	18.1806
TCGA-VR-A8Q7	mRNA Low	0:LIVING	52.2734
TCGA-VR-AA4D	mRNA Low	1:DECEASED	46.1913
TCGA-VR-AA4G	mRNA Low	0:LIVING	18.0491
TCGA-VR-AA7B	mRNA Low	0:LIVING	11.2437
TCGA-VR-AA7D	mRNA High	1:DECEASED	9.1725
TCGA-VR-AA7I	mRNA High	1:DECEASED	15.9122
TCGA-X8-AAAR	mRNA High	0:LIVING	18.2135
TCGA-XP-A8T6	mRNA Low	1:DECEASED	25.0847
TCGA-XP-A8T8	mRNA Low	0:LIVING	14.367
TCGA-Z6-A8JD	mRNA Low	0:LIVING	3.41914
TCGA-Z6-A8JE	mRNA Low	0:LIVING	2.10409
TCGA-Z6-A9VB	mRNA Low	0:LIVING	1.31505
TCGA-Z6-AAPN	mRNA High	0:LIVING	2.66298
TCGA-ZR-A9CJ	mRNA Low	1:DECEASED	19.7258
TCGA-05-4244	mRNA Low	0:LIVING	0
TCGA-05-4249	mRNA Low	0:LIVING	50.0707
TCGA-05-4250	mRNA Low	1:DECEASED	3.97804
TCGA-05-4382	mRNA High	0:LIVING	19.9559
TCGA-05-4384	mRNA High	0:LIVING	14.0053
TCGA-05-4389	mRNA High	0:LIVING	45.0077
TCGA-05-4390	mRNA Low	0:LIVING	37.0188
TCGA-05-4395	mRNA Low	1:DECEASED	0
TCGA-05-4396	mRNA Low	1:DECEASED	9.96153
TCGA-05-4397	mRNA Low	1:DECEASED	24.0326
TCGA-05-4398	mRNA High	0:LIVING	47.0461
TCGA-05-4402	mRNA High	1:DECEASED	8.02183
TCGA-05-4403	mRNA High	0:LIVING	19.0025
TCGA-05-4405	mRNA Low	0:LIVING	20.0546
TCGA-05-4410	mRNA High	0:LIVING	0
TCGA-05-4415	mRNA Low	1:DECEASED	2.99175
TCGA-05-4417	mRNA High	0:LIVING	14.9587
TCGA-05-4418	mRNA High	1:DECEASED	9.00812
TCGA-05-4420	mRNA Low	0:LIVING	29.9832
TCGA-05-4422	mRNA High	0:LIVING	11.9999
TCGA-05-4424	mRNA High	0:LIVING	30.0161
TCGA-05-4425	mRNA High	0:LIVING	21.9943
TCGA-05-4426	mRNA High	0:LIVING	26.0052
TCGA-05-4427	mRNA Low	0:LIVING	26.0052
TCGA-05-4430	mRNA High	0:LIVING	25.0189
TCGA-05-4432	mRNA High	0:LIVING	25.0189
TCGA-05-4433	mRNA High	0:LIVING	23.9997
TCGA-05-4434	mRNA High	1:DECEASED	15.0245
TCGA-05-5423	mRNA High	0:LIVING	4.96433
TCGA-05-5425	mRNA High	0:LIVING	28.9969
TCGA-05-5428	mRNA Low	0:LIVING	22.0272
TCGA-05-5429	mRNA High	1:DECEASED	9.041
TCGA-05-5715	mRNA High	0:LIVING	2.03833
TCGA-35-3615	mRNA Low	0:LIVING	0.460269
TCGA-35-4122	mRNA High	0:LIVING	7.39718
TCGA-35-4123	mRNA High	0:LIVING	5.9835
TCGA-35-5375	mRNA Low	0:LIVING	8.67936
TCGA-38-4625	mRNA High	0:LIVING	97.7414
TCGA-38-4626	mRNA High	0:LIVING	120.788
TCGA-38-4627	mRNA High	1:DECEASED	37.7092
TCGA-38-4628	mRNA Low	1:DECEASED	49.0515
TCGA-38-4631	mRNA Low	1:DECEASED	11.6382
TCGA-38-4632	mRNA High	1:DECEASED	44.6132
TCGA-38-6178	mRNA Low	0:LIVING	14.7286
TCGA-38-7271	mRNA High	1:DECEASED	26.3011
TCGA-38-A44F	mRNA High	0:LIVING	4.37255
TCGA-44-2655	mRNA Low	0:LIVING	43.5283
TCGA-44-2656	mRNA High	0:LIVING	46.9803
TCGA-44-2657	mRNA High	0:LIVING	44.416
TCGA-44-2659	mRNA High	0:LIVING	44.942
TCGA-44-2662	mRNA High	0:LIVING	42.0817
TCGA-44-2665	mRNA High	0:LIVING	42.7721
TCGA-44-2666	mRNA Low	1:DECEASED	3.18901
TCGA-44-2668	mRNA High	1:DECEASED	25.0189
TCGA-44-3396	mRNA High	0:LIVING	37.1503
TCGA-44-3398	mRNA High	0:LIVING	38.2352
TCGA-44-3918	mRNA High	0:LIVING	34.0599
TCGA-44-3919	mRNA High	1:DECEASED	33.7311
TCGA-44-4112	mRNA Low	1:DECEASED	26.5641
TCGA-44-5643	mRNA Low	0:LIVING	33.3037
TCGA-44-5644	mRNA Low	0:LIVING	28.3723
TCGA-44-5645	mRNA High	0:LIVING	28.0107
TCGA-44-6145	mRNA High	0:LIVING	19.5614
TCGA-44-6146	mRNA Low	0:LIVING	23.934
TCGA-44-6148	mRNA Low	0:LIVING	23.145
TCGA-44-6774	mRNA High	0:LIVING	21.6326
TCGA-44-6775	mRNA High	0:LIVING	23.1778
TCGA-44-6776	mRNA Low	0:LIVING	86.0045
TCGA-44-6777	mRNA High	1:DECEASED	32.449
TCGA-44-6778	mRNA High	0:LIVING	61.2815
TCGA-44-6779	mRNA High	1:DECEASED	16.4382
TCGA-44-7659	mRNA Low	0:LIVING	22.7176
TCGA-44-7660	mRNA Low	0:LIVING	19.4628
TCGA-44-7661	mRNA High	1:DECEASED	18.3121
TCGA-44-7662	mRNA High	0:LIVING	7.16704
TCGA-44-7667	mRNA Low	0:LIVING	36.0654
TCGA-44-7669	mRNA High	1:DECEASED	18.871
TCGA-44-7670	mRNA Low	0:LIVING	28.9969
TCGA-44-7671	mRNA Low	0:LIVING	29.2271
TCGA-44-7672	mRNA High	0:LIVING	23.6381
TCGA-44-8117	mRNA Low	0:LIVING	12.6574
TCGA-44-8119	mRNA High	0:LIVING	9.36976
TCGA-44-8120	mRNA Low	0:LIVING	8.54785
TCGA-44-A479	mRNA High	0:LIVING	15.9779
TCGA-44-A47A	mRNA High	0:LIVING	15.3204
TCGA-44-A47B	mRNA Low	0:LIVING	9.43551
TCGA-44-A47G	mRNA High	0:LIVING	11.5396
TCGA-44-A4SS	mRNA High	0:LIVING	13.6437
TCGA-44-A4SU	mRNA Low	1:DECEASED	13.4464
TCGA-49-4486	mRNA Low	1:DECEASED	76.2074
TCGA-49-4487	mRNA High	1:DECEASED	28.1093
TCGA-49-4488	mRNA Low	1:DECEASED	28.5695
TCGA-49-4490	mRNA Low	1:DECEASED	12.6574
TCGA-49-4494	mRNA Low	1:DECEASED	35.5393
TCGA-49-4501	mRNA Low	1:DECEASED	46.7173
TCGA-49-4505	mRNA High	1:DECEASED	14.0711
TCGA-49-4506	mRNA Low	1:DECEASED	32.8435
TCGA-49-4507	mRNA High	1:DECEASED	8.81086
TCGA-49-4510	mRNA Low	1:DECEASED	29.4572
TCGA-49-4512	mRNA High	1:DECEASED	29.7531
TCGA-49-4514	mRNA Low	0:LIVING	55.8898
TCGA-49-6742	mRNA Low	1:DECEASED	16.0437
TCGA-49-6743	mRNA Low	0:LIVING	53.2926
TCGA-49-6744	mRNA High	0:LIVING	55.3309
TCGA-49-6745	mRNA High	0:LIVING	17.1615
TCGA-49-6761	mRNA Low	0:LIVING	11.6382
TCGA-49-6767	mRNA Low	0:LIVING	22.2573
TCGA-49-AAQV	mRNA Low	1:DECEASED	22.2573
TCGA-49-AAR0	mRNA High	0:LIVING	156.656
TCGA-49-AAR2	mRNA High	0:LIVING	73.117
TCGA-49-AAR3	mRNA High	0:LIVING	62.2349
TCGA-49-AAR4	mRNA High	1:DECEASED	28.8983
TCGA-49-AAR9	mRNA Low	1:DECEASED	8.54785
TCGA-49-AARE	mRNA Low	1:DECEASED	40.405
TCGA-49-AARN	mRNA High	1:DECEASED	37.3147
TCGA-49-AARO	mRNA High	0:LIVING	123.582
TCGA-49-AARQ	mRNA Low	0:LIVING	221.324
TCGA-49-AARR	mRNA High	0:LIVING	164.119
TCGA-4B-A93V	mRNA Low	1:DECEASED	9.86291
TCGA-50-5044	mRNA Low	1:DECEASED	20.5148
TCGA-50-5045	mRNA High	1:DECEASED	71.4732
TCGA-50-5049	mRNA High	0:LIVING	101.719
TCGA-50-5051	mRNA Low	1:DECEASED	15.7149
TCGA-50-5055	mRNA High	1:DECEASED	60.1637
TCGA-50-5066	mRNA High	0:LIVING	47.4077
TCGA-50-5068	mRNA High	1:DECEASED	49.2817
TCGA-50-5072	mRNA Low	1:DECEASED	8.21909
TCGA-50-5930	mRNA High	1:DECEASED	9.27113
TCGA-50-5931	mRNA Low	1:DECEASED	14.2683
TCGA-50-5932	mRNA Low	1:DECEASED	40.6023
TCGA-50-5933	mRNA High	1:DECEASED	78.6731
TCGA-50-5935	mRNA Low	1:DECEASED	21.4683
TCGA-50-5936	mRNA High	1:DECEASED	8.44922
TCGA-50-5939	mRNA High	1:DECEASED	15.1231
TCGA-50-5941	mRNA High	0:LIVING	48.4597
TCGA-50-5942	mRNA Low	0:LIVING	60.7226
TCGA-50-5944	mRNA Low	0:LIVING	57.5336
TCGA-50-5946	mRNA Low	0:LIVING	53.1611
TCGA-50-6590	mRNA High	1:DECEASED	42.3447
TCGA-50-6591	mRNA Low	1:DECEASED	3.91229
TCGA-50-6592	mRNA High	1:DECEASED	25.5449
TCGA-50-6593	mRNA High	1:DECEASED	11.0465
TCGA-50-6594	mRNA Low	1:DECEASED	12.1643
TCGA-50-6595	mRNA Low	1:DECEASED	6.21363
TCGA-50-6597	mRNA Low	1:DECEASED	41.6872
TCGA-50-6673	mRNA Low	1:DECEASED	0.72328
TCGA-50-7109	mRNA Low	1:DECEASED	10.1259
TCGA-50-8457	mRNA High	0:LIVING	36.9859
TCGA-50-8459	mRNA High	0:LIVING	36.7886
TCGA-50-8460	mRNA High	0:LIVING	27.2545
TCGA-53-7624	mRNA Low	1:DECEASED	34.29
TCGA-53-7626	mRNA High	1:DECEASED	30.5421
TCGA-53-7813	mRNA Low	0:LIVING	13.9396
TCGA-53-A4EZ	mRNA Low	0:LIVING	35.2106
TCGA-55-1592	mRNA High	1:DECEASED	23.0463
TCGA-55-1594	mRNA Low	0:LIVING	38.7283
TCGA-55-1595	mRNA Low	0:LIVING	48.6241
TCGA-55-1596	mRNA Low	0:LIVING	67.8897
TCGA-55-5899	mRNA High	0:LIVING	30.575
TCGA-55-6543	mRNA High	0:LIVING	14.3012
TCGA-55-6642	mRNA High	0:LIVING	80.5142
TCGA-55-6712	mRNA High	1:DECEASED	5.62186
TCGA-55-6968	mRNA High	1:DECEASED	42.5091
TCGA-55-6969	mRNA High	0:LIVING	40.7338
TCGA-55-6970	mRNA High	1:DECEASED	15.2546
TCGA-55-6971	mRNA High	0:LIVING	46.0269
TCGA-55-6972	mRNA Low	1:DECEASED	53.6542
TCGA-55-6975	mRNA Low	1:DECEASED	3.87941
TCGA-55-6978	mRNA High	1:DECEASED	5.78624
TCGA-55-6979	mRNA High	1:DECEASED	7.7917
TCGA-55-6980	mRNA High	0:LIVING	69.3362
TCGA-55-6981	mRNA Low	1:DECEASED	45.3365
TCGA-55-6982	mRNA High	1:DECEASED	32.712
TCGA-55-6983	mRNA High	0:LIVING	92.8099
TCGA-55-6984	mRNA High	1:DECEASED	24.986
TCGA-55-6985	mRNA High	0:LIVING	40.5365
TCGA-55-6986	mRNA Low	0:LIVING	107.21
TCGA-55-6987	mRNA High	0:LIVING	70.2568
TCGA-55-7227	mRNA High	1:DECEASED	31.2983
TCGA-55-7281	mRNA High	0:LIVING	28.6682
TCGA-55-7283	mRNA Low	0:LIVING	20.0217
TCGA-55-7284	mRNA High	1:DECEASED	7.98895
TCGA-55-7570	mRNA Low	0:LIVING	27.0901
TCGA-55-7573	mRNA High	0:LIVING	16.0108
TCGA-55-7574	mRNA High	1:DECEASED	32.712
TCGA-55-7576	mRNA Low	0:LIVING	22.0272
TCGA-55-7724	mRNA Low	0:LIVING	23.1778
TCGA-55-7725	mRNA Low	0:LIVING	14.5313
TCGA-55-7726	mRNA Low	0:LIVING	21.4354
TCGA-55-7727	mRNA Low	0:LIVING	3.91229
TCGA-55-7728	mRNA High	0:LIVING	23.145
TCGA-55-7815	mRNA Low	0:LIVING	25.4134
TCGA-55-7816	mRNA High	1:DECEASED	15.3861
TCGA-55-7903	mRNA Low	0:LIVING	18.6409
TCGA-55-7907	mRNA High	1:DECEASED	11.2766
TCGA-55-7910	mRNA Low	0:LIVING	34.1914
TCGA-55-7911	mRNA High	0:LIVING	17.6546
TCGA-55-7913	mRNA Low	1:DECEASED	18.4436
TCGA-55-7914	mRNA Low	1:DECEASED	6.14788
TCGA-55-7994	mRNA High	0:LIVING	19.8244
TCGA-55-7995	mRNA High	0:LIVING	29.2271
TCGA-55-8085	mRNA High	0:LIVING	29.7202
TCGA-55-8087	mRNA Low	0:LIVING	15.1889
TCGA-55-8089	mRNA High	1:DECEASED	23.0792
TCGA-55-8090	mRNA High	1:DECEASED	19.6601
TCGA-55-8091	mRNA High	0:LIVING	19.7258
TCGA-55-8092	mRNA High	1:DECEASED	5.06296
TCGA-55-8094	mRNA Low	0:LIVING	17.7861
TCGA-55-8096	mRNA High	1:DECEASED	23.6381
TCGA-55-8097	mRNA Low	0:LIVING	15.6491
TCGA-55-8203	mRNA High	0:LIVING	17.9834
TCGA-55-8204	mRNA Low	0:LIVING	16.9313
TCGA-55-8205	mRNA High	0:LIVING	19.6929
TCGA-55-8206	mRNA High	0:LIVING	29.1942
TCGA-55-8207	mRNA High	0:LIVING	32.1202
TCGA-55-8208	mRNA High	0:LIVING	22.1587
TCGA-55-8299	mRNA High	1:DECEASED	15.419
TCGA-55-8301	mRNA High	0:LIVING	17.556
TCGA-55-8302	mRNA High	0:LIVING	15.7149
TCGA-55-8505	mRNA Low	0:LIVING	14.4656
TCGA-55-8506	mRNA High	0:LIVING	0.36164
TCGA-55-8507	mRNA Low	0:LIVING	13.7423
TCGA-55-8508	mRNA High	0:LIVING	20.2847
TCGA-55-8510	mRNA High	0:LIVING	17.7204
TCGA-55-8511	mRNA High	0:LIVING	18.1477
TCGA-55-8512	mRNA Low	1:DECEASED	19.9559
TCGA-55-8513	mRNA High	0:LIVING	26.0052
TCGA-55-8514	mRNA High	0:LIVING	17.0957
TCGA-55-8614	mRNA Low	0:LIVING	17.6217
TCGA-55-8615	mRNA Low	0:LIVING	14.6629
TCGA-55-8616	mRNA Low	0:LIVING	1.57806
TCGA-55-8619	mRNA High	0:LIVING	13.6766
TCGA-55-8620	mRNA High	1:DECEASED	12.3286
TCGA-55-8621	mRNA High	0:LIVING	16.9313
TCGA-55-A48X	mRNA High	0:LIVING	22.6518
TCGA-55-A48Y	mRNA Low	0:LIVING	20.7121
TCGA-55-A48Z	mRNA High	0:LIVING	21.4025
TCGA-55-A490	mRNA High	1:DECEASED	3.25476
TCGA-55-A491	mRNA High	0:LIVING	20.5806
TCGA-55-A492	mRNA Low	0:LIVING	19.5943
TCGA-55-A493	mRNA High	0:LIVING	0.920538
TCGA-55-A494	mRNA Low	0:LIVING	15.8135
TCGA-55-A4DF	mRNA High	1:DECEASED	20.1861
TCGA-55-A4DG	mRNA Low	0:LIVING	19.9888
TCGA-55-A57B	mRNA High	0:LIVING	17.9505
TCGA-62-8394	mRNA Low	1:DECEASED	4.56981
TCGA-62-8395	mRNA Low	0:LIVING	39.9776
TCGA-62-8397	mRNA Low	0:LIVING	42.3776
TCGA-62-8398	mRNA Low	1:DECEASED	14.5971
TCGA-62-8399	mRNA Low	0:LIVING	88.6346
TCGA-62-8402	mRNA High	1:DECEASED	49.2488
TCGA-62-A46O	mRNA Low	1:DECEASED	47.8022
TCGA-62-A46P	mRNA Low	1:DECEASED	19.5286
TCGA-62-A46R	mRNA High	1:DECEASED	56.7117
TCGA-62-A46S	mRNA Low	1:DECEASED	54.3446
TCGA-62-A46U	mRNA High	0:LIVING	67.9554
TCGA-62-A46V	mRNA Low	0:LIVING	72.2951
TCGA-62-A46Y	mRNA High	1:DECEASED	13.6108
TCGA-62-A470	mRNA Low	1:DECEASED	39.2544
TCGA-62-A471	mRNA Low	0:LIVING	40.9639
TCGA-62-A472	mRNA High	0:LIVING	29.9175
TCGA-64-1676	mRNA High	0:LIVING	56.8103
TCGA-64-1677	mRNA Low	1:DECEASED	20.6463
TCGA-64-1678	mRNA Low	0:LIVING	39.09
TCGA-64-1679	mRNA High	0:LIVING	81.7964
TCGA-64-1680	mRNA Low	0:LIVING	37.0188
TCGA-64-1681	mRNA Low	1:DECEASED	38.3667
TCGA-64-5774	mRNA Low	0:LIVING	87.9771
TCGA-64-5775	mRNA Low	1:DECEASED	2.03833
TCGA-64-5778	mRNA High	0:LIVING	42.9036
TCGA-64-5779	mRNA Low	0:LIVING	28.4052
TCGA-64-5781	mRNA Low	0:LIVING	51.2542
TCGA-64-5815	mRNA High	0:LIVING	28.4709
TCGA-67-3770	mRNA Low	0:LIVING	20.0546
TCGA-67-3771	mRNA High	0:LIVING	20.0546
TCGA-67-3772	mRNA Low	0:LIVING	18.8381
TCGA-67-3773	mRNA High	0:LIVING	14.0382
TCGA-67-3774	mRNA Low	0:LIVING	12.6574
TCGA-67-4679	mRNA Low	0:LIVING	14.7286
TCGA-67-6215	mRNA Low	0:LIVING	5.72049
TCGA-67-6216	mRNA Low	0:LIVING	4.63557
TCGA-67-6217	mRNA Low	0:LIVING	13.8738
TCGA-69-7760	mRNA Low	0:LIVING	6.64102
TCGA-69-7761	mRNA High	0:LIVING	6.115
TCGA-69-7763	mRNA Low	0:LIVING	22.6847
TCGA-69-7764	mRNA Low	0:LIVING	13.6108
TCGA-69-7765	mRNA Low	0:LIVING	5.4246
TCGA-69-7973	mRNA Low	0:LIVING	7.56156
TCGA-69-7974	mRNA High	0:LIVING	6.04925
TCGA-69-7978	mRNA High	0:LIVING	4.40543
TCGA-69-7979	mRNA Low	0:LIVING	13.4136
TCGA-69-7980	mRNA High	0:LIVING	13.5122
TCGA-69-8253	mRNA Low	0:LIVING	14.0053
TCGA-69-8254	mRNA High	0:LIVING	13.4464
TCGA-69-8255	mRNA High	0:LIVING	4.24105
TCGA-69-8453	mRNA High	0:LIVING	26.7285
TCGA-69-A59K	mRNA High	0:LIVING	19.4299
TCGA-71-6725	mRNA Low	0:LIVING	8.41635
TCGA-71-8520	mRNA Low	1:DECEASED	6.90403
TCGA-73-4658	mRNA High	1:DECEASED	52.6022
TCGA-73-4659	mRNA High	1:DECEASED	23.3751
TCGA-73-4662	mRNA High	0:LIVING	82.684
TCGA-73-4666	mRNA High	0:LIVING	26.3011
TCGA-73-4668	mRNA Low	0:LIVING	15.3533
TCGA-73-4670	mRNA Low	0:LIVING	4.3068
TCGA-73-4675	mRNA Low	1:DECEASED	30.312
TCGA-73-4676	mRNA Low	1:DECEASED	9.23825
TCGA-73-4677	mRNA Low	1:DECEASED	1.2493
TCGA-73-7498	mRNA Low	0:LIVING	39.09
TCGA-73-7499	mRNA High	1:DECEASED	50.3337
TCGA-73-A9RS	mRNA Low	1:DECEASED	11.178
TCGA-75-5125	mRNA High	1:DECEASED	66.6404
TCGA-75-5146	mRNA Low	0:LIVING	77.8512
TCGA-75-5147	mRNA High	0:LIVING	43.8242
TCGA-75-6206	mRNA High	0:LIVING	85.1498
TCGA-75-6212	mRNA High	1:DECEASED	49.8405
TCGA-75-6214	mRNA Low	1:DECEASED	36.6571
TCGA-75-7025	mRNA Low	0:LIVING	108.656
TCGA-75-7027	mRNA Low	0:LIVING	100.569
TCGA-78-7143	mRNA Low	1:DECEASED	163.1
TCGA-78-7145	mRNA Low	1:DECEASED	27.1559
TCGA-78-7146	mRNA Low	1:DECEASED	5.68761
TCGA-78-7147	mRNA Low	1:DECEASED	19.2655
TCGA-78-7148	mRNA Low	1:DECEASED	20.5806
TCGA-78-7149	mRNA Low	0:LIVING	129.533
TCGA-78-7150	mRNA Low	1:DECEASED	21.8957
TCGA-78-7152	mRNA Low	1:DECEASED	39.9448
TCGA-78-7153	mRNA Low	0:LIVING	119.506
TCGA-78-7154	mRNA Low	1:DECEASED	19.4957
TCGA-78-7155	mRNA Low	1:DECEASED	38.4982
TCGA-78-7156	mRNA Low	1:DECEASED	32.0873
TCGA-78-7158	mRNA Low	1:DECEASED	5.88487
TCGA-78-7159	mRNA Low	0:LIVING	64.8979
TCGA-78-7160	mRNA High	1:DECEASED	22.9148
TCGA-78-7161	mRNA Low	1:DECEASED	9.56702
TCGA-78-7162	mRNA Low	1:DECEASED	104.185
TCGA-78-7163	mRNA Low	0:LIVING	238.288
TCGA-78-7166	mRNA Low	1:DECEASED	8.4821
TCGA-78-7167	mRNA Low	1:DECEASED	88.1415
TCGA-78-7220	mRNA Low	1:DECEASED	26.5312
TCGA-78-7535	mRNA High	1:DECEASED	31.1997
TCGA-78-7536	mRNA High	1:DECEASED	8.02183
TCGA-78-7537	mRNA Low	1:DECEASED	53.3254
TCGA-78-7539	mRNA High	0:LIVING	26.0052
TCGA-78-7540	mRNA High	1:DECEASED	39.353
TCGA-78-7542	mRNA Low	1:DECEASED	10.5533
TCGA-78-7633	mRNA Low	1:DECEASED	50.2351
TCGA-78-8640	mRNA High	0:LIVING	232.173
TCGA-78-8648	mRNA High	1:DECEASED	39.7475
TCGA-78-8655	mRNA High	0:LIVING	77.5882
TCGA-78-8660	mRNA High	1:DECEASED	10.5533
TCGA-78-8662	mRNA Low	1:DECEASED	110.497
TCGA-80-5608	mRNA Low	0:LIVING	93.1058
TCGA-80-5611	mRNA High	0:LIVING	85.3141
TCGA-83-5908	mRNA High	0:LIVING	27.0901
TCGA-86-6562	mRNA Low	1:DECEASED	12.3615
TCGA-86-6851	mRNA High	0:LIVING	5.88487
TCGA-86-7701	mRNA High	0:LIVING	31.1339
TCGA-86-7711	mRNA High	1:DECEASED	34.3887
TCGA-86-7713	mRNA Low	0:LIVING	38.0379
TCGA-86-7714	mRNA Low	1:DECEASED	20.5477
TCGA-86-7953	mRNA High	0:LIVING	32.7777
TCGA-86-7954	mRNA High	0:LIVING	19.8902
TCGA-86-7955	mRNA Low	0:LIVING	35.2434
TCGA-86-8054	mRNA Low	0:LIVING	37.7421
TCGA-86-8055	mRNA High	1:DECEASED	4.07667
TCGA-86-8056	mRNA Low	0:LIVING	4.56981
TCGA-86-8073	mRNA Low	0:LIVING	24.3285
TCGA-86-8074	mRNA Low	0:LIVING	0.789032
TCGA-86-8075	mRNA High	1:DECEASED	22.8162
TCGA-86-8076	mRNA High	0:LIVING	32.6462
TCGA-86-8278	mRNA Low	0:LIVING	31.0353
TCGA-86-8279	mRNA Low	0:LIVING	31.1997
TCGA-86-8280	mRNA High	0:LIVING	23.0463
TCGA-86-8281	mRNA Low	0:LIVING	0
TCGA-86-8358	mRNA Low	0:LIVING	21.4683
TCGA-86-8359	mRNA Low	1:DECEASED	14.5971
TCGA-86-8585	mRNA High	0:LIVING	11.6054
TCGA-86-8668	mRNA High	0:LIVING	13.9067
TCGA-86-8669	mRNA High	0:LIVING	30.838
TCGA-86-8671	mRNA High	0:LIVING	27.5833
TCGA-86-8672	mRNA High	1:DECEASED	0.624651
TCGA-86-8673	mRNA Low	0:LIVING	28.3394
TCGA-86-8674	mRNA Low	0:LIVING	26.4983
TCGA-86-A456	mRNA High	0:LIVING	29.4572
TCGA-86-A4D0	mRNA Low	1:DECEASED	3.81366
TCGA-86-A4JF	mRNA High	1:DECEASED	24.2299
TCGA-86-A4P7	mRNA High	0:LIVING	13.6437
TCGA-86-A4P8	mRNA High	0:LIVING	26.4655
TCGA-91-6828	mRNA High	0:LIVING	10.6191
TCGA-91-6829	mRNA Low	1:DECEASED	41.3585
TCGA-91-6830	mRNA Low	0:LIVING	1.97258
TCGA-91-6831	mRNA High	0:LIVING	10.1917
TCGA-91-6835	mRNA High	0:LIVING	2.59723
TCGA-91-6836	mRNA Low	0:LIVING	13.7094
TCGA-91-6840	mRNA Low	0:LIVING	12.23
TCGA-91-6847	mRNA Low	0:LIVING	27.6819
TCGA-91-6848	mRNA High	0:LIVING	7.3643
TCGA-91-6849	mRNA High	0:LIVING	1.15067
TCGA-91-7771	mRNA High	0:LIVING	16.1752
TCGA-91-8496	mRNA High	0:LIVING	16.6026
TCGA-91-8497	mRNA High	1:DECEASED	14.2683
TCGA-91-8499	mRNA Low	0:LIVING	1.18355
TCGA-91-A4BC	mRNA High	0:LIVING	1.44656
TCGA-91-A4BD	mRNA High	0:LIVING	19.8244
TCGA-93-7347	mRNA High	0:LIVING	22.4545
TCGA-93-7348	mRNA Low	0:LIVING	17.4573
TCGA-93-8067	mRNA Low	0:LIVING	6.115
TCGA-93-A4JN	mRNA High	0:LIVING	23.6052
TCGA-93-A4JO	mRNA High	1:DECEASED	1.08492
TCGA-93-A4JP	mRNA High	0:LIVING	19.0025
TCGA-93-A4JQ	mRNA High	0:LIVING	17.293
TCGA-95-7039	mRNA Low	0:LIVING	41.8187
TCGA-95-7043	mRNA Low	1:DECEASED	16.5368
TCGA-95-7562	mRNA Low	1:DECEASED	2.86024
TCGA-95-7567	mRNA High	0:LIVING	18.6738
TCGA-95-7944	mRNA High	0:LIVING	12.3944
TCGA-95-7947	mRNA Low	0:LIVING	15.682
TCGA-95-7948	mRNA Low	0:LIVING	15.6491
TCGA-95-8039	mRNA High	0:LIVING	27.2874
TCGA-95-8494	mRNA High	0:LIVING	2.76161
TCGA-95-A4VK	mRNA Low	0:LIVING	21.4025
TCGA-95-A4VN	mRNA High	0:LIVING	18.1806
TCGA-95-A4VP	mRNA High	0:LIVING	19.8902
TCGA-97-7546	mRNA Low	0:LIVING	42.2461
TCGA-97-7547	mRNA Low	0:LIVING	64.602
TCGA-97-7552	mRNA High	0:LIVING	63.5171
TCGA-97-7553	mRNA High	0:LIVING	61.4788
TCGA-97-7554	mRNA Low	0:LIVING	25.4792
TCGA-97-7937	mRNA Low	0:LIVING	18.5423
TCGA-97-7938	mRNA Low	1:DECEASED	0.591774
TCGA-97-7941	mRNA High	0:LIVING	15.9122
TCGA-97-8171	mRNA Low	0:LIVING	18.6738
TCGA-97-8172	mRNA High	0:LIVING	17.9176
TCGA-97-8174	mRNA High	1:DECEASED	5.39172
TCGA-97-8175	mRNA High	0:LIVING	18.1149
TCGA-97-8176	mRNA Low	1:DECEASED	15.3861
TCGA-97-8177	mRNA High	0:LIVING	16.4053
TCGA-97-8179	mRNA Low	0:LIVING	14.3012
TCGA-97-8547	mRNA High	0:LIVING	21.5998
TCGA-97-8552	mRNA High	0:LIVING	20.5806
TCGA-97-A4LX	mRNA High	0:LIVING	20.1861
TCGA-97-A4M0	mRNA High	0:LIVING	21.4354
TCGA-97-A4M1	mRNA High	0:LIVING	19.7587
TCGA-97-A4M2	mRNA High	0:LIVING	20.5148
TCGA-97-A4M3	mRNA Low	0:LIVING	17.7532
TCGA-97-A4M5	mRNA High	0:LIVING	20.8436
TCGA-97-A4M6	mRNA High	0:LIVING	18.6738
TCGA-97-A4M7	mRNA High	0:LIVING	20.6792
TCGA-99-7458	mRNA High	0:LIVING	24.5586
TCGA-99-8025	mRNA Low	0:LIVING	34.8489
TCGA-99-8028	mRNA High	0:LIVING	36.7558
TCGA-99-8032	mRNA Low	0:LIVING	1.44656
TCGA-99-8033	mRNA Low	1:DECEASED	21.5669
TCGA-99-AA5R	mRNA High	0:LIVING	21.6326
TCGA-J2-8192	mRNA High	0:LIVING	24.2956
TCGA-J2-8194	mRNA Low	0:LIVING	23.8025
TCGA-J2-A4AD	mRNA Low	1:DECEASED	18.082
TCGA-J2-A4AE	mRNA Low	0:LIVING	35.4736
TCGA-J2-A4AG	mRNA High	0:LIVING	32.4818
TCGA-L4-A4E5	mRNA Low	0:LIVING	19.0025
TCGA-L4-A4E6	mRNA High	0:LIVING	14.3012
TCGA-L9-A443	mRNA Low	1:DECEASED	6.34514
TCGA-L9-A444	mRNA High	0:LIVING	10.093
TCGA-L9-A50W	mRNA Low	1:DECEASED	14.5313
TCGA-L9-A5IP	mRNA Low	1:DECEASED	1.90683
TCGA-L9-A743	mRNA High	0:LIVING	21.8299
TCGA-L9-A7SV	mRNA Low	0:LIVING	18.5751
TCGA-L9-A8F4	mRNA High	0:LIVING	15.6491
TCGA-MN-A4N1	mRNA Low	0:LIVING	27.1887
TCGA-MN-A4N4	mRNA Low	0:LIVING	38.6297
TCGA-MN-A4N5	mRNA High	0:LIVING	2.76161
TCGA-MP-A4SV	mRNA High	1:DECEASED	86.136
TCGA-MP-A4SW	mRNA High	1:DECEASED	58.4542
TCGA-MP-A4SY	mRNA High	1:DECEASED	49.3474
TCGA-MP-A4T4	mRNA High	1:DECEASED	86.0374
TCGA-MP-A4T6	mRNA High	1:DECEASED	58.8487
TCGA-MP-A4T7	mRNA High	1:DECEASED	5.49035
TCGA-MP-A4T8	mRNA Low	1:DECEASED	5.29309
TCGA-MP-A4T9	mRNA High	1:DECEASED	41.5886
TCGA-MP-A4TA	mRNA High	1:DECEASED	31.2325
TCGA-MP-A4TC	mRNA High	1:DECEASED	2.43285
TCGA-MP-A4TD	mRNA High	1:DECEASED	10.093
TCGA-MP-A4TE	mRNA Low	1:DECEASED	29.4572
TCGA-MP-A4TF	mRNA Low	1:DECEASED	11.0465
TCGA-MP-A4TH	mRNA High	0:LIVING	24.3614
TCGA-MP-A4TI	mRNA High	1:DECEASED	14.104
TCGA-MP-A4TJ	mRNA High	1:DECEASED	11.1451
TCGA-MP-A4TK	mRNA High	1:DECEASED	19.134
TCGA-MP-A5C7	mRNA Low	0:LIVING	73.906
TCGA-NJ-A4YF	mRNA Low	0:LIVING	71.0458
TCGA-NJ-A4YG	mRNA High	0:LIVING	74.3334
TCGA-NJ-A4YI	mRNA High	1:DECEASED	0.131505
TCGA-NJ-A4YP	mRNA Low	0:LIVING	1.64382
TCGA-NJ-A4YQ	mRNA High	0:LIVING	47.0789
TCGA-NJ-A55A	mRNA High	0:LIVING	0.493145
TCGA-NJ-A55O	mRNA High	0:LIVING	0.427393
TCGA-NJ-A55R	mRNA Low	0:LIVING	19.8244
TCGA-NJ-A7XG	mRNA Low	0:LIVING	20.2847
TCGA-O1-A52J	mRNA High	1:DECEASED	59.1117
TCGA-S2-AA1A	mRNA High	0:LIVING	16.8656
TCGA-P7-A5NX	mRNA Low	0:LIVING	26.8929
TCGA-P7-A5NY	mRNA Low	0:LIVING	31.4627
TCGA-P8-A5KC	mRNA High	0:LIVING	29.0298
TCGA-P8-A5KD	mRNA High	0:LIVING	4.04379
TCGA-P8-A6RX	mRNA High	0:LIVING	17.7532
TCGA-P8-A6RY	mRNA Low	0:LIVING	5.88487
TCGA-PR-A5PF	mRNA Low	0:LIVING	17.9505
TCGA-PR-A5PG	mRNA Low	0:LIVING	81.6977
TCGA-PR-A5PH	mRNA Low	0:LIVING	28.0764
TCGA-QR-A6GO	mRNA High	0:LIVING	35.0133
TCGA-QR-A6GR	mRNA Low	0:LIVING	23.1121
TCGA-QR-A6GS	mRNA High	0:LIVING	1.2493
TCGA-QR-A6GT	mRNA High	0:LIVING	137.588
TCGA-QR-A6GU	mRNA Low	0:LIVING	58.8815
TCGA-QR-A6GW	mRNA High	0:LIVING	16.1423
TCGA-QR-A6GX	mRNA Low	0:LIVING	19.0354
TCGA-QR-A6GY	mRNA Low	0:LIVING	1.05204
TCGA-QR-A6GZ	mRNA High	0:LIVING	30.5093
TCGA-QR-A6H0	mRNA High	0:LIVING	9.20538
TCGA-QR-A6H1	mRNA Low	0:LIVING	14.1697
TCGA-QR-A6H2	mRNA Low	0:LIVING	9.92866
TCGA-QR-A6H3	mRNA High	0:LIVING	14.2683
TCGA-QR-A6H4	mRNA High	0:LIVING	87.484
TCGA-QR-A6H5	mRNA High	0:LIVING	31.5284
TCGA-QR-A6H6	mRNA Low	0:LIVING	15.5834
TCGA-QR-A6ZZ	mRNA High	0:LIVING	1.57806
TCGA-QR-A700	mRNA Low	0:LIVING	32.1531
TCGA-QR-A702	mRNA Low	0:LIVING	1.28218
TCGA-QR-A703	mRNA High	0:LIVING	38.3667
TCGA-QR-A705	mRNA Low	0:LIVING	10.4218
TCGA-QR-A706	mRNA High	0:LIVING	4.10954
TCGA-QR-A707	mRNA Low	0:LIVING	13.0848
TCGA-QR-A708	mRNA High	0:LIVING	1.15067
TCGA-QR-A70A	mRNA High	0:LIVING	69.665
TCGA-QR-A70C	mRNA High	0:LIVING	116.185
TCGA-QR-A70D	mRNA Low	0:LIVING	0.230134
TCGA-QR-A70E	mRNA Low	0:LIVING	6.31226
TCGA-QR-A70G	mRNA High	0:LIVING	2.33422
TCGA-QR-A70H	mRNA Low	0:LIVING	26.8271
TCGA-QR-A70I	mRNA High	0:LIVING	29.9175
TCGA-QR-A70J	mRNA High	0:LIVING	13.1177
TCGA-QR-A70K	mRNA Low	0:LIVING	9.00812
TCGA-QR-A70M	mRNA Low	0:LIVING	33.9941
TCGA-QR-A70N	mRNA High	0:LIVING	1.41368
TCGA-QR-A70O	mRNA Low	0:LIVING	3.64928
TCGA-QR-A70P	mRNA Low	1:DECEASED	117.138
TCGA-QR-A70Q	mRNA Low	0:LIVING	4.60269
TCGA-QR-A70R	mRNA High	0:LIVING	14.2026
TCGA-QR-A70T	mRNA Low	0:LIVING	8.77799
TCGA-QR-A70U	mRNA Low	0:LIVING	48.4269
TCGA-QR-A70V	mRNA Low	0:LIVING	0.0657527
TCGA-QR-A70W	mRNA Low	0:LIVING	41.7858
TCGA-QR-A70X	mRNA High	0:LIVING	6.01637
TCGA-QR-A7IN	mRNA Low	0:LIVING	12.3944
TCGA-QR-A7IP	mRNA Low	0:LIVING	17.9505
TCGA-QT-A5XJ	mRNA Low	0:LIVING	36.2297
TCGA-QT-A5XK	mRNA High	0:LIVING	6.93691
TCGA-QT-A5XL	mRNA High	0:LIVING	1.8082
TCGA-QT-A5XM	mRNA High	0:LIVING	0.72328
TCGA-QT-A5XN	mRNA Low	0:LIVING	25.1833
TCGA-QT-A5XO	mRNA Low	0:LIVING	2.30134
TCGA-QT-A5XP	mRNA Low	0:LIVING	4.40543
TCGA-QT-A69Q	mRNA High	0:LIVING	0.789032
TCGA-QT-A7U0	mRNA High	0:LIVING	13.0848
TCGA-RM-A68T	mRNA High	0:LIVING	77.9827
TCGA-RM-A68W	mRNA High	0:LIVING	0.920538
TCGA-RT-A6Y9	mRNA High	0:LIVING	108.262
TCGA-RT-A6YA	mRNA High	0:LIVING	50.6296
TCGA-RT-A6YC	mRNA High	0:LIVING	8.08758
TCGA-RW-A67V	mRNA Low	0:LIVING	86.8922
TCGA-RW-A67W	mRNA High	0:LIVING	19.8573
TCGA-RW-A67X	mRNA High	0:LIVING	2.926
TCGA-RW-A67Y	mRNA Low	0:LIVING	7.10129
TCGA-RW-A680	mRNA Low	0:LIVING	47.6378
TCGA-RW-A681	mRNA Low	0:LIVING	37.5119
TCGA-RW-A684	mRNA Low	0:LIVING	1.05204
TCGA-RW-A685	mRNA High	0:LIVING	0.854785
TCGA-RW-A686	mRNA Low	0:LIVING	19.2984
TCGA-RW-A688	mRNA Low	0:LIVING	1.21643
TCGA-RW-A689	mRNA High	0:LIVING	27.2216
TCGA-RW-A68A	mRNA Low	0:LIVING	25.0518
TCGA-RW-A68B	mRNA Low	0:LIVING	23.9011
TCGA-RW-A68C	mRNA High	0:LIVING	6.27938
TCGA-RW-A68D	mRNA Low	0:LIVING	72.7882
TCGA-RW-A68F	mRNA Low	0:LIVING	44.5146
TCGA-RW-A68G	mRNA High	0:LIVING	41.8845
TCGA-RW-A7CZ	mRNA Low	0:LIVING	13.8738
TCGA-RW-A7D0	mRNA High	0:LIVING	11.5725
TCGA-RW-A8AZ	mRNA High	1:DECEASED	2.89312
TCGA-RX-A8JQ	mRNA Low	0:LIVING	20.0875
TCGA-S7-A7WL	mRNA High	0:LIVING	31.5942
TCGA-S7-A7WM	mRNA High	0:LIVING	36.5585
TCGA-S7-A7WN	mRNA High	0:LIVING	37.2489
TCGA-S7-A7WO	mRNA High	0:LIVING	35.5065
TCGA-S7-A7WP	mRNA High	0:LIVING	31.0353
TCGA-S7-A7WQ	mRNA High	0:LIVING	26.9586
TCGA-S7-A7WR	mRNA High	0:LIVING	40.7009
TCGA-S7-A7WT	mRNA Low	0:LIVING	42.7721
TCGA-S7-A7WU	mRNA Low	0:LIVING	30.5093
TCGA-S7-A7WV	mRNA High	0:LIVING	27.912
TCGA-S7-A7WW	mRNA High	0:LIVING	23.2107
TCGA-S7-A7WX	mRNA High	0:LIVING	25.3148
TCGA-S7-A7X0	mRNA High	0:LIVING	17.9505
TCGA-S7-A7X1	mRNA High	0:LIVING	18.9368
TCGA-S7-A7X2	mRNA High	0:LIVING	24.197
TCGA-SA-A6C2	mRNA Low	0:LIVING	9.7314
TCGA-SP-A6QC	mRNA High	0:LIVING	114.771
TCGA-SP-A6QD	mRNA Low	0:LIVING	109.248
TCGA-SP-A6QF	mRNA High	0:LIVING	82.6183
TCGA-SP-A6QG	mRNA Low	0:LIVING	79.4621
TCGA-SP-A6QH	mRNA High	0:LIVING	72.4266
TCGA-SP-A6QI	mRNA Low	0:LIVING	110.037
TCGA-SP-A6QJ	mRNA High	0:LIVING	15.5176
TCGA-SP-A6QK	mRNA High	0:LIVING	111.254
TCGA-SQ-A6I4	mRNA High	0:LIVING	1.41368
TCGA-SQ-A6I6	mRNA Low	0:LIVING	0.0986291
TCGA-SR-A6MP	mRNA Low	0:LIVING	51.2214
TCGA-SR-A6MQ	mRNA Low	0:LIVING	68.6129
TCGA-SR-A6MR	mRNA High	0:LIVING	79.1991
TCGA-SR-A6MS	mRNA Low	0:LIVING	81.9279
TCGA-SR-A6MT	mRNA Low	0:LIVING	106.75
TCGA-SR-A6MU	mRNA Low	0:LIVING	110.53
TCGA-SR-A6MV	mRNA High	0:LIVING	121.051
TCGA-SR-A6MX	mRNA Low	1:DECEASED	3.12325
TCGA-SR-A6MY	mRNA High	0:LIVING	24.6573
TCGA-SR-A6MZ	mRNA High	0:LIVING	26.2025
TCGA-SR-A6N0	mRNA High	0:LIVING	49.6104
TCGA-TT-A6YJ	mRNA Low	0:LIVING	4.33968
TCGA-TT-A6YK	mRNA High	0:LIVING	37.3475
TCGA-TT-A6YN	mRNA Low	0:LIVING	19.9231
TCGA-TT-A6YO	mRNA High	0:LIVING	13.3149
TCGA-TT-A6YP	mRNA High	0:LIVING	42.4762
TCGA-W2-A7H5	mRNA Low	0:LIVING	20.0875
TCGA-W2-A7H7	mRNA High	0:LIVING	17.1615
TCGA-W2-A7HA	mRNA High	0:LIVING	1.18355
TCGA-W2-A7HB	mRNA Low	0:LIVING	19.8573
TCGA-W2-A7HC	mRNA High	0:LIVING	14.4327
TCGA-W2-A7HD	mRNA Low	0:LIVING	18.4436
TCGA-W2-A7HE	mRNA High	0:LIVING	16.6026
TCGA-W2-A7HF	mRNA Low	0:LIVING	17.6875
TCGA-W2-A7HH	mRNA Low	0:LIVING	25.6107
TCGA-W2-A7UY	mRNA High	0:LIVING	14.7944
TCGA-WB-A80K	mRNA Low	0:LIVING	41.2598
TCGA-WB-A80L	mRNA Low	0:LIVING	34.2572
TCGA-WB-A80M	mRNA Low	0:LIVING	4.47118
TCGA-WB-A80N	mRNA High	0:LIVING	4.73419
TCGA-WB-A80O	mRNA High	0:LIVING	25.512
TCGA-WB-A80P	mRNA High	0:LIVING	316.731
TCGA-WB-A80Q	mRNA Low	0:LIVING	127.56
TCGA-WB-A80V	mRNA Low	0:LIVING	29.1613
TCGA-WB-A80Y	mRNA Low	1:DECEASED	19.5943
TCGA-WB-A814	mRNA High	0:LIVING	74.0375
TCGA-WB-A815	mRNA High	0:LIVING	53.5885
TCGA-WB-A816	mRNA High	0:LIVING	41.2269
TCGA-WB-A817	mRNA Low	0:LIVING	43.068
TCGA-WB-A818	mRNA Low	0:LIVING	42.3447
TCGA-WB-A819	mRNA High	0:LIVING	33.8955
TCGA-WB-A81A	mRNA Low	0:LIVING	24.1641
TCGA-WB-A81D	mRNA High	0:LIVING	35.8352
TCGA-WB-A81E	mRNA High	0:LIVING	48.5255
TCGA-WB-A81F	mRNA High	0:LIVING	57.1062
TCGA-WB-A81G	mRNA Low	0:LIVING	38.7612
TCGA-WB-A81H	mRNA High	0:LIVING	63.9774
TCGA-WB-A81I	mRNA Low	0:LIVING	22.323
TCGA-WB-A81J	mRNA Low	0:LIVING	24.3614
TCGA-WB-A81K	mRNA High	0:LIVING	40.0434
TCGA-WB-A81M	mRNA Low	0:LIVING	45.8296
TCGA-WB-A81N	mRNA High	0:LIVING	62.0377
TCGA-WB-A81P	mRNA Low	0:LIVING	12.9862
TCGA-WB-A81Q	mRNA Low	1:DECEASED	24.8216
TCGA-WB-A81R	mRNA Low	0:LIVING	1.61094
TCGA-WB-A81S	mRNA High	0:LIVING	23.7696
TCGA-WB-A81T	mRNA High	0:LIVING	25.512
TCGA-WB-A81V	mRNA Low	0:LIVING	71.0458
TCGA-WB-A81W	mRNA Low	0:LIVING	78.2128
TCGA-WB-A821	mRNA Low	0:LIVING	93.1058
TCGA-WB-A822	mRNA High	0:LIVING	103.166
TCGA-XG-A823	mRNA High	0:LIVING	20.1861
TCGA-2W-A8YY	mRNA High	0:LIVING	17.5231
TCGA-4J-AA1J	mRNA Low	0:LIVING	17.819
TCGA-BI-A0VR	mRNA High	0:LIVING	49.4789
TCGA-BI-A0VS	mRNA High	0:LIVING	57.0405
TCGA-BI-A20A	mRNA High	0:LIVING	23.671
TCGA-C5-A0TN	mRNA Low	1:DECEASED	11.441
TCGA-C5-A1BE	mRNA Low	1:DECEASED	68.8431
TCGA-C5-A1BF	mRNA High	1:DECEASED	18.7395
TCGA-C5-A1BI	mRNA High	0:LIVING	36.5585
[truncated: 7,988 more rows]

## Sheet: 1f.i
FERMT1: DFS
	1	DFS_STATUS	DFS_MONTHS			This is a comparative survival analysis where the survival effect of high and low FERMT1 mRNA expressions are checked using GEPIA. • Go to: http://gepia.cancer-pku.cn/detail.php?gene=FERMT1&tag=survival • Select Disease Free survival • Select group cutoff as median • Set both high and low cut-off as 50% • Select all cancer datasets • Plot
TCGA-BJ-A0YZ	mRNA High	0:DiseaseFree	24.7888
TCGA-BJ-A0Z0	mRNA High	0:DiseaseFree	13.7752
TCGA-BJ-A0ZA	mRNA High	0:DiseaseFree	18.871
TCGA-BJ-A0ZC	mRNA High	0:DiseaseFree	11.5725
TCGA-BJ-A0ZJ	mRNA High	0:DiseaseFree	42.0817
TCGA-BJ-A18Y	mRNA High	0:DiseaseFree	51.3857
TCGA-BJ-A190	mRNA High	0:DiseaseFree	20.5806
TCGA-BJ-A191	mRNA Low	0:DiseaseFree	4.83282
TCGA-BJ-A28X	mRNA Low	1:Recurred/Progressed	16.2409
TCGA-BJ-A2N7	mRNA High	0:DiseaseFree	18.3779
TCGA-BJ-A2P4	mRNA High	0:DiseaseFree	12.8218
TCGA-BJ-A3F0	mRNA High	0:DiseaseFree	13.9396
TCGA-BJ-A3PR	mRNA High	0:DiseaseFree	36.3941
TCGA-BJ-A3PU	mRNA Low	1:Recurred/Progressed	5.72049
TCGA-BJ-A4O8	mRNA High	0:DiseaseFree	19.4299
TCGA-CE-A13K	mRNA Low	0:DiseaseFree	12.6574
TCGA-CE-A27D	mRNA High	0:DiseaseFree	12.2958
TCGA-CE-A3MD	mRNA High	0:DiseaseFree	12.7889
TCGA-CE-A3ME	mRNA Low	0:DiseaseFree	12.4601
TCGA-CE-A481	mRNA Low	0:DiseaseFree	11.3752
TCGA-CE-A482	mRNA High	0:DiseaseFree	10.6848
TCGA-CE-A483	mRNA Low	0:DiseaseFree	15.0245
TCGA-CE-A484	mRNA High	0:DiseaseFree	12.4273
TCGA-CE-A485	mRNA High	0:DiseaseFree	12.6574
TCGA-DE-A0XZ	mRNA Low	1:Recurred/Progressed	6.70678
TCGA-DE-A0Y2	mRNA Low	0:DiseaseFree	21.6326
TCGA-DE-A2OL	mRNA Low	0:DiseaseFree	37.6434
TCGA-DE-A4M8	mRNA Low	0:DiseaseFree	18.5423
TCGA-DE-A4MA	mRNA Low	0:DiseaseFree	30.1147
TCGA-DE-A4MC	mRNA High	1:Recurred/Progressed	10.9149
TCGA-DE-A69J	mRNA Low	0:DiseaseFree	14.6957
TCGA-DJ-A13L	mRNA Low	0:DiseaseFree	9.96153
TCGA-DJ-A13M	mRNA High	0:DiseaseFree	48.7885
TCGA-DJ-A13O	mRNA High	0:DiseaseFree	38.1694
TCGA-DJ-A13P	mRNA Low	0:DiseaseFree	169.313
TCGA-DJ-A13R	mRNA High	0:DiseaseFree	18.5751
TCGA-DJ-A13S	mRNA High	0:DiseaseFree	8.71223
TCGA-DJ-A13T	mRNA Low	0:DiseaseFree	56.1857
TCGA-DJ-A13U	mRNA High	0:DiseaseFree	52.2734
TCGA-DJ-A13V	mRNA Low	0:DiseaseFree	43.1667
TCGA-DJ-A13W	mRNA Low	0:DiseaseFree	52.372
TCGA-DJ-A13X	mRNA Low	0:DiseaseFree	8.31772
TCGA-DJ-A1QD	mRNA Low	0:DiseaseFree	48.0652
TCGA-DJ-A1QE	mRNA High	0:DiseaseFree	135.911
TCGA-DJ-A1QF	mRNA Low	0:DiseaseFree	30.6079
TCGA-DJ-A1QG	mRNA Low	0:DiseaseFree	44.9748
TCGA-DJ-A1QI	mRNA Low	0:DiseaseFree	14.9587
TCGA-DJ-A1QL	mRNA High	0:DiseaseFree	17.5888
TCGA-DJ-A1QM	mRNA High	0:DiseaseFree	6.01637
TCGA-DJ-A1QN	mRNA Low	0:DiseaseFree	42.5749
TCGA-DJ-A1QO	mRNA High	0:DiseaseFree	47.4077
TCGA-DJ-A1QQ	mRNA High	0:DiseaseFree	17.556
TCGA-DJ-A2PN	mRNA High	0:DiseaseFree	10.093
TCGA-DJ-A2PO	mRNA High	0:DiseaseFree	7.98895
TCGA-DJ-A2PP	mRNA High	0:DiseaseFree	30.575
TCGA-DJ-A2PQ	mRNA Low	0:DiseaseFree	35.4078
TCGA-DJ-A2PR	mRNA Low	0:DiseaseFree	27.4518
TCGA-DJ-A2PS	mRNA High	0:DiseaseFree	26.2025
TCGA-DJ-A2PT	mRNA High	0:DiseaseFree	38.827
TCGA-DJ-A2PU	mRNA Low	0:DiseaseFree	33.9613
TCGA-DJ-A2PV	mRNA Low	0:DiseaseFree	31.9887
TCGA-DJ-A2PW	mRNA Low	0:DiseaseFree	34.8489
TCGA-DJ-A2PX	mRNA Low	0:DiseaseFree	28.9641
TCGA-DJ-A2PY	mRNA Low	0:DiseaseFree	8.77799
TCGA-DJ-A2PZ	mRNA High	0:DiseaseFree	8.41635
TCGA-DJ-A2Q0	mRNA High	0:DiseaseFree	34.3558
TCGA-DJ-A2Q1	mRNA High	0:DiseaseFree	37.7421
TCGA-DJ-A2Q2	mRNA High	0:DiseaseFree	43.9557
TCGA-DJ-A2Q3	mRNA High	0:DiseaseFree	40.2407
TCGA-DJ-A2Q4	mRNA Low	0:DiseaseFree	33.9284
TCGA-DJ-A2Q6	mRNA Low	0:DiseaseFree	36.4599
TCGA-DJ-A2Q7	mRNA Low	0:DiseaseFree	35.1119
TCGA-DJ-A2Q9	mRNA High	0:DiseaseFree	35.901
TCGA-DJ-A2QA	mRNA Low	0:DiseaseFree	33.5339
TCGA-DJ-A2QC	mRNA Low	0:DiseaseFree	39.9448
TCGA-DJ-A3UK	mRNA Low	0:DiseaseFree	36.9201
TCGA-DJ-A3UM	mRNA High	0:DiseaseFree	31.0353
TCGA-DJ-A3UN	mRNA Low	0:DiseaseFree	32.4161
TCGA-DJ-A3UP	mRNA High	0:DiseaseFree	16.4053
TCGA-DJ-A3UQ	mRNA Low	0:DiseaseFree	19.5614
TCGA-DJ-A3UR	mRNA Low	0:DiseaseFree	36.3284
TCGA-DJ-A3US	mRNA High	0:DiseaseFree	32.8106
TCGA-DJ-A3UT	mRNA High	0:DiseaseFree	36.3284
TCGA-DJ-A3UW	mRNA High	0:DiseaseFree	59.5719
TCGA-DJ-A3UX	mRNA High	0:DiseaseFree	11.3423
TCGA-DJ-A3UY	mRNA High	0:DiseaseFree	35.8681
TCGA-DJ-A3UZ	mRNA High	0:DiseaseFree	40.9639
TCGA-DJ-A3V2	mRNA Low	0:DiseaseFree	20.219
TCGA-DJ-A3V3	mRNA Low	0:DiseaseFree	30.6079
TCGA-DJ-A3V4	mRNA High	0:DiseaseFree	42.542
TCGA-DJ-A3V7	mRNA High	0:DiseaseFree	23.2107
TCGA-DJ-A3V8	mRNA High	0:DiseaseFree	21.271
TCGA-DJ-A3VA	mRNA Low	0:DiseaseFree	24.8216
TCGA-DJ-A3VB	mRNA Low	0:DiseaseFree	22.9148
TCGA-DJ-A3VD	mRNA High	0:DiseaseFree	40.7009
TCGA-DJ-A3VE	mRNA Low	0:DiseaseFree	18.9697
TCGA-DJ-A3VG	mRNA High	0:DiseaseFree	35.6708
TCGA-DJ-A3VI	mRNA Low	0:DiseaseFree	3.12325
TCGA-DJ-A3VJ	mRNA Low	0:DiseaseFree	36.427
TCGA-DJ-A3VK	mRNA Low	0:DiseaseFree	24.7559
TCGA-DJ-A3VL	mRNA Low	0:DiseaseFree	23.4408
TCGA-DJ-A3VM	mRNA High	0:DiseaseFree	27.6161
TCGA-DJ-A4UL	mRNA Low	0:DiseaseFree	30.8709
TCGA-DJ-A4UP	mRNA High	0:DiseaseFree	30.1147
TCGA-DJ-A4UR	mRNA Low	1:Recurred/Progressed	3.71503
TCGA-DJ-A4UT	mRNA High	0:DiseaseFree	27.0572
TCGA-DJ-A4V0	mRNA High	0:DiseaseFree	35.5393
TCGA-DJ-A4V2	mRNA High	0:DiseaseFree	3.12325
TCGA-DJ-A4V4	mRNA High	0:DiseaseFree	15.8135
TCGA-DO-A1K0	mRNA Low	1:Recurred/Progressed	18.9697
TCGA-E3-A3DY	mRNA Low	0:DiseaseFree	92.5469
TCGA-E3-A3DZ	mRNA High	0:DiseaseFree	47.2104
TCGA-E3-A3E0	mRNA High	0:DiseaseFree	66.3774
TCGA-E3-A3E1	mRNA High	0:DiseaseFree	80.5142
TCGA-E3-A3E2	mRNA Low	0:DiseaseFree	63.1883
TCGA-E3-A3E3	mRNA Low	1:Recurred/Progressed	14.63
TCGA-E8-A2EA	mRNA High	0:DiseaseFree	35.6708
TCGA-E8-A413	mRNA High	0:DiseaseFree	29.9832
TCGA-E8-A414	mRNA High	0:DiseaseFree	31.4955
TCGA-E8-A415	mRNA High	0:DiseaseFree	31.0353
TCGA-E8-A416	mRNA High	0:DiseaseFree	31.2983
TCGA-E8-A417	mRNA High	0:DiseaseFree	30.838
TCGA-E8-A419	mRNA Low	0:DiseaseFree	25.4463
TCGA-E8-A432	mRNA Low	1:Recurred/Progressed	23.671
TCGA-E8-A433	mRNA Low	0:DiseaseFree	31.2654
TCGA-E8-A434	mRNA High	0:DiseaseFree	31.3312
TCGA-E8-A438	mRNA Low	0:DiseaseFree	33.501
TCGA-E8-A44K	mRNA High	0:DiseaseFree	31.0024
TCGA-E8-A44M	mRNA Low	0:DiseaseFree	30.1476
TCGA-EL-A3CL	mRNA Low	0:DiseaseFree	31.6599
TCGA-EL-A3CU	mRNA Low	0:DiseaseFree	157.149
TCGA-EL-A3CW	mRNA High	0:DiseaseFree	57.0076
TCGA-EL-A3CX	mRNA High	0:DiseaseFree	106.618
TCGA-EL-A3CY	mRNA Low	0:DiseaseFree	4.1753
TCGA-EL-A3D1	mRNA High	0:DiseaseFree	98.5304
TCGA-EL-A3GO	mRNA High	1:Recurred/Progressed	0.197258
TCGA-EL-A3GP	mRNA Low	0:DiseaseFree	49.5118
TCGA-EL-A3GQ	mRNA Low	0:DiseaseFree	50.2351
TCGA-EL-A3GR	mRNA High	0:DiseaseFree	115.1
TCGA-EL-A3GS	mRNA High	0:DiseaseFree	65.3911
TCGA-EL-A3GU	mRNA High	1:Recurred/Progressed	17.8847
TCGA-EL-A3GV	mRNA High	0:DiseaseFree	50.3666
TCGA-EL-A3GW	mRNA High	0:DiseaseFree	50.2022
TCGA-EL-A3GX	mRNA Low	1:Recurred/Progressed	14.4327
TCGA-EL-A3GY	mRNA High	0:DiseaseFree	101.128
TCGA-EL-A3GZ	mRNA Low	0:DiseaseFree	139.988
TCGA-EL-A3H1	mRNA Low	0:DiseaseFree	49.3145
TCGA-EL-A3H3	mRNA High	0:DiseaseFree	43.3639
TCGA-EL-A3H7	mRNA Low	0:DiseaseFree	139.001
TCGA-EL-A3H8	mRNA Low	0:DiseaseFree	150.475
TCGA-EL-A3MW	mRNA Low	0:DiseaseFree	108.656
TCGA-EL-A3N2	mRNA High	0:DiseaseFree	29.6545
TCGA-EL-A3N3	mRNA Low	0:DiseaseFree	178.288
TCGA-EL-A3T0	mRNA Low	0:DiseaseFree	142.519
TCGA-EL-A3T1	mRNA High	0:DiseaseFree	129.566
TCGA-EL-A3T2	mRNA High	1:Recurred/Progressed	29.6873
TCGA-EL-A3T3	mRNA Low	0:DiseaseFree	132.064
TCGA-EL-A3T6	mRNA Low	0:DiseaseFree	98.2345
TCGA-EL-A3T7	mRNA Low	0:DiseaseFree	41.2927
TCGA-EL-A3T8	mRNA Low	0:DiseaseFree	107.473
TCGA-EL-A3TA	mRNA High	0:DiseaseFree	66.9034
TCGA-EL-A3TB	mRNA High	0:DiseaseFree	82.8155
TCGA-EL-A3ZG	mRNA Low	0:DiseaseFree	89.5552
TCGA-EL-A3ZH	mRNA High	0:DiseaseFree	91.1661
TCGA-EL-A3ZK	mRNA High	0:DiseaseFree	51.7803
TCGA-EL-A3ZL	mRNA Low	0:DiseaseFree	62.3007
TCGA-EL-A3ZN	mRNA Low	0:DiseaseFree	53.0624
TCGA-EL-A3ZO	mRNA High	0:DiseaseFree	72.6896
TCGA-EL-A3ZP	mRNA High	0:DiseaseFree	65.4897
TCGA-EL-A3ZQ	mRNA Low	0:DiseaseFree	61.2158
TCGA-EL-A3ZR	mRNA High	0:DiseaseFree	60.1637
TCGA-EL-A3ZS	mRNA High	0:DiseaseFree	7.06842
TCGA-EL-A3ZT	mRNA High	0:DiseaseFree	59.4404
TCGA-EL-A4JV	mRNA High	0:DiseaseFree	57.4679
TCGA-EL-A4JW	mRNA High	0:DiseaseFree	34.7174
TCGA-EL-A4JX	mRNA High	0:DiseaseFree	45.9611
TCGA-EL-A4JZ	mRNA Low	0:DiseaseFree	61.0185
TCGA-EL-A4K1	mRNA Low	0:DiseaseFree	34.3887
TCGA-EL-A4K2	mRNA High	0:DiseaseFree	30.5093
TCGA-EL-A4K4	mRNA Low	0:DiseaseFree	53.3583
TCGA-EL-A4K7	mRNA Low	0:DiseaseFree	41.1283
TCGA-EL-A4K9	mRNA Low	0:DiseaseFree	47.8351
TCGA-EL-A4KD	mRNA Low	0:DiseaseFree	43.594
TCGA-EL-A4KG	mRNA Low	0:DiseaseFree	24.2956
TCGA-EL-A4KH	mRNA Low	0:DiseaseFree	27.0572
TCGA-EL-A4KI	mRNA Low	1:Recurred/Progressed	8.71223
TCGA-EM-A1CS	mRNA Low	0:DiseaseFree	26.86
TCGA-EM-A1CW	mRNA High	0:DiseaseFree	18.0491
TCGA-EM-A1YA	mRNA High	0:DiseaseFree	19.7916
TCGA-EM-A1YB	mRNA High	0:DiseaseFree	19.4628
TCGA-EM-A1YC	mRNA High	0:DiseaseFree	78.6074
TCGA-EM-A1YD	mRNA High	0:DiseaseFree	57.0076
TCGA-EM-A1YE	mRNA High	0:DiseaseFree	54.0816
TCGA-EM-A22L	mRNA High	0:DiseaseFree	10.4547
TCGA-EM-A22M	mRNA Low	0:DiseaseFree	14.5313
TCGA-EM-A22Q	mRNA High	0:DiseaseFree	14.2355
TCGA-EM-A2CJ	mRNA High	0:DiseaseFree	47.5721
TCGA-EM-A2CK	mRNA High	0:DiseaseFree	17.8847
TCGA-EM-A2CL	mRNA High	0:DiseaseFree	13.1834
TCGA-EM-A2CO	mRNA High	0:DiseaseFree	6.04925
TCGA-EM-A2CP	mRNA High	0:DiseaseFree	2.99175
TCGA-EM-A2CQ	mRNA High	0:DiseaseFree	12.2958
TCGA-EM-A2CR	mRNA Low	0:DiseaseFree	13.6437
TCGA-EM-A2CT	mRNA High	0:DiseaseFree	48.4597
TCGA-EM-A2CU	mRNA Low	0:DiseaseFree	13.1505
TCGA-EM-A2OV	mRNA High	0:DiseaseFree	22.1587
TCGA-EM-A2OW	mRNA High	0:DiseaseFree	40.3393
TCGA-EM-A2OY	mRNA High	0:DiseaseFree	32.3175
TCGA-EM-A2OZ	mRNA Low	0:DiseaseFree	33.9613
TCGA-EM-A2P0	mRNA High	0:DiseaseFree	17.5888
TCGA-EM-A2P1	mRNA Low	1:Recurred/Progressed	11.9341
TCGA-EM-A2P2	mRNA Low	0:DiseaseFree	17.293
TCGA-EM-A2P3	mRNA Low	0:DiseaseFree	14.5971
TCGA-EM-A3AI	mRNA High	0:DiseaseFree	22.5203
TCGA-EM-A3AK	mRNA Low	0:DiseaseFree	15.682
TCGA-EM-A3AL	mRNA Low	0:DiseaseFree	14.1368
TCGA-EM-A3AP	mRNA Low	0:DiseaseFree	8.35059
TCGA-EM-A3AQ	mRNA Low	0:DiseaseFree	29.7202
TCGA-EM-A3AR	mRNA High	0:DiseaseFree	37.2489
TCGA-EM-A3FJ	mRNA Low	0:DiseaseFree	27.9449
TCGA-EM-A3FK	mRNA Low	0:DiseaseFree	23.7696
TCGA-EM-A3FL	mRNA High	0:DiseaseFree	47.3748
TCGA-EM-A3FN	mRNA Low	0:DiseaseFree	12.0656
TCGA-EM-A3FO	mRNA Low	0:DiseaseFree	17.4902
TCGA-EM-A3FP	mRNA Low	0:DiseaseFree	17.3916
TCGA-EM-A3FQ	mRNA High	0:DiseaseFree	16.1752
TCGA-EM-A3FR	mRNA Low	0:DiseaseFree	15.0245
TCGA-EM-A3O3	mRNA High	0:DiseaseFree	14.4985
TCGA-EM-A3O6	mRNA High	0:DiseaseFree	15.0574
TCGA-EM-A3O7	mRNA Low	0:DiseaseFree	7.33143
TCGA-EM-A3O8	mRNA High	0:DiseaseFree	12.5259
TCGA-EM-A3O9	mRNA High	0:DiseaseFree	9.23825
TCGA-EM-A3OA	mRNA High	0:DiseaseFree	27.0244
TCGA-EM-A3OB	mRNA Low	0:DiseaseFree	38.6626
TCGA-EM-A3ST	mRNA Low	1:Recurred/Progressed	31.7586
TCGA-EM-A3SU	mRNA Low	0:DiseaseFree	29.9504
TCGA-EM-A3SY	mRNA High	0:DiseaseFree	13.5122
TCGA-EM-A3SZ	mRNA Low	0:DiseaseFree	12.7889
TCGA-EM-A4FH	mRNA High	0:DiseaseFree	29.3257
TCGA-EM-A4FK	mRNA High	0:DiseaseFree	21.3368
TCGA-EM-A4FO	mRNA Low	0:DiseaseFree	26.3668
TCGA-EM-A4FQ	mRNA Low	0:DiseaseFree	22.4545
TCGA-EM-A4FR	mRNA Low	0:DiseaseFree	21.534
TCGA-EM-A4FU	mRNA High	1:Recurred/Progressed	25.6764
TCGA-EM-A4FV	mRNA Low	0:DiseaseFree	24.46
TCGA-EM-A4G1	mRNA High	0:DiseaseFree	13.6766
TCGA-ET-A25G	mRNA High	0:DiseaseFree	81.9279
TCGA-ET-A25I	mRNA High	0:DiseaseFree	81.6977
TCGA-ET-A25J	mRNA High	0:DiseaseFree	77.5553
TCGA-ET-A25K	mRNA Low	0:DiseaseFree	70.4211
TCGA-ET-A25M	mRNA High	0:DiseaseFree	60.1966
TCGA-ET-A25N	mRNA High	0:DiseaseFree	63.3856
TCGA-ET-A25O	mRNA Low	0:DiseaseFree	65.2924
TCGA-ET-A25P	mRNA Low	0:DiseaseFree	18.3779
TCGA-ET-A25R	mRNA Low	0:DiseaseFree	63.4514
TCGA-ET-A2MX	mRNA High	0:DiseaseFree	88.4045
TCGA-ET-A2MY	mRNA Low	0:DiseaseFree	58.75
TCGA-ET-A2N0	mRNA High	0:DiseaseFree	52.6022
TCGA-ET-A39I	mRNA High	0:DiseaseFree	33.238
TCGA-ET-A39J	mRNA Low	0:DiseaseFree	106.092
TCGA-ET-A39L	mRNA Low	0:DiseaseFree	108.459
TCGA-ET-A39M	mRNA Low	0:DiseaseFree	84.8867
TCGA-ET-A39N	mRNA High	0:DiseaseFree	123.319
TCGA-ET-A39O	mRNA High	0:DiseaseFree	100.569
TCGA-ET-A39R	mRNA High	0:DiseaseFree	94.125
TCGA-ET-A39S	mRNA High	0:DiseaseFree	55.1008
TCGA-ET-A39T	mRNA High	0:DiseaseFree	98.2017
TCGA-ET-A3BN	mRNA High	0:DiseaseFree	28.2408
TCGA-ET-A3BP	mRNA Low	0:DiseaseFree	79.1005
TCGA-ET-A3BQ	mRNA Low	0:DiseaseFree	76.6348
TCGA-ET-A3BS	mRNA Low	0:DiseaseFree	5.78624
TCGA-ET-A3BU	mRNA Low	0:DiseaseFree	77.8183
TCGA-ET-A3BV	mRNA High	1:Recurred/Progressed	39.5831
TCGA-ET-A3BW	mRNA Low	0:DiseaseFree	46.6515
TCGA-ET-A3BX	mRNA High	0:DiseaseFree	52.4707
TCGA-ET-A3DO	mRNA Low	1:Recurred/Progressed	18.7395
TCGA-ET-A3DP	mRNA Low	0:DiseaseFree	94.5853
TCGA-ET-A3DQ	mRNA High	0:DiseaseFree	84.8539
TCGA-ET-A3DR	mRNA Low	0:DiseaseFree	80.5799
TCGA-ET-A3DS	mRNA High	0:DiseaseFree	66.8376
TCGA-ET-A3DT	mRNA Low	0:DiseaseFree	43.7255
TCGA-ET-A3DV	mRNA High	0:DiseaseFree	166.617
TCGA-ET-A3DW	mRNA Low	0:DiseaseFree	24.723
TCGA-ET-A40P	mRNA Low	0:DiseaseFree	43.9886
TCGA-ET-A40Q	mRNA Low	1:Recurred/Progressed	7.16704
TCGA-ET-A4KN	mRNA Low	0:DiseaseFree	33.1722
TCGA-ET-A4KQ	mRNA High	0:DiseaseFree	31.3969
TCGA-FE-A230	mRNA High	1:Recurred/Progressed	17.293
TCGA-FE-A232	mRNA High	0:DiseaseFree	79.6923
TCGA-FE-A233	mRNA Low	1:Recurred/Progressed	18.6409
TCGA-FE-A234	mRNA Low	1:Recurred/Progressed	15.8793
TCGA-FE-A235	mRNA Low	0:DiseaseFree	117.401
TCGA-FE-A236	mRNA High	0:DiseaseFree	66.7719
TCGA-FE-A237	mRNA Low	1:Recurred/Progressed	16.1752
TCGA-FE-A238	mRNA Low	1:Recurred/Progressed	14.1697
TCGA-FE-A239	mRNA Low	1:Recurred/Progressed	30.6736
TCGA-FE-A23A	mRNA Low	0:DiseaseFree	81.8292
TCGA-FE-A3PB	mRNA High	0:DiseaseFree	85.1498
TCGA-FE-A3PC	mRNA Low	0:DiseaseFree	85.6758
TCGA-FE-A3PD	mRNA Low	0:DiseaseFree	78.7717
TCGA-FK-A3S3	mRNA Low	0:DiseaseFree	71.0787
TCGA-FK-A3SB	mRNA Low	0:DiseaseFree	4.10954
TCGA-FK-A3SD	mRNA High	0:DiseaseFree	1.05204
TCGA-FK-A3SE	mRNA High	0:DiseaseFree	22.0272
TCGA-FK-A3SG	mRNA Low	0:DiseaseFree	0.920538
TCGA-FK-A3SH	mRNA Low	0:DiseaseFree	48.0981
TCGA-FY-A3BL	mRNA Low	0:DiseaseFree	20.4162
TCGA-FY-A3I4	mRNA High	0:DiseaseFree	17.819
TCGA-FY-A3I5	mRNA High	0:DiseaseFree	7.82457
TCGA-FY-A3NM	mRNA High	0:DiseaseFree	29.0956
TCGA-FY-A3NN	mRNA Low	0:DiseaseFree	0
TCGA-FY-A3NP	mRNA High	0:DiseaseFree	16.1423
TCGA-FY-A3ON	mRNA High	0:DiseaseFree	19.5614
TCGA-FY-A3R8	mRNA Low	0:DiseaseFree	15.682
TCGA-FY-A3R9	mRNA High	0:DiseaseFree	16.5697
TCGA-FY-A3RA	mRNA High	0:DiseaseFree	18.082
TCGA-FY-A3TY	mRNA High	0:DiseaseFree	23.3093
TCGA-FY-A3WA	mRNA High	0:DiseaseFree	17.0628
TCGA-FY-A3YR	mRNA High	0:DiseaseFree	17.3587
TCGA-FY-A40K	mRNA Low	0:DiseaseFree	15.156
TCGA-FY-A40M	mRNA High	0:DiseaseFree	22.4874
TCGA-FY-A40N	mRNA Low	0:DiseaseFree	19.0354
TCGA-FY-A76V	mRNA Low	0:DiseaseFree	1.67669
TCGA-IM-A3EB	mRNA High	0:DiseaseFree	48.92
TCGA-IM-A3ED	mRNA High	0:DiseaseFree	47.4077
TCGA-IM-A41Y	mRNA Low	0:DiseaseFree	21.8299
TCGA-IM-A41Z	mRNA High	0:DiseaseFree	31.101
TCGA-IM-A420	mRNA High	0:DiseaseFree	8.21909
TCGA-IM-A4EB	mRNA Low	0:DiseaseFree	25.6436
TCGA-J8-A3NZ	mRNA Low	0:DiseaseFree	17.2272
TCGA-J8-A3O0	mRNA High	0:DiseaseFree	43.1667
TCGA-J8-A3O1	mRNA Low	0:DiseaseFree	27.1887
TCGA-J8-A3YD	mRNA High	0:DiseaseFree	31.8243
TCGA-J8-A3YE	mRNA Low	0:DiseaseFree	27.8463
TCGA-J8-A3YF	mRNA Low	0:DiseaseFree	24.6901
TCGA-J8-A3YG	mRNA High	0:DiseaseFree	22.2902
TCGA-J8-A3YH	mRNA Low	0:DiseaseFree	5.75336
TCGA-J8-A42S	mRNA Low	0:DiseaseFree	2.46573
TCGA-J8-A4HW	mRNA High	0:DiseaseFree	2.59723
TCGA-KS-A41F	mRNA Low	0:DiseaseFree	143.571
TCGA-KS-A41I	mRNA High	0:DiseaseFree	15.9779
TCGA-KS-A41J	mRNA Low	0:DiseaseFree	15.682
TCGA-KS-A41L	mRNA High	0:DiseaseFree	113.851
TCGA-KS-A4I7	mRNA Low	0:DiseaseFree	32.449
TCGA-KS-A4I9	mRNA Low	0:DiseaseFree	87.3853
TCGA-KS-A4IB	mRNA High	0:DiseaseFree	84.7224
TCGA-KS-A4ID	mRNA High	0:DiseaseFree	33.238
TCGA-L6-A4EP	mRNA Low	0:DiseaseFree	33.4024
TCGA-L6-A4EQ	mRNA Low	0:DiseaseFree	40.3722
TCGA-MK-A4N6	mRNA Low	0:DiseaseFree	36.0982
TCGA-MK-A4N7	mRNA Low	0:DiseaseFree	32.449
TCGA-MK-A4N9	mRNA Low	0:DiseaseFree	30.2134
TCGA-BA-5153	mRNA High	1:Recurred/Progressed	50.0378
TCGA-BA-5556	mRNA High	0:DiseaseFree	23.8354
TCGA-BA-6869	mRNA Low	0:DiseaseFree	21.1724
TCGA-BA-7269	mRNA Low	0:DiseaseFree	41.8516
TCGA-BA-A4II	mRNA High	1:Recurred/Progressed	6.47664
TCGA-BA-A6DB	mRNA High	1:Recurred/Progressed	6.83828
TCGA-BA-A6DE	mRNA High	0:DiseaseFree	14.4656
TCGA-BA-A6DI	mRNA High	1:Recurred/Progressed	8.74511
TCGA-BA-A6DL	mRNA High	0:DiseaseFree	20.482
TCGA-BB-4228	mRNA Low	0:DiseaseFree	18.3779
TCGA-BB-7861	mRNA Low	0:DiseaseFree	22.4217
TCGA-BB-7863	mRNA High	0:DiseaseFree	33.6983
TCGA-BB-7866	mRNA Low	0:DiseaseFree	44.9748
TCGA-BB-A6UM	mRNA Low	0:DiseaseFree	12.9204
TCGA-C9-A47Z	mRNA High	0:DiseaseFree	6.27938
TCGA-C9-A480	mRNA High	0:DiseaseFree	12.6903
TCGA-CN-4722	mRNA High	0:DiseaseFree	48.7556
TCGA-CN-4725	mRNA High	0:DiseaseFree	38.0379
TCGA-CN-4733	mRNA High	0:DiseaseFree	52.1419
TCGA-CN-4734	mRNA High	0:DiseaseFree	55.561
TCGA-CN-4736	mRNA High	1:Recurred/Progressed	6.87116
TCGA-CN-5356	mRNA High	0:DiseaseFree	46.3228
TCGA-CN-5358	mRNA High	1:Recurred/Progressed	4.76707
TCGA-CN-5370	mRNA Low	1:Recurred/Progressed	4.04379
TCGA-CN-5373	mRNA High	0:DiseaseFree	52.0761
TCGA-CN-A498	mRNA High	1:Recurred/Progressed	6.115
TCGA-CN-A499	mRNA High	0:DiseaseFree	23.5723
TCGA-CN-A49B	mRNA Low	0:DiseaseFree	29.7202
TCGA-CQ-5323	mRNA High	0:DiseaseFree	48.1967
TCGA-CQ-5325	mRNA Low	1:Recurred/Progressed	6.70678
TCGA-CQ-5329	mRNA High	0:DiseaseFree	70.454
TCGA-CQ-5333	mRNA Low	1:Recurred/Progressed	5.78624
TCGA-CQ-6220	mRNA High	0:DiseaseFree	32.3832
TCGA-CQ-6229	mRNA High	0:DiseaseFree	38.7612
TCGA-CQ-7063	mRNA High	1:Recurred/Progressed	38.1366
TCGA-CQ-7065	mRNA High	1:Recurred/Progressed	7.56156
TCGA-CQ-7067	mRNA Low	0:DiseaseFree	16.7341
TCGA-CQ-7068	mRNA High	0:DiseaseFree	43.0351
TCGA-CQ-7069	mRNA High	0:DiseaseFree	41.8845
TCGA-CQ-A4C6	mRNA High	0:DiseaseFree	44.4817
TCGA-CQ-A4C9	mRNA High	1:Recurred/Progressed	9.43551
TCGA-CQ-A4CB	mRNA High	0:DiseaseFree	29.3586
TCGA-CQ-A4CE	mRNA High	0:DiseaseFree	29.4901
TCGA-CQ-A4CG	mRNA High	1:Recurred/Progressed	11.5067
TCGA-CQ-A4CI	mRNA High	1:Recurred/Progressed	16.9971
TCGA-CR-5247	mRNA High	0:DiseaseFree	11.7697
TCGA-CR-5249	mRNA High	0:DiseaseFree	37.8736
TCGA-CR-5250	mRNA High	0:DiseaseFree	26.2682
TCGA-CR-6487	mRNA Low	0:DiseaseFree	7.69307
TCGA-CR-6488	mRNA High	0:DiseaseFree	12.4601
TCGA-CR-7364	mRNA Low	0:DiseaseFree	47.1776
TCGA-CR-7370	mRNA High	0:DiseaseFree	3.45202
TCGA-CR-7372	mRNA High	0:DiseaseFree	24.9532
TCGA-CR-7376	mRNA Low	0:DiseaseFree	31.9558
TCGA-CR-7383	mRNA Low	1:Recurred/Progressed	14.9259
TCGA-CR-7389	mRNA High	0:DiseaseFree	12.8875
TCGA-CR-7391	mRNA High	0:DiseaseFree	30.0161
TCGA-CR-7393	mRNA High	0:DiseaseFree	32.6462
TCGA-CR-7395	mRNA High	0:DiseaseFree	30.575
TCGA-CR-7398	mRNA Low	0:DiseaseFree	5.12871
TCGA-CR-7401	mRNA High	0:DiseaseFree	35.4078
TCGA-CR-7402	mRNA Low	0:DiseaseFree	29.9504
TCGA-CV-5973	mRNA High	0:DiseaseFree	86.8264
TCGA-CV-6433	mRNA Low	0:DiseaseFree	21.0737
TCGA-CV-6940	mRNA High	0:DiseaseFree	26.4326
TCGA-CV-6941	mRNA Low	0:DiseaseFree	11.2437
TCGA-CV-6942	mRNA Low	0:DiseaseFree	140.777
TCGA-CV-6953	mRNA Low	1:Recurred/Progressed	50.0049
TCGA-CV-7090	mRNA High	0:DiseaseFree	172.667
TCGA-CV-7099	mRNA Low	0:DiseaseFree	7.98895
TCGA-CV-7183	mRNA Low	0:DiseaseFree	130.881
TCGA-CV-7235	mRNA Low	0:DiseaseFree	77.1608
TCGA-CV-7238	mRNA High	0:DiseaseFree	89.6538
TCGA-CV-7413	mRNA High	0:DiseaseFree	9.66565
TCGA-CV-7427	mRNA High	1:Recurred/Progressed	107.9
TCGA-CV-A45P	mRNA High	1:Recurred/Progressed	21.008
TCGA-CV-A45R	mRNA High	0:DiseaseFree	180.162
TCGA-CV-A461	mRNA Low	0:DiseaseFree	67.8568
TCGA-CV-A465	mRNA High	0:DiseaseFree	7.06842
TCGA-CV-A6JE	mRNA Low	0:DiseaseFree	35.3421
TCGA-CV-A6JN	mRNA Low	0:DiseaseFree	29.786
TCGA-CV-A6JT	mRNA Low	0:DiseaseFree	28.0107
TCGA-CV-A6K0	mRNA High	1:Recurred/Progressed	4.79995
TCGA-CX-7085	mRNA Low	1:Recurred/Progressed	3.02462
TCGA-D6-6515	mRNA Low	1:Recurred/Progressed	6.41089
TCGA-D6-6516	mRNA High	0:DiseaseFree	25.4134
TCGA-D6-6823	mRNA High	0:DiseaseFree	23.0463
TCGA-D6-6825	mRNA Low	0:DiseaseFree	16.1423
TCGA-D6-6827	mRNA Low	0:DiseaseFree	18.6738
TCGA-D6-A4ZB	mRNA High	0:DiseaseFree	12.3615
TCGA-D6-A6EM	mRNA Low	1:Recurred/Progressed	7.62731
TCGA-D6-A6EN	mRNA Low	0:DiseaseFree	22.5861
TCGA-D6-A6EP	mRNA Low	0:DiseaseFree	13.9396
TCGA-DQ-5625	mRNA High	1:Recurred/Progressed	34.7832
TCGA-DQ-5630	mRNA High	0:DiseaseFree	33.8626
TCGA-DQ-7595	mRNA Low	0:DiseaseFree	39.1229
TCGA-F7-8298	mRNA Low	0:DiseaseFree	32.712
TCGA-F7-8489	mRNA High	0:DiseaseFree	21.6326
TCGA-F7-A50G	mRNA High	0:DiseaseFree	20.2518
TCGA-F7-A50J	mRNA High	0:DiseaseFree	31.1339
TCGA-F7-A61S	mRNA High	1:Recurred/Progressed	7.00266
TCGA-F7-A61V	mRNA High	0:DiseaseFree	24.9532
TCGA-F7-A620	mRNA Low	0:DiseaseFree	17.8519
TCGA-F7-A624	mRNA Low	0:DiseaseFree	12.4273
TCGA-HD-7753	mRNA High	0:DiseaseFree	28.4709
TCGA-HD-7917	mRNA High	0:DiseaseFree	27.4846
TCGA-HD-8314	mRNA Low	0:DiseaseFree	22.0272
TCGA-HD-8634	mRNA High	0:DiseaseFree	12.6574
TCGA-HD-8635	mRNA Low	0:DiseaseFree	22.8491
TCGA-IQ-7630	mRNA Low	0:DiseaseFree	15.945
TCGA-IQ-7631	mRNA Low	0:DiseaseFree	38.5311
TCGA-IQ-A61E	mRNA High	0:DiseaseFree	37.7092
TCGA-IQ-A61H	mRNA High	0:DiseaseFree	37.4133
TCGA-IQ-A6SG	mRNA High	0:DiseaseFree	19.0354
TCGA-KU-A66S	mRNA Low	1:Recurred/Progressed	12.7889
TCGA-MT-A51W	mRNA High	0:DiseaseFree	14.367
TCGA-MT-A67A	mRNA High	0:DiseaseFree	30.049
TCGA-MT-A67D	mRNA Low	0:DiseaseFree	1.84108
TCGA-P3-A5QA	mRNA High	1:Recurred/Progressed	52.635
TCGA-P3-A5QE	mRNA Low	0:DiseaseFree	51.2542
TCGA-QK-A652	mRNA High	0:DiseaseFree	21.2052
TCGA-QK-A6V9	mRNA Low	0:DiseaseFree	27.386
TCGA-QK-AA3J	mRNA Low	0:DiseaseFree	15.3204
TCGA-RS-A6TP	mRNA Low	0:DiseaseFree	16.9642
TCGA-T2-A6X2	mRNA High	0:DiseaseFree	32.449
TCGA-UF-A719	mRNA Low	0:DiseaseFree	54.6734
TCGA-WA-A7GZ	mRNA High	0:DiseaseFree	20.5477
TCGA-WA-A7H4	mRNA High	0:DiseaseFree	14.5642
TCGA-IC-A6RE	mRNA High	0:DiseaseFree	7.69307
TCGA-IG-A3I8	mRNA Low	0:DiseaseFree	33.2709
TCGA-IG-A3QL	mRNA High	0:DiseaseFree	35.2106
TCGA-IG-A3Y9	mRNA High	0:DiseaseFree	0.854785
TCGA-IG-A3YA	mRNA Low	0:DiseaseFree	20.7779
TCGA-IG-A3YB	mRNA High	0:DiseaseFree	2.63011
TCGA-IG-A4QS	mRNA Low	0:DiseaseFree	3.87941
TCGA-IG-A4QT	mRNA Low	0:DiseaseFree	9.30401
TCGA-IG-A5S3	mRNA Low	0:DiseaseFree	23.408
TCGA-IG-A6QS	mRNA Low	0:DiseaseFree	9.96153
TCGA-IG-A7DP	mRNA Low	0:DiseaseFree	14.8601
TCGA-IG-A8O2	mRNA Low	0:DiseaseFree	4.66844
TCGA-IG-A97H	mRNA High	0:DiseaseFree	14.4985
TCGA-IG-A97I	mRNA Low	0:DiseaseFree	12.1643
TCGA-JY-A6F8	mRNA High	0:DiseaseFree	122.103
TCGA-JY-A6FB	mRNA High	0:DiseaseFree	60.3939
TCGA-JY-A6FD	mRNA Low	0:DiseaseFree	68.0212
TCGA-JY-A938	mRNA Low	1:Recurred/Progressed	16.208
TCGA-JY-A93C	mRNA High	1:Recurred/Progressed	21.4354
TCGA-JY-A93D	mRNA Low	1:Recurred/Progressed	24.0655
TCGA-JY-A93F	mRNA Low	0:DiseaseFree	24.0326
TCGA-KH-A6WC	mRNA High	0:DiseaseFree	6.27938
TCGA-L5-A43E	mRNA High	0:DiseaseFree	30.2462
TCGA-L5-A43I	mRNA Low	0:DiseaseFree	18.2793
TCGA-L5-A4OE	mRNA High	0:DiseaseFree	23.9997
TCGA-L5-A4OF	mRNA Low	0:DiseaseFree	26.334
TCGA-L5-A4OH	mRNA High	0:DiseaseFree	32.6133
TCGA-L5-A4OJ	mRNA High	0:DiseaseFree	21.008
TCGA-L5-A4OM	mRNA High	0:DiseaseFree	47.9337
TCGA-L5-A4ON	mRNA High	0:DiseaseFree	18.345
TCGA-L5-A4OR	mRNA High	0:DiseaseFree	3.15613
TCGA-L5-A4OW	mRNA High	0:DiseaseFree	7.13417
TCGA-L5-A4OX	mRNA High	0:DiseaseFree	7.43006
TCGA-L5-A88S	mRNA Low	0:DiseaseFree	15.4848
TCGA-L7-A6VZ	mRNA High	0:DiseaseFree	10.3561
TCGA-LN-A49K	mRNA High	0:DiseaseFree	5.91774
TCGA-LN-A49L	mRNA Low	0:DiseaseFree	10.4547
TCGA-LN-A49M	mRNA High	0:DiseaseFree	12.6574
TCGA-LN-A49N	mRNA High	0:DiseaseFree	12.4273
TCGA-LN-A49O	mRNA Low	1:Recurred/Progressed	6.34514
TCGA-LN-A49P	mRNA High	1:Recurred/Progressed	10.5204
TCGA-LN-A49R	mRNA High	0:DiseaseFree	13.3807
TCGA-LN-A49S	mRNA High	1:Recurred/Progressed	1.61094
TCGA-LN-A49U	mRNA High	0:DiseaseFree	15.3533
TCGA-LN-A49V	mRNA Low	0:DiseaseFree	12.5916
TCGA-LN-A49W	mRNA Low	0:DiseaseFree	13.2492
TCGA-LN-A49X	mRNA High	0:DiseaseFree	12.6245
TCGA-LN-A49Y	mRNA Low	1:Recurred/Progressed	2.95887
TCGA-LN-A4A1	mRNA Low	1:Recurred/Progressed	6.73965
TCGA-LN-A4A2	mRNA High	0:DiseaseFree	12.493
TCGA-LN-A4A3	mRNA High	0:DiseaseFree	12.756
TCGA-LN-A4A4	mRNA Low	0:DiseaseFree	12.5916
TCGA-LN-A4A5	mRNA Low	1:Recurred/Progressed	7.3643
TCGA-LN-A4A6	mRNA Low	1:Recurred/Progressed	5.19446
TCGA-LN-A4A8	mRNA High	1:Recurred/Progressed	8.21909
TCGA-LN-A4A9	mRNA Low	1:Recurred/Progressed	9.00812
TCGA-LN-A4MQ	mRNA Low	1:Recurred/Progressed	0.821909
TCGA-LN-A4MR	mRNA High	1:Recurred/Progressed	7.43006
TCGA-LN-A5U6	mRNA High	0:DiseaseFree	12.3286
TCGA-LN-A5U7	mRNA High	1:Recurred/Progressed	17.5888
TCGA-LN-A7HV	mRNA Low	0:DiseaseFree	10.5204
TCGA-LN-A7HW	mRNA High	1:Recurred/Progressed	3.18901
TCGA-LN-A7HX	mRNA High	0:DiseaseFree	12.23
TCGA-LN-A7HY	mRNA Low	1:Recurred/Progressed	2.89312
TCGA-LN-A7HZ	mRNA Low	1:Recurred/Progressed	3.84653
TCGA-LN-A8HZ	mRNA High	0:DiseaseFree	12.3286
TCGA-LN-A8I0	mRNA High	1:Recurred/Progressed	1.87395
TCGA-LN-A8I1	mRNA Low	0:DiseaseFree	13.1834
TCGA-LN-A9FP	mRNA Low	1:Recurred/Progressed	9.53414
TCGA-LN-A9FQ	mRNA High	1:Recurred/Progressed	2.69586
TCGA-LN-A9FR	mRNA High	0:DiseaseFree	12.2629
TCGA-M9-A5M8	mRNA High	0:DiseaseFree	33.1065
TCGA-Q9-A6FW	mRNA Low	0:DiseaseFree	7.82457
TCGA-R6-A6XG	mRNA Low	1:Recurred/Progressed	18.8053
TCGA-S8-A6BW	mRNA Low	0:DiseaseFree	20.3833
TCGA-VR-A8EO	mRNA Low	0:DiseaseFree	25.8079
TCGA-VR-A8EY	mRNA High	0:DiseaseFree	33.6983
TCGA-VR-A8Q7	mRNA Low	0:DiseaseFree	52.2734
TCGA-VR-AA4G	mRNA High	0:DiseaseFree	18.0491
TCGA-X8-AAAR	mRNA High	0:DiseaseFree	18.2135
TCGA-XP-A8T6	mRNA High	0:DiseaseFree	25.0847
TCGA-XP-A8T8	mRNA Low	0:DiseaseFree	14.367
TCGA-Z6-A8JD	mRNA High	0:DiseaseFree	3.41914
TCGA-Z6-A8JE	mRNA High	0:DiseaseFree	2.10409
TCGA-Z6-A9VB	mRNA High	0:DiseaseFree	1.31505
TCGA-Z6-AAPN	mRNA Low	0:DiseaseFree	2.66298
TCGA-05-4382	mRNA Low	1:Recurred/Progressed	10.9807
TCGA-05-4398	mRNA Low	0:DiseaseFree	47.0461
TCGA-05-4420	mRNA High	0:DiseaseFree	29.9832
TCGA-05-4426	mRNA Low	1:Recurred/Progressed	15.0245
TCGA-05-4427	mRNA Low	0:DiseaseFree	26.0052
TCGA-05-4432	mRNA High	0:DiseaseFree	25.0189
TCGA-05-5428	mRNA Low	0:DiseaseFree	22.0272
TCGA-38-4625	mRNA High	0:DiseaseFree	97.7414
TCGA-38-4626	mRNA Low	0:DiseaseFree	120.788
TCGA-38-4627	mRNA High	0:DiseaseFree	37.7092
TCGA-38-4628	mRNA High	1:Recurred/Progressed	35.6051
TCGA-38-7271	mRNA Low	1:Recurred/Progressed	9.99441
TCGA-38-A44F	mRNA High	0:DiseaseFree	4.37255
TCGA-44-2655	mRNA High	0:DiseaseFree	43.5283
TCGA-44-2656	mRNA Low	0:DiseaseFree	46.9803
TCGA-44-2657	mRNA Low	0:DiseaseFree	44.416
TCGA-44-2659	mRNA Low	1:Recurred/Progressed	37.6763
TCGA-44-2668	mRNA High	1:Recurred/Progressed	14.2355
TCGA-44-3396	mRNA High	0:DiseaseFree	37.1503
TCGA-44-3398	mRNA High	0:DiseaseFree	38.2352
TCGA-44-3918	mRNA Low	1:Recurred/Progressed	16.7998
TCGA-44-3919	mRNA Low	1:Recurred/Progressed	30.2791
TCGA-44-4112	mRNA Low	1:Recurred/Progressed	20.3505
TCGA-44-5644	mRNA Low	0:DiseaseFree	28.3723
TCGA-44-5645	mRNA High	0:DiseaseFree	28.0107
TCGA-44-6145	mRNA High	0:DiseaseFree	19.5614
TCGA-44-6146	mRNA High	1:Recurred/Progressed	20.745
TCGA-44-6148	mRNA High	0:DiseaseFree	23.145
TCGA-44-6774	mRNA High	0:DiseaseFree	21.6326
TCGA-44-6775	mRNA High	1:Recurred/Progressed	22.4874
TCGA-44-6776	mRNA Low	0:DiseaseFree	86.0045
TCGA-44-6777	mRNA Low	0:DiseaseFree	32.449
TCGA-44-6778	mRNA Low	0:DiseaseFree	61.2815
TCGA-44-7659	mRNA Low	0:DiseaseFree	22.7176
TCGA-44-7661	mRNA High	1:Recurred/Progressed	11.0136
TCGA-44-7662	mRNA High	0:DiseaseFree	7.16704
TCGA-44-7667	mRNA High	0:DiseaseFree	36.0654
TCGA-44-7669	mRNA Low	1:Recurred/Progressed	12.8218
TCGA-44-7670	mRNA Low	0:DiseaseFree	28.9969
TCGA-44-7671	mRNA High	1:Recurred/Progressed	29.0298
TCGA-44-7672	mRNA Low	0:DiseaseFree	23.6381
TCGA-44-8117	mRNA Low	0:DiseaseFree	12.6574
TCGA-44-8119	mRNA High	0:DiseaseFree	9.36976
TCGA-44-8120	mRNA High	0:DiseaseFree	8.54785
TCGA-44-A479	mRNA High	0:DiseaseFree	15.9779
TCGA-44-A47A	mRNA Low	1:Recurred/Progressed	13.0519
TCGA-44-A47B	mRNA High	0:DiseaseFree	9.43551
TCGA-44-A47G	mRNA Low	0:DiseaseFree	11.5396
TCGA-44-A4SS	mRNA High	0:DiseaseFree	13.6437
TCGA-44-A4SU	mRNA Low	1:Recurred/Progressed	8.54785
TCGA-49-4486	mRNA Low	1:Recurred/Progressed	67.2321
TCGA-49-4487	mRNA Low	1:Recurred/Progressed	22.9148
TCGA-49-4501	mRNA Low	1:Recurred/Progressed	17.9176
TCGA-49-4505	mRNA Low	1:Recurred/Progressed	13.7094
TCGA-49-4506	mRNA High	1:Recurred/Progressed	22.7504
TCGA-49-4514	mRNA High	0:DiseaseFree	55.8898
TCGA-49-6743	mRNA High	0:DiseaseFree	53.2926
TCGA-49-6744	mRNA High	0:DiseaseFree	55.3309
TCGA-49-6761	mRNA Low	0:DiseaseFree	11.6382
TCGA-49-AAQV	mRNA Low	1:Recurred/Progressed	16.7341
TCGA-49-AAR0	mRNA Low	0:DiseaseFree	156.656
TCGA-49-AAR2	mRNA High	0:DiseaseFree	73.117
TCGA-49-AAR3	mRNA High	1:Recurred/Progressed	62.2349
TCGA-49-AARE	mRNA Low	1:Recurred/Progressed	12.756
TCGA-49-AARN	mRNA High	0:DiseaseFree	37.3147
TCGA-49-AARO	mRNA Low	1:Recurred/Progressed	37.6105
TCGA-49-AARQ	mRNA Low	0:DiseaseFree	221.324
TCGA-49-AARR	mRNA Low	1:Recurred/Progressed	158.201
TCGA-50-5066	mRNA Low	1:Recurred/Progressed	15.682
TCGA-50-5933	mRNA Low	0:DiseaseFree	78.6731
TCGA-50-5935	mRNA Low	0:DiseaseFree	21.4683
TCGA-50-5939	mRNA High	0:DiseaseFree	15.1231
TCGA-50-5941	mRNA High	0:DiseaseFree	48.4597
TCGA-50-5944	mRNA Low	0:DiseaseFree	57.5336
TCGA-50-6590	mRNA High	0:DiseaseFree	42.3447
TCGA-50-8457	mRNA High	0:DiseaseFree	36.9859
TCGA-50-8460	mRNA Low	0:DiseaseFree	27.2545
TCGA-55-1592	mRNA High	1:Recurred/Progressed	14.8601
TCGA-55-1595	mRNA High	0:DiseaseFree	48.6241
TCGA-55-1596	mRNA High	0:DiseaseFree	67.8897
TCGA-55-5899	mRNA High	0:DiseaseFree	30.575
TCGA-55-6543	mRNA Low	0:DiseaseFree	14.3012
TCGA-55-6642	mRNA Low	0:DiseaseFree	80.5142
TCGA-55-6971	mRNA High	0:DiseaseFree	46.0269
TCGA-55-6972	mRNA Low	0:DiseaseFree	53.6542
TCGA-55-6980	mRNA Low	0:DiseaseFree	69.3362
TCGA-55-6981	mRNA High	0:DiseaseFree	45.3365
TCGA-55-6983	mRNA High	0:DiseaseFree	92.8099
TCGA-55-6984	mRNA High	1:Recurred/Progressed	23.8025
TCGA-55-6985	mRNA Low	0:DiseaseFree	40.5365
TCGA-55-6986	mRNA High	0:DiseaseFree	107.21
TCGA-55-6987	mRNA High	0:DiseaseFree	70.2568
TCGA-55-7227	mRNA High	1:Recurred/Progressed	8.38347
TCGA-55-7281	mRNA High	1:Recurred/Progressed	11.1451
TCGA-55-7284	mRNA High	1:Recurred/Progressed	7.59444
TCGA-55-7570	mRNA High	0:DiseaseFree	27.0901
TCGA-55-7573	mRNA Low	0:DiseaseFree	16.0108
TCGA-55-7574	mRNA High	1:Recurred/Progressed	15.7149
TCGA-55-7576	mRNA High	0:DiseaseFree	22.0272
TCGA-55-7724	mRNA High	0:DiseaseFree	23.1778
TCGA-55-7725	mRNA High	0:DiseaseFree	14.5313
TCGA-55-7726	mRNA High	0:DiseaseFree	21.4354
TCGA-55-7727	mRNA Low	0:DiseaseFree	3.91229
TCGA-55-7728	mRNA High	0:DiseaseFree	23.145
TCGA-55-7815	mRNA Low	1:Recurred/Progressed	15.3204
TCGA-55-7903	mRNA Low	0:DiseaseFree	18.6409
TCGA-55-7907	mRNA High	1:Recurred/Progressed	9.66565
TCGA-55-7910	mRNA High	1:Recurred/Progressed	33.4681
TCGA-55-7911	mRNA High	0:DiseaseFree	17.6546
TCGA-55-7913	mRNA High	1:Recurred/Progressed	15.7806
TCGA-55-7994	mRNA Low	0:DiseaseFree	19.8244
TCGA-55-7995	mRNA Low	1:Recurred/Progressed	15.3861
TCGA-55-8085	mRNA High	0:DiseaseFree	29.7202
TCGA-55-8087	mRNA High	0:DiseaseFree	15.1889
TCGA-55-8089	mRNA High	0:DiseaseFree	23.0792
TCGA-55-8090	mRNA High	1:Recurred/Progressed	18.0162
TCGA-55-8091	mRNA Low	0:DiseaseFree	19.7258
TCGA-55-8092	mRNA High	1:Recurred/Progressed	4.1753
TCGA-55-8096	mRNA Low	1:Recurred/Progressed	18.608
TCGA-55-8097	mRNA High	0:DiseaseFree	15.6491
TCGA-55-8203	mRNA High	0:DiseaseFree	17.9834
TCGA-55-8204	mRNA High	0:DiseaseFree	16.9313
TCGA-55-8206	mRNA Low	0:DiseaseFree	29.1942
TCGA-55-8207	mRNA Low	0:DiseaseFree	32.1202
TCGA-55-8208	mRNA High	1:Recurred/Progressed	16.7998
TCGA-55-8299	mRNA Low	1:Recurred/Progressed	9.00812
TCGA-55-8301	mRNA Low	1:Recurred/Progressed	7.82457
TCGA-55-8302	mRNA High	0:DiseaseFree	15.7149
TCGA-55-8505	mRNA High	0:DiseaseFree	14.4656
TCGA-55-8507	mRNA High	0:DiseaseFree	13.7423
TCGA-55-8508	mRNA High	0:DiseaseFree	20.2847
TCGA-55-8510	mRNA Low	0:DiseaseFree	17.7204
TCGA-55-8511	mRNA High	1:Recurred/Progressed	15.1231
TCGA-55-8513	mRNA High	1:Recurred/Progressed	10.4218
TCGA-55-8514	mRNA High	0:DiseaseFree	17.0957
TCGA-55-8614	mRNA High	0:DiseaseFree	17.6217
TCGA-55-8615	mRNA Low	1:Recurred/Progressed	7.3643
TCGA-55-8619	mRNA High	0:DiseaseFree	13.6766
TCGA-55-8621	mRNA Low	0:DiseaseFree	16.9313
TCGA-55-A48X	mRNA Low	0:DiseaseFree	22.6518
TCGA-55-A48Y	mRNA High	0:DiseaseFree	20.7121
TCGA-55-A491	mRNA Low	0:DiseaseFree	20.5806
TCGA-55-A492	mRNA Low	0:DiseaseFree	19.5943
TCGA-55-A494	mRNA High	0:DiseaseFree	15.8135
TCGA-55-A4DF	mRNA Low	1:Recurred/Progressed	16.9313
TCGA-55-A4DG	mRNA Low	0:DiseaseFree	19.9888
TCGA-55-A57B	mRNA High	0:DiseaseFree	17.9505
TCGA-62-8394	mRNA Low	0:DiseaseFree	4.56981
TCGA-62-8395	mRNA High	1:Recurred/Progressed	12.9862
TCGA-62-8397	mRNA Low	0:DiseaseFree	42.3776
TCGA-62-8398	mRNA High	0:DiseaseFree	14.5971
TCGA-62-8399	mRNA High	0:DiseaseFree	88.6346
TCGA-62-8402	mRNA High	1:Recurred/Progressed	25.3805
TCGA-62-A46O	mRNA Low	1:Recurred/Progressed	31.0024
TCGA-62-A46P	mRNA High	1:Recurred/Progressed	8.77799
TCGA-62-A46R	mRNA Low	0:DiseaseFree	56.7117
TCGA-62-A46S	mRNA Low	1:Recurred/Progressed	17.3258
TCGA-62-A46U	mRNA Low	0:DiseaseFree	67.9554
TCGA-62-A46V	mRNA Low	0:DiseaseFree	72.2951
TCGA-62-A46Y	mRNA Low	1:Recurred/Progressed	10.3232
TCGA-62-A470	mRNA High	1:Recurred/Progressed	17.7204
TCGA-62-A471	mRNA High	0:DiseaseFree	40.9639
TCGA-62-A472	mRNA Low	1:Recurred/Progressed	9.53414
TCGA-64-1676	mRNA Low	0:DiseaseFree	56.8103
TCGA-64-1678	mRNA Low	0:DiseaseFree	39.09
TCGA-64-1679	mRNA High	0:DiseaseFree	81.7964
TCGA-64-5774	mRNA Low	1:Recurred/Progressed	8.08758
TCGA-64-5778	mRNA Low	1:Recurred/Progressed	31.6271
TCGA-64-5815	mRNA Low	0:DiseaseFree	28.4709
TCGA-67-6215	mRNA Low	0:DiseaseFree	5.72049
TCGA-67-6216	mRNA High	0:DiseaseFree	4.63557
TCGA-69-7973	mRNA High	0:DiseaseFree	7.56156
TCGA-69-7980	mRNA High	0:DiseaseFree	13.5122
TCGA-69-8253	mRNA High	0:DiseaseFree	14.0053
TCGA-69-8254	mRNA High	0:DiseaseFree	13.4464
TCGA-71-8520	mRNA High	1:Recurred/Progressed	5.88487
TCGA-73-4658	mRNA High	0:DiseaseFree	52.6022
TCGA-73-4662	mRNA Low	1:Recurred/Progressed	0.690403
TCGA-73-4668	mRNA High	1:Recurred/Progressed	7.75882
TCGA-73-7498	mRNA Low	0:DiseaseFree	39.09
TCGA-73-7499	mRNA Low	1:Recurred/Progressed	47.5721
TCGA-75-5125	mRNA Low	1:Recurred/Progressed	57.5994
TCGA-75-5146	mRNA High	0:DiseaseFree	77.8512
TCGA-75-5147	mRNA High	0:DiseaseFree	43.8242
TCGA-75-6206	mRNA High	0:DiseaseFree	85.1498
TCGA-75-6212	mRNA Low	0:DiseaseFree	49.8405
TCGA-75-6214	mRNA High	1:Recurred/Progressed	13.7752
TCGA-75-7025	mRNA Low	1:Recurred/Progressed	48.6899
TCGA-75-7027	mRNA High	1:Recurred/Progressed	96.9524
TCGA-78-7149	mRNA Low	0:DiseaseFree	129.533
TCGA-78-7152	mRNA High	1:Recurred/Progressed	39.5174
TCGA-78-7153	mRNA High	0:DiseaseFree	119.506
TCGA-78-7159	mRNA High	0:DiseaseFree	64.8979
TCGA-78-7163	mRNA High	0:DiseaseFree	238.288
TCGA-78-7539	mRNA Low	1:Recurred/Progressed	22.6189
TCGA-78-7540	mRNA High	0:DiseaseFree	39.353
TCGA-78-7633	mRNA Low	1:Recurred/Progressed	47.6707
TCGA-78-8640	mRNA Low	0:DiseaseFree	232.173
TCGA-78-8655	mRNA Low	0:DiseaseFree	77.5882
TCGA-78-8662	mRNA Low	1:Recurred/Progressed	100.076
TCGA-80-5608	mRNA Low	0:DiseaseFree	93.1058
TCGA-80-5611	mRNA Low	0:DiseaseFree	85.3141
TCGA-86-6851	mRNA Low	0:DiseaseFree	5.88487
TCGA-86-7713	mRNA High	0:DiseaseFree	38.0379
TCGA-86-7953	mRNA High	0:DiseaseFree	32.7777
TCGA-86-7954	mRNA Low	0:DiseaseFree	19.8902
TCGA-86-7955	mRNA Low	1:Recurred/Progressed	26.9586
TCGA-86-8054	mRNA Low	0:DiseaseFree	37.7421
TCGA-86-8055	mRNA Low	0:DiseaseFree	4.07667
TCGA-86-8056	mRNA High	0:DiseaseFree	4.56981
TCGA-86-8073	mRNA High	0:DiseaseFree	24.3285
TCGA-86-8075	mRNA High	1:Recurred/Progressed	6.54239
TCGA-86-8076	mRNA High	0:DiseaseFree	32.6462
TCGA-86-8278	mRNA Low	1:Recurred/Progressed	0.953414
TCGA-86-8279	mRNA Low	0:DiseaseFree	31.1997
TCGA-86-8280	mRNA Low	0:DiseaseFree	23.0463
TCGA-86-8281	mRNA Low	0:DiseaseFree	0
TCGA-86-8358	mRNA Low	0:DiseaseFree	21.4683
TCGA-86-8585	mRNA High	0:DiseaseFree	11.6054
TCGA-86-8668	mRNA High	0:DiseaseFree	13.9067
TCGA-86-8669	mRNA High	1:Recurred/Progressed	27.912
TCGA-86-8671	mRNA Low	0:DiseaseFree	27.5833
TCGA-86-8672	mRNA High	0:DiseaseFree	0.624651
TCGA-86-8673	mRNA Low	1:Recurred/Progressed	20.9094
TCGA-86-8674	mRNA Low	1:Recurred/Progressed	10.9807
TCGA-86-A456	mRNA Low	0:DiseaseFree	29.4572
TCGA-86-A4D0	mRNA High	0:DiseaseFree	3.81366
TCGA-86-A4JF	mRNA High	1:Recurred/Progressed	14.3341
TCGA-86-A4P7	mRNA Low	0:DiseaseFree	13.6437
TCGA-86-A4P8	mRNA Low	0:DiseaseFree	26.4655
TCGA-91-6828	mRNA Low	0:DiseaseFree	10.6191
TCGA-91-6831	mRNA High	0:DiseaseFree	10.1917
TCGA-91-6835	mRNA High	0:DiseaseFree	2.59723
TCGA-91-6836	mRNA High	0:DiseaseFree	13.7094
TCGA-91-6840	mRNA High	0:DiseaseFree	12.23
TCGA-91-6848	mRNA Low	0:DiseaseFree	7.3643
TCGA-91-7771	mRNA High	0:DiseaseFree	16.1752
TCGA-91-8496	mRNA Low	0:DiseaseFree	16.6026
TCGA-91-8497	mRNA Low	0:DiseaseFree	14.2683
TCGA-91-A4BD	mRNA Low	0:DiseaseFree	19.8244
TCGA-93-7347	mRNA Low	0:DiseaseFree	22.4545
TCGA-93-7348	mRNA High	0:DiseaseFree	17.4573
TCGA-93-8067	mRNA High	0:DiseaseFree	6.115
TCGA-93-A4JQ	mRNA Low	0:DiseaseFree	17.293
TCGA-95-7039	mRNA High	1:Recurred/Progressed	41.3585
TCGA-95-7947	mRNA Low	0:DiseaseFree	15.682
TCGA-95-7948	mRNA Low	0:DiseaseFree	15.6491
TCGA-95-8039	mRNA Low	1:Recurred/Progressed	7.49581
TCGA-95-8494	mRNA Low	0:DiseaseFree	2.76161
TCGA-97-7553	mRNA Low	0:DiseaseFree	61.4788
TCGA-97-7554	mRNA Low	0:DiseaseFree	25.4792
TCGA-97-7938	mRNA Low	0:DiseaseFree	0.591774
TCGA-97-7941	mRNA High	0:DiseaseFree	15.9122
TCGA-97-8172	mRNA Low	0:DiseaseFree	17.9176
TCGA-97-8175	mRNA High	1:Recurred/Progressed	9.66565
TCGA-97-8179	mRNA Low	0:DiseaseFree	14.3012
TCGA-97-8547	mRNA High	0:DiseaseFree	21.5998
TCGA-97-8552	mRNA Low	0:DiseaseFree	20.5806
TCGA-97-A4LX	mRNA Low	0:DiseaseFree	20.1861
TCGA-97-A4M0	mRNA Low	0:DiseaseFree	21.4354
TCGA-97-A4M1	mRNA Low	0:DiseaseFree	19.7587
TCGA-97-A4M2	mRNA Low	0:DiseaseFree	20.5148
TCGA-97-A4M3	mRNA High	0:DiseaseFree	17.7532
TCGA-97-A4M5	mRNA Low	0:DiseaseFree	20.8436
TCGA-97-A4M6	mRNA Low	0:DiseaseFree	18.6738
TCGA-97-A4M7	mRNA Low	0:DiseaseFree	20.6792
TCGA-99-8025	mRNA High	0:DiseaseFree	34.8489
TCGA-99-8028	mRNA Low	0:DiseaseFree	36.7558
TCGA-99-8032	mRNA Low	0:DiseaseFree	1.44656
TCGA-99-AA5R	mRNA Low	0:DiseaseFree	21.6326
TCGA-J2-A4AE	mRNA Low	0:DiseaseFree	35.4736
TCGA-J2-A4AG	mRNA High	0:DiseaseFree	32.4818
TCGA-L4-A4E5	mRNA Low	0:DiseaseFree	19.0025
TCGA-L4-A4E6	mRNA Low	0:DiseaseFree	14.3012
TCGA-L9-A443	mRNA Low	0:DiseaseFree	6.34514
TCGA-L9-A444	mRNA Low	0:DiseaseFree	10.093
TCGA-L9-A50W	mRNA High	1:Recurred/Progressed	12.7889
TCGA-L9-A743	mRNA High	0:DiseaseFree	21.8299
TCGA-L9-A7SV	mRNA High	0:DiseaseFree	18.5751
TCGA-MN-A4N1	mRNA High	0:DiseaseFree	27.1887
TCGA-MN-A4N4	mRNA High	0:DiseaseFree	38.6297
TCGA-MN-A4N5	mRNA High	0:DiseaseFree	2.76161
TCGA-MP-A4SV	mRNA High	0:DiseaseFree	86.136
TCGA-MP-A4SW	mRNA Low	0:DiseaseFree	58.4542
TCGA-MP-A4SY	mRNA High	1:Recurred/Progressed	16.0765
TCGA-MP-A4T4	mRNA High	0:DiseaseFree	86.0374
TCGA-MP-A4T6	mRNA High	0:DiseaseFree	58.8487
TCGA-MP-A4T9	mRNA Low	1:Recurred/Progressed	11.2108
TCGA-MP-A4TA	mRNA High	1:Recurred/Progressed	23.8354
TCGA-MP-A4TC	mRNA High	0:DiseaseFree	2.43285
TCGA-MP-A4TD	mRNA Low	1:Recurred/Progressed	7.43006
TCGA-MP-A4TE	mRNA High	1:Recurred/Progressed	7.43006
TCGA-MP-A4TH	mRNA High	0:DiseaseFree	24.3614
TCGA-MP-A4TJ	mRNA Low	0:DiseaseFree	11.1451
TCGA-MP-A4TK	mRNA Low	1:Recurred/Progressed	13.0519
TCGA-MP-A5C7	mRNA High	0:DiseaseFree	73.906
TCGA-S2-AA1A	mRNA High	0:DiseaseFree	16.8656
TCGA-P7-A5NX	mRNA High	0:DiseaseFree	26.8929
TCGA-P7-A5NY	mRNA Low	0:DiseaseFree	31.4627
TCGA-P8-A5KC	mRNA Low	0:DiseaseFree	29.0298
TCGA-PR-A5PF	mRNA High	0:DiseaseFree	17.9505
TCGA-PR-A5PG	mRNA Low	1:Recurred/Progressed	74.8923
TCGA-PR-A5PH	mRNA High	0:DiseaseFree	28.0764
TCGA-QR-A6GO	mRNA Low	0:DiseaseFree	35.0133
TCGA-QR-A6GR	mRNA High	0:DiseaseFree	23.1121
TCGA-QR-A6GS	mRNA Low	0:DiseaseFree	1.2493
TCGA-QR-A6GU	mRNA High	0:DiseaseFree	58.8815
TCGA-QR-A6GW	mRNA Low	0:DiseaseFree	16.1423
TCGA-QR-A6GX	mRNA Low	0:DiseaseFree	19.0354
TCGA-QR-A6GY	mRNA Low	0:DiseaseFree	1.05204
TCGA-QR-A6GZ	mRNA Low	0:DiseaseFree	30.5093
TCGA-QR-A6H0	mRNA Low	0:DiseaseFree	9.20538
TCGA-QR-A6H1	mRNA Low	0:DiseaseFree	14.1697
TCGA-QR-A6H2	mRNA Low	0:DiseaseFree	9.92866
TCGA-QR-A6H3	mRNA Low	0:DiseaseFree	14.2683
TCGA-QR-A6H4	mRNA Low	0:DiseaseFree	87.484
TCGA-QR-A6H5	mRNA Low	0:DiseaseFree	31.5284
TCGA-QR-A6H6	mRNA High	0:DiseaseFree	15.5834
TCGA-QR-A6ZZ	mRNA Low	0:DiseaseFree	1.57806
TCGA-QR-A702	mRNA Low	0:DiseaseFree	1.28218
TCGA-QR-A703	mRNA Low	0:DiseaseFree	38.3667
TCGA-QR-A705	mRNA High	0:DiseaseFree	10.4218
TCGA-QR-A706	mRNA Low	0:DiseaseFree	4.10954
TCGA-QR-A707	mRNA Low	0:DiseaseFree	13.0848
TCGA-QR-A708	mRNA High	0:DiseaseFree	1.15067
TCGA-QR-A70A	mRNA Low	0:DiseaseFree	69.665
TCGA-QR-A70C	mRNA High	0:DiseaseFree	116.185
TCGA-QR-A70D	mRNA Low	0:DiseaseFree	0.230134
TCGA-QR-A70E	mRNA High	0:DiseaseFree	6.31226
TCGA-QR-A70G	mRNA High	0:DiseaseFree	2.33422
TCGA-QR-A70H	mRNA High	0:DiseaseFree	26.8271
TCGA-QR-A70I	mRNA Low	0:DiseaseFree	29.9175
TCGA-QR-A70J	mRNA Low	0:DiseaseFree	13.1177
TCGA-QR-A70K	mRNA High	0:DiseaseFree	9.00812
TCGA-QR-A70M	mRNA Low	0:DiseaseFree	33.9941
TCGA-QR-A70N	mRNA Low	0:DiseaseFree	1.41368
TCGA-QR-A70O	mRNA Low	0:DiseaseFree	3.64928
TCGA-QR-A70Q	mRNA High	0:DiseaseFree	4.60269
TCGA-QR-A70R	mRNA High	0:DiseaseFree	14.2026
TCGA-QR-A70T	mRNA Low	0:DiseaseFree	8.77799
TCGA-QR-A70U	mRNA Low	0:DiseaseFree	48.4269
TCGA-QR-A70V	mRNA Low	0:DiseaseFree	0.0657527
TCGA-QR-A70W	mRNA Low	0:DiseaseFree	41.7858
TCGA-QR-A70X	mRNA High	0:DiseaseFree	6.01637
TCGA-QR-A7IN	mRNA Low	0:DiseaseFree	12.3944
TCGA-QR-A7IP	mRNA High	0:DiseaseFree	17.9505
TCGA-QT-A5XK	mRNA High	0:DiseaseFree	6.93691
TCGA-QT-A5XL	mRNA Low	0:DiseaseFree	1.8082
TCGA-QT-A5XM	mRNA Low	0:DiseaseFree	0.72328
TCGA-QT-A5XN	mRNA Low	0:DiseaseFree	25.1833
TCGA-QT-A5XO	mRNA High	0:DiseaseFree	2.30134
TCGA-QT-A5XP	mRNA Low	0:DiseaseFree	4.40543
TCGA-QT-A69Q	mRNA Low	0:DiseaseFree	0.789032
TCGA-QT-A7U0	mRNA Low	0:DiseaseFree	13.0848
TCGA-RM-A68T	mRNA High	0:DiseaseFree	77.9827
TCGA-RM-A68W	mRNA Low	0:DiseaseFree	0.920538
TCGA-RT-A6Y9	mRNA High	0:DiseaseFree	108.262
TCGA-RT-A6YA	mRNA Low	0:DiseaseFree	50.6296
TCGA-RT-A6YC	mRNA Low	0:DiseaseFree	8.08758
TCGA-RW-A67W	mRNA Low	0:DiseaseFree	19.8573
TCGA-RW-A67X	mRNA Low	0:DiseaseFree	2.926
TCGA-RW-A67Y	mRNA Low	0:DiseaseFree	7.10129
TCGA-RW-A680	mRNA Low	0:DiseaseFree	47.6378
TCGA-RW-A681	mRNA Low	0:DiseaseFree	37.5119
TCGA-RW-A684	mRNA Low	0:DiseaseFree	1.05204
TCGA-RW-A685	mRNA High	0:DiseaseFree	0.854785
TCGA-RW-A686	mRNA High	0:DiseaseFree	19.2984
TCGA-RW-A688	mRNA Low	0:DiseaseFree	1.21643
TCGA-RW-A689	mRNA Low	0:DiseaseFree	27.2216
TCGA-RW-A68A	mRNA Low	0:DiseaseFree	25.0518
TCGA-RW-A68B	mRNA Low	0:DiseaseFree	23.9011
TCGA-RW-A68C	mRNA Low	0:DiseaseFree	6.27938
TCGA-RW-A68D	mRNA Low	0:DiseaseFree	72.7882
TCGA-RW-A68F	mRNA Low	0:DiseaseFree	44.5146
TCGA-RW-A68G	mRNA High	0:DiseaseFree	41.8845
TCGA-RW-A7CZ	mRNA Low	0:DiseaseFree	13.8738
TCGA-RW-A7D0	mRNA Low	0:DiseaseFree	11.5725
TCGA-RX-A8JQ	mRNA Low	0:DiseaseFree	20.0875
TCGA-S7-A7WL	mRNA Low	0:DiseaseFree	31.5942
TCGA-S7-A7WM	mRNA Low	0:DiseaseFree	36.5585
TCGA-S7-A7WN	mRNA High	0:DiseaseFree	37.2489
TCGA-S7-A7WO	mRNA High	0:DiseaseFree	35.5065
TCGA-S7-A7WP	mRNA Low	0:DiseaseFree	31.0353
TCGA-S7-A7WQ	mRNA Low	0:DiseaseFree	26.9586
TCGA-S7-A7WR	mRNA Low	0:DiseaseFree	40.7009
TCGA-S7-A7WT	mRNA Low	0:DiseaseFree	42.7721
TCGA-S7-A7WU	mRNA Low	0:DiseaseFree	30.5093
TCGA-S7-A7WV	mRNA High	0:DiseaseFree	27.912
TCGA-S7-A7WW	mRNA High	0:DiseaseFree	23.2107
TCGA-S7-A7WX	mRNA Low	0:DiseaseFree	25.3148
TCGA-S7-A7X0	mRNA Low	0:DiseaseFree	17.9505
TCGA-S7-A7X1	mRNA Low	0:DiseaseFree	18.9368
TCGA-S7-A7X2	mRNA High	0:DiseaseFree	24.197
TCGA-SA-A6C2	mRNA Low	0:DiseaseFree	9.7314
TCGA-SP-A6QC	mRNA High	0:DiseaseFree	114.771
TCGA-SP-A6QD	mRNA Low	0:DiseaseFree	109.248
TCGA-SP-A6QF	mRNA High	0:DiseaseFree	82.6183
TCGA-SP-A6QG	mRNA Low	0:DiseaseFree	79.4621
TCGA-SP-A6QH	mRNA Low	0:DiseaseFree	72.4266
TCGA-SP-A6QI	mRNA Low	0:DiseaseFree	110.037
TCGA-SP-A6QJ	mRNA Low	0:DiseaseFree	15.5176
TCGA-SP-A6QK	mRNA High	0:DiseaseFree	111.254
TCGA-SR-A6MP	mRNA High	0:DiseaseFree	51.2214
TCGA-SR-A6MQ	mRNA High	0:DiseaseFree	68.6129
TCGA-SR-A6MS	mRNA Low	0:DiseaseFree	81.9279
TCGA-SR-A6MT	mRNA Low	0:DiseaseFree	106.75
TCGA-SR-A6MU	mRNA High	0:DiseaseFree	110.53
TCGA-SR-A6MY	mRNA High	0:DiseaseFree	24.6573
TCGA-SR-A6MZ	mRNA High	0:DiseaseFree	26.2025
TCGA-SR-A6N0	mRNA High	0:DiseaseFree	49.6104
TCGA-TT-A6YJ	mRNA High	0:DiseaseFree	4.33968
TCGA-TT-A6YK	mRNA Low	0:DiseaseFree	37.3475
TCGA-TT-A6YN	mRNA Low	0:DiseaseFree	19.9231
TCGA-TT-A6YO	mRNA High	1:Recurred/Progressed	12.3944
TCGA-TT-A6YP	mRNA Low	0:DiseaseFree	42.4762
TCGA-W2-A7H5	mRNA High	0:DiseaseFree	20.0875
TCGA-W2-A7H7	mRNA High	0:DiseaseFree	17.1615
TCGA-W2-A7HA	mRNA Low	0:DiseaseFree	1.18355
TCGA-W2-A7HB	mRNA High	0:DiseaseFree	19.8573
TCGA-W2-A7HC	mRNA Low	0:DiseaseFree	14.4327
TCGA-W2-A7HD	mRNA High	0:DiseaseFree	18.4436
TCGA-W2-A7HE	mRNA High	0:DiseaseFree	16.6026
TCGA-W2-A7HF	mRNA High	0:DiseaseFree	17.6875
TCGA-W2-A7HH	mRNA Low	0:DiseaseFree	25.6107
TCGA-WB-A80K	mRNA High	1:Recurred/Progressed	25.3805
TCGA-WB-A80L	mRNA High	0:DiseaseFree	34.2572
TCGA-WB-A80M	mRNA High	0:DiseaseFree	4.47118
TCGA-WB-A80N	mRNA Low	0:DiseaseFree	4.73419
TCGA-WB-A80O	mRNA High	0:DiseaseFree	25.512
TCGA-WB-A80Q	mRNA Low	0:DiseaseFree	127.56
TCGA-WB-A80V	mRNA Low	0:DiseaseFree	29.1613
TCGA-WB-A80Y	mRNA Low	0:DiseaseFree	19.5943
TCGA-WB-A814	mRNA Low	0:DiseaseFree	74.0375
TCGA-WB-A815	mRNA Low	0:DiseaseFree	53.5885
TCGA-WB-A816	mRNA High	0:DiseaseFree	41.2269
TCGA-WB-A817	mRNA High	0:DiseaseFree	43.068
TCGA-WB-A818	mRNA Low	0:DiseaseFree	42.3447
TCGA-WB-A819	mRNA Low	0:DiseaseFree	33.8955
TCGA-WB-A81A	mRNA Low	0:DiseaseFree	24.1641
TCGA-WB-A81D	mRNA High	0:DiseaseFree	35.8352
TCGA-WB-A81E	mRNA Low	1:Recurred/Progressed	29.1613
TCGA-WB-A81F	mRNA High	0:DiseaseFree	57.1062
TCGA-WB-A81G	mRNA Low	0:DiseaseFree	38.7612
TCGA-WB-A81H	mRNA High	0:DiseaseFree	63.9774
TCGA-WB-A81I	mRNA Low	0:DiseaseFree	22.323
TCGA-WB-A81J	mRNA Low	0:DiseaseFree	24.3614
TCGA-WB-A81K	mRNA High	0:DiseaseFree	40.0434
TCGA-WB-A81M	mRNA Low	0:DiseaseFree	45.8296
TCGA-WB-A81N	mRNA High	0:DiseaseFree	62.0377
TCGA-WB-A81P	mRNA Low	0:DiseaseFree	12.9862
TCGA-WB-A81R	mRNA Low	0:DiseaseFree	1.61094
TCGA-WB-A81S	mRNA Low	0:DiseaseFree	23.7696
TCGA-WB-A81T	mRNA High	0:DiseaseFree	25.512
TCGA-WB-A81V	mRNA Low	0:DiseaseFree	71.0458
TCGA-WB-A81W	mRNA Low	0:DiseaseFree	78.2128
TCGA-WB-A821	mRNA Low	0:DiseaseFree	93.1058
TCGA-XG-A823	mRNA High	0:DiseaseFree	20.1861
TCGA-2W-A8YY	mRNA Low	0:DiseaseFree	17.5231
TCGA-4J-AA1J	mRNA High	0:DiseaseFree	17.819
TCGA-BI-A0VS	mRNA High	0:DiseaseFree	57.0405
TCGA-BI-A20A	mRNA Low	0:DiseaseFree	23.671
TCGA-C5-A1BE	mRNA High	1:Recurred/Progressed	55.035
TCGA-C5-A1BF	mRNA Low	1:Recurred/Progressed	3.0575
TCGA-C5-A1BI	mRNA High	0:DiseaseFree	36.5585
TCGA-C5-A1BJ	mRNA High	0:DiseaseFree	144.163
TCGA-C5-A1BK	mRNA High	0:DiseaseFree	177.039
TCGA-C5-A1BL	mRNA High	0:DiseaseFree	173.291
TCGA-C5-A1BM	mRNA High	0:DiseaseFree	82.8484
TCGA-C5-A1M5	mRNA High	1:Recurred/Progressed	22.7833
TCGA-C5-A1M6	mRNA Low	1:Recurred/Progressed	10.3889
TCGA-C5-A1M7	mRNA High	0:DiseaseFree	46.3228
TCGA-C5-A1M8	mRNA Low	0:DiseaseFree	30.2134
TCGA-C5-A1M9	mRNA Low	1:Recurred/Progressed	18.2464
TCGA-C5-A1ME	mRNA Low	0:DiseaseFree	57.7309
TCGA-C5-A1MF	mRNA Low	0:DiseaseFree	53.1611
TCGA-C5-A1MH	mRNA High	1:Recurred/Progressed	5.85199
TCGA-C5-A1MI	mRNA Low	1:Recurred/Progressed	26.4655
TCGA-C5-A1MN	mRNA High	0:DiseaseFree	40.9311
TCGA-C5-A1MP	mRNA High	0:DiseaseFree	3.58352
TCGA-C5-A1MQ	mRNA Low	0:DiseaseFree	33.8955
TCGA-C5-A2LS	mRNA Low	0:DiseaseFree	44.2187
TCGA-C5-A2LT	mRNA High	0:DiseaseFree	73.1828
TCGA-C5-A2LV	mRNA High	0:DiseaseFree	73.4458
TCGA-C5-A2LX	mRNA High	0:DiseaseFree	83.0457
TCGA-C5-A2LY	mRNA Low	0:DiseaseFree	78.3443
TCGA-C5-A2LZ	mRNA High	1:Recurred/Progressed	95.1113
TCGA-C5-A2M1	mRNA Low	0:DiseaseFree	38.4325
TCGA-C5-A3HD	mRNA High	0:DiseaseFree	52.0104
TCGA-C5-A3HL	mRNA High	0:DiseaseFree	20.4162
TCGA-C5-A7CM	mRNA High	0:DiseaseFree	20.3505
TCGA-C5-A7CO	mRNA High	0:DiseaseFree	147.352
TCGA-C5-A7UE	mRNA High	0:DiseaseFree	155.768
TCGA-DG-A2KJ	mRNA Low	0:DiseaseFree	95.1113
TCGA-DG-A2KK	mRNA Low	0:DiseaseFree	82.0594
TCGA-DG-A2KL	mRNA High	0:DiseaseFree	44.942
TCGA-DG-A2KM	mRNA High	0:DiseaseFree	63.9774
TCGA-DR-A0ZL	mRNA High	0:DiseaseFree	87.747
TCGA-DR-A0ZM	mRNA Low	0:DiseaseFree	58.8815
TCGA-DS-A0VL	mRNA High	0:DiseaseFree	2.66298
TCGA-DS-A0VM	mRNA High	1:Recurred/Progressed	28.5367
TCGA-DS-A0VN	mRNA High	0:DiseaseFree	118.651
TCGA-DS-A3LQ	mRNA High	0:DiseaseFree	22.9806
TCGA-DS-A5RQ	mRNA High	0:DiseaseFree	16.8327
TCGA-DS-A7WH	mRNA Low	0:DiseaseFree	17.5231
TCGA-DS-A7WI	mRNA High	1:Recurred/Progressed	6.77253
TCGA-EA-A1QS	mRNA High	0:DiseaseFree	39.5503
TCGA-EA-A1QT	mRNA High	0:DiseaseFree	40.8653
TCGA-EA-A3HQ	mRNA High	0:DiseaseFree	37.3475
TCGA-EA-A3HR	mRNA High	0:DiseaseFree	30.9038
TCGA-EA-A3HS	mRNA High	0:DiseaseFree	31.5284
TCGA-EA-A3HT	mRNA High	0:DiseaseFree	31.364
TCGA-EA-A3HU	mRNA Low	0:DiseaseFree	33.3037
TCGA-EA-A3QD	mRNA High	0:DiseaseFree	13.0519
TCGA-EA-A3QE	mRNA High	0:DiseaseFree	25.0189
TCGA-EA-A3Y4	mRNA High	0:DiseaseFree	36.8873
TCGA-EA-A410	mRNA Low	0:DiseaseFree	26.3997
TCGA-EA-A411	mRNA Low	0:DiseaseFree	24.5586
TCGA-EA-A439	mRNA Low	1:Recurred/Progressed	10.3889
TCGA-EA-A43B	mRNA High	0:DiseaseFree	26.0052
TCGA-EA-A4BA	mRNA Low	0:DiseaseFree	24.8216
TCGA-EA-A556	mRNA Low	0:DiseaseFree	14.893
TCGA-EA-A5FO	mRNA Low	0:DiseaseFree	26.7942
TCGA-EA-A5O9	mRNA Low	0:DiseaseFree	25.9066
TCGA-EA-A5ZD	mRNA High	0:DiseaseFree	27.2874
TCGA-EA-A5ZE	mRNA High	1:Recurred/Progressed	13.9724
TCGA-EA-A5ZF	mRNA Low	1:Recurred/Progressed	14.4656
TCGA-EA-A6QX	mRNA High	0:DiseaseFree	23.9997
TCGA-EA-A78R	mRNA High	0:DiseaseFree	13.4793
TCGA-EA-A97N	mRNA High	0:DiseaseFree	0.36164
TCGA-EK-A2H0	mRNA High	0:DiseaseFree	60.7226
TCGA-EX-A1H5	mRNA Low	0:DiseaseFree	20.3505
TCGA-EX-A1H6	mRNA Low	0:DiseaseFree	7.9232
TCGA-EX-A3L1	mRNA High	0:DiseaseFree	15.2218
TCGA-EX-A69L	mRNA High	0:DiseaseFree	19.7916
TCGA-EX-A69M	mRNA Low	0:DiseaseFree	8.31772
TCGA-EX-A8YF	mRNA Low	1:Recurred/Progressed	13.019
TCGA-FU-A23K	mRNA Low	0:DiseaseFree	12.23
TCGA-FU-A23L	mRNA High	0:DiseaseFree	23.8354
TCGA-FU-A2QG	mRNA High	0:DiseaseFree	19.0354
TCGA-FU-A3EO	mRNA Low	0:DiseaseFree	16.1094
TCGA-FU-A3HY	mRNA High	0:DiseaseFree	31.364
TCGA-FU-A3HZ	mRNA High	0:DiseaseFree	36.2626
TCGA-FU-A3TQ	mRNA High	0:DiseaseFree	26.1367
TCGA-FU-A3WB	mRNA Low	0:DiseaseFree	16.1423
TCGA-FU-A3YQ	mRNA High	0:DiseaseFree	28.3065
TCGA-FU-A40J	mRNA Low	0:DiseaseFree	14.0053
TCGA-FU-A57G	mRNA Low	0:DiseaseFree	35.4407
TCGA-FU-A5XV	mRNA High	0:DiseaseFree	10.5533
TCGA-GH-A9DA	mRNA High	0:DiseaseFree	17.7532
TCGA-HM-A3JJ	mRNA High	1:Recurred/Progressed	12.6574
TCGA-HM-A3JK	mRNA High	0:DiseaseFree	20.7779
TCGA-HM-A4S6	mRNA High	0:DiseaseFree	14.9259
TCGA-IR-A3L7	mRNA Low	0:DiseaseFree	147.385
TCGA-IR-A3LA	mRNA Low	0:DiseaseFree	137.16
TCGA-IR-A3LB	mRNA Low	1:Recurred/Progressed	10.4218
TCGA-IR-A3LC	mRNA High	0:DiseaseFree	129.368
TCGA-IR-A3LF	mRNA Low	0:DiseaseFree	96.9524
TCGA-IR-A3LH	mRNA Low	0:DiseaseFree	78.706
TCGA-IR-A3LK	mRNA High	1:Recurred/Progressed	18.871
TCGA-IR-A3LL	mRNA High	0:DiseaseFree	36.3612
TCGA-JW-A5VG	mRNA High	0:DiseaseFree	27.4189
TCGA-JW-A5VI	mRNA Low	1:Recurred/Progressed	18.345
TCGA-JW-A5VK	mRNA High	0:DiseaseFree	20.482
TCGA-JW-A5VL	mRNA High	0:DiseaseFree	15.5834
TCGA-JW-A69B	mRNA High	0:DiseaseFree	28.3723
TCGA-JW-A852	mRNA Low	0:DiseaseFree	8.28484
TCGA-JW-AAVH	mRNA High	0:DiseaseFree	18.1477
TCGA-JX-A3PZ	mRNA High	1:Recurred/Progressed	16.1423
TCGA-JX-A3Q0	mRNA High	0:DiseaseFree	209.587
TCGA-JX-A3Q8	mRNA Low	0:DiseaseFree	44.6132
TCGA-JX-A5QV	mRNA Low	0:DiseaseFree	20.9094
TCGA-LP-A4AX	mRNA Low	0:DiseaseFree	12.493
TCGA-LP-A5U2	mRNA High	0:DiseaseFree	0.295887
TCGA-LP-A5U3	mRNA High	0:DiseaseFree	0.821909
TCGA-LP-A7HU	mRNA Low	0:DiseaseFree	13.3478
TCGA-MA-AA3W	mRNA High	0:DiseaseFree	22.5203
TCGA-MA-AA3X	mRNA High	0:DiseaseFree	20.2847
TCGA-MA-AA3Y	mRNA High	0:DiseaseFree	17.819
TCGA-MA-AA3Z	mRNA High	0:DiseaseFree	19.5614
TCGA-MA-AA42	mRNA Low	0:DiseaseFree	8.51498
TCGA-MA-AA43	mRNA High	0:DiseaseFree	11.3752
TCGA-MU-A51Y	mRNA Low	0:DiseaseFree	28.0764
TCGA-MU-A8JM	mRNA High	0:DiseaseFree	19.9559
TCGA-MY-A5BE	mRNA Low	0:DiseaseFree	35.0462
TCGA-MY-A913	mRNA High	0:DiseaseFree	17.2272
TCGA-Q1-A5R1	mRNA Low	0:DiseaseFree	15.5834
TCGA-Q1-A5R3	mRNA Low	0:DiseaseFree	15.945
TCGA-Q1-A6DV	mRNA Low	0:DiseaseFree	16.1423
TCGA-Q1-A73O	mRNA High	0:DiseaseFree	14.0711
TCGA-Q1-A73P	mRNA Low	0:DiseaseFree	15.8793
TCGA-Q1-A73R	mRNA Low	0:DiseaseFree	18.6409
TCGA-Q1-A73S	mRNA Low	0:DiseaseFree	22.6189
TCGA-R2-A69V	mRNA Low	0:DiseaseFree	19.5943
TCGA-RA-A741	mRNA Low	0:DiseaseFree	14.5971
TCGA-UC-A7PD	mRNA High	1:Recurred/Progressed	6.64102
TCGA-UC-A7PI	mRNA Low	1:Recurred/Progressed	25.5778
TCGA-VS-A8EC	mRNA High	0:DiseaseFree	46.52
TCGA-VS-A8EG	mRNA High	0:DiseaseFree	45.5666
TCGA-VS-A8EH	mRNA High	0:DiseaseFree	32.4161
TCGA-VS-A8EI	mRNA High	0:DiseaseFree	23.9669
TCGA-VS-A8EL	mRNA High	0:DiseaseFree	65.4897
TCGA-VS-A8Q9	mRNA Low	0:DiseaseFree	53.5885
TCGA-VS-A8QA	mRNA Low	0:DiseaseFree	36.1311
TCGA-VS-A8QF	mRNA High	0:DiseaseFree	59.1774
TCGA-VS-A94W	mRNA High	0:DiseaseFree	40.8653
TCGA-VS-A94Z	mRNA High	0:DiseaseFree	33.3695
TCGA-VS-A952	mRNA Low	0:DiseaseFree	58.4542
TCGA-VS-A954	mRNA High	0:DiseaseFree	56.3501
TCGA-VS-A957	mRNA Low	0:DiseaseFree	55.4953
TCGA-VS-A958	mRNA Low	0:DiseaseFree	50.1364
TCGA-VS-A959	mRNA Low	0:DiseaseFree	51.32
TCGA-VS-A9U5	mRNA Low	0:DiseaseFree	50.4652
TCGA-VS-A9U7	mRNA Low	0:DiseaseFree	48.394
TCGA-VS-A9UB	mRNA Low	0:DiseaseFree	29.9504
TCGA-VS-A9UD	mRNA Low	0:DiseaseFree	24.2956
TCGA-VS-A9UI	mRNA High	0:DiseaseFree	45.1064
TCGA-VS-A9UO	mRNA Low	0:DiseaseFree	47.868
TCGA-VS-A9UP	mRNA Low	1:Recurred/Progressed	11.5725
TCGA-VS-A9UQ	mRNA Low	1:Recurred/Progressed	18.4436
TCGA-VS-A9UR	mRNA Low	1:Recurred/Progressed	22.1915
TCGA-VS-A9UT	mRNA Low	0:DiseaseFree	15.8464
TCGA-VS-A9UU	mRNA High	0:DiseaseFree	14.5313
TCGA-VS-A9UZ	mRNA Low	0:DiseaseFree	67.1993
TCGA-VS-A9V0	mRNA Low	1:Recurred/Progressed	15.6163
TCGA-VS-A9V2	mRNA High	0:DiseaseFree	18.2464
TCGA-XS-A8TJ	mRNA High	0:DiseaseFree	29.26
TCGA-ZJ-A8QQ	mRNA High	0:DiseaseFree	67.5938
TCGA-3B-A9HQ	mRNA High	0:DiseaseFree	68.5472
TCGA-3B-A9HR	mRNA Low	1:Recurred/Progressed	16.3067
TCGA-3B-A9HS	mRNA High	1:Recurred/Progressed	4.56981
TCGA-3B-A9HT	mRNA High	0:DiseaseFree	54.7391
TCGA-3B-A9HU	mRNA High	1:Recurred/Progressed	20.745
TCGA-3B-A9HX	mRNA Low	0:DiseaseFree	42.8379
TCGA-3B-A9HY	mRNA High	0:DiseaseFree	10.3232
TCGA-3B-A9I0	mRNA Low	1:Recurred/Progressed	16.5368
TCGA-DX-A1KX	mRNA Low	0:DiseaseFree	68.6129
TCGA-DX-A1L1	mRNA Low	1:Recurred/Progressed	11.4738
TCGA-DX-A1L2	mRNA Low	1:Recurred/Progressed	48.657
TCGA-DX-A1L4	mRNA High	1:Recurred/Progressed	11.178
TCGA-DX-A240	mRNA High	0:DiseaseFree	60.2952
TCGA-DX-A2IZ	mRNA Low	0:DiseaseFree	8.58073
TCGA-DX-A2J4	mRNA High	0:DiseaseFree	79.1663
TCGA-DX-A3LT	mRNA Low	1:Recurred/Progressed	18.6738
TCGA-DX-A3LY	mRNA Low	0:DiseaseFree	33.4353
TCGA-DX-A3U6	mRNA High	1:Recurred/Progressed	5.26022
TCGA-DX-A3U7	mRNA Low	1:Recurred/Progressed	11.4738
TCGA-DX-A3U8	mRNA High	1:Recurred/Progressed	4.20817
TCGA-DX-A3UA	mRNA Low	0:DiseaseFree	10.6848
TCGA-DX-A3UB	mRNA High	0:DiseaseFree	73.8732
TCGA-DX-A3UC	mRNA High	1:Recurred/Progressed	5.78624
TCGA-DX-A3UD	mRNA High	1:Recurred/Progressed	19.8244
TCGA-DX-A3UE	mRNA High	1:Recurred/Progressed	7.3643
TCGA-DX-A48J	mRNA High	1:Recurred/Progressed	3.18901
TCGA-DX-A48K	mRNA Low	0:DiseaseFree	45.994
TCGA-DX-A48L	mRNA Low	1:Recurred/Progressed	10.3889
TCGA-DX-A48O	mRNA High	0:DiseaseFree	52.7665
TCGA-DX-A48P	mRNA High	0:DiseaseFree	46.0269
TCGA-DX-A48U	mRNA High	0:DiseaseFree	108.821
TCGA-DX-A6B7	mRNA Low	0:DiseaseFree	37.5777
TCGA-DX-A6B8	mRNA Low	1:Recurred/Progressed	1.38081
TCGA-DX-A6B9	mRNA High	0:DiseaseFree	37.4133
TCGA-DX-A6BA	mRNA Low	1:Recurred/Progressed	13.4136
TCGA-DX-A6BE	mRNA High	0:DiseaseFree	28.9641
TCGA-DX-A6BG	mRNA High	1:Recurred/Progressed	4.89858
TCGA-DX-A6YQ	mRNA Low	0:DiseaseFree	3.0575
TCGA-DX-A6YR	mRNA Low	0:DiseaseFree	40.9968
TCGA-DX-A6YS	mRNA Low	0:DiseaseFree	78.2786
TCGA-DX-A6YT	mRNA Low	0:DiseaseFree	67.1993
TCGA-DX-A6YU	mRNA Low	0:DiseaseFree	34.3558
TCGA-DX-A6YV	mRNA Low	1:Recurred/Progressed	16.9642
TCGA-DX-A6YX	mRNA High	1:Recurred/Progressed	6.57527
TCGA-DX-A6YZ	mRNA Low	0:DiseaseFree	86.3004
TCGA-DX-A6Z2	mRNA High	1:Recurred/Progressed	87.4182
TCGA-DX-A7EF	mRNA High	1:Recurred/Progressed	9.66565
TCGA-DX-A7EL	mRNA Low	1:Recurred/Progressed	73.9389
TCGA-DX-A7EM	mRNA High	0:DiseaseFree	62.2021
TCGA-DX-A7EN	mRNA High	1:Recurred/Progressed	11.5725
TCGA-DX-A7EO	mRNA High	0:DiseaseFree	152.119
TCGA-DX-A7EQ	mRNA Low	1:Recurred/Progressed	8.25196
TCGA-DX-A7ER	mRNA Low	0:DiseaseFree	48.1967
TCGA-DX-A7ES	mRNA Low	0:DiseaseFree	20.0546
TCGA-DX-A7ET	mRNA Low	0:DiseaseFree	15.2218
TCGA-DX-A7EU	mRNA Low	0:DiseaseFree	23.7038
TCGA-DX-A8BG	mRNA Low	1:Recurred/Progressed	10.8492
TCGA-DX-A8BH	mRNA High	1:Recurred/Progressed	8.94237
TCGA-DX-A8BJ	mRNA High	0:DiseaseFree	9.33688
TCGA-DX-A8BK	mRNA Low	0:DiseaseFree	61.9719
TCGA-DX-A8BL	mRNA Low	0:DiseaseFree	45.1392
TCGA-DX-A8BM	mRNA Low	0:DiseaseFree	47.868
TCGA-DX-A8BR	mRNA Low	0:DiseaseFree	150.344
TCGA-DX-A8BS	mRNA Low	0:DiseaseFree	27.9449
TCGA-DX-A8BV	mRNA Low	1:Recurred/Progressed	11.7369
TCGA-DX-A8BZ	mRNA Low	1:Recurred/Progressed	2.95887
TCGA-DX-AB2E	mRNA High	1:Recurred/Progressed	4.33968
TCGA-DX-AB2F	mRNA Low	0:DiseaseFree	11.9999
TCGA-DX-AB2G	mRNA Low	0:DiseaseFree	15.7149
TCGA-DX-AB2H	mRNA High	0:DiseaseFree	15.8464
TCGA-DX-AB2O	mRNA Low	0:DiseaseFree	86.1032
TCGA-DX-AB2P	mRNA Low	1:Recurred/Progressed	5.29309
TCGA-DX-AB2Q	mRNA High	1:Recurred/Progressed	16.1094
TCGA-DX-AB2S	mRNA Low	0:DiseaseFree	9.20538
TCGA-DX-AB2T	mRNA Low	1:Recurred/Progressed	25.7751
TCGA-DX-AB2V	mRNA Low	0:DiseaseFree	106.552
TCGA-DX-AB2W	mRNA High	0:DiseaseFree	106.454
TCGA-DX-AB2X	mRNA High	1:Recurred/Progressed	3.64928
TCGA-DX-AB2Z	mRNA Low	0:DiseaseFree	50.3994
TCGA-DX-AB30	mRNA High	1:Recurred/Progressed	16.5697
TCGA-DX-AB32	mRNA Low	0:DiseaseFree	101.982
TCGA-DX-AB35	mRNA Low	1:Recurred/Progressed	9.33688
TCGA-DX-AB37	mRNA Low	0:DiseaseFree	84.6566
TCGA-DX-AB3A	mRNA High	1:Recurred/Progressed	17.5231
TCGA-DX-AB3B	mRNA Low	0:DiseaseFree	50.8926
TCGA-DX-AB3C	mRNA High	1:Recurred/Progressed	18.6409
TCGA-FX-A2QS	mRNA Low	0:DiseaseFree	49.1501
TCGA-FX-A3NJ	mRNA High	0:DiseaseFree	31.1339
TCGA-FX-A3NK	mRNA High	0:DiseaseFree	16.6026
TCGA-FX-A76Y	mRNA High	0:DiseaseFree	15.4848
TCGA-FX-A8OO	mRNA Low	0:DiseaseFree	8.05471
TCGA-HB-A2OT	mRNA Low	0:DiseaseFree	67.6267
TCGA-HB-A3L4	mRNA High	1:Recurred/Progressed	10.7177
TCGA-HB-A43Z	mRNA High	1:Recurred/Progressed	29.3915
TCGA-HS-A5N7	mRNA High	0:DiseaseFree	33.3037
TCGA-IE-A3OV	mRNA High	1:Recurred/Progressed	16.1094
TCGA-IE-A4EH	mRNA Low	0:DiseaseFree	26.9257
TCGA-IE-A4EI	mRNA High	0:DiseaseFree	19.5286
TCGA-IE-A6BZ	mRNA High	0:DiseaseFree	19.8902
TCGA-IF-A3RQ	mRNA Low	1:Recurred/Progressed	14.4985
TCGA-IF-A4AJ	mRNA Low	1:Recurred/Progressed	18.4108
TCGA-IS-A3K7	mRNA High	1:Recurred/Progressed	3.91229
TCGA-IS-A3K8	mRNA High	0:DiseaseFree	159.286
TCGA-IS-A3KA	mRNA Low	1:Recurred/Progressed	2.4986
TCGA-IW-A3M4	mRNA High	1:Recurred/Progressed	72.5581
TCGA-IW-A3M5	mRNA High	1:Recurred/Progressed	0.295887
TCGA-IW-A3M6	mRNA High	0:DiseaseFree	22.6189
TCGA-JV-A5VE	mRNA Low	0:DiseaseFree	16.4053
TCGA-K1-A3PN	mRNA High	1:Recurred/Progressed	33.9613
TCGA-K1-A3PO	mRNA High	0:DiseaseFree	53.3254
TCGA-K1-A42W	mRNA High	1:Recurred/Progressed	27.1559
TCGA-K1-A42X	mRNA High	1:Recurred/Progressed	66.9363
TCGA-K1-A6RT	mRNA Low	1:Recurred/Progressed	4.24105
TCGA-KD-A5QT	mRNA High	0:DiseaseFree	16.4053
TCGA-KD-A5QU	mRNA Low	1:Recurred/Progressed	34.8489
TCGA-MB-A5Y8	mRNA High	0:DiseaseFree	25.4134
TCGA-MB-A5YA	mRNA Low	0:DiseaseFree	0.493145
TCGA-MB-A8JL	mRNA High	0:DiseaseFree	19.7258
TCGA-MJ-A68H	mRNA Low	0:DiseaseFree	14.9916
TCGA-MO-A47P	mRNA High	0:DiseaseFree	11.5725
TCGA-MO-A47R	mRNA Low	1:Recurred/Progressed	8.51498
TCGA-PC-A5DK	mRNA High	0:DiseaseFree	122.958
TCGA-QC-A6FX	mRNA High	0:DiseaseFree	20.9422
TCGA-QQ-A5V9	mRNA Low	1:Recurred/Progressed	13.3149
TCGA-QQ-A5VC	mRNA High	0:DiseaseFree	35.901
TCGA-QQ-A5VD	mRNA High	0:DiseaseFree	37.1174
TCGA-SI-A71Q	mRNA High	0:DiseaseFree	32.7448
TCGA-UE-A6QT	mRNA Low	0:DiseaseFree	13.2163
TCGA-UE-A6QU	mRNA Low	0:DiseaseFree	13.4136
TCGA-VT-A80G	mRNA Low	1:Recurred/Progressed	0.854785
TCGA-VT-A80J	mRNA High	1:Recurred/Progressed	11.6711
TCGA-VT-AB3D	mRNA Low	0:DiseaseFree	12.4601
TCGA-WK-A8XO	mRNA High	1:Recurred/Progressed	3.45202
TCGA-WK-A8XS	mRNA High	0:DiseaseFree	84.7881
TCGA-WK-A8XT	mRNA Low	1:Recurred/Progressed	19.6929
TCGA-WK-A8XX	mRNA Low	1:Recurred/Progressed	3.64928
TCGA-WK-A8XZ	mRNA Low	1:Recurred/Progressed	2.926
TCGA-WK-A8Y0	mRNA Low	1:Recurred/Progressed	3.64928
TCGA-X2-A95T	mRNA Low	0:DiseaseFree	63.3527
TCGA-X6-A7WC	mRNA High	1:Recurred/Progressed	9.89578
TCGA-X6-A7WD	mRNA Low	1:Recurred/Progressed	18.345
TCGA-X6-A8C5	mRNA High	0:DiseaseFree	50.8597
TCGA-X6-A8C7	mRNA Low	0:DiseaseFree	29.4572
TCGA-X9-A971	mRNA Low	1:Recurred/Progressed	7.3643
TCGA-X9-A973	mRNA High	1:Recurred/Progressed	3.91229
TCGA-Z4-A8JB	mRNA High	0:DiseaseFree	4.37255
TCGA-Z4-A9VC	mRNA High	0:DiseaseFree	13.3807
TCGA-Z4-AAPF	mRNA Low	0:DiseaseFree	15.945
TCGA-Z4-AAPG	mRNA High	0:DiseaseFree	15.9779
TCGA-3L-AA1B	mRNA High	0:DiseaseFree	15.6163
TCGA-4T-AA8H	mRNA Low	0:DiseaseFree	12.6574
TCGA-A6-2675	mRNA High	0:DiseaseFree	43.4297
TCGA-A6-2686	mRNA Low	0:DiseaseFree	37.0188
TCGA-A6-5656	mRNA High	0:DiseaseFree	32.9092
TCGA-A6-5657	mRNA Low	0:DiseaseFree	31.6271
TCGA-A6-5659	mRNA High	0:DiseaseFree	30.4435
TCGA-A6-5660	mRNA High	0:DiseaseFree	29.1942
TCGA-A6-5661	mRNA High	0:DiseaseFree	33.5339
TCGA-A6-5666	mRNA High	1:Recurred/Progressed	16.7341
TCGA-A6-5667	mRNA High	0:DiseaseFree	29.1613
TCGA-A6-6137	mRNA High	0:DiseaseFree	27.0901
TCGA-A6-6140	mRNA Low	0:DiseaseFree	24.1312
TCGA-A6-6649	mRNA High	0:DiseaseFree	24.1641
TCGA-A6-6653	mRNA Low	0:DiseaseFree	24.3943
TCGA-A6-6654	mRNA Low	0:DiseaseFree	23.8682
TCGA-A6-6780	mRNA High	0:DiseaseFree	20.1203
TCGA-A6-6781	mRNA Low	0:DiseaseFree	19.6601
TCGA-A6-6782	mRNA High	0:DiseaseFree	20.2847
TCGA-A6-A56B	mRNA Low	1:Recurred/Progressed	55.1665
TCGA-A6-A5ZU	mRNA High	0:DiseaseFree	9.63277
TCGA-AA-3495	mRNA Low	0:DiseaseFree	37.0516
TCGA-AA-3502	mRNA Low	0:DiseaseFree	35.0133
TCGA-AA-3511	mRNA High	1:Recurred/Progressed	1.9397
TCGA-AA-3526	mRNA High	0:DiseaseFree	19.0683
TCGA-AA-3655	mRNA High	0:DiseaseFree	61.0185
TCGA-AA-3660	mRNA Low	0:DiseaseFree	78.0813
TCGA-AA-3663	mRNA High	0:DiseaseFree	6.96979
TCGA-AA-3675	mRNA High	0:DiseaseFree	47.0461
TCGA-AA-3685	mRNA Low	0:DiseaseFree	37.0516
TCGA-AA-A02Y	mRNA High	0:DiseaseFree	39.9776
TCGA-AD-5900	mRNA High	0:DiseaseFree	12.1643
TCGA-AD-6548	mRNA Low	0:DiseaseFree	21.3696
TCGA-AD-6888	mRNA Low	1:Recurred/Progressed	11.2766
TCGA-AD-6889	mRNA Low	1:Recurred/Progressed	49.8405
TCGA-AD-6890	mRNA Low	0:DiseaseFree	24.5258
TCGA-AD-6895	mRNA Low	0:DiseaseFree	25.0847
TCGA-AD-6899	mRNA High	0:DiseaseFree	5.78624
TCGA-AD-6901	mRNA High	1:Recurred/Progressed	15.3861
TCGA-AD-6963	mRNA High	0:DiseaseFree	27.4189
TCGA-AD-6965	mRNA Low	1:Recurred/Progressed	21.3039
TCGA-AD-A5EK	mRNA High	0:DiseaseFree	16.4382
TCGA-AY-6197	mRNA Low	0:DiseaseFree	21.4354
TCGA-AY-6386	mRNA Low	0:DiseaseFree	17.819
TCGA-AY-A54L	mRNA High	1:Recurred/Progressed	13.019
TCGA-AY-A69D	mRNA High	0:DiseaseFree	17.8519
TCGA-AY-A71X	mRNA High	0:DiseaseFree	19.3313
TCGA-AZ-4313	mRNA Low	0:DiseaseFree	75.9444
TCGA-AZ-5407	mRNA Low	0:DiseaseFree	88.2073
TCGA-AZ-6598	mRNA Low	0:DiseaseFree	49.4132
TCGA-AZ-6599	mRNA High	0:DiseaseFree	6.77253
TCGA-AZ-6603	mRNA High	0:DiseaseFree	29.5558
TCGA-CA-5254	mRNA High	0:DiseaseFree	12.6903
TCGA-CA-5255	mRNA Low	0:DiseaseFree	12.3615
TCGA-CA-5256	mRNA High	0:DiseaseFree	12.4601
TCGA-CA-5796	mRNA Low	0:DiseaseFree	12.3944
TCGA-CA-5797	mRNA High	0:DiseaseFree	12.5916
TCGA-CA-6715	mRNA High	0:DiseaseFree	12.5916
TCGA-CA-6716	mRNA High	0:DiseaseFree	12.1971
TCGA-CA-6717	mRNA Low	0:DiseaseFree	12.756
TCGA-CA-6718	mRNA Low	1:Recurred/Progressed	6.8054
TCGA-CK-4948	mRNA Low	0:DiseaseFree	148.009
TCGA-CK-4950	mRNA Low	0:DiseaseFree	85.4456
TCGA-CK-5912	mRNA High	0:DiseaseFree	49.0844
TCGA-CK-5913	mRNA Low	0:DiseaseFree	51.32
TCGA-CK-6747	mRNA High	0:DiseaseFree	82.947
TCGA-CM-4743	mRNA Low	0:DiseaseFree	23.0463
TCGA-CM-4744	mRNA Low	0:DiseaseFree	20.0217
TCGA-CM-4751	mRNA Low	0:DiseaseFree	27.0244
TCGA-D5-5537	mRNA High	1:Recurred/Progressed	23.7367
TCGA-D5-5540	mRNA Low	0:DiseaseFree	56.0871
TCGA-D5-5541	mRNA Low	0:DiseaseFree	55.9227
TCGA-D5-6533	mRNA High	0:DiseaseFree	25.4792
TCGA-D5-6534	mRNA Low	0:DiseaseFree	43.2653
TCGA-F4-6460	mRNA High	1:Recurred/Progressed	10.2903
TCGA-F4-6463	mRNA Low	0:DiseaseFree	35.7366
TCGA-F4-6569	mRNA Low	0:DiseaseFree	35.7366
TCGA-F4-6703	mRNA Low	0:DiseaseFree	47.868
TCGA-F4-6805	mRNA Low	0:DiseaseFree	34.4215
TCGA-F4-6806	mRNA Low	1:Recurred/Progressed	11.0465
TCGA-F4-6807	mRNA High	0:DiseaseFree	43.0351
TCGA-F4-6808	mRNA Low	0:DiseaseFree	33.6654
TCGA-F4-6854	mRNA Low	0:DiseaseFree	0.526022
TCGA-F4-6855	mRNA High	0:DiseaseFree	47.4077
TCGA-F4-6856	mRNA Low	0:DiseaseFree	35.3092
TCGA-G4-6293	mRNA High	0:DiseaseFree	133.182
TCGA-G4-6309	mRNA High	1:Recurred/Progressed	71.5389
TCGA-G4-6627	mRNA High	1:Recurred/Progressed	32.975
TCGA-G4-6628	mRNA Low	0:DiseaseFree	79.6923
TCGA-NH-A50T	mRNA High	0:DiseaseFree	18.1806
TCGA-NH-A50V	mRNA Low	0:DiseaseFree	19.3313
TCGA-NH-A5IV	mRNA Low	0:DiseaseFree	19.3313
TCGA-QG-A5YV	mRNA High	0:DiseaseFree	42.7721
TCGA-QG-A5YW	mRNA High	0:DiseaseFree	29.4572
TCGA-QG-A5YX	mRNA High	0:DiseaseFree	32.975
TCGA-QG-A5Z2	mRNA High	0:DiseaseFree	31.2983
TCGA-QL-A97D	mRNA High	0:DiseaseFree	21.8957
TCGA-SS-A7HO	mRNA Low	1:Recurred/Progressed	16.6354
TCGA-T9-A92H	mRNA High	1:Recurred/Progressed	2.66298
TCGA-WS-AB45	mRNA Low	0:DiseaseFree	70.0266
TCGA-A6-2672	mRNA Low	0:DiseaseFree	46.6515
TCGA-A6-2676	mRNA Low	0:DiseaseFree	42.9036
TCGA-A6-2678	mRNA High	0:DiseaseFree	42.279
TCGA-A6-2679	mRNA Low	0:DiseaseFree	44.9091
TCGA-A6-2680	mRNA High	0:DiseaseFree	35.1119
TCGA-A6-2681	mRNA High	1:Recurred/Progressed	37.8078
TCGA-A6-3810	mRNA High	0:DiseaseFree	36.5256
TCGA-A6-4107	mRNA High	0:DiseaseFree	32.449
TCGA-AA-3510	mRNA High	0:DiseaseFree	63.9774
TCGA-AA-3517	mRNA Low	1:Recurred/Progressed	26.9915
TCGA-AA-3519	mRNA High	0:DiseaseFree	9.07387
TCGA-AA-3522	mRNA High	0:DiseaseFree	37.0516
TCGA-AA-3524	mRNA Low	0:DiseaseFree	36.0325
TCGA-AA-3530	mRNA High	0:DiseaseFree	19.0683
TCGA-AA-3531	mRNA Low	0:DiseaseFree	34.027
TCGA-AA-3534	mRNA High	0:DiseaseFree	28.9969
TCGA-AA-3538	mRNA Low	0:DiseaseFree	26.0052
TCGA-AA-3542	mRNA Low	0:DiseaseFree	12.9862
TCGA-AA-3544	mRNA Low	0:DiseaseFree	14.0053
TCGA-AA-3548	mRNA High	0:DiseaseFree	33.9941
TCGA-AA-3549	mRNA High	0:DiseaseFree	21.008
TCGA-AA-3552	mRNA High	1:Recurred/Progressed	4.01091
TCGA-AA-3553	mRNA Low	0:DiseaseFree	23.9997
TCGA-AA-3555	mRNA Low	1:Recurred/Progressed	2.99175
TCGA-AA-3560	mRNA High	0:DiseaseFree	19.9888
TCGA-AA-3561	mRNA Low	0:DiseaseFree	13.9396
TCGA-AA-3667	mRNA High	0:DiseaseFree	14.0053
TCGA-AA-3673	mRNA High	0:DiseaseFree	50.0378
TCGA-AA-3678	mRNA High	0:DiseaseFree	47.0132
TCGA-AA-3681	mRNA Low	0:DiseaseFree	5.9835
TCGA-AA-3710	mRNA Low	0:DiseaseFree	26.9915
TCGA-AA-3812	mRNA Low	1:Recurred/Progressed	25.0518
TCGA-AA-3819	mRNA Low	0:DiseaseFree	25.0189
TCGA-AA-3831	mRNA Low	0:DiseaseFree	17.9834
TCGA-AA-3833	mRNA Low	0:DiseaseFree	15.945
TCGA-AA-3837	mRNA High	0:DiseaseFree	38.9914
TCGA-AA-3841	mRNA Low	0:DiseaseFree	36.953
TCGA-AA-3842	mRNA High	1:Recurred/Progressed	13.019
TCGA-AA-3854	mRNA High	0:DiseaseFree	36.0325
TCGA-AA-3858	mRNA High	0:DiseaseFree	31.0682
TCGA-AA-3864	mRNA High	0:DiseaseFree	52.9967
TCGA-AA-3866	mRNA High	0:DiseaseFree	17.03
TCGA-AA-3877	mRNA Low	0:DiseaseFree	31.0024
TCGA-AA-3947	mRNA Low	0:DiseaseFree	33.0079
TCGA-AA-3949	mRNA Low	0:DiseaseFree	26.0052
TCGA-AA-3950	mRNA Low	0:DiseaseFree	23.9997
TCGA-AA-3955	mRNA High	0:DiseaseFree	20.9751
TCGA-AA-3968	mRNA High	0:DiseaseFree	21.9943
TCGA-AA-3971	mRNA High	0:DiseaseFree	16.0765
TCGA-AA-3975	mRNA High	0:DiseaseFree	34.0599
TCGA-AA-3976	mRNA High	0:DiseaseFree	26.0052
TCGA-AA-3977	mRNA High	0:DiseaseFree	25.0189
TCGA-AA-3979	mRNA High	0:DiseaseFree	23.9997
TCGA-AA-3980	mRNA High	0:DiseaseFree	27.0244
TCGA-AA-3986	mRNA Low	0:DiseaseFree	19.0683
TCGA-AA-3994	mRNA High	0:DiseaseFree	27.0244
TCGA-AA-A004	mRNA Low	0:DiseaseFree	13.9396
TCGA-AA-A00D	mRNA Low	0:DiseaseFree	19.0025
TCGA-AA-A00E	mRNA Low	0:DiseaseFree	30.0161
TCGA-AA-A00L	mRNA High	0:DiseaseFree	38.0379
TCGA-AA-A00Q	mRNA High	0:DiseaseFree	42.016
TCGA-AA-A00U	mRNA High	0:DiseaseFree	17.03
TCGA-AA-A00Z	mRNA High	0:DiseaseFree	21.9943
TCGA-AA-A010	mRNA High	0:DiseaseFree	34.9804
TCGA-AA-A017	mRNA High	0:DiseaseFree	15.0245
TCGA-AA-A01G	mRNA High	0:DiseaseFree	11.9999
TCGA-AA-A01I	mRNA High	0:DiseaseFree	31.0024
TCGA-AA-A01K	mRNA Low	0:DiseaseFree	31.0024
TCGA-AA-A01T	mRNA Low	0:DiseaseFree	33.0407
TCGA-AA-A024	mRNA High	0:DiseaseFree	39.0571
TCGA-AA-A029	mRNA High	0:DiseaseFree	51.9775
TCGA-AA-A02W	mRNA High	1:Recurred/Progressed	33.0407
TCGA-AA-A03J	mRNA Low	0:DiseaseFree	40.9639
TCGA-AZ-4308	mRNA Low	0:DiseaseFree	109.281
TCGA-AZ-4681	mRNA Low	0:DiseaseFree	106.75
TCGA-CM-4746	mRNA Low	0:DiseaseFree	37.0188
TCGA-CM-4748	mRNA High	0:DiseaseFree	26.0381
TCGA-CM-4750	mRNA Low	0:DiseaseFree	8.02183
TCGA-CM-4752	mRNA High	0:DiseaseFree	13.019
TCGA-CM-5341	mRNA Low	0:DiseaseFree	29.0627
TCGA-AF-2687	mRNA High	1:Recurred/Progressed	41.6543
TCGA-AF-3911	mRNA High	1:Recurred/Progressed	22.8491
TCGA-AF-6655	mRNA High	0:DiseaseFree	20.0217
TCGA-AF-A56K	mRNA Low	1:Recurred/Progressed	40.0105
TCGA-AF-A56L	mRNA High	0:DiseaseFree	65.9828
TCGA-AF-A56N	mRNA Low	0:DiseaseFree	11.8355
TCGA-AG-3591	mRNA High	0:DiseaseFree	34.027
TCGA-AG-3732	mRNA Low	0:DiseaseFree	32.975
TCGA-AG-4022	mRNA Low	0:DiseaseFree	46.0269
TCGA-AH-6547	mRNA Low	0:DiseaseFree	2.4986
TCGA-AH-6643	mRNA High	1:Recurred/Progressed	33.7311
TCGA-AH-6644	mRNA High	0:DiseaseFree	27.5504
TCGA-AH-6897	mRNA High	0:DiseaseFree	26.4326
TCGA-AH-6903	mRNA High	0:DiseaseFree	19.4628
TCGA-CL-4957	mRNA High	0:DiseaseFree	13.9724
TCGA-CL-5917	mRNA Low	0:DiseaseFree	78.1142
TCGA-CL-5918	mRNA Low	0:DiseaseFree	7.16704
TCGA-DC-4745	mRNA High	0:DiseaseFree	21.008
TCGA-DC-4749	mRNA Low	0:DiseaseFree	25.0518
TCGA-DT-5265	mRNA Low	0:DiseaseFree	12.6245
TCGA-F5-6465	mRNA High	0:DiseaseFree	49.5118
TCGA-F5-6571	mRNA Low	1:Recurred/Progressed	4.01091
TCGA-F5-6811	mRNA High	0:DiseaseFree	32.1859
TCGA-F5-6812	mRNA High	0:DiseaseFree	36.4928
TCGA-F5-6814	mRNA Low	0:DiseaseFree	37.1832
TCGA-F5-6861	mRNA High	0:DiseaseFree	38.1366
TCGA-F5-6864	mRNA Low	0:DiseaseFree	12.4601
TCGA-AF-2691	mRNA Low	0:DiseaseFree	43.0351
TCGA-AG-3593	mRNA Low	0:DiseaseFree	34.027
TCGA-AG-3600	mRNA Low	0:DiseaseFree	6.04925
TCGA-AG-3609	mRNA High	0:DiseaseFree	19.9888
TCGA-AG-3728	mRNA Low	0:DiseaseFree	29.9832
TCGA-AG-3885	mRNA Low	0:DiseaseFree	17.9505
TCGA-AG-3892	mRNA High	0:DiseaseFree	13.019
TCGA-AG-3893	mRNA High	0:DiseaseFree	35.0133
TCGA-AG-3894	mRNA High	0:DiseaseFree	14.0053
TCGA-AG-3909	mRNA High	0:DiseaseFree	19.9888
TCGA-AG-4008	mRNA High	0:DiseaseFree	17.03
TCGA-AG-A002	mRNA High	0:DiseaseFree	20.9751
TCGA-AG-A008	mRNA High	0:DiseaseFree	13.9396
TCGA-AG-A00C	mRNA High	0:DiseaseFree	6.01637
TCGA-AG-A00Y	mRNA High	1:Recurred/Progressed	4.04379
TCGA-OR-A5J1	mRNA Low	1:Recurred/Progressed	24.7888
TCGA-OR-A5J3	mRNA Low	1:Recurred/Progressed	1.74245
TCGA-OR-A5J6	mRNA High	0:DiseaseFree	88.8648
TCGA-OR-A5J8	mRNA Low	1:Recurred/Progressed	17.4245
TCGA-OR-A5J9	mRNA Low	1:Recurred/Progressed	13.6108
TCGA-OR-A5JD	mRNA High	0:DiseaseFree	99.8784
TCGA-OR-A5JF	mRNA High	0:DiseaseFree	66.2458
TCGA-OR-A5JI	mRNA High	0:DiseaseFree	76.6348
TCGA-OR-A5JL	mRNA Low	0:DiseaseFree	67.5938
TCGA-OR-A5JO	mRNA High	0:DiseaseFree	39.2544
TCGA-OR-A5JP	mRNA Low	0:DiseaseFree	15.2546
TCGA-OR-A5JQ	mRNA High	0:DiseaseFree	36.2626
TCGA-OR-A5JR	mRNA High	0:DiseaseFree	121.248
TCGA-OR-A5JV	mRNA High	0:DiseaseFree	66.5089
TCGA-OR-A5JW	mRNA Low	0:DiseaseFree	72.3937
TCGA-OR-A5K1	mRNA High	1:Recurred/Progressed	27.1559
TCGA-OR-A5K3	mRNA High	0:DiseaseFree	113.917
TCGA-OR-A5K4	mRNA High	0:DiseaseFree	35.5722
TCGA-OR-A5K6	mRNA High	1:Recurred/Progressed	12.8547
TCGA-OR-A5K8	mRNA High	0:DiseaseFree	24.6244
TCGA-OR-A5KT	mRNA High	1:Recurred/Progressed	69.0075
TCGA-OR-A5KU	mRNA High	0:DiseaseFree	153.631
TCGA-OR-A5KV	mRNA High	1:Recurred/Progressed	36.69
TCGA-OR-A5KW	mRNA Low	0:DiseaseFree	68.2513
TCGA-OR-A5L3	mRNA High	0:DiseaseFree	152.152
TCGA-OR-A5L4	mRNA High	0:DiseaseFree	31.7914
TCGA-OR-A5L5	mRNA High	0:DiseaseFree	43.2982
TCGA-OR-A5L6	mRNA High	0:DiseaseFree	28.3065
TCGA-OR-A5L8	mRNA High	0:DiseaseFree	29.0956
TCGA-OR-A5L9	mRNA Low	0:DiseaseFree	28.6353
TCGA-OR-A5LA	mRNA High	0:DiseaseFree	23.6381
TCGA-OR-A5LG	mRNA High	1:Recurred/Progressed	45.7968
TCGA-OR-A5LK	mRNA Low	0:DiseaseFree	90.0812
TCGA-OR-A5LL	mRNA High	1:Recurred/Progressed	7.00266
TCGA-OR-A5LM	mRNA Low	0:DiseaseFree	61.0843
TCGA-OR-A5LN	mRNA High	0:DiseaseFree	76.9964
TCGA-OR-A5LO	mRNA Low	1:Recurred/Progressed	5.03008
TCGA-OR-A5LP	mRNA High	0:DiseaseFree	61.0514
TCGA-OR-A5LR	mRNA High	0:DiseaseFree	28.0435
TCGA-OR-A5LS	mRNA Low	0:DiseaseFree	36.0325
TCGA-OR-A5LT	mRNA High	0:DiseaseFree	18.0491
TCGA-PA-A5YG	mRNA High	0:DiseaseFree	24.8545
TCGA-PK-A5H8	mRNA High	0:DiseaseFree	119.111
TCGA-PK-A5H9	mRNA Low	0:DiseaseFree	20.2518
TCGA-PK-A5HA	mRNA Low	0:DiseaseFree	39.4845
TCGA-2K-A9WE	mRNA High	0:DiseaseFree	7.03554
TCGA-2Z-A9J1	mRNA High	0:DiseaseFree	75.5499
TCGA-2Z-A9J2	mRNA Low	0:DiseaseFree	59.0131
TCGA-2Z-A9J8	mRNA High	1:Recurred/Progressed	16.6354
TCGA-2Z-A9J9	mRNA Low	0:DiseaseFree	75.4184
TCGA-2Z-A9JE	mRNA Low	0:DiseaseFree	56.8103
TCGA-2Z-A9JG	mRNA High	0:DiseaseFree	54.6405
TCGA-2Z-A9JI	mRNA High	1:Recurred/Progressed	9.40264
TCGA-2Z-A9JJ	mRNA High	0:DiseaseFree	39.879
TCGA-2Z-A9JL	mRNA High	0:DiseaseFree	33.0736
TCGA-2Z-A9JN	mRNA Low	0:DiseaseFree	24.3285
TCGA-2Z-A9JO	mRNA Low	0:DiseaseFree	31.1997
TCGA-2Z-A9JP	mRNA Low	0:DiseaseFree	29.3586
TCGA-2Z-A9JS	mRNA Low	0:DiseaseFree	16.1752
TCGA-2Z-A9JT	mRNA High	0:DiseaseFree	22.4874
TCGA-4A-A93W	mRNA High	0:DiseaseFree	0.131505
TCGA-4A-A93Y	mRNA High	0:DiseaseFree	11.5725
TCGA-5P-A9JU	mRNA Low	0:DiseaseFree	12.2629
TCGA-5P-A9JV	mRNA High	0:DiseaseFree	67.1664
TCGA-5P-A9JW	mRNA High	1:Recurred/Progressed	106.125
TCGA-5P-A9JY	mRNA High	0:DiseaseFree	49.5775
TCGA-5P-A9JZ	mRNA High	0:DiseaseFree	90.2127
TCGA-5P-A9K2	mRNA Low	0:DiseaseFree	78.6402
TCGA-5P-A9K4	mRNA High	0:DiseaseFree	71.802
TCGA-5P-A9K6	mRNA High	0:DiseaseFree	62.9253
TCGA-5P-A9K8	mRNA Low	0:DiseaseFree	43.0351
TCGA-5P-A9K9	mRNA High	1:Recurred/Progressed	18.0162
TCGA-5P-A9KA	mRNA High	0:DiseaseFree	12.9862
TCGA-5P-A9KC	mRNA Low	0:DiseaseFree	12.3944
TCGA-5P-A9KE	mRNA Low	0:DiseaseFree	27.0901
TCGA-5P-A9KH	mRNA Low	0:DiseaseFree	67.4294
TCGA-A4-7286	mRNA High	0:DiseaseFree	18.2135
TCGA-A4-7287	mRNA High	1:Recurred/Progressed	7.69307
TCGA-A4-7288	mRNA High	0:DiseaseFree	61.0514
TCGA-A4-7584	mRNA High	0:DiseaseFree	21.3696
TCGA-A4-7585	mRNA High	0:DiseaseFree	35.1777
TCGA-A4-7732	mRNA High	0:DiseaseFree	19.134
TCGA-A4-7828	mRNA Low	0:DiseaseFree	7.82457
TCGA-A4-7996	mRNA High	1:Recurred/Progressed	16.208
TCGA-A4-8098	mRNA High	0:DiseaseFree	29.4572
TCGA-A4-8310	mRNA High	0:DiseaseFree	25.6436
TCGA-A4-8311	mRNA Low	0:DiseaseFree	23.9669
TCGA-A4-8312	mRNA Low	0:DiseaseFree	23.2765
TCGA-A4-8515	mRNA High	0:DiseaseFree	23.3093
TCGA-A4-8517	mRNA High	0:DiseaseFree	19.6272
TCGA-A4-8518	mRNA High	0:DiseaseFree	19.7258
TCGA-A4-8630	mRNA Low	0:DiseaseFree	14.3341
TCGA-A4-A48D	mRNA Low	0:DiseaseFree	12.4601
TCGA-A4-A4ZT	mRNA Low	0:DiseaseFree	16.9642
TCGA-A4-A5DU	mRNA High	0:DiseaseFree	16.3067
TCGA-A4-A5XZ	mRNA High	0:DiseaseFree	15.7478
TCGA-A4-A5Y0	mRNA High	0:DiseaseFree	8.28484
TCGA-A4-A5Y1	mRNA High	1:Recurred/Progressed	9.7314
TCGA-A4-A6HP	mRNA Low	0:DiseaseFree	12.4601
TCGA-AL-3467	mRNA Low	0:DiseaseFree	70.191
TCGA-AL-3472	mRNA Low	0:DiseaseFree	66.7061
TCGA-AL-3473	mRNA Low	0:DiseaseFree	62.6623
TCGA-B1-5398	mRNA Low	0:DiseaseFree	41.1283
TCGA-B1-7332	mRNA High	0:DiseaseFree	37.5119
TCGA-B1-A47N	mRNA High	0:DiseaseFree	36.4928
TCGA-B1-A654	mRNA High	0:DiseaseFree	20.2518
TCGA-B1-A655	mRNA High	0:DiseaseFree	16.7669
TCGA-B1-A656	mRNA Low	0:DiseaseFree	20.3176
TCGA-B1-A657	mRNA Low	0:DiseaseFree	21.0737
TCGA-B3-3925	mRNA High	0:DiseaseFree	33.8298
TCGA-B3-3926	mRNA High	0:DiseaseFree	29.0298
TCGA-B3-4103	mRNA High	0:DiseaseFree	30.575
TCGA-B3-8121	mRNA Low	0:DiseaseFree	12.4601
TCGA-B3-A6W5	mRNA High	0:DiseaseFree	10.1588
TCGA-B9-5155	mRNA Low	0:DiseaseFree	21.8628
TCGA-B9-5156	mRNA High	0:DiseaseFree	43.9886
TCGA-B9-7268	mRNA High	0:DiseaseFree	22.06
TCGA-B9-A5W7	mRNA High	1:Recurred/Progressed	18.5423
TCGA-B9-A5W8	mRNA High	0:DiseaseFree	17.2272
TCGA-B9-A5W9	mRNA High	0:DiseaseFree	0.164382
TCGA-B9-A69E	mRNA Low	0:DiseaseFree	14.8601
TCGA-B9-A8YH	mRNA High	0:DiseaseFree	17.4902
TCGA-B9-A8YI	mRNA High	0:DiseaseFree	12.2958
TCGA-DW-5560	mRNA High	0:DiseaseFree	48.8543
TCGA-DW-7963	mRNA High	0:DiseaseFree	40.7667
TCGA-F9-A7Q0	mRNA Low	0:DiseaseFree	13.0848
TCGA-F9-A7VF	mRNA High	0:DiseaseFree	2.39997
TCGA-F9-A97G	mRNA High	0:DiseaseFree	0.427393
TCGA-G7-6792	mRNA High	0:DiseaseFree	90.9031
TCGA-G7-6796	mRNA High	0:DiseaseFree	71.4403
TCGA-G7-7502	mRNA Low	0:DiseaseFree	25.8408
TCGA-G7-A4TM	mRNA High	0:DiseaseFree	25.249
TCGA-G7-A8LC	mRNA High	0:DiseaseFree	23.0792
TCGA-G7-A8LD	mRNA High	1:Recurred/Progressed	6.87116
TCGA-G7-A8LE	mRNA Low	1:Recurred/Progressed	47.5721
TCGA-GL-7773	mRNA Low	0:DiseaseFree	12.9204
TCGA-GL-8500	mRNA High	0:DiseaseFree	27.649
TCGA-GL-A59R	mRNA Low	0:DiseaseFree	12.4273
TCGA-GL-A59T	mRNA High	0:DiseaseFree	17.9505
TCGA-GL-A9DC	mRNA High	0:DiseaseFree	12.8875
TCGA-GL-A9DD	mRNA High	0:DiseaseFree	11.2108
TCGA-GL-A9DE	mRNA Low	0:DiseaseFree	16.3067
TCGA-HE-7129	mRNA Low	1:Recurred/Progressed	78.8704
TCGA-HE-7130	mRNA High	0:DiseaseFree	58.1911
TCGA-HE-A5NF	mRNA High	0:DiseaseFree	84.8867
TCGA-HE-A5NH	mRNA High	0:DiseaseFree	26.0052
TCGA-HE-A5NI	mRNA High	0:DiseaseFree	11.8355
TCGA-HE-A5NJ	mRNA Low	0:DiseaseFree	56.7446
TCGA-HE-A5NK	mRNA High	0:DiseaseFree	73.2485
TCGA-HE-A5NL	mRNA Low	0:DiseaseFree	25.2162
TCGA-IA-A40U	mRNA High	0:DiseaseFree	16.7998
TCGA-IA-A40X	mRNA High	0:DiseaseFree	19.9888
TCGA-IA-A40Y	mRNA High	0:DiseaseFree	2.03833
TCGA-IA-A83W	mRNA Low	1:Recurred/Progressed	46.2899
TCGA-IZ-8195	mRNA Low	0:DiseaseFree	22.2573
TCGA-IZ-8196	mRNA Low	0:DiseaseFree	21.3368
TCGA-IZ-A6M8	mRNA Low	0:DiseaseFree	16.3395
TCGA-IZ-A6M9	mRNA Low	0:DiseaseFree	12.3615
TCGA-J7-6720	mRNA Low	0:DiseaseFree	12.756
TCGA-J7-8537	mRNA High	1:Recurred/Progressed	7.2328
TCGA-J7-A8I2	mRNA High	1:Recurred/Progressed	8.81086
TCGA-KV-A6GD	mRNA High	0:DiseaseFree	18.4108
TCGA-KV-A6GE	mRNA High	0:DiseaseFree	29.0956
TCGA-KV-A74V	mRNA High	0:DiseaseFree	11.4081
TCGA-MH-A55W	mRNA Low	0:DiseaseFree	34.29
TCGA-MH-A55Z	mRNA Low	0:DiseaseFree	27.7805
TCGA-MH-A560	mRNA Low	0:DiseaseFree	30.3777
TCGA-MH-A561	mRNA High	0:DiseaseFree	27.649
TCGA-MH-A562	mRNA High	0:DiseaseFree	20.2518
TCGA-MH-A854	mRNA Low	0:DiseaseFree	17.6217
TCGA-MH-A855	mRNA High	1:Recurred/Progressed	0
TCGA-MH-A856	mRNA Low	0:DiseaseFree	31.1339
TCGA-P4-A5E6	mRNA Low	0:DiseaseFree	99.7797
TCGA-P4-A5E7	mRNA Low	0:DiseaseFree	87.0895
TCGA-P4-A5EA	mRNA High	1:Recurred/Progressed	1.44656
TCGA-P4-A5EB	mRNA High	0:DiseaseFree	99.1222
TCGA-P4-A5ED	mRNA High	0:DiseaseFree	92.5798
TCGA-P4-AAVK	mRNA High	1:Recurred/Progressed	7.62731
TCGA-P4-AAVL	mRNA Low	1:Recurred/Progressed	1.34793
TCGA-P4-AAVM	mRNA High	0:DiseaseFree	50.5967
TCGA-P4-AAVO	mRNA High	0:DiseaseFree	78.9032
TCGA-PJ-A5Z8	mRNA High	0:DiseaseFree	19.7258
TCGA-PJ-A5Z9	mRNA High	0:DiseaseFree	17.7532
TCGA-Q2-A5QZ	mRNA High	1:Recurred/Progressed	13.5451
TCGA-SX-A71R	mRNA High	0:DiseaseFree	47.9008
TCGA-SX-A71S	mRNA Low	0:DiseaseFree	49.446
TCGA-SX-A71U	mRNA High	0:DiseaseFree	44.6132
TCGA-SX-A71V	mRNA High	0:DiseaseFree	28.7997
TCGA-SX-A7SL	mRNA High	0:DiseaseFree	27.0572
TCGA-SX-A7SN	mRNA Low	0:DiseaseFree	19.0025
TCGA-SX-A7SO	mRNA Low	0:DiseaseFree	41.3256
TCGA-SX-A7SP	mRNA High	0:DiseaseFree	16.3067
TCGA-SX-A7SQ	mRNA High	0:DiseaseFree	41.6215
TCGA-SX-A7SR	mRNA Low	0:DiseaseFree	26.4655
TCGA-SX-A7SS	mRNA Low	0:DiseaseFree	53.0953
TCGA-SX-A7SU	mRNA Low	0:DiseaseFree	43.7584
TCGA-UN-AAZ9	mRNA Low	0:DiseaseFree	18.0162
TCGA-UZ-A9PJ	mRNA High	0:DiseaseFree	26.2025
TCGA-UZ-A9PK	mRNA Low	1:Recurred/Progressed	103.791
TCGA-UZ-A9PL	mRNA High	0:DiseaseFree	103.626
TCGA-UZ-A9PM	mRNA Low	0:DiseaseFree	125.292
TCGA-UZ-A9PN	mRNA High	1:Recurred/Progressed	22.323
TCGA-UZ-A9PO	mRNA High	0:DiseaseFree	62.8267
TCGA-UZ-A9PP	mRNA High	0:DiseaseFree	98.9578
TCGA-UZ-A9PQ	mRNA Low	1:Recurred/Progressed	70.6184
TCGA-UZ-A9PR	mRNA High	1:Recurred/Progressed	81.9936
TCGA-UZ-A9PS	mRNA Low	1:Recurred/Progressed	1.8082
TCGA-UZ-A9PU	mRNA Low	0:DiseaseFree	30.6736
TCGA-UZ-A9PV	mRNA Low	0:DiseaseFree	47.4735
TCGA-UZ-A9PX	mRNA High	1:Recurred/Progressed	10.1259
TCGA-UZ-A9PZ	mRNA Low	0:DiseaseFree	21.5998
TCGA-UZ-A9Q0	mRNA Low	0:DiseaseFree	110.728
TCGA-UZ-A9Q1	mRNA High	0:DiseaseFree	51.3529
TCGA-V9-A7HT	mRNA High	0:DiseaseFree	31.7257
TCGA-WN-A9G9	mRNA Low	1:Recurred/Progressed	26.0052
TCGA-WN-AB4C	mRNA Low	1:Recurred/Progressed	38.0379
TCGA-Y8-A894	mRNA Low	0:DiseaseFree	18.6409
TCGA-Y8-A895	mRNA High	0:DiseaseFree	15.9122
TCGA-Y8-A896	mRNA Low	0:DiseaseFree	18.6409
TCGA-Y8-A897	mRNA High	1:Recurred/Progressed	14.7944
TCGA-Y8-A898	mRNA Low	0:DiseaseFree	15.6163
TCGA-Y8-A8RY	mRNA Low	0:DiseaseFree	25.2819
TCGA-Y8-A8RZ	mRNA Low	0:DiseaseFree	6.73965
TCGA-Y8-A8S0	mRNA Low	0:DiseaseFree	6.01637
TCGA-Y8-A8S1	mRNA Low	0:DiseaseFree	13.282
TCGA-LK-A4NY	mRNA High	0:DiseaseFree	5.52323
TCGA-LK-A4O0	mRNA Low	0:DiseaseFree	6.08213
TCGA-LK-A4O4	mRNA Low	0:DiseaseFree	31.1997
TCGA-MQ-A4KX	mRNA High	1:Recurred/Progressed	15.4848
TCGA-MQ-A4LC	mRNA High	1:Recurred/Progressed	62.7281
TCGA-MQ-A4LV	mRNA Low	1:Recurred/Progressed	3.25476
TCGA-MQ-A6BN	mRNA Low	1:Recurred/Progressed	15.945
TCGA-MQ-A6BS	mRNA High	0:DiseaseFree	19.9888
TCGA-NQ-A638	mRNA High	0:DiseaseFree	0
TCGA-SC-A6LN	mRNA High	0:DiseaseFree	13.6108
TCGA-SC-A6LQ	mRNA High	1:Recurred/Progressed	7.82457
TCGA-UT-A88C	mRNA Low	1:Recurred/Progressed	15.7478
TCGA-UT-A88D	mRNA High	0:DiseaseFree	27.0572
TCGA-XT-AASU	mRNA High	1:Recurred/Progressed	4.37255
TCGA-YS-A95C	mRNA High	0:DiseaseFree	4.37255
TCGA-15-1444	mRNA High	1:Recurred/Progressed	50.9583
TCGA-18-3415	mRNA High	0:DiseaseFree	92.1524
TCGA-18-3416	mRNA Low	1:Recurred/Progressed	30.9038
TCGA-18-3419	mRNA Low	0:DiseaseFree	92.4154
TCGA-18-3421	mRNA Low	0:DiseaseFree	86.958
TCGA-18-4721	mRNA Low	0:DiseaseFree	154.322
TCGA-21-5782	mRNA Low	0:DiseaseFree	31.6271
TCGA-21-5784	mRNA High	0:DiseaseFree	41.6872
TCGA-21-5786	mRNA High	1:Recurred/Progressed	26.86
TCGA-22-1000	mRNA High	1:Recurred/Progressed	8.64648
TCGA-22-1005	mRNA Low	0:DiseaseFree	64.2075
TCGA-22-1012	mRNA High	0:DiseaseFree	14.104
TCGA-22-1016	mRNA Low	0:DiseaseFree	27.0244
TCGA-22-1017	mRNA Low	1:Recurred/Progressed	29.7202
TCGA-22-4595	mRNA High	1:Recurred/Progressed	8.21909
TCGA-22-4605	mRNA High	0:DiseaseFree	32.0216
TCGA-22-4609	mRNA High	0:DiseaseFree	9.56702
TCGA-22-5471	mRNA High	1:Recurred/Progressed	7.52868
TCGA-22-5472	mRNA High	1:Recurred/Progressed	24.5258
TCGA-22-5473	mRNA High	1:Recurred/Progressed	54.4104
TCGA-22-5474	mRNA High	0:DiseaseFree	14.63
TCGA-22-5477	mRNA High	1:Recurred/Progressed	16.7998
TCGA-22-5478	mRNA Low	0:DiseaseFree	0.789032
TCGA-22-5480	mRNA High	1:Recurred/Progressed	58.487
TCGA-22-5481	mRNA Low	1:Recurred/Progressed	11.3752
TCGA-22-5482	mRNA High	0:DiseaseFree	11.7369
TCGA-22-5483	mRNA Low	1:Recurred/Progressed	18.6738
TCGA-22-5485	mRNA High	1:Recurred/Progressed	27.6161
TCGA-22-5489	mRNA High	1:Recurred/Progressed	14.0711
TCGA-22-A5C4	mRNA Low	0:DiseaseFree	22.06
TCGA-33-4532	mRNA High	0:DiseaseFree	129.007
TCGA-33-4533	mRNA Low	0:DiseaseFree	133.741
TCGA-33-4538	mRNA High	0:DiseaseFree	97.9387
TCGA-33-4547	mRNA High	0:DiseaseFree	79.5279
TCGA-33-4582	mRNA Low	1:Recurred/Progressed	96.0976
TCGA-33-4583	mRNA High	0:DiseaseFree	151.264
TCGA-33-4586	mRNA Low	1:Recurred/Progressed	5.5561
TCGA-33-4589	mRNA High	0:DiseaseFree	1.54519
TCGA-33-6738	mRNA Low	0:DiseaseFree	63.3527
TCGA-33-A4WN	mRNA Low	0:DiseaseFree	4.70132
TCGA-33-A5GW	mRNA High	0:DiseaseFree	0.295887
TCGA-33-AAS8	mRNA High	0:DiseaseFree	36.6243
TCGA-33-AASJ	mRNA Low	1:Recurred/Progressed	37.3147
TCGA-34-2596	mRNA High	0:DiseaseFree	2.63011
TCGA-34-2600	mRNA High	0:DiseaseFree	61.6103
TCGA-34-2608	mRNA High	0:DiseaseFree	32.8764
TCGA-34-5232	mRNA Low	0:DiseaseFree	81.2375
TCGA-34-5234	mRNA High	0:DiseaseFree	74.6622
TCGA-34-5239	mRNA High	1:Recurred/Progressed	50.3008
TCGA-34-5240	mRNA Low	0:DiseaseFree	50.6625
TCGA-34-5928	mRNA High	0:DiseaseFree	39.3201
TCGA-34-8454	mRNA Low	0:DiseaseFree	38.7941
TCGA-34-8456	mRNA High	0:DiseaseFree	26.4326
TCGA-34-A5IX	mRNA High	0:DiseaseFree	33.8955
TCGA-37-4129	mRNA Low	0:DiseaseFree	7.95608
TCGA-37-A5EN	mRNA High	0:DiseaseFree	21.6984
TCGA-39-5011	mRNA Low	1:Recurred/Progressed	18.5751
TCGA-39-5016	mRNA High	0:DiseaseFree	126.574
TCGA-39-5019	mRNA High	1:Recurred/Progressed	12.4273
TCGA-39-5021	mRNA High	1:Recurred/Progressed	61.6432
TCGA-39-5024	mRNA Low	0:DiseaseFree	82.5196
TCGA-39-5027	mRNA High	0:DiseaseFree	102.18
TCGA-39-5030	mRNA High	0:DiseaseFree	1.9397
TCGA-39-5031	mRNA Low	0:DiseaseFree	60.5254
TCGA-39-5034	mRNA Low	1:Recurred/Progressed	11.5725
TCGA-39-5035	mRNA Low	0:DiseaseFree	68.3828
TCGA-39-5036	mRNA Low	0:DiseaseFree	71.1773
TCGA-39-5037	mRNA High	0:DiseaseFree	55.561
TCGA-39-5039	mRNA High	0:DiseaseFree	17.8847
TCGA-43-2576	mRNA Low	0:DiseaseFree	40.2078
TCGA-43-2578	mRNA Low	0:DiseaseFree	22.4874
TCGA-43-2581	mRNA Low	0:DiseaseFree	38.6626
TCGA-43-3394	mRNA High	1:Recurred/Progressed	18.1477
TCGA-43-3920	mRNA Low	0:DiseaseFree	33.1065
TCGA-43-5668	mRNA Low	1:Recurred/Progressed	15.4519
TCGA-43-5670	mRNA High	0:DiseaseFree	27.912
TCGA-43-6143	mRNA High	0:DiseaseFree	22.9806
TCGA-43-6647	mRNA High	0:DiseaseFree	24.8874
TCGA-43-6770	mRNA High	0:DiseaseFree	21.4683
TCGA-43-7656	mRNA High	0:DiseaseFree	19.5943
TCGA-43-7657	mRNA High	0:DiseaseFree	7.75882
TCGA-43-7658	mRNA Low	1:Recurred/Progressed	75.78
TCGA-43-8116	mRNA High	0:DiseaseFree	11.7697
TCGA-43-A474	mRNA High	0:DiseaseFree	11.6054
TCGA-43-A475	mRNA Low	0:DiseaseFree	9.7314
TCGA-43-A56U	mRNA Low	0:DiseaseFree	14.2026
TCGA-43-A56V	mRNA High	1:Recurred/Progressed	11.6711
TCGA-46-3765	mRNA Low	0:DiseaseFree	13.3149
TCGA-46-3766	mRNA Low	0:DiseaseFree	12.1643
TCGA-46-3767	mRNA High	0:DiseaseFree	13.019
TCGA-46-3768	mRNA High	0:DiseaseFree	9.83003
TCGA-46-3769	mRNA Low	0:DiseaseFree	4.43831
TCGA-46-6025	mRNA High	0:DiseaseFree	10.6519
TCGA-46-6026	mRNA Low	0:DiseaseFree	13.9067
TCGA-52-7622	mRNA High	0:DiseaseFree	28.3394
TCGA-52-7810	mRNA Low	0:DiseaseFree	30.3449
TCGA-56-5897	mRNA High	0:DiseaseFree	12.4273
TCGA-56-5898	mRNA High	0:DiseaseFree	18.2464
TCGA-56-6545	mRNA High	0:DiseaseFree	21.8957
TCGA-56-7221	mRNA High	0:DiseaseFree	19.9888
TCGA-56-7222	mRNA High	1:Recurred/Progressed	14.0382
TCGA-56-7580	mRNA High	0:DiseaseFree	30.4106
TCGA-56-7582	mRNA High	0:DiseaseFree	19.7587
TCGA-56-7823	mRNA High	0:DiseaseFree	33.238
TCGA-56-8082	mRNA Low	0:DiseaseFree	14.9587
TCGA-56-8304	mRNA Low	0:DiseaseFree	3.48489
TCGA-56-8305	mRNA High	0:DiseaseFree	3.45202
TCGA-56-8307	mRNA High	0:DiseaseFree	26.8929
TCGA-56-8309	mRNA Low	0:DiseaseFree	14.0711
TCGA-56-8504	mRNA Low	0:DiseaseFree	16.7669
TCGA-56-8623	mRNA Low	0:DiseaseFree	22.7504
TCGA-56-8624	mRNA High	0:DiseaseFree	13.8081
TCGA-56-8626	mRNA High	0:DiseaseFree	9.92866
TCGA-56-8628	mRNA Low	0:DiseaseFree	20.2518
TCGA-56-8629	mRNA Low	0:DiseaseFree	15.8135
TCGA-56-A49D	mRNA Low	0:DiseaseFree	20.9422
TCGA-56-A4BW	mRNA High	0:DiseaseFree	19.2327
TCGA-56-A4BX	mRNA Low	0:DiseaseFree	13.3149
TCGA-56-A4ZJ	mRNA High	0:DiseaseFree	21.0409
TCGA-56-A4ZK	mRNA High	0:DiseaseFree	18.7395
TCGA-56-A5DR	mRNA High	0:DiseaseFree	0.131505
TCGA-56-A5DS	mRNA Low	0:DiseaseFree	0.263011
TCGA-56-A62T	mRNA High	0:DiseaseFree	14.4656
TCGA-58-8387	mRNA Low	0:DiseaseFree	13.2492
TCGA-58-8388	mRNA Low	0:DiseaseFree	13.5451
TCGA-58-8390	mRNA Low	0:DiseaseFree	29.9504
TCGA-58-8391	mRNA High	1:Recurred/Progressed	66.8376
TCGA-58-8392	mRNA High	1:Recurred/Progressed	3.15613
TCGA-58-8393	mRNA High	0:DiseaseFree	34.7832
TCGA-58-A46J	mRNA Low	0:DiseaseFree	85.1169
TCGA-58-A46K	mRNA High	1:Recurred/Progressed	24.1641
TCGA-58-A46L	mRNA High	0:DiseaseFree	56.646
TCGA-58-A46M	mRNA High	0:DiseaseFree	35.2434
TCGA-58-A46N	mRNA High	1:Recurred/Progressed	20.7121
TCGA-60-2695	mRNA Low	0:DiseaseFree	21.1066
TCGA-60-2697	mRNA Low	1:Recurred/Progressed	6.57527
TCGA-60-2703	mRNA High	1:Recurred/Progressed	57.7638
TCGA-60-2706	mRNA Low	0:DiseaseFree	92.7113
TCGA-60-2707	mRNA High	1:Recurred/Progressed	19.0354
TCGA-60-2708	mRNA High	0:DiseaseFree	80.4484
TCGA-60-2709	mRNA High	0:DiseaseFree	49.4789
TCGA-60-2710	mRNA High	0:DiseaseFree	66.5417
TCGA-60-2711	mRNA Low	0:DiseaseFree	41.4242
TCGA-60-2713	mRNA Low	1:Recurred/Progressed	44.5803
TCGA-60-2714	mRNA Low	0:DiseaseFree	50.3337
TCGA-60-2716	mRNA High	0:DiseaseFree	48.4926
TCGA-60-2719	mRNA High	0:DiseaseFree	42.6406
TCGA-60-2721	mRNA Low	0:DiseaseFree	32.3175
TCGA-60-2722	mRNA High	1:Recurred/Progressed	27.9778
TCGA-60-2723	mRNA High	0:DiseaseFree	35.901
TCGA-60-2725	mRNA High	0:DiseaseFree	26.8271
TCGA-60-2726	mRNA Low	0:DiseaseFree	11.7697
TCGA-63-6202	mRNA Low	0:DiseaseFree	52.6679
TCGA-63-7020	mRNA High	0:DiseaseFree	70.1253
TCGA-63-7021	mRNA High	0:DiseaseFree	70.4211
TCGA-63-7022	mRNA Low	0:DiseaseFree	68.1527
TCGA-63-7023	mRNA Low	0:DiseaseFree	55.298
TCGA-63-A5MB	mRNA High	0:DiseaseFree	102.673
TCGA-63-A5MG	mRNA High	0:DiseaseFree	70.6184
TCGA-63-A5MH	mRNA Low	0:DiseaseFree	66.6075
TCGA-63-A5MI	mRNA Low	0:DiseaseFree	58.6514
TCGA-63-A5MJ	mRNA High	0:DiseaseFree	59.9665
TCGA-63-A5ML	mRNA High	0:DiseaseFree	45.5666
TCGA-63-A5MM	mRNA High	1:Recurred/Progressed	7.16704
TCGA-63-A5MN	mRNA Low	1:Recurred/Progressed	10.5204
TCGA-63-A5MP	mRNA Low	1:Recurred/Progressed	16.7998
TCGA-63-A5MR	mRNA High	0:DiseaseFree	89.2922
TCGA-63-A5MS	mRNA Low	0:DiseaseFree	78.2786
TCGA-63-A5MT	mRNA Low	1:Recurred/Progressed	14.0382
TCGA-63-A5MU	mRNA High	1:Recurred/Progressed	13.8081
TCGA-63-A5MV	mRNA Low	0:DiseaseFree	36.164
TCGA-63-A5MW	mRNA Low	0:DiseaseFree	53.8843
TCGA-63-A5MY	mRNA Low	0:DiseaseFree	34.5859
TCGA-66-2758	mRNA Low	0:DiseaseFree	21.008
TCGA-66-2759	mRNA High	0:DiseaseFree	25.0518
TCGA-66-2771	mRNA Low	0:DiseaseFree	19.0025
TCGA-66-2778	mRNA Low	0:DiseaseFree	19.0025
TCGA-66-2783	mRNA High	0:DiseaseFree	24.9532
TCGA-66-2792	mRNA High	0:DiseaseFree	30.0161
TCGA-66-2794	mRNA High	0:DiseaseFree	54.0816
TCGA-68-A59J	mRNA Low	0:DiseaseFree	14.7286
TCGA-77-6844	mRNA Low	1:Recurred/Progressed	58.7829
TCGA-77-7139	mRNA High	0:DiseaseFree	140.086
TCGA-77-7465	mRNA Low	0:DiseaseFree	32.5476
TCGA-77-8009	mRNA High	1:Recurred/Progressed	19.9559
TCGA-77-8130	mRNA High	0:DiseaseFree	156.656
TCGA-77-8139	mRNA Low	0:DiseaseFree	104.087
TCGA-77-8144	mRNA High	0:DiseaseFree	27.386
TCGA-77-8148	mRNA High	0:DiseaseFree	66.5089
TCGA-77-8153	mRNA Low	0:DiseaseFree	65.4897
TCGA-77-8154	mRNA Low	0:DiseaseFree	60.5254
TCGA-77-8156	mRNA Low	0:DiseaseFree	36.3612
TCGA-77-A5FZ	mRNA Low	0:DiseaseFree	126.179
TCGA-77-A5G1	mRNA Low	0:DiseaseFree	132.36
[truncated: 3,189 more rows]

## Sheet: 1f.ii
FERMT2: DFS
	1	DFS_STATUS	DFS_MONTHS
TCGA-BJ-A0YZ	mRNA High	0:DiseaseFree	24.7888			This is a comparative survival analysis where the survival effect of high and low FERMT2 mRNA expressions are checked using GEPIA. • Go to: http://gepia.cancer-pku.cn/detail.php?gene=FERMT2&tag=survival • Select Disease Free survival • Select group cutoff as median • Set both high and low cut-off as 50% • Select all cancer datasets • Plot
TCGA-BJ-A0Z0	mRNA Low	0:DiseaseFree	13.7752
TCGA-BJ-A0ZA	mRNA Low	0:DiseaseFree	18.871
TCGA-BJ-A0ZC	mRNA High	0:DiseaseFree	11.5725
TCGA-BJ-A0ZJ	mRNA Low	0:DiseaseFree	42.0817
TCGA-BJ-A18Y	mRNA Low	0:DiseaseFree	51.3857
TCGA-BJ-A190	mRNA Low	0:DiseaseFree	20.5806
TCGA-BJ-A191	mRNA Low	0:DiseaseFree	4.83282
TCGA-BJ-A28X	mRNA High	1:Recurred/Progressed	16.2409
TCGA-BJ-A2N7	mRNA Low	0:DiseaseFree	18.3779
TCGA-BJ-A2P4	mRNA Low	0:DiseaseFree	12.8218
TCGA-BJ-A3F0	mRNA Low	0:DiseaseFree	13.9396
TCGA-BJ-A3PR	mRNA Low	0:DiseaseFree	36.3941
TCGA-BJ-A3PU	mRNA Low	1:Recurred/Progressed	5.72049
TCGA-BJ-A4O8	mRNA Low	0:DiseaseFree	19.4299
TCGA-CE-A13K	mRNA High	0:DiseaseFree	12.6574
TCGA-CE-A27D	mRNA Low	0:DiseaseFree	12.2958
TCGA-CE-A3MD	mRNA Low	0:DiseaseFree	12.7889
TCGA-CE-A3ME	mRNA High	0:DiseaseFree	12.4601
TCGA-CE-A481	mRNA High	0:DiseaseFree	11.3752
TCGA-CE-A482	mRNA Low	0:DiseaseFree	10.6848
TCGA-CE-A483	mRNA High	0:DiseaseFree	15.0245
TCGA-CE-A484	mRNA Low	0:DiseaseFree	12.4273
TCGA-CE-A485	mRNA High	0:DiseaseFree	12.6574
TCGA-DE-A0XZ	mRNA Low	1:Recurred/Progressed	6.70678
TCGA-DE-A0Y2	mRNA High	0:DiseaseFree	21.6326
TCGA-DE-A2OL	mRNA Low	0:DiseaseFree	37.6434
TCGA-DE-A4M8	mRNA Low	0:DiseaseFree	18.5423
TCGA-DE-A4MA	mRNA Low	0:DiseaseFree	30.1147
TCGA-DE-A4MC	mRNA High	1:Recurred/Progressed	10.9149
TCGA-DE-A69J	mRNA High	0:DiseaseFree	14.6957
TCGA-DJ-A13L	mRNA Low	0:DiseaseFree	9.96153
TCGA-DJ-A13M	mRNA Low	0:DiseaseFree	48.7885
TCGA-DJ-A13O	mRNA Low	0:DiseaseFree	38.1694
TCGA-DJ-A13P	mRNA High	0:DiseaseFree	169.313
TCGA-DJ-A13R	mRNA Low	0:DiseaseFree	18.5751
TCGA-DJ-A13S	mRNA Low	0:DiseaseFree	8.71223
TCGA-DJ-A13T	mRNA High	0:DiseaseFree	56.1857
TCGA-DJ-A13U	mRNA High	0:DiseaseFree	52.2734
TCGA-DJ-A13V	mRNA High	0:DiseaseFree	43.1667
TCGA-DJ-A13W	mRNA Low	0:DiseaseFree	52.372
TCGA-DJ-A13X	mRNA High	0:DiseaseFree	8.31772
TCGA-DJ-A1QD	mRNA High	0:DiseaseFree	48.0652
TCGA-DJ-A1QE	mRNA High	0:DiseaseFree	135.911
TCGA-DJ-A1QF	mRNA High	0:DiseaseFree	30.6079
TCGA-DJ-A1QG	mRNA High	0:DiseaseFree	44.9748
TCGA-DJ-A1QI	mRNA High	0:DiseaseFree	14.9587
TCGA-DJ-A1QL	mRNA Low	0:DiseaseFree	17.5888
TCGA-DJ-A1QM	mRNA High	0:DiseaseFree	6.01637
TCGA-DJ-A1QN	mRNA High	0:DiseaseFree	42.5749
TCGA-DJ-A1QO	mRNA Low	0:DiseaseFree	47.4077
TCGA-DJ-A1QQ	mRNA High	0:DiseaseFree	17.556
TCGA-DJ-A2PN	mRNA High	0:DiseaseFree	10.093
TCGA-DJ-A2PO	mRNA High	0:DiseaseFree	7.98895
TCGA-DJ-A2PP	mRNA High	0:DiseaseFree	30.575
TCGA-DJ-A2PQ	mRNA High	0:DiseaseFree	35.4078
TCGA-DJ-A2PR	mRNA High	0:DiseaseFree	27.4518
TCGA-DJ-A2PS	mRNA High	0:DiseaseFree	26.2025
TCGA-DJ-A2PT	mRNA Low	0:DiseaseFree	38.827
TCGA-DJ-A2PU	mRNA High	0:DiseaseFree	33.9613
TCGA-DJ-A2PV	mRNA High	0:DiseaseFree	31.9887
TCGA-DJ-A2PW	mRNA High	0:DiseaseFree	34.8489
TCGA-DJ-A2PX	mRNA High	0:DiseaseFree	28.9641
TCGA-DJ-A2PY	mRNA High	0:DiseaseFree	8.77799
TCGA-DJ-A2PZ	mRNA High	0:DiseaseFree	8.41635
TCGA-DJ-A2Q0	mRNA High	0:DiseaseFree	34.3558
TCGA-DJ-A2Q1	mRNA Low	0:DiseaseFree	37.7421
TCGA-DJ-A2Q2	mRNA High	0:DiseaseFree	43.9557
TCGA-DJ-A2Q3	mRNA High	0:DiseaseFree	40.2407
TCGA-DJ-A2Q4	mRNA High	0:DiseaseFree	33.9284
TCGA-DJ-A2Q6	mRNA High	0:DiseaseFree	36.4599
TCGA-DJ-A2Q7	mRNA Low	0:DiseaseFree	35.1119
TCGA-DJ-A2Q9	mRNA High	0:DiseaseFree	35.901
TCGA-DJ-A2QA	mRNA Low	0:DiseaseFree	33.5339
TCGA-DJ-A2QC	mRNA Low	0:DiseaseFree	39.9448
TCGA-DJ-A3UK	mRNA High	0:DiseaseFree	36.9201
TCGA-DJ-A3UM	mRNA High	0:DiseaseFree	31.0353
TCGA-DJ-A3UN	mRNA Low	0:DiseaseFree	32.4161
TCGA-DJ-A3UP	mRNA Low	0:DiseaseFree	16.4053
TCGA-DJ-A3UQ	mRNA High	0:DiseaseFree	19.5614
TCGA-DJ-A3UR	mRNA High	0:DiseaseFree	36.3284
TCGA-DJ-A3US	mRNA High	0:DiseaseFree	32.8106
TCGA-DJ-A3UT	mRNA Low	0:DiseaseFree	36.3284
TCGA-DJ-A3UW	mRNA Low	0:DiseaseFree	59.5719
TCGA-DJ-A3UX	mRNA High	0:DiseaseFree	11.3423
TCGA-DJ-A3UY	mRNA High	0:DiseaseFree	35.8681
TCGA-DJ-A3UZ	mRNA High	0:DiseaseFree	40.9639
TCGA-DJ-A3V2	mRNA Low	0:DiseaseFree	20.219
TCGA-DJ-A3V3	mRNA Low	0:DiseaseFree	30.6079
TCGA-DJ-A3V4	mRNA High	0:DiseaseFree	42.542
TCGA-DJ-A3V7	mRNA High	0:DiseaseFree	23.2107
TCGA-DJ-A3V8	mRNA High	0:DiseaseFree	21.271
TCGA-DJ-A3VA	mRNA High	0:DiseaseFree	24.8216
TCGA-DJ-A3VB	mRNA Low	0:DiseaseFree	22.9148
TCGA-DJ-A3VD	mRNA High	0:DiseaseFree	40.7009
TCGA-DJ-A3VE	mRNA High	0:DiseaseFree	18.9697
TCGA-DJ-A3VG	mRNA High	0:DiseaseFree	35.6708
TCGA-DJ-A3VI	mRNA High	0:DiseaseFree	3.12325
TCGA-DJ-A3VJ	mRNA High	0:DiseaseFree	36.427
TCGA-DJ-A3VK	mRNA High	0:DiseaseFree	24.7559
TCGA-DJ-A3VL	mRNA Low	0:DiseaseFree	23.4408
TCGA-DJ-A3VM	mRNA High	0:DiseaseFree	27.6161
TCGA-DJ-A4UL	mRNA Low	0:DiseaseFree	30.8709
TCGA-DJ-A4UP	mRNA Low	0:DiseaseFree	30.1147
TCGA-DJ-A4UR	mRNA Low	1:Recurred/Progressed	3.71503
TCGA-DJ-A4UT	mRNA High	0:DiseaseFree	27.0572
TCGA-DJ-A4V0	mRNA Low	0:DiseaseFree	35.5393
TCGA-DJ-A4V2	mRNA Low	0:DiseaseFree	3.12325
TCGA-DJ-A4V4	mRNA High	0:DiseaseFree	15.8135
TCGA-DO-A1K0	mRNA High	1:Recurred/Progressed	18.9697
TCGA-E3-A3DY	mRNA High	0:DiseaseFree	92.5469
TCGA-E3-A3DZ	mRNA High	0:DiseaseFree	47.2104
TCGA-E3-A3E0	mRNA High	0:DiseaseFree	66.3774
TCGA-E3-A3E1	mRNA Low	0:DiseaseFree	80.5142
TCGA-E3-A3E2	mRNA Low	0:DiseaseFree	63.1883
TCGA-E3-A3E3	mRNA High	1:Recurred/Progressed	14.63
TCGA-E8-A2EA	mRNA Low	0:DiseaseFree	35.6708
TCGA-E8-A413	mRNA High	0:DiseaseFree	29.9832
TCGA-E8-A414	mRNA High	0:DiseaseFree	31.4955
TCGA-E8-A415	mRNA High	0:DiseaseFree	31.0353
TCGA-E8-A416	mRNA High	0:DiseaseFree	31.2983
TCGA-E8-A417	mRNA High	0:DiseaseFree	30.838
TCGA-E8-A419	mRNA Low	0:DiseaseFree	25.4463
TCGA-E8-A432	mRNA High	1:Recurred/Progressed	23.671
TCGA-E8-A433	mRNA Low	0:DiseaseFree	31.2654
TCGA-E8-A434	mRNA High	0:DiseaseFree	31.3312
TCGA-E8-A438	mRNA Low	0:DiseaseFree	33.501
TCGA-E8-A44K	mRNA High	0:DiseaseFree	31.0024
TCGA-E8-A44M	mRNA Low	0:DiseaseFree	30.1476
TCGA-EL-A3CL	mRNA High	0:DiseaseFree	31.6599
TCGA-EL-A3CU	mRNA High	0:DiseaseFree	157.149
TCGA-EL-A3CW	mRNA High	0:DiseaseFree	57.0076
TCGA-EL-A3CX	mRNA Low	0:DiseaseFree	106.618
TCGA-EL-A3CY	mRNA High	0:DiseaseFree	4.1753
TCGA-EL-A3D1	mRNA Low	0:DiseaseFree	98.5304
TCGA-EL-A3GO	mRNA High	1:Recurred/Progressed	0.197258
TCGA-EL-A3GP	mRNA High	0:DiseaseFree	49.5118
TCGA-EL-A3GQ	mRNA High	0:DiseaseFree	50.2351
TCGA-EL-A3GR	mRNA High	0:DiseaseFree	115.1
TCGA-EL-A3GS	mRNA High	0:DiseaseFree	65.3911
TCGA-EL-A3GU	mRNA High	1:Recurred/Progressed	17.8847
TCGA-EL-A3GV	mRNA High	0:DiseaseFree	50.3666
TCGA-EL-A3GW	mRNA High	0:DiseaseFree	50.2022
TCGA-EL-A3GX	mRNA Low	1:Recurred/Progressed	14.4327
TCGA-EL-A3GY	mRNA High	0:DiseaseFree	101.128
TCGA-EL-A3GZ	mRNA High	0:DiseaseFree	139.988
TCGA-EL-A3H1	mRNA Low	0:DiseaseFree	49.3145
TCGA-EL-A3H3	mRNA Low	0:DiseaseFree	43.3639
TCGA-EL-A3H7	mRNA High	0:DiseaseFree	139.001
TCGA-EL-A3H8	mRNA High	0:DiseaseFree	150.475
TCGA-EL-A3MW	mRNA High	0:DiseaseFree	108.656
TCGA-EL-A3N2	mRNA High	0:DiseaseFree	29.6545
TCGA-EL-A3N3	mRNA Low	0:DiseaseFree	178.288
TCGA-EL-A3T0	mRNA High	0:DiseaseFree	142.519
TCGA-EL-A3T1	mRNA High	0:DiseaseFree	129.566
TCGA-EL-A3T2	mRNA High	1:Recurred/Progressed	29.6873
TCGA-EL-A3T3	mRNA Low	0:DiseaseFree	132.064
TCGA-EL-A3T6	mRNA Low	0:DiseaseFree	98.2345
TCGA-EL-A3T7	mRNA High	0:DiseaseFree	41.2927
TCGA-EL-A3T8	mRNA High	0:DiseaseFree	107.473
TCGA-EL-A3TA	mRNA High	0:DiseaseFree	66.9034
TCGA-EL-A3TB	mRNA High	0:DiseaseFree	82.8155
TCGA-EL-A3ZG	mRNA High	0:DiseaseFree	89.5552
TCGA-EL-A3ZH	mRNA High	0:DiseaseFree	91.1661
TCGA-EL-A3ZK	mRNA High	0:DiseaseFree	51.7803
TCGA-EL-A3ZL	mRNA High	0:DiseaseFree	62.3007
TCGA-EL-A3ZN	mRNA High	0:DiseaseFree	53.0624
TCGA-EL-A3ZO	mRNA Low	0:DiseaseFree	72.6896
TCGA-EL-A3ZP	mRNA Low	0:DiseaseFree	65.4897
TCGA-EL-A3ZQ	mRNA Low	0:DiseaseFree	61.2158
TCGA-EL-A3ZR	mRNA High	0:DiseaseFree	60.1637
TCGA-EL-A3ZS	mRNA High	0:DiseaseFree	7.06842
TCGA-EL-A3ZT	mRNA Low	0:DiseaseFree	59.4404
TCGA-EL-A4JV	mRNA Low	0:DiseaseFree	57.4679
TCGA-EL-A4JW	mRNA High	0:DiseaseFree	34.7174
TCGA-EL-A4JX	mRNA Low	0:DiseaseFree	45.9611
TCGA-EL-A4JZ	mRNA High	0:DiseaseFree	61.0185
TCGA-EL-A4K1	mRNA Low	0:DiseaseFree	34.3887
TCGA-EL-A4K2	mRNA Low	0:DiseaseFree	30.5093
TCGA-EL-A4K4	mRNA High	0:DiseaseFree	53.3583
TCGA-EL-A4K7	mRNA Low	0:DiseaseFree	41.1283
TCGA-EL-A4K9	mRNA Low	0:DiseaseFree	47.8351
TCGA-EL-A4KD	mRNA High	0:DiseaseFree	43.594
TCGA-EL-A4KG	mRNA Low	0:DiseaseFree	24.2956
TCGA-EL-A4KH	mRNA Low	0:DiseaseFree	27.0572
TCGA-EL-A4KI	mRNA Low	1:Recurred/Progressed	8.71223
TCGA-EM-A1CS	mRNA High	0:DiseaseFree	26.86
TCGA-EM-A1CW	mRNA High	0:DiseaseFree	18.0491
TCGA-EM-A1YA	mRNA Low	0:DiseaseFree	19.7916
TCGA-EM-A1YB	mRNA High	0:DiseaseFree	19.4628
TCGA-EM-A1YC	mRNA Low	0:DiseaseFree	78.6074
TCGA-EM-A1YD	mRNA High	0:DiseaseFree	57.0076
TCGA-EM-A1YE	mRNA Low	0:DiseaseFree	54.0816
TCGA-EM-A22L	mRNA Low	0:DiseaseFree	10.4547
TCGA-EM-A22M	mRNA Low	0:DiseaseFree	14.5313
TCGA-EM-A22Q	mRNA Low	0:DiseaseFree	14.2355
TCGA-EM-A2CJ	mRNA High	0:DiseaseFree	47.5721
TCGA-EM-A2CK	mRNA Low	0:DiseaseFree	17.8847
TCGA-EM-A2CL	mRNA High	0:DiseaseFree	13.1834
TCGA-EM-A2CO	mRNA High	0:DiseaseFree	6.04925
TCGA-EM-A2CP	mRNA Low	0:DiseaseFree	2.99175
TCGA-EM-A2CQ	mRNA High	0:DiseaseFree	12.2958
TCGA-EM-A2CR	mRNA Low	0:DiseaseFree	13.6437
TCGA-EM-A2CT	mRNA High	0:DiseaseFree	48.4597
TCGA-EM-A2CU	mRNA Low	0:DiseaseFree	13.1505
TCGA-EM-A2OV	mRNA High	0:DiseaseFree	22.1587
TCGA-EM-A2OW	mRNA High	0:DiseaseFree	40.3393
TCGA-EM-A2OY	mRNA High	0:DiseaseFree	32.3175
TCGA-EM-A2OZ	mRNA High	0:DiseaseFree	33.9613
TCGA-EM-A2P0	mRNA High	0:DiseaseFree	17.5888
TCGA-EM-A2P1	mRNA High	1:Recurred/Progressed	11.9341
TCGA-EM-A2P2	mRNA Low	0:DiseaseFree	17.293
TCGA-EM-A2P3	mRNA High	0:DiseaseFree	14.5971
TCGA-EM-A3AI	mRNA High	0:DiseaseFree	22.5203
TCGA-EM-A3AK	mRNA High	0:DiseaseFree	15.682
TCGA-EM-A3AL	mRNA High	0:DiseaseFree	14.1368
TCGA-EM-A3AP	mRNA High	0:DiseaseFree	8.35059
TCGA-EM-A3AQ	mRNA High	0:DiseaseFree	29.7202
TCGA-EM-A3AR	mRNA High	0:DiseaseFree	37.2489
TCGA-EM-A3FJ	mRNA Low	0:DiseaseFree	27.9449
TCGA-EM-A3FK	mRNA High	0:DiseaseFree	23.7696
TCGA-EM-A3FL	mRNA High	0:DiseaseFree	47.3748
TCGA-EM-A3FN	mRNA Low	0:DiseaseFree	12.0656
TCGA-EM-A3FO	mRNA High	0:DiseaseFree	17.4902
TCGA-EM-A3FP	mRNA Low	0:DiseaseFree	17.3916
TCGA-EM-A3FQ	mRNA Low	0:DiseaseFree	16.1752
TCGA-EM-A3FR	mRNA Low	0:DiseaseFree	15.0245
TCGA-EM-A3O3	mRNA Low	0:DiseaseFree	14.4985
TCGA-EM-A3O6	mRNA High	0:DiseaseFree	15.0574
TCGA-EM-A3O7	mRNA High	0:DiseaseFree	7.33143
TCGA-EM-A3O8	mRNA Low	0:DiseaseFree	12.5259
TCGA-EM-A3O9	mRNA High	0:DiseaseFree	9.23825
TCGA-EM-A3OA	mRNA High	0:DiseaseFree	27.0244
TCGA-EM-A3OB	mRNA High	0:DiseaseFree	38.6626
TCGA-EM-A3ST	mRNA Low	1:Recurred/Progressed	31.7586
TCGA-EM-A3SU	mRNA Low	0:DiseaseFree	29.9504
TCGA-EM-A3SY	mRNA Low	0:DiseaseFree	13.5122
TCGA-EM-A3SZ	mRNA Low	0:DiseaseFree	12.7889
TCGA-EM-A4FH	mRNA Low	0:DiseaseFree	29.3257
TCGA-EM-A4FK	mRNA Low	0:DiseaseFree	21.3368
TCGA-EM-A4FO	mRNA Low	0:DiseaseFree	26.3668
TCGA-EM-A4FQ	mRNA Low	0:DiseaseFree	22.4545
TCGA-EM-A4FR	mRNA Low	0:DiseaseFree	21.534
TCGA-EM-A4FU	mRNA Low	1:Recurred/Progressed	25.6764
TCGA-EM-A4FV	mRNA Low	0:DiseaseFree	24.46
TCGA-EM-A4G1	mRNA High	0:DiseaseFree	13.6766
TCGA-ET-A25G	mRNA Low	0:DiseaseFree	81.9279
TCGA-ET-A25I	mRNA Low	0:DiseaseFree	81.6977
TCGA-ET-A25J	mRNA High	0:DiseaseFree	77.5553
TCGA-ET-A25K	mRNA High	0:DiseaseFree	70.4211
TCGA-ET-A25M	mRNA High	0:DiseaseFree	60.1966
TCGA-ET-A25N	mRNA High	0:DiseaseFree	63.3856
TCGA-ET-A25O	mRNA High	0:DiseaseFree	65.2924
TCGA-ET-A25P	mRNA High	0:DiseaseFree	18.3779
TCGA-ET-A25R	mRNA High	0:DiseaseFree	63.4514
TCGA-ET-A2MX	mRNA Low	0:DiseaseFree	88.4045
TCGA-ET-A2MY	mRNA High	0:DiseaseFree	58.75
TCGA-ET-A2N0	mRNA Low	0:DiseaseFree	52.6022
TCGA-ET-A39I	mRNA Low	0:DiseaseFree	33.238
TCGA-ET-A39J	mRNA High	0:DiseaseFree	106.092
TCGA-ET-A39L	mRNA High	0:DiseaseFree	108.459
TCGA-ET-A39M	mRNA Low	0:DiseaseFree	84.8867
TCGA-ET-A39N	mRNA High	0:DiseaseFree	123.319
TCGA-ET-A39O	mRNA Low	0:DiseaseFree	100.569
TCGA-ET-A39R	mRNA Low	0:DiseaseFree	94.125
TCGA-ET-A39S	mRNA High	0:DiseaseFree	55.1008
TCGA-ET-A39T	mRNA High	0:DiseaseFree	98.2017
TCGA-ET-A3BN	mRNA High	0:DiseaseFree	28.2408
TCGA-ET-A3BP	mRNA High	0:DiseaseFree	79.1005
TCGA-ET-A3BQ	mRNA High	0:DiseaseFree	76.6348
TCGA-ET-A3BS	mRNA High	0:DiseaseFree	5.78624
TCGA-ET-A3BU	mRNA High	0:DiseaseFree	77.8183
TCGA-ET-A3BV	mRNA High	1:Recurred/Progressed	39.5831
TCGA-ET-A3BW	mRNA High	0:DiseaseFree	46.6515
TCGA-ET-A3BX	mRNA Low	0:DiseaseFree	52.4707
TCGA-ET-A3DO	mRNA Low	1:Recurred/Progressed	18.7395
TCGA-ET-A3DP	mRNA High	0:DiseaseFree	94.5853
TCGA-ET-A3DQ	mRNA High	0:DiseaseFree	84.8539
TCGA-ET-A3DR	mRNA High	0:DiseaseFree	80.5799
TCGA-ET-A3DS	mRNA High	0:DiseaseFree	66.8376
TCGA-ET-A3DT	mRNA Low	0:DiseaseFree	43.7255
TCGA-ET-A3DV	mRNA Low	0:DiseaseFree	166.617
TCGA-ET-A3DW	mRNA Low	0:DiseaseFree	24.723
TCGA-ET-A40P	mRNA Low	0:DiseaseFree	43.9886
TCGA-ET-A40Q	mRNA Low	1:Recurred/Progressed	7.16704
TCGA-ET-A4KN	mRNA Low	0:DiseaseFree	33.1722
TCGA-ET-A4KQ	mRNA High	0:DiseaseFree	31.3969
TCGA-FE-A230	mRNA High	1:Recurred/Progressed	17.293
TCGA-FE-A232	mRNA Low	0:DiseaseFree	79.6923
TCGA-FE-A233	mRNA High	1:Recurred/Progressed	18.6409
TCGA-FE-A234	mRNA Low	1:Recurred/Progressed	15.8793
TCGA-FE-A235	mRNA High	0:DiseaseFree	117.401
TCGA-FE-A236	mRNA High	0:DiseaseFree	66.7719
TCGA-FE-A237	mRNA High	1:Recurred/Progressed	16.1752
TCGA-FE-A238	mRNA High	1:Recurred/Progressed	14.1697
TCGA-FE-A239	mRNA Low	1:Recurred/Progressed	30.6736
TCGA-FE-A23A	mRNA Low	0:DiseaseFree	81.8292
TCGA-FE-A3PB	mRNA High	0:DiseaseFree	85.1498
TCGA-FE-A3PC	mRNA Low	0:DiseaseFree	85.6758
TCGA-FE-A3PD	mRNA High	0:DiseaseFree	78.7717
TCGA-FK-A3S3	mRNA High	0:DiseaseFree	71.0787
TCGA-FK-A3SB	mRNA Low	0:DiseaseFree	4.10954
TCGA-FK-A3SD	mRNA Low	0:DiseaseFree	1.05204
TCGA-FK-A3SE	mRNA High	0:DiseaseFree	22.0272
TCGA-FK-A3SG	mRNA High	0:DiseaseFree	0.920538
TCGA-FK-A3SH	mRNA Low	0:DiseaseFree	48.0981
TCGA-FY-A3BL	mRNA High	0:DiseaseFree	20.4162
TCGA-FY-A3I4	mRNA High	0:DiseaseFree	17.819
TCGA-FY-A3I5	mRNA High	0:DiseaseFree	7.82457
TCGA-FY-A3NM	mRNA High	0:DiseaseFree	29.0956
TCGA-FY-A3NN	mRNA High	0:DiseaseFree	0
TCGA-FY-A3NP	mRNA Low	0:DiseaseFree	16.1423
TCGA-FY-A3ON	mRNA High	0:DiseaseFree	19.5614
TCGA-FY-A3R8	mRNA High	0:DiseaseFree	15.682
TCGA-FY-A3R9	mRNA High	0:DiseaseFree	16.5697
TCGA-FY-A3RA	mRNA High	0:DiseaseFree	18.082
TCGA-FY-A3TY	mRNA High	0:DiseaseFree	23.3093
TCGA-FY-A3WA	mRNA Low	0:DiseaseFree	17.0628
TCGA-FY-A3YR	mRNA High	0:DiseaseFree	17.3587
TCGA-FY-A40K	mRNA Low	0:DiseaseFree	15.156
TCGA-FY-A40M	mRNA Low	0:DiseaseFree	22.4874
TCGA-FY-A40N	mRNA Low	0:DiseaseFree	19.0354
TCGA-FY-A76V	mRNA High	0:DiseaseFree	1.67669
TCGA-IM-A3EB	mRNA Low	0:DiseaseFree	48.92
TCGA-IM-A3ED	mRNA High	0:DiseaseFree	47.4077
TCGA-IM-A41Y	mRNA Low	0:DiseaseFree	21.8299
TCGA-IM-A41Z	mRNA High	0:DiseaseFree	31.101
TCGA-IM-A420	mRNA Low	0:DiseaseFree	8.21909
TCGA-IM-A4EB	mRNA Low	0:DiseaseFree	25.6436
TCGA-J8-A3NZ	mRNA Low	0:DiseaseFree	17.2272
TCGA-J8-A3O0	mRNA Low	0:DiseaseFree	43.1667
TCGA-J8-A3O1	mRNA High	0:DiseaseFree	27.1887
TCGA-J8-A3YD	mRNA High	0:DiseaseFree	31.8243
TCGA-J8-A3YE	mRNA High	0:DiseaseFree	27.8463
TCGA-J8-A3YF	mRNA Low	0:DiseaseFree	24.6901
TCGA-J8-A3YG	mRNA Low	0:DiseaseFree	22.2902
TCGA-J8-A3YH	mRNA High	0:DiseaseFree	5.75336
TCGA-J8-A42S	mRNA High	0:DiseaseFree	2.46573
TCGA-J8-A4HW	mRNA High	0:DiseaseFree	2.59723
TCGA-KS-A41F	mRNA Low	0:DiseaseFree	143.571
TCGA-KS-A41I	mRNA Low	0:DiseaseFree	15.9779
TCGA-KS-A41J	mRNA Low	0:DiseaseFree	15.682
TCGA-KS-A41L	mRNA Low	0:DiseaseFree	113.851
TCGA-KS-A4I7	mRNA Low	0:DiseaseFree	32.449
TCGA-KS-A4I9	mRNA Low	0:DiseaseFree	87.3853
TCGA-KS-A4IB	mRNA Low	0:DiseaseFree	84.7224
TCGA-KS-A4ID	mRNA Low	0:DiseaseFree	33.238
TCGA-L6-A4EP	mRNA Low	0:DiseaseFree	33.4024
TCGA-L6-A4EQ	mRNA Low	0:DiseaseFree	40.3722
TCGA-MK-A4N6	mRNA High	0:DiseaseFree	36.0982
TCGA-MK-A4N7	mRNA High	0:DiseaseFree	32.449
TCGA-MK-A4N9	mRNA High	0:DiseaseFree	30.2134
TCGA-BA-5153	mRNA Low	1:Recurred/Progressed	50.0378
TCGA-BA-5556	mRNA Low	0:DiseaseFree	23.8354
TCGA-BA-6869	mRNA Low	0:DiseaseFree	21.1724
TCGA-BA-7269	mRNA High	0:DiseaseFree	41.8516
TCGA-BA-A4II	mRNA Low	1:Recurred/Progressed	6.47664
TCGA-BA-A6DB	mRNA High	1:Recurred/Progressed	6.83828
TCGA-BA-A6DE	mRNA Low	0:DiseaseFree	14.4656
TCGA-BA-A6DI	mRNA Low	1:Recurred/Progressed	8.74511
TCGA-BA-A6DL	mRNA Low	0:DiseaseFree	20.482
TCGA-BB-4228	mRNA High	0:DiseaseFree	18.3779
TCGA-BB-7861	mRNA Low	0:DiseaseFree	22.4217
TCGA-BB-7863	mRNA Low	0:DiseaseFree	33.6983
TCGA-BB-7866	mRNA Low	0:DiseaseFree	44.9748
TCGA-BB-A6UM	mRNA Low	0:DiseaseFree	12.9204
TCGA-C9-A47Z	mRNA Low	0:DiseaseFree	6.27938
TCGA-C9-A480	mRNA Low	0:DiseaseFree	12.6903
TCGA-CN-4722	mRNA High	0:DiseaseFree	48.7556
TCGA-CN-4725	mRNA Low	0:DiseaseFree	38.0379
TCGA-CN-4733	mRNA High	0:DiseaseFree	52.1419
TCGA-CN-4734	mRNA High	0:DiseaseFree	55.561
TCGA-CN-4736	mRNA High	1:Recurred/Progressed	6.87116
TCGA-CN-5356	mRNA High	0:DiseaseFree	46.3228
TCGA-CN-5358	mRNA High	1:Recurred/Progressed	4.76707
TCGA-CN-5370	mRNA High	1:Recurred/Progressed	4.04379
TCGA-CN-5373	mRNA High	0:DiseaseFree	52.0761
TCGA-CN-A498	mRNA Low	1:Recurred/Progressed	6.115
TCGA-CN-A499	mRNA Low	0:DiseaseFree	23.5723
TCGA-CN-A49B	mRNA Low	0:DiseaseFree	29.7202
TCGA-CQ-5323	mRNA High	0:DiseaseFree	48.1967
TCGA-CQ-5325	mRNA High	1:Recurred/Progressed	6.70678
TCGA-CQ-5329	mRNA High	0:DiseaseFree	70.454
TCGA-CQ-5333	mRNA Low	1:Recurred/Progressed	5.78624
TCGA-CQ-6220	mRNA Low	0:DiseaseFree	32.3832
TCGA-CQ-6229	mRNA High	0:DiseaseFree	38.7612
TCGA-CQ-7063	mRNA Low	1:Recurred/Progressed	38.1366
TCGA-CQ-7065	mRNA Low	1:Recurred/Progressed	7.56156
TCGA-CQ-7067	mRNA Low	0:DiseaseFree	16.7341
TCGA-CQ-7068	mRNA Low	0:DiseaseFree	43.0351
TCGA-CQ-7069	mRNA High	0:DiseaseFree	41.8845
TCGA-CQ-A4C6	mRNA High	0:DiseaseFree	44.4817
TCGA-CQ-A4C9	mRNA Low	1:Recurred/Progressed	9.43551
TCGA-CQ-A4CB	mRNA High	0:DiseaseFree	29.3586
TCGA-CQ-A4CE	mRNA Low	0:DiseaseFree	29.4901
TCGA-CQ-A4CG	mRNA High	1:Recurred/Progressed	11.5067
TCGA-CQ-A4CI	mRNA Low	1:Recurred/Progressed	16.9971
TCGA-CR-5247	mRNA High	0:DiseaseFree	11.7697
TCGA-CR-5249	mRNA Low	0:DiseaseFree	37.8736
TCGA-CR-5250	mRNA Low	0:DiseaseFree	26.2682
TCGA-CR-6487	mRNA Low	0:DiseaseFree	7.69307
TCGA-CR-6488	mRNA High	0:DiseaseFree	12.4601
TCGA-CR-7364	mRNA Low	0:DiseaseFree	47.1776
TCGA-CR-7370	mRNA High	0:DiseaseFree	3.45202
TCGA-CR-7372	mRNA High	0:DiseaseFree	24.9532
TCGA-CR-7376	mRNA High	0:DiseaseFree	31.9558
TCGA-CR-7383	mRNA High	1:Recurred/Progressed	14.9259
TCGA-CR-7389	mRNA High	0:DiseaseFree	12.8875
TCGA-CR-7391	mRNA High	0:DiseaseFree	30.0161
TCGA-CR-7393	mRNA High	0:DiseaseFree	32.6462
TCGA-CR-7395	mRNA Low	0:DiseaseFree	30.575
TCGA-CR-7398	mRNA High	0:DiseaseFree	5.12871
TCGA-CR-7401	mRNA High	0:DiseaseFree	35.4078
TCGA-CR-7402	mRNA High	0:DiseaseFree	29.9504
TCGA-CV-5973	mRNA Low	0:DiseaseFree	86.8264
TCGA-CV-6433	mRNA Low	0:DiseaseFree	21.0737
TCGA-CV-6940	mRNA Low	0:DiseaseFree	26.4326
TCGA-CV-6941	mRNA High	0:DiseaseFree	11.2437
TCGA-CV-6942	mRNA High	0:DiseaseFree	140.777
TCGA-CV-6953	mRNA Low	1:Recurred/Progressed	50.0049
TCGA-CV-7090	mRNA High	0:DiseaseFree	172.667
TCGA-CV-7099	mRNA Low	0:DiseaseFree	7.98895
TCGA-CV-7183	mRNA Low	0:DiseaseFree	130.881
TCGA-CV-7235	mRNA High	0:DiseaseFree	77.1608
TCGA-CV-7238	mRNA High	0:DiseaseFree	89.6538
TCGA-CV-7413	mRNA Low	0:DiseaseFree	9.66565
TCGA-CV-7427	mRNA Low	1:Recurred/Progressed	107.9
TCGA-CV-A45P	mRNA Low	1:Recurred/Progressed	21.008
TCGA-CV-A45R	mRNA High	0:DiseaseFree	180.162
TCGA-CV-A461	mRNA High	0:DiseaseFree	67.8568
TCGA-CV-A465	mRNA Low	0:DiseaseFree	7.06842
TCGA-CV-A6JE	mRNA Low	0:DiseaseFree	35.3421
TCGA-CV-A6JN	mRNA Low	0:DiseaseFree	29.786
TCGA-CV-A6JT	mRNA Low	0:DiseaseFree	28.0107
TCGA-CV-A6K0	mRNA High	1:Recurred/Progressed	4.79995
TCGA-CX-7085	mRNA High	1:Recurred/Progressed	3.02462
TCGA-D6-6515	mRNA High	1:Recurred/Progressed	6.41089
TCGA-D6-6516	mRNA Low	0:DiseaseFree	25.4134
TCGA-D6-6823	mRNA Low	0:DiseaseFree	23.0463
TCGA-D6-6825	mRNA High	0:DiseaseFree	16.1423
TCGA-D6-6827	mRNA High	0:DiseaseFree	18.6738
TCGA-D6-A4ZB	mRNA Low	0:DiseaseFree	12.3615
TCGA-D6-A6EM	mRNA Low	1:Recurred/Progressed	7.62731
TCGA-D6-A6EN	mRNA Low	0:DiseaseFree	22.5861
TCGA-D6-A6EP	mRNA High	0:DiseaseFree	13.9396
TCGA-DQ-5625	mRNA High	1:Recurred/Progressed	34.7832
TCGA-DQ-5630	mRNA High	0:DiseaseFree	33.8626
TCGA-DQ-7595	mRNA Low	0:DiseaseFree	39.1229
TCGA-F7-8298	mRNA High	0:DiseaseFree	32.712
TCGA-F7-8489	mRNA Low	0:DiseaseFree	21.6326
TCGA-F7-A50G	mRNA High	0:DiseaseFree	20.2518
TCGA-F7-A50J	mRNA Low	0:DiseaseFree	31.1339
TCGA-F7-A61S	mRNA Low	1:Recurred/Progressed	7.00266
TCGA-F7-A61V	mRNA Low	0:DiseaseFree	24.9532
TCGA-F7-A620	mRNA Low	0:DiseaseFree	17.8519
TCGA-F7-A624	mRNA High	0:DiseaseFree	12.4273
TCGA-HD-7753	mRNA High	0:DiseaseFree	28.4709
TCGA-HD-7917	mRNA High	0:DiseaseFree	27.4846
TCGA-HD-8314	mRNA High	0:DiseaseFree	22.0272
TCGA-HD-8634	mRNA Low	0:DiseaseFree	12.6574
TCGA-HD-8635	mRNA High	0:DiseaseFree	22.8491
TCGA-IQ-7630	mRNA Low	0:DiseaseFree	15.945
TCGA-IQ-7631	mRNA High	0:DiseaseFree	38.5311
TCGA-IQ-A61E	mRNA High	0:DiseaseFree	37.7092
TCGA-IQ-A61H	mRNA High	0:DiseaseFree	37.4133
TCGA-IQ-A6SG	mRNA Low	0:DiseaseFree	19.0354
TCGA-KU-A66S	mRNA High	1:Recurred/Progressed	12.7889
TCGA-MT-A51W	mRNA Low	0:DiseaseFree	14.367
TCGA-MT-A67A	mRNA Low	0:DiseaseFree	30.049
TCGA-MT-A67D	mRNA High	0:DiseaseFree	1.84108
TCGA-P3-A5QA	mRNA High	1:Recurred/Progressed	52.635
TCGA-P3-A5QE	mRNA Low	0:DiseaseFree	51.2542
TCGA-QK-A652	mRNA Low	0:DiseaseFree	21.2052
TCGA-QK-A6V9	mRNA Low	0:DiseaseFree	27.386
TCGA-QK-AA3J	mRNA Low	0:DiseaseFree	15.3204
TCGA-RS-A6TP	mRNA Low	0:DiseaseFree	16.9642
TCGA-T2-A6X2	mRNA Low	0:DiseaseFree	32.449
TCGA-UF-A719	mRNA Low	0:DiseaseFree	54.6734
TCGA-WA-A7GZ	mRNA Low	0:DiseaseFree	20.5477
TCGA-WA-A7H4	mRNA High	0:DiseaseFree	14.5642
TCGA-IC-A6RE	mRNA High	0:DiseaseFree	7.69307
TCGA-IG-A3I8	mRNA High	0:DiseaseFree	33.2709
TCGA-IG-A3QL	mRNA High	0:DiseaseFree	35.2106
TCGA-IG-A3Y9	mRNA High	0:DiseaseFree	0.854785
TCGA-IG-A3YA	mRNA High	0:DiseaseFree	20.7779
TCGA-IG-A3YB	mRNA High	0:DiseaseFree	2.63011
TCGA-IG-A4QS	mRNA Low	0:DiseaseFree	3.87941
TCGA-IG-A4QT	mRNA High	0:DiseaseFree	9.30401
TCGA-IG-A5S3	mRNA High	0:DiseaseFree	23.408
TCGA-IG-A6QS	mRNA High	0:DiseaseFree	9.96153
TCGA-IG-A7DP	mRNA High	0:DiseaseFree	14.8601
TCGA-IG-A8O2	mRNA Low	0:DiseaseFree	4.66844
TCGA-IG-A97H	mRNA Low	0:DiseaseFree	14.4985
TCGA-IG-A97I	mRNA High	0:DiseaseFree	12.1643
TCGA-JY-A6F8	mRNA Low	0:DiseaseFree	122.103
TCGA-JY-A6FB	mRNA Low	0:DiseaseFree	60.3939
TCGA-JY-A6FD	mRNA Low	0:DiseaseFree	68.0212
TCGA-JY-A938	mRNA Low	1:Recurred/Progressed	16.208
TCGA-JY-A93C	mRNA Low	1:Recurred/Progressed	21.4354
TCGA-JY-A93D	mRNA High	1:Recurred/Progressed	24.0655
TCGA-JY-A93F	mRNA Low	0:DiseaseFree	24.0326
TCGA-KH-A6WC	mRNA Low	0:DiseaseFree	6.27938
TCGA-L5-A43E	mRNA Low	0:DiseaseFree	30.2462
TCGA-L5-A43I	mRNA Low	0:DiseaseFree	18.2793
TCGA-L5-A4OE	mRNA Low	0:DiseaseFree	23.9997
TCGA-L5-A4OF	mRNA High	0:DiseaseFree	26.334
TCGA-L5-A4OH	mRNA Low	0:DiseaseFree	32.6133
TCGA-L5-A4OJ	mRNA Low	0:DiseaseFree	21.008
TCGA-L5-A4OM	mRNA Low	0:DiseaseFree	47.9337
TCGA-L5-A4ON	mRNA Low	0:DiseaseFree	18.345
TCGA-L5-A4OR	mRNA Low	0:DiseaseFree	3.15613
TCGA-L5-A4OW	mRNA Low	0:DiseaseFree	7.13417
TCGA-L5-A4OX	mRNA Low	0:DiseaseFree	7.43006
TCGA-L5-A88S	mRNA High	0:DiseaseFree	15.4848
TCGA-L7-A6VZ	mRNA Low	0:DiseaseFree	10.3561
TCGA-LN-A49K	mRNA High	0:DiseaseFree	5.91774
TCGA-LN-A49L	mRNA High	0:DiseaseFree	10.4547
TCGA-LN-A49M	mRNA High	0:DiseaseFree	12.6574
TCGA-LN-A49N	mRNA High	0:DiseaseFree	12.4273
TCGA-LN-A49O	mRNA High	1:Recurred/Progressed	6.34514
TCGA-LN-A49P	mRNA High	1:Recurred/Progressed	10.5204
TCGA-LN-A49R	mRNA High	0:DiseaseFree	13.3807
TCGA-LN-A49S	mRNA Low	1:Recurred/Progressed	1.61094
TCGA-LN-A49U	mRNA High	0:DiseaseFree	15.3533
TCGA-LN-A49V	mRNA High	0:DiseaseFree	12.5916
TCGA-LN-A49W	mRNA High	0:DiseaseFree	13.2492
TCGA-LN-A49X	mRNA High	0:DiseaseFree	12.6245
TCGA-LN-A49Y	mRNA Low	1:Recurred/Progressed	2.95887
TCGA-LN-A4A1	mRNA Low	1:Recurred/Progressed	6.73965
TCGA-LN-A4A2	mRNA Low	0:DiseaseFree	12.493
TCGA-LN-A4A3	mRNA Low	0:DiseaseFree	12.756
TCGA-LN-A4A4	mRNA High	0:DiseaseFree	12.5916
TCGA-LN-A4A5	mRNA High	1:Recurred/Progressed	7.3643
TCGA-LN-A4A6	mRNA Low	1:Recurred/Progressed	5.19446
TCGA-LN-A4A8	mRNA High	1:Recurred/Progressed	8.21909
TCGA-LN-A4A9	mRNA High	1:Recurred/Progressed	9.00812
TCGA-LN-A4MQ	mRNA High	1:Recurred/Progressed	0.821909
TCGA-LN-A4MR	mRNA High	1:Recurred/Progressed	7.43006
TCGA-LN-A5U6	mRNA High	0:DiseaseFree	12.3286
TCGA-LN-A5U7	mRNA High	1:Recurred/Progressed	17.5888
TCGA-LN-A7HV	mRNA Low	0:DiseaseFree	10.5204
TCGA-LN-A7HW	mRNA High	1:Recurred/Progressed	3.18901
TCGA-LN-A7HX	mRNA Low	0:DiseaseFree	12.23
TCGA-LN-A7HY	mRNA High	1:Recurred/Progressed	2.89312
TCGA-LN-A7HZ	mRNA High	1:Recurred/Progressed	3.84653
TCGA-LN-A8HZ	mRNA Low	0:DiseaseFree	12.3286
TCGA-LN-A8I0	mRNA Low	1:Recurred/Progressed	1.87395
TCGA-LN-A8I1	mRNA Low	0:DiseaseFree	13.1834
TCGA-LN-A9FP	mRNA High	1:Recurred/Progressed	9.53414
TCGA-LN-A9FQ	mRNA High	1:Recurred/Progressed	2.69586
TCGA-LN-A9FR	mRNA High	0:DiseaseFree	12.2629
TCGA-M9-A5M8	mRNA Low	0:DiseaseFree	33.1065
TCGA-Q9-A6FW	mRNA Low	0:DiseaseFree	7.82457
TCGA-R6-A6XG	mRNA Low	1:Recurred/Progressed	18.8053
TCGA-S8-A6BW	mRNA High	0:DiseaseFree	20.3833
TCGA-VR-A8EO	mRNA Low	0:DiseaseFree	25.8079
TCGA-VR-A8EY	mRNA Low	0:DiseaseFree	33.6983
TCGA-VR-A8Q7	mRNA High	0:DiseaseFree	52.2734
TCGA-VR-AA4G	mRNA High	0:DiseaseFree	18.0491
TCGA-X8-AAAR	mRNA High	0:DiseaseFree	18.2135
TCGA-XP-A8T6	mRNA High	0:DiseaseFree	25.0847
TCGA-XP-A8T8	mRNA Low	0:DiseaseFree	14.367
TCGA-Z6-A8JD	mRNA High	0:DiseaseFree	3.41914
TCGA-Z6-A8JE	mRNA High	0:DiseaseFree	2.10409
TCGA-Z6-A9VB	mRNA Low	0:DiseaseFree	1.31505
TCGA-Z6-AAPN	mRNA Low	0:DiseaseFree	2.66298
TCGA-05-4382	mRNA High	1:Recurred/Progressed	10.9807
TCGA-05-4398	mRNA High	0:DiseaseFree	47.0461
TCGA-05-4420	mRNA Low	0:DiseaseFree	29.9832
TCGA-05-4426	mRNA Low	1:Recurred/Progressed	15.0245
TCGA-05-4427	mRNA Low	0:DiseaseFree	26.0052
TCGA-05-4432	mRNA Low	0:DiseaseFree	25.0189
TCGA-05-5428	mRNA High	0:DiseaseFree	22.0272
TCGA-38-4625	mRNA High	0:DiseaseFree	97.7414
TCGA-38-4626	mRNA High	0:DiseaseFree	120.788
TCGA-38-4627	mRNA High	0:DiseaseFree	37.7092
TCGA-38-4628	mRNA High	1:Recurred/Progressed	35.6051
TCGA-38-7271	mRNA Low	1:Recurred/Progressed	9.99441
TCGA-38-A44F	mRNA Low	0:DiseaseFree	4.37255
TCGA-44-2655	mRNA High	0:DiseaseFree	43.5283
TCGA-44-2656	mRNA Low	0:DiseaseFree	46.9803
TCGA-44-2657	mRNA Low	0:DiseaseFree	44.416
TCGA-44-2659	mRNA Low	1:Recurred/Progressed	37.6763
TCGA-44-2668	mRNA High	1:Recurred/Progressed	14.2355
TCGA-44-3396	mRNA High	0:DiseaseFree	37.1503
TCGA-44-3398	mRNA High	0:DiseaseFree	38.2352
TCGA-44-3918	mRNA High	1:Recurred/Progressed	16.7998
TCGA-44-3919	mRNA High	1:Recurred/Progressed	30.2791
TCGA-44-4112	mRNA High	1:Recurred/Progressed	20.3505
TCGA-44-5644	mRNA Low	0:DiseaseFree	28.3723
TCGA-44-5645	mRNA Low	0:DiseaseFree	28.0107
TCGA-44-6145	mRNA Low	0:DiseaseFree	19.5614
TCGA-44-6146	mRNA Low	1:Recurred/Progressed	20.745
TCGA-44-6148	mRNA High	0:DiseaseFree	23.145
TCGA-44-6774	mRNA High	0:DiseaseFree	21.6326
TCGA-44-6775	mRNA High	1:Recurred/Progressed	22.4874
TCGA-44-6776	mRNA High	0:DiseaseFree	86.0045
TCGA-44-6777	mRNA High	0:DiseaseFree	32.449
TCGA-44-6778	mRNA High	0:DiseaseFree	61.2815
TCGA-44-7659	mRNA High	0:DiseaseFree	22.7176
TCGA-44-7661	mRNA High	1:Recurred/Progressed	11.0136
TCGA-44-7662	mRNA High	0:DiseaseFree	7.16704
TCGA-44-7667	mRNA High	0:DiseaseFree	36.0654
TCGA-44-7669	mRNA High	1:Recurred/Progressed	12.8218
TCGA-44-7670	mRNA Low	0:DiseaseFree	28.9969
TCGA-44-7671	mRNA High	1:Recurred/Progressed	29.0298
TCGA-44-7672	mRNA High	0:DiseaseFree	23.6381
TCGA-44-8117	mRNA High	0:DiseaseFree	12.6574
TCGA-44-8119	mRNA High	0:DiseaseFree	9.36976
TCGA-44-8120	mRNA High	0:DiseaseFree	8.54785
TCGA-44-A479	mRNA High	0:DiseaseFree	15.9779
TCGA-44-A47A	mRNA Low	1:Recurred/Progressed	13.0519
TCGA-44-A47B	mRNA High	0:DiseaseFree	9.43551
TCGA-44-A47G	mRNA High	0:DiseaseFree	11.5396
TCGA-44-A4SS	mRNA Low	0:DiseaseFree	13.6437
TCGA-44-A4SU	mRNA Low	1:Recurred/Progressed	8.54785
TCGA-49-4486	mRNA High	1:Recurred/Progressed	67.2321
TCGA-49-4487	mRNA High	1:Recurred/Progressed	22.9148
TCGA-49-4501	mRNA Low	1:Recurred/Progressed	17.9176
TCGA-49-4505	mRNA Low	1:Recurred/Progressed	13.7094
TCGA-49-4506	mRNA Low	1:Recurred/Progressed	22.7504
TCGA-49-4514	mRNA Low	0:DiseaseFree	55.8898
TCGA-49-6743	mRNA High	0:DiseaseFree	53.2926
TCGA-49-6744	mRNA High	0:DiseaseFree	55.3309
TCGA-49-6761	mRNA High	0:DiseaseFree	11.6382
TCGA-49-AAQV	mRNA Low	1:Recurred/Progressed	16.7341
TCGA-49-AAR0	mRNA High	0:DiseaseFree	156.656
TCGA-49-AAR2	mRNA Low	0:DiseaseFree	73.117
TCGA-49-AAR3	mRNA Low	1:Recurred/Progressed	62.2349
TCGA-49-AARE	mRNA Low	1:Recurred/Progressed	12.756
TCGA-49-AARN	mRNA Low	0:DiseaseFree	37.3147
TCGA-49-AARO	mRNA Low	1:Recurred/Progressed	37.6105
TCGA-49-AARQ	mRNA Low	0:DiseaseFree	221.324
TCGA-49-AARR	mRNA High	1:Recurred/Progressed	158.201
TCGA-50-5066	mRNA High	1:Recurred/Progressed	15.682
TCGA-50-5933	mRNA High	0:DiseaseFree	78.6731
TCGA-50-5935	mRNA High	0:DiseaseFree	21.4683
TCGA-50-5939	mRNA High	0:DiseaseFree	15.1231
TCGA-50-5941	mRNA Low	0:DiseaseFree	48.4597
TCGA-50-5944	mRNA High	0:DiseaseFree	57.5336
TCGA-50-6590	mRNA High	0:DiseaseFree	42.3447
TCGA-50-8457	mRNA High	0:DiseaseFree	36.9859
TCGA-50-8460	mRNA High	0:DiseaseFree	27.2545
TCGA-55-1592	mRNA Low	1:Recurred/Progressed	14.8601
TCGA-55-1595	mRNA Low	0:DiseaseFree	48.6241
TCGA-55-1596	mRNA Low	0:DiseaseFree	67.8897
TCGA-55-5899	mRNA High	0:DiseaseFree	30.575
TCGA-55-6543	mRNA High	0:DiseaseFree	14.3012
TCGA-55-6642	mRNA High	0:DiseaseFree	80.5142
TCGA-55-6971	mRNA High	0:DiseaseFree	46.0269
TCGA-55-6972	mRNA Low	0:DiseaseFree	53.6542
TCGA-55-6980	mRNA High	0:DiseaseFree	69.3362
TCGA-55-6981	mRNA Low	0:DiseaseFree	45.3365
TCGA-55-6983	mRNA Low	0:DiseaseFree	92.8099
TCGA-55-6984	mRNA Low	1:Recurred/Progressed	23.8025
TCGA-55-6985	mRNA High	0:DiseaseFree	40.5365
TCGA-55-6986	mRNA Low	0:DiseaseFree	107.21
TCGA-55-6987	mRNA High	0:DiseaseFree	70.2568
TCGA-55-7227	mRNA High	1:Recurred/Progressed	8.38347
TCGA-55-7281	mRNA Low	1:Recurred/Progressed	11.1451
TCGA-55-7284	mRNA High	1:Recurred/Progressed	7.59444
TCGA-55-7570	mRNA High	0:DiseaseFree	27.0901
TCGA-55-7573	mRNA High	0:DiseaseFree	16.0108
TCGA-55-7574	mRNA High	1:Recurred/Progressed	15.7149
TCGA-55-7576	mRNA High	0:DiseaseFree	22.0272
TCGA-55-7724	mRNA High	0:DiseaseFree	23.1778
TCGA-55-7725	mRNA Low	0:DiseaseFree	14.5313
TCGA-55-7726	mRNA High	0:DiseaseFree	21.4354
TCGA-55-7727	mRNA Low	0:DiseaseFree	3.91229
TCGA-55-7728	mRNA Low	0:DiseaseFree	23.145
TCGA-55-7815	mRNA High	1:Recurred/Progressed	15.3204
TCGA-55-7903	mRNA Low	0:DiseaseFree	18.6409
TCGA-55-7907	mRNA High	1:Recurred/Progressed	9.66565
TCGA-55-7910	mRNA Low	1:Recurred/Progressed	33.4681
TCGA-55-7911	mRNA Low	0:DiseaseFree	17.6546
TCGA-55-7913	mRNA Low	1:Recurred/Progressed	15.7806
TCGA-55-7994	mRNA High	0:DiseaseFree	19.8244
TCGA-55-7995	mRNA High	1:Recurred/Progressed	15.3861
TCGA-55-8085	mRNA High	0:DiseaseFree	29.7202
TCGA-55-8087	mRNA Low	0:DiseaseFree	15.1889
TCGA-55-8089	mRNA High	0:DiseaseFree	23.0792
TCGA-55-8090	mRNA Low	1:Recurred/Progressed	18.0162
TCGA-55-8091	mRNA High	0:DiseaseFree	19.7258
TCGA-55-8092	mRNA Low	1:Recurred/Progressed	4.1753
TCGA-55-8096	mRNA High	1:Recurred/Progressed	18.608
TCGA-55-8097	mRNA High	0:DiseaseFree	15.6491
TCGA-55-8203	mRNA Low	0:DiseaseFree	17.9834
TCGA-55-8204	mRNA Low	0:DiseaseFree	16.9313
TCGA-55-8206	mRNA High	0:DiseaseFree	29.1942
TCGA-55-8207	mRNA High	0:DiseaseFree	32.1202
TCGA-55-8208	mRNA High	1:Recurred/Progressed	16.7998
TCGA-55-8299	mRNA High	1:Recurred/Progressed	9.00812
TCGA-55-8301	mRNA High	1:Recurred/Progressed	7.82457
TCGA-55-8302	mRNA Low	0:DiseaseFree	15.7149
TCGA-55-8505	mRNA Low	0:DiseaseFree	14.4656
TCGA-55-8507	mRNA High	0:DiseaseFree	13.7423
TCGA-55-8508	mRNA Low	0:DiseaseFree	20.2847
TCGA-55-8510	mRNA Low	0:DiseaseFree	17.7204
TCGA-55-8511	mRNA Low	1:Recurred/Progressed	15.1231
TCGA-55-8513	mRNA Low	1:Recurred/Progressed	10.4218
TCGA-55-8514	mRNA Low	0:DiseaseFree	17.0957
TCGA-55-8614	mRNA High	0:DiseaseFree	17.6217
TCGA-55-8615	mRNA Low	1:Recurred/Progressed	7.3643
TCGA-55-8619	mRNA High	0:DiseaseFree	13.6766
TCGA-55-8621	mRNA High	0:DiseaseFree	16.9313
TCGA-55-A48X	mRNA Low	0:DiseaseFree	22.6518
TCGA-55-A48Y	mRNA High	0:DiseaseFree	20.7121
TCGA-55-A491	mRNA Low	0:DiseaseFree	20.5806
TCGA-55-A492	mRNA Low	0:DiseaseFree	19.5943
TCGA-55-A494	mRNA Low	0:DiseaseFree	15.8135
TCGA-55-A4DF	mRNA High	1:Recurred/Progressed	16.9313
TCGA-55-A4DG	mRNA High	0:DiseaseFree	19.9888
TCGA-55-A57B	mRNA High	0:DiseaseFree	17.9505
TCGA-62-8394	mRNA Low	0:DiseaseFree	4.56981
TCGA-62-8395	mRNA Low	1:Recurred/Progressed	12.9862
TCGA-62-8397	mRNA Low	0:DiseaseFree	42.3776
TCGA-62-8398	mRNA Low	0:DiseaseFree	14.5971
TCGA-62-8399	mRNA High	0:DiseaseFree	88.6346
TCGA-62-8402	mRNA Low	1:Recurred/Progressed	25.3805
TCGA-62-A46O	mRNA Low	1:Recurred/Progressed	31.0024
TCGA-62-A46P	mRNA Low	1:Recurred/Progressed	8.77799
TCGA-62-A46R	mRNA Low	0:DiseaseFree	56.7117
TCGA-62-A46S	mRNA Low	1:Recurred/Progressed	17.3258
TCGA-62-A46U	mRNA Low	0:DiseaseFree	67.9554
TCGA-62-A46V	mRNA Low	0:DiseaseFree	72.2951
TCGA-62-A46Y	mRNA Low	1:Recurred/Progressed	10.3232
TCGA-62-A470	mRNA Low	1:Recurred/Progressed	17.7204
TCGA-62-A471	mRNA Low	0:DiseaseFree	40.9639
TCGA-62-A472	mRNA Low	1:Recurred/Progressed	9.53414
TCGA-64-1676	mRNA High	0:DiseaseFree	56.8103
TCGA-64-1678	mRNA High	0:DiseaseFree	39.09
TCGA-64-1679	mRNA High	0:DiseaseFree	81.7964
TCGA-64-5774	mRNA High	1:Recurred/Progressed	8.08758
TCGA-64-5778	mRNA Low	1:Recurred/Progressed	31.6271
TCGA-64-5815	mRNA High	0:DiseaseFree	28.4709
TCGA-67-6215	mRNA High	0:DiseaseFree	5.72049
TCGA-67-6216	mRNA Low	0:DiseaseFree	4.63557
TCGA-69-7973	mRNA High	0:DiseaseFree	7.56156
TCGA-69-7980	mRNA Low	0:DiseaseFree	13.5122
TCGA-69-8253	mRNA Low	0:DiseaseFree	14.0053
TCGA-69-8254	mRNA Low	0:DiseaseFree	13.4464
TCGA-71-8520	mRNA High	1:Recurred/Progressed	5.88487
TCGA-73-4658	mRNA High	0:DiseaseFree	52.6022
TCGA-73-4662	mRNA Low	1:Recurred/Progressed	0.690403
TCGA-73-4668	mRNA High	1:Recurred/Progressed	7.75882
TCGA-73-7498	mRNA High	0:DiseaseFree	39.09
TCGA-73-7499	mRNA Low	1:Recurred/Progressed	47.5721
TCGA-75-5125	mRNA High	1:Recurred/Progressed	57.5994
TCGA-75-5146	mRNA Low	0:DiseaseFree	77.8512
TCGA-75-5147	mRNA High	0:DiseaseFree	43.8242
TCGA-75-6206	mRNA Low	0:DiseaseFree	85.1498
TCGA-75-6212	mRNA High	0:DiseaseFree	49.8405
TCGA-75-6214	mRNA Low	1:Recurred/Progressed	13.7752
TCGA-75-7025	mRNA High	1:Recurred/Progressed	48.6899
TCGA-75-7027	mRNA High	1:Recurred/Progressed	96.9524
TCGA-78-7149	mRNA High	0:DiseaseFree	129.533
TCGA-78-7152	mRNA Low	1:Recurred/Progressed	39.5174
TCGA-78-7153	mRNA Low	0:DiseaseFree	119.506
TCGA-78-7159	mRNA High	0:DiseaseFree	64.8979
TCGA-78-7163	mRNA Low	0:DiseaseFree	238.288
TCGA-78-7539	mRNA Low	1:Recurred/Progressed	22.6189
TCGA-78-7540	mRNA Low	0:DiseaseFree	39.353
TCGA-78-7633	mRNA High	1:Recurred/Progressed	47.6707
TCGA-78-8640	mRNA Low	0:DiseaseFree	232.173
TCGA-78-8655	mRNA Low	0:DiseaseFree	77.5882
TCGA-78-8662	mRNA Low	1:Recurred/Progressed	100.076
TCGA-80-5608	mRNA Low	0:DiseaseFree	93.1058
TCGA-80-5611	mRNA High	0:DiseaseFree	85.3141
TCGA-86-6851	mRNA Low	0:DiseaseFree	5.88487
TCGA-86-7713	mRNA Low	0:DiseaseFree	38.0379
TCGA-86-7953	mRNA Low	0:DiseaseFree	32.7777
TCGA-86-7954	mRNA Low	0:DiseaseFree	19.8902
TCGA-86-7955	mRNA Low	1:Recurred/Progressed	26.9586
TCGA-86-8054	mRNA Low	0:DiseaseFree	37.7421
TCGA-86-8055	mRNA High	0:DiseaseFree	4.07667
TCGA-86-8056	mRNA High	0:DiseaseFree	4.56981
TCGA-86-8073	mRNA High	0:DiseaseFree	24.3285
TCGA-86-8075	mRNA High	1:Recurred/Progressed	6.54239
TCGA-86-8076	mRNA Low	0:DiseaseFree	32.6462
TCGA-86-8278	mRNA Low	1:Recurred/Progressed	0.953414
TCGA-86-8279	mRNA Low	0:DiseaseFree	31.1997
TCGA-86-8280	mRNA High	0:DiseaseFree	23.0463
TCGA-86-8281	mRNA Low	0:DiseaseFree	0
TCGA-86-8358	mRNA High	0:DiseaseFree	21.4683
TCGA-86-8585	mRNA Low	0:DiseaseFree	11.6054
TCGA-86-8668	mRNA High	0:DiseaseFree	13.9067
TCGA-86-8669	mRNA Low	1:Recurred/Progressed	27.912
TCGA-86-8671	mRNA High	0:DiseaseFree	27.5833
TCGA-86-8672	mRNA Low	0:DiseaseFree	0.624651
TCGA-86-8673	mRNA Low	1:Recurred/Progressed	20.9094
TCGA-86-8674	mRNA Low	1:Recurred/Progressed	10.9807
TCGA-86-A456	mRNA Low	0:DiseaseFree	29.4572
TCGA-86-A4D0	mRNA Low	0:DiseaseFree	3.81366
TCGA-86-A4JF	mRNA Low	1:Recurred/Progressed	14.3341
TCGA-86-A4P7	mRNA High	0:DiseaseFree	13.6437
TCGA-86-A4P8	mRNA High	0:DiseaseFree	26.4655
TCGA-91-6828	mRNA High	0:DiseaseFree	10.6191
TCGA-91-6831	mRNA High	0:DiseaseFree	10.1917
TCGA-91-6835	mRNA Low	0:DiseaseFree	2.59723
TCGA-91-6836	mRNA Low	0:DiseaseFree	13.7094
TCGA-91-6840	mRNA High	0:DiseaseFree	12.23
TCGA-91-6848	mRNA High	0:DiseaseFree	7.3643
TCGA-91-7771	mRNA High	0:DiseaseFree	16.1752
TCGA-91-8496	mRNA High	0:DiseaseFree	16.6026
TCGA-91-8497	mRNA Low	0:DiseaseFree	14.2683
TCGA-91-A4BD	mRNA Low	0:DiseaseFree	19.8244
TCGA-93-7347	mRNA Low	0:DiseaseFree	22.4545
TCGA-93-7348	mRNA High	0:DiseaseFree	17.4573
TCGA-93-8067	mRNA Low	0:DiseaseFree	6.115
TCGA-93-A4JQ	mRNA High	0:DiseaseFree	17.293
TCGA-95-7039	mRNA High	1:Recurred/Progressed	41.3585
TCGA-95-7947	mRNA Low	0:DiseaseFree	15.682
TCGA-95-7948	mRNA Low	0:DiseaseFree	15.6491
TCGA-95-8039	mRNA Low	1:Recurred/Progressed	7.49581
TCGA-95-8494	mRNA Low	0:DiseaseFree	2.76161
TCGA-97-7553	mRNA High	0:DiseaseFree	61.4788
TCGA-97-7554	mRNA High	0:DiseaseFree	25.4792
TCGA-97-7938	mRNA High	0:DiseaseFree	0.591774
TCGA-97-7941	mRNA Low	0:DiseaseFree	15.9122
TCGA-97-8172	mRNA High	0:DiseaseFree	17.9176
TCGA-97-8175	mRNA High	1:Recurred/Progressed	9.66565
TCGA-97-8179	mRNA High	0:DiseaseFree	14.3012
TCGA-97-8547	mRNA High	0:DiseaseFree	21.5998
TCGA-97-8552	mRNA Low	0:DiseaseFree	20.5806
TCGA-97-A4LX	mRNA Low	0:DiseaseFree	20.1861
TCGA-97-A4M0	mRNA Low	0:DiseaseFree	21.4354
TCGA-97-A4M1	mRNA High	0:DiseaseFree	19.7587
TCGA-97-A4M2	mRNA Low	0:DiseaseFree	20.5148
TCGA-97-A4M3	mRNA High	0:DiseaseFree	17.7532
TCGA-97-A4M5	mRNA High	0:DiseaseFree	20.8436
TCGA-97-A4M6	mRNA Low	0:DiseaseFree	18.6738
TCGA-97-A4M7	mRNA High	0:DiseaseFree	20.6792
TCGA-99-8025	mRNA High	0:DiseaseFree	34.8489
TCGA-99-8028	mRNA High	0:DiseaseFree	36.7558
TCGA-99-8032	mRNA High	0:DiseaseFree	1.44656
TCGA-99-AA5R	mRNA High	0:DiseaseFree	21.6326
TCGA-J2-A4AE	mRNA Low	0:DiseaseFree	35.4736
TCGA-J2-A4AG	mRNA Low	0:DiseaseFree	32.4818
TCGA-L4-A4E5	mRNA Low	0:DiseaseFree	19.0025
TCGA-L4-A4E6	mRNA High	0:DiseaseFree	14.3012
TCGA-L9-A443	mRNA High	0:DiseaseFree	6.34514
TCGA-L9-A444	mRNA Low	0:DiseaseFree	10.093
TCGA-L9-A50W	mRNA Low	1:Recurred/Progressed	12.7889
TCGA-L9-A743	mRNA High	0:DiseaseFree	21.8299
TCGA-L9-A7SV	mRNA Low	0:DiseaseFree	18.5751
TCGA-MN-A4N1	mRNA Low	0:DiseaseFree	27.1887
TCGA-MN-A4N4	mRNA High	0:DiseaseFree	38.6297
TCGA-MN-A4N5	mRNA Low	0:DiseaseFree	2.76161
TCGA-MP-A4SV	mRNA Low	0:DiseaseFree	86.136
TCGA-MP-A4SW	mRNA Low	0:DiseaseFree	58.4542
TCGA-MP-A4SY	mRNA High	1:Recurred/Progressed	16.0765
TCGA-MP-A4T4	mRNA High	0:DiseaseFree	86.0374
TCGA-MP-A4T6	mRNA Low	0:DiseaseFree	58.8487
TCGA-MP-A4T9	mRNA High	1:Recurred/Progressed	11.2108
TCGA-MP-A4TA	mRNA Low	1:Recurred/Progressed	23.8354
TCGA-MP-A4TC	mRNA High	0:DiseaseFree	2.43285
TCGA-MP-A4TD	mRNA High	1:Recurred/Progressed	7.43006
TCGA-MP-A4TE	mRNA Low	1:Recurred/Progressed	7.43006
TCGA-MP-A4TH	mRNA Low	0:DiseaseFree	24.3614
TCGA-MP-A4TJ	mRNA High	0:DiseaseFree	11.1451
TCGA-MP-A4TK	mRNA High	1:Recurred/Progressed	13.0519
TCGA-MP-A5C7	mRNA Low	0:DiseaseFree	73.906
TCGA-S2-AA1A	mRNA Low	0:DiseaseFree	16.8656
TCGA-P7-A5NX	mRNA High	0:DiseaseFree	26.8929
TCGA-P7-A5NY	mRNA Low	0:DiseaseFree	31.4627
TCGA-P8-A5KC	mRNA High	0:DiseaseFree	29.0298
TCGA-PR-A5PF	mRNA Low	0:DiseaseFree	17.9505
TCGA-PR-A5PG	mRNA Low	1:Recurred/Progressed	74.8923
TCGA-PR-A5PH	mRNA Low	0:DiseaseFree	28.0764
TCGA-QR-A6GO	mRNA Low	0:DiseaseFree	35.0133
TCGA-QR-A6GR	mRNA High	0:DiseaseFree	23.1121
TCGA-QR-A6GS	mRNA Low	0:DiseaseFree	1.2493
TCGA-QR-A6GU	mRNA High	0:DiseaseFree	58.8815
TCGA-QR-A6GW	mRNA High	0:DiseaseFree	16.1423
TCGA-QR-A6GX	mRNA High	0:DiseaseFree	19.0354
TCGA-QR-A6GY	mRNA Low	0:DiseaseFree	1.05204
TCGA-QR-A6GZ	mRNA High	0:DiseaseFree	30.5093
TCGA-QR-A6H0	mRNA High	0:DiseaseFree	9.20538
TCGA-QR-A6H1	mRNA Low	0:DiseaseFree	14.1697
TCGA-QR-A6H2	mRNA High	0:DiseaseFree	9.92866
TCGA-QR-A6H3	mRNA Low	0:DiseaseFree	14.2683
TCGA-QR-A6H4	mRNA Low	0:DiseaseFree	87.484
TCGA-QR-A6H5	mRNA High	0:DiseaseFree	31.5284
TCGA-QR-A6H6	mRNA High	0:DiseaseFree	15.5834
TCGA-QR-A6ZZ	mRNA High	0:DiseaseFree	1.57806
TCGA-QR-A702	mRNA Low	0:DiseaseFree	1.28218
TCGA-QR-A703	mRNA Low	0:DiseaseFree	38.3667
TCGA-QR-A705	mRNA Low	0:DiseaseFree	10.4218
TCGA-QR-A706	mRNA High	0:DiseaseFree	4.10954
TCGA-QR-A707	mRNA Low	0:DiseaseFree	13.0848
TCGA-QR-A708	mRNA Low	0:DiseaseFree	1.15067
TCGA-QR-A70A	mRNA Low	0:DiseaseFree	69.665
TCGA-QR-A70C	mRNA Low	0:DiseaseFree	116.185
TCGA-QR-A70D	mRNA High	0:DiseaseFree	0.230134
TCGA-QR-A70E	mRNA High	0:DiseaseFree	6.31226
TCGA-QR-A70G	mRNA High	0:DiseaseFree	2.33422
TCGA-QR-A70H	mRNA Low	0:DiseaseFree	26.8271
TCGA-QR-A70I	mRNA High	0:DiseaseFree	29.9175
TCGA-QR-A70J	mRNA High	0:DiseaseFree	13.1177
TCGA-QR-A70K	mRNA High	0:DiseaseFree	9.00812
TCGA-QR-A70M	mRNA Low	0:DiseaseFree	33.9941
TCGA-QR-A70N	mRNA High	0:DiseaseFree	1.41368
TCGA-QR-A70O	mRNA Low	0:DiseaseFree	3.64928
TCGA-QR-A70Q	mRNA Low	0:DiseaseFree	4.60269
TCGA-QR-A70R	mRNA Low	0:DiseaseFree	14.2026
TCGA-QR-A70T	mRNA High	0:DiseaseFree	8.77799
TCGA-QR-A70U	mRNA Low	0:DiseaseFree	48.4269
TCGA-QR-A70V	mRNA Low	0:DiseaseFree	0.0657527
TCGA-QR-A70W	mRNA Low	0:DiseaseFree	41.7858
TCGA-QR-A70X	mRNA Low	0:DiseaseFree	6.01637
TCGA-QR-A7IN	mRNA High	0:DiseaseFree	12.3944
TCGA-QR-A7IP	mRNA Low	0:DiseaseFree	17.9505
TCGA-QT-A5XK	mRNA Low	0:DiseaseFree	6.93691
TCGA-QT-A5XL	mRNA High	0:DiseaseFree	1.8082
TCGA-QT-A5XM	mRNA Low	0:DiseaseFree	0.72328
TCGA-QT-A5XN	mRNA Low	0:DiseaseFree	25.1833
TCGA-QT-A5XO	mRNA High	0:DiseaseFree	2.30134
TCGA-QT-A5XP	mRNA High	0:DiseaseFree	4.40543
TCGA-QT-A69Q	mRNA High	0:DiseaseFree	0.789032
TCGA-QT-A7U0	mRNA High	0:DiseaseFree	13.0848
TCGA-RM-A68T	mRNA High	0:DiseaseFree	77.9827
TCGA-RM-A68W	mRNA High	0:DiseaseFree	0.920538
TCGA-RT-A6Y9	mRNA Low	0:DiseaseFree	108.262
TCGA-RT-A6YA	mRNA High	0:DiseaseFree	50.6296
TCGA-RT-A6YC	mRNA High	0:DiseaseFree	8.08758
TCGA-RW-A67W	mRNA Low	0:DiseaseFree	19.8573
TCGA-RW-A67X	mRNA High	0:DiseaseFree	2.926
TCGA-RW-A67Y	mRNA Low	0:DiseaseFree	7.10129
TCGA-RW-A680	mRNA High	0:DiseaseFree	47.6378
TCGA-RW-A681	mRNA High	0:DiseaseFree	37.5119
TCGA-RW-A684	mRNA High	0:DiseaseFree	1.05204
TCGA-RW-A685	mRNA Low	0:DiseaseFree	0.854785
TCGA-RW-A686	mRNA Low	0:DiseaseFree	19.2984
TCGA-RW-A688	mRNA Low	0:DiseaseFree	1.21643
TCGA-RW-A689	mRNA Low	0:DiseaseFree	27.2216
TCGA-RW-A68A	mRNA High	0:DiseaseFree	25.0518
TCGA-RW-A68B	mRNA Low	0:DiseaseFree	23.9011
TCGA-RW-A68C	mRNA High	0:DiseaseFree	6.27938
TCGA-RW-A68D	mRNA Low	0:DiseaseFree	72.7882
TCGA-RW-A68F	mRNA High	0:DiseaseFree	44.5146
TCGA-RW-A68G	mRNA Low	0:DiseaseFree	41.8845
TCGA-RW-A7CZ	mRNA High	0:DiseaseFree	13.8738
TCGA-RW-A7D0	mRNA Low	0:DiseaseFree	11.5725
TCGA-RX-A8JQ	mRNA High	0:DiseaseFree	20.0875
TCGA-S7-A7WL	mRNA Low	0:DiseaseFree	31.5942
TCGA-S7-A7WM	mRNA High	0:DiseaseFree	36.5585
TCGA-S7-A7WN	mRNA Low	0:DiseaseFree	37.2489
TCGA-S7-A7WO	mRNA Low	0:DiseaseFree	35.5065
TCGA-S7-A7WP	mRNA High	0:DiseaseFree	31.0353
TCGA-S7-A7WQ	mRNA High	0:DiseaseFree	26.9586
TCGA-S7-A7WR	mRNA Low	0:DiseaseFree	40.7009
TCGA-S7-A7WT	mRNA Low	0:DiseaseFree	42.7721
TCGA-S7-A7WU	mRNA High	0:DiseaseFree	30.5093
TCGA-S7-A7WV	mRNA High	0:DiseaseFree	27.912
TCGA-S7-A7WW	mRNA Low	0:DiseaseFree	23.2107
TCGA-S7-A7WX	mRNA Low	0:DiseaseFree	25.3148
TCGA-S7-A7X0	mRNA High	0:DiseaseFree	17.9505
TCGA-S7-A7X1	mRNA High	0:DiseaseFree	18.9368
TCGA-S7-A7X2	mRNA Low	0:DiseaseFree	24.197
TCGA-SA-A6C2	mRNA High	0:DiseaseFree	9.7314
TCGA-SP-A6QC	mRNA Low	0:DiseaseFree	114.771
TCGA-SP-A6QD	mRNA High	0:DiseaseFree	109.248
TCGA-SP-A6QF	mRNA Low	0:DiseaseFree	82.6183
TCGA-SP-A6QG	mRNA High	0:DiseaseFree	79.4621
TCGA-SP-A6QH	mRNA High	0:DiseaseFree	72.4266
TCGA-SP-A6QI	mRNA Low	0:DiseaseFree	110.037
TCGA-SP-A6QJ	mRNA Low	0:DiseaseFree	15.5176
TCGA-SP-A6QK	mRNA High	0:DiseaseFree	111.254
TCGA-SR-A6MP	mRNA High	0:DiseaseFree	51.2214
TCGA-SR-A6MQ	mRNA High	0:DiseaseFree	68.6129
TCGA-SR-A6MS	mRNA Low	0:DiseaseFree	81.9279
TCGA-SR-A6MT	mRNA Low	0:DiseaseFree	106.75
TCGA-SR-A6MU	mRNA Low	0:DiseaseFree	110.53
TCGA-SR-A6MY	mRNA High	0:DiseaseFree	24.6573
TCGA-SR-A6MZ	mRNA Low	0:DiseaseFree	26.2025
TCGA-SR-A6N0	mRNA High	0:DiseaseFree	49.6104
TCGA-TT-A6YJ	mRNA Low	0:DiseaseFree	4.33968
TCGA-TT-A6YK	mRNA High	0:DiseaseFree	37.3475
TCGA-TT-A6YN	mRNA Low	0:DiseaseFree	19.9231
TCGA-TT-A6YO	mRNA Low	1:Recurred/Progressed	12.3944
TCGA-TT-A6YP	mRNA High	0:DiseaseFree	42.4762
TCGA-W2-A7H5	mRNA Low	0:DiseaseFree	20.0875
TCGA-W2-A7H7	mRNA High	0:DiseaseFree	17.1615
TCGA-W2-A7HA	mRNA High	0:DiseaseFree	1.18355
TCGA-W2-A7HB	mRNA Low	0:DiseaseFree	19.8573
TCGA-W2-A7HC	mRNA Low	0:DiseaseFree	14.4327
TCGA-W2-A7HD	mRNA Low	0:DiseaseFree	18.4436
TCGA-W2-A7HE	mRNA Low	0:DiseaseFree	16.6026
TCGA-W2-A7HF	mRNA Low	0:DiseaseFree	17.6875
TCGA-W2-A7HH	mRNA High	0:DiseaseFree	25.6107
TCGA-WB-A80K	mRNA Low	1:Recurred/Progressed	25.3805
TCGA-WB-A80L	mRNA Low	0:DiseaseFree	34.2572
TCGA-WB-A80M	mRNA High	0:DiseaseFree	4.47118
TCGA-WB-A80N	mRNA Low	0:DiseaseFree	4.73419
TCGA-WB-A80O	mRNA Low	0:DiseaseFree	25.512
TCGA-WB-A80Q	mRNA Low	0:DiseaseFree	127.56
TCGA-WB-A80V	mRNA Low	0:DiseaseFree	29.1613
TCGA-WB-A80Y	mRNA Low	0:DiseaseFree	19.5943
TCGA-WB-A814	mRNA High	0:DiseaseFree	74.0375
TCGA-WB-A815	mRNA Low	0:DiseaseFree	53.5885
TCGA-WB-A816	mRNA High	0:DiseaseFree	41.2269
TCGA-WB-A817	mRNA High	0:DiseaseFree	43.068
TCGA-WB-A818	mRNA High	0:DiseaseFree	42.3447
TCGA-WB-A819	mRNA Low	0:DiseaseFree	33.8955
TCGA-WB-A81A	mRNA Low	0:DiseaseFree	24.1641
TCGA-WB-A81D	mRNA Low	0:DiseaseFree	35.8352
TCGA-WB-A81E	mRNA High	1:Recurred/Progressed	29.1613
TCGA-WB-A81F	mRNA High	0:DiseaseFree	57.1062
TCGA-WB-A81G	mRNA High	0:DiseaseFree	38.7612
TCGA-WB-A81H	mRNA Low	0:DiseaseFree	63.9774
TCGA-WB-A81I	mRNA High	0:DiseaseFree	22.323
TCGA-WB-A81J	mRNA Low	0:DiseaseFree	24.3614
TCGA-WB-A81K	mRNA Low	0:DiseaseFree	40.0434
TCGA-WB-A81M	mRNA High	0:DiseaseFree	45.8296
TCGA-WB-A81N	mRNA Low	0:DiseaseFree	62.0377
TCGA-WB-A81P	mRNA High	0:DiseaseFree	12.9862
TCGA-WB-A81R	mRNA Low	0:DiseaseFree	1.61094
TCGA-WB-A81S	mRNA High	0:DiseaseFree	23.7696
TCGA-WB-A81T	mRNA High	0:DiseaseFree	25.512
TCGA-WB-A81V	mRNA Low	0:DiseaseFree	71.0458
TCGA-WB-A81W	mRNA Low	0:DiseaseFree	78.2128
TCGA-WB-A821	mRNA High	0:DiseaseFree	93.1058
TCGA-XG-A823	mRNA High	0:DiseaseFree	20.1861
TCGA-2W-A8YY	mRNA High	0:DiseaseFree	17.5231
TCGA-4J-AA1J	mRNA High	0:DiseaseFree	17.819
TCGA-BI-A0VS	mRNA High	0:DiseaseFree	57.0405
TCGA-BI-A20A	mRNA Low	0:DiseaseFree	23.671
TCGA-C5-A1BE	mRNA Low	1:Recurred/Progressed	55.035
TCGA-C5-A1BF	mRNA High	1:Recurred/Progressed	3.0575
TCGA-C5-A1BI	mRNA Low	0:DiseaseFree	36.5585
TCGA-C5-A1BJ	mRNA High	0:DiseaseFree	144.163
TCGA-C5-A1BK	mRNA Low	0:DiseaseFree	177.039
TCGA-C5-A1BL	mRNA Low	0:DiseaseFree	173.291
TCGA-C5-A1BM	mRNA Low	0:DiseaseFree	82.8484
TCGA-C5-A1M5	mRNA Low	1:Recurred/Progressed	22.7833
TCGA-C5-A1M6	mRNA High	1:Recurred/Progressed	10.3889
TCGA-C5-A1M7	mRNA Low	0:DiseaseFree	46.3228
TCGA-C5-A1M8	mRNA High	0:DiseaseFree	30.2134
TCGA-C5-A1M9	mRNA High	1:Recurred/Progressed	18.2464
TCGA-C5-A1ME	mRNA Low	0:DiseaseFree	57.7309
TCGA-C5-A1MF	mRNA High	0:DiseaseFree	53.1611
TCGA-C5-A1MH	mRNA Low	1:Recurred/Progressed	5.85199
TCGA-C5-A1MI	mRNA High	1:Recurred/Progressed	26.4655
TCGA-C5-A1MN	mRNA Low	0:DiseaseFree	40.9311
TCGA-C5-A1MP	mRNA High	0:DiseaseFree	3.58352
TCGA-C5-A1MQ	mRNA High	0:DiseaseFree	33.8955
TCGA-C5-A2LS	mRNA Low	0:DiseaseFree	44.2187
TCGA-C5-A2LT	mRNA High	0:DiseaseFree	73.1828
TCGA-C5-A2LV	mRNA High	0:DiseaseFree	73.4458
TCGA-C5-A2LX	mRNA Low	0:DiseaseFree	83.0457
TCGA-C5-A2LY	mRNA Low	0:DiseaseFree	78.3443
TCGA-C5-A2LZ	mRNA Low	1:Recurred/Progressed	95.1113
TCGA-C5-A2M1	mRNA Low	0:DiseaseFree	38.4325
TCGA-C5-A3HD	mRNA Low	0:DiseaseFree	52.0104
TCGA-C5-A3HL	mRNA High	0:DiseaseFree	20.4162
TCGA-C5-A7CM	mRNA High	0:DiseaseFree	20.3505
TCGA-C5-A7CO	mRNA Low	0:DiseaseFree	147.352
TCGA-C5-A7UE	mRNA Low	0:DiseaseFree	155.768
TCGA-DG-A2KJ	mRNA Low	0:DiseaseFree	95.1113
TCGA-DG-A2KK	mRNA High	0:DiseaseFree	82.0594
TCGA-DG-A2KL	mRNA High	0:DiseaseFree	44.942
TCGA-DG-A2KM	mRNA High	0:DiseaseFree	63.9774
TCGA-DR-A0ZL	mRNA Low	0:DiseaseFree	87.747
TCGA-DR-A0ZM	mRNA Low	0:DiseaseFree	58.8815
TCGA-DS-A0VL	mRNA Low	0:DiseaseFree	2.66298
TCGA-DS-A0VM	mRNA High	1:Recurred/Progressed	28.5367
TCGA-DS-A0VN	mRNA High	0:DiseaseFree	118.651
TCGA-DS-A3LQ	mRNA High	0:DiseaseFree	22.9806
TCGA-DS-A5RQ	mRNA Low	0:DiseaseFree	16.8327
TCGA-DS-A7WH	mRNA High	0:DiseaseFree	17.5231
TCGA-DS-A7WI	mRNA High	1:Recurred/Progressed	6.77253
TCGA-EA-A1QS	mRNA High	0:DiseaseFree	39.5503
TCGA-EA-A1QT	mRNA Low	0:DiseaseFree	40.8653
TCGA-EA-A3HQ	mRNA Low	0:DiseaseFree	37.3475
TCGA-EA-A3HR	mRNA Low	0:DiseaseFree	30.9038
TCGA-EA-A3HS	mRNA Low	0:DiseaseFree	31.5284
TCGA-EA-A3HT	mRNA High	0:DiseaseFree	31.364
TCGA-EA-A3HU	mRNA Low	0:DiseaseFree	33.3037
TCGA-EA-A3QD	mRNA High	0:DiseaseFree	13.0519
TCGA-EA-A3QE	mRNA Low	0:DiseaseFree	25.0189
TCGA-EA-A3Y4	mRNA High	0:DiseaseFree	36.8873
TCGA-EA-A410	mRNA High	0:DiseaseFree	26.3997
TCGA-EA-A411	mRNA High	0:DiseaseFree	24.5586
TCGA-EA-A439	mRNA High	1:Recurred/Progressed	10.3889
TCGA-EA-A43B	mRNA Low	0:DiseaseFree	26.0052
TCGA-EA-A4BA	mRNA High	0:DiseaseFree	24.8216
TCGA-EA-A556	mRNA High	0:DiseaseFree	14.893
TCGA-EA-A5FO	mRNA High	0:DiseaseFree	26.7942
TCGA-EA-A5O9	mRNA Low	0:DiseaseFree	25.9066
TCGA-EA-A5ZD	mRNA Low	0:DiseaseFree	27.2874
TCGA-EA-A5ZE	mRNA High	1:Recurred/Progressed	13.9724
TCGA-EA-A5ZF	mRNA High	1:Recurred/Progressed	14.4656
TCGA-EA-A6QX	mRNA High	0:DiseaseFree	23.9997
TCGA-EA-A78R	mRNA Low	0:DiseaseFree	13.4793
TCGA-EA-A97N	mRNA High	0:DiseaseFree	0.36164
TCGA-EK-A2H0	mRNA Low	0:DiseaseFree	60.7226
TCGA-EX-A1H5	mRNA High	0:DiseaseFree	20.3505
TCGA-EX-A1H6	mRNA High	0:DiseaseFree	7.9232
TCGA-EX-A3L1	mRNA High	0:DiseaseFree	15.2218
TCGA-EX-A69L	mRNA Low	0:DiseaseFree	19.7916
TCGA-EX-A69M	mRNA Low	0:DiseaseFree	8.31772
TCGA-EX-A8YF	mRNA Low	1:Recurred/Progressed	13.019
TCGA-FU-A23K	mRNA High	0:DiseaseFree	12.23
TCGA-FU-A23L	mRNA Low	0:DiseaseFree	23.8354
TCGA-FU-A2QG	mRNA High	0:DiseaseFree	19.0354
TCGA-FU-A3EO	mRNA Low	0:DiseaseFree	16.1094
TCGA-FU-A3HY	mRNA Low	0:DiseaseFree	31.364
TCGA-FU-A3HZ	mRNA High	0:DiseaseFree	36.2626
TCGA-FU-A3TQ	mRNA Low	0:DiseaseFree	26.1367
TCGA-FU-A3WB	mRNA High	0:DiseaseFree	16.1423
TCGA-FU-A3YQ	mRNA High	0:DiseaseFree	28.3065
TCGA-FU-A40J	mRNA Low	0:DiseaseFree	14.0053
TCGA-FU-A57G	mRNA High	0:DiseaseFree	35.4407
TCGA-FU-A5XV	mRNA Low	0:DiseaseFree	10.5533
TCGA-GH-A9DA	mRNA High	0:DiseaseFree	17.7532
TCGA-HM-A3JJ	mRNA High	1:Recurred/Progressed	12.6574
TCGA-HM-A3JK	mRNA High	0:DiseaseFree	20.7779
TCGA-HM-A4S6	mRNA Low	0:DiseaseFree	14.9259
TCGA-IR-A3L7	mRNA High	0:DiseaseFree	147.385
TCGA-IR-A3LA	mRNA High	0:DiseaseFree	137.16
TCGA-IR-A3LB	mRNA High	1:Recurred/Progressed	10.4218
TCGA-IR-A3LC	mRNA Low	0:DiseaseFree	129.368
TCGA-IR-A3LF	mRNA High	0:DiseaseFree	96.9524
TCGA-IR-A3LH	mRNA High	0:DiseaseFree	78.706
TCGA-IR-A3LK	mRNA Low	1:Recurred/Progressed	18.871
TCGA-IR-A3LL	mRNA Low	0:DiseaseFree	36.3612
TCGA-JW-A5VG	mRNA High	0:DiseaseFree	27.4189
TCGA-JW-A5VI	mRNA High	1:Recurred/Progressed	18.345
TCGA-JW-A5VK	mRNA Low	0:DiseaseFree	20.482
TCGA-JW-A5VL	mRNA Low	0:DiseaseFree	15.5834
TCGA-JW-A69B	mRNA Low	0:DiseaseFree	28.3723
TCGA-JW-A852	mRNA Low	0:DiseaseFree	8.28484
TCGA-JW-AAVH	mRNA Low	0:DiseaseFree	18.1477
TCGA-JX-A3PZ	mRNA High	1:Recurred/Progressed	16.1423
TCGA-JX-A3Q0	mRNA Low	0:DiseaseFree	209.587
TCGA-JX-A3Q8	mRNA High	0:DiseaseFree	44.6132
TCGA-JX-A5QV	mRNA Low	0:DiseaseFree	20.9094
TCGA-LP-A4AX	mRNA High	0:DiseaseFree	12.493
TCGA-LP-A5U2	mRNA Low	0:DiseaseFree	0.295887
TCGA-LP-A5U3	mRNA Low	0:DiseaseFree	0.821909
TCGA-LP-A7HU	mRNA Low	0:DiseaseFree	13.3478
TCGA-MA-AA3W	mRNA Low	0:DiseaseFree	22.5203
TCGA-MA-AA3X	mRNA Low	0:DiseaseFree	20.2847
TCGA-MA-AA3Y	mRNA High	0:DiseaseFree	17.819
TCGA-MA-AA3Z	mRNA Low	0:DiseaseFree	19.5614
TCGA-MA-AA42	mRNA Low	0:DiseaseFree	8.51498
TCGA-MA-AA43	mRNA High	0:DiseaseFree	11.3752
TCGA-MU-A51Y	mRNA High	0:DiseaseFree	28.0764
TCGA-MU-A8JM	mRNA Low	0:DiseaseFree	19.9559
TCGA-MY-A5BE	mRNA Low	0:DiseaseFree	35.0462
TCGA-MY-A913	mRNA High	0:DiseaseFree	17.2272
TCGA-Q1-A5R1	mRNA High	0:DiseaseFree	15.5834
TCGA-Q1-A5R3	mRNA Low	0:DiseaseFree	15.945
TCGA-Q1-A6DV	mRNA High	0:DiseaseFree	16.1423
TCGA-Q1-A73O	mRNA Low	0:DiseaseFree	14.0711
TCGA-Q1-A73P	mRNA High	0:DiseaseFree	15.8793
TCGA-Q1-A73R	mRNA High	0:DiseaseFree	18.6409
TCGA-Q1-A73S	mRNA Low	0:DiseaseFree	22.6189
TCGA-R2-A69V	mRNA Low	0:DiseaseFree	19.5943
TCGA-RA-A741	mRNA Low	0:DiseaseFree	14.5971
TCGA-UC-A7PD	mRNA Low	1:Recurred/Progressed	6.64102
TCGA-UC-A7PI	mRNA High	1:Recurred/Progressed	25.5778
TCGA-VS-A8EC	mRNA Low	0:DiseaseFree	46.52
TCGA-VS-A8EG	mRNA Low	0:DiseaseFree	45.5666
TCGA-VS-A8EH	mRNA Low	0:DiseaseFree	32.4161
TCGA-VS-A8EI	mRNA Low	0:DiseaseFree	23.9669
TCGA-VS-A8EL	mRNA Low	0:DiseaseFree	65.4897
TCGA-VS-A8Q9	mRNA Low	0:DiseaseFree	53.5885
TCGA-VS-A8QA	mRNA High	0:DiseaseFree	36.1311
TCGA-VS-A8QF	mRNA Low	0:DiseaseFree	59.1774
TCGA-VS-A94W	mRNA Low	0:DiseaseFree	40.8653
TCGA-VS-A94Z	mRNA Low	0:DiseaseFree	33.3695
TCGA-VS-A952	mRNA High	0:DiseaseFree	58.4542
TCGA-VS-A954	mRNA Low	0:DiseaseFree	56.3501
TCGA-VS-A957	mRNA Low	0:DiseaseFree	55.4953
TCGA-VS-A958	mRNA Low	0:DiseaseFree	50.1364
TCGA-VS-A959	mRNA Low	0:DiseaseFree	51.32
TCGA-VS-A9U5	mRNA Low	0:DiseaseFree	50.4652
TCGA-VS-A9U7	mRNA Low	0:DiseaseFree	48.394
TCGA-VS-A9UB	mRNA High	0:DiseaseFree	29.9504
TCGA-VS-A9UD	mRNA Low	0:DiseaseFree	24.2956
TCGA-VS-A9UI	mRNA Low	0:DiseaseFree	45.1064
TCGA-VS-A9UO	mRNA Low	0:DiseaseFree	47.868
TCGA-VS-A9UP	mRNA High	1:Recurred/Progressed	11.5725
TCGA-VS-A9UQ	mRNA High	1:Recurred/Progressed	18.4436
TCGA-VS-A9UR	mRNA High	1:Recurred/Progressed	22.1915
TCGA-VS-A9UT	mRNA High	0:DiseaseFree	15.8464
TCGA-VS-A9UU	mRNA High	0:DiseaseFree	14.5313
TCGA-VS-A9UZ	mRNA High	0:DiseaseFree	67.1993
TCGA-VS-A9V0	mRNA High	1:Recurred/Progressed	15.6163
TCGA-VS-A9V2	mRNA Low	0:DiseaseFree	18.2464
TCGA-XS-A8TJ	mRNA Low	0:DiseaseFree	29.26
TCGA-ZJ-A8QQ	mRNA Low	0:DiseaseFree	67.5938
TCGA-3B-A9HQ	mRNA High	0:DiseaseFree	68.5472
TCGA-3B-A9HR	mRNA High	1:Recurred/Progressed	16.3067
TCGA-3B-A9HS	mRNA Low	1:Recurred/Progressed	4.56981
TCGA-3B-A9HT	mRNA Low	0:DiseaseFree	54.7391
TCGA-3B-A9HU	mRNA High	1:Recurred/Progressed	20.745
TCGA-3B-A9HX	mRNA High	0:DiseaseFree	42.8379
TCGA-3B-A9HY	mRNA High	0:DiseaseFree	10.3232
TCGA-3B-A9I0	mRNA High	1:Recurred/Progressed	16.5368
TCGA-DX-A1KX	mRNA High	0:DiseaseFree	68.6129
TCGA-DX-A1L1	mRNA High	1:Recurred/Progressed	11.4738
TCGA-DX-A1L2	mRNA Low	1:Recurred/Progressed	48.657
TCGA-DX-A1L4	mRNA Low	1:Recurred/Progressed	11.178
TCGA-DX-A240	mRNA Low	0:DiseaseFree	60.2952
TCGA-DX-A2IZ	mRNA Low	0:DiseaseFree	8.58073
TCGA-DX-A2J4	mRNA Low	0:DiseaseFree	79.1663
TCGA-DX-A3LT	mRNA Low	1:Recurred/Progressed	18.6738
TCGA-DX-A3LY	mRNA Low	0:DiseaseFree	33.4353
TCGA-DX-A3U6	mRNA Low	1:Recurred/Progressed	5.26022
TCGA-DX-A3U7	mRNA High	1:Recurred/Progressed	11.4738
TCGA-DX-A3U8	mRNA Low	1:Recurred/Progressed	4.20817
TCGA-DX-A3UA	mRNA High	0:DiseaseFree	10.6848
TCGA-DX-A3UB	mRNA High	0:DiseaseFree	73.8732
TCGA-DX-A3UC	mRNA High	1:Recurred/Progressed	5.78624
TCGA-DX-A3UD	mRNA High	1:Recurred/Progressed	19.8244
TCGA-DX-A3UE	mRNA High	1:Recurred/Progressed	7.3643
TCGA-DX-A48J	mRNA High	1:Recurred/Progressed	3.18901
TCGA-DX-A48K	mRNA High	0:DiseaseFree	45.994
TCGA-DX-A48L	mRNA High	1:Recurred/Progressed	10.3889
TCGA-DX-A48O	mRNA High	0:DiseaseFree	52.7665
TCGA-DX-A48P	mRNA High	0:DiseaseFree	46.0269
TCGA-DX-A48U	mRNA High	0:DiseaseFree	108.821
TCGA-DX-A6B7	mRNA High	0:DiseaseFree	37.5777
TCGA-DX-A6B8	mRNA Low	1:Recurred/Progressed	1.38081
TCGA-DX-A6B9	mRNA High	0:DiseaseFree	37.4133
TCGA-DX-A6BA	mRNA High	1:Recurred/Progressed	13.4136
TCGA-DX-A6BE	mRNA Low	0:DiseaseFree	28.9641
TCGA-DX-A6BG	mRNA High	1:Recurred/Progressed	4.89858
TCGA-DX-A6YQ	mRNA High	0:DiseaseFree	3.0575
TCGA-DX-A6YR	mRNA High	0:DiseaseFree	40.9968
TCGA-DX-A6YS	mRNA High	0:DiseaseFree	78.2786
TCGA-DX-A6YT	mRNA Low	0:DiseaseFree	67.1993
TCGA-DX-A6YU	mRNA Low	0:DiseaseFree	34.3558
TCGA-DX-A6YV	mRNA High	1:Recurred/Progressed	16.9642
TCGA-DX-A6YX	mRNA Low	1:Recurred/Progressed	6.57527
TCGA-DX-A6YZ	mRNA Low	0:DiseaseFree	86.3004
TCGA-DX-A6Z2	mRNA High	1:Recurred/Progressed	87.4182
TCGA-DX-A7EF	mRNA High	1:Recurred/Progressed	9.66565
TCGA-DX-A7EL	mRNA High	1:Recurred/Progressed	73.9389
TCGA-DX-A7EM	mRNA High	0:DiseaseFree	62.2021
TCGA-DX-A7EN	mRNA High	1:Recurred/Progressed	11.5725
TCGA-DX-A7EO	mRNA Low	0:DiseaseFree	152.119
TCGA-DX-A7EQ	mRNA Low	1:Recurred/Progressed	8.25196
TCGA-DX-A7ER	mRNA Low	0:DiseaseFree	48.1967
TCGA-DX-A7ES	mRNA Low	0:DiseaseFree	20.0546
TCGA-DX-A7ET	mRNA Low	0:DiseaseFree	15.2218
TCGA-DX-A7EU	mRNA Low	0:DiseaseFree	23.7038
TCGA-DX-A8BG	mRNA Low	1:Recurred/Progressed	10.8492
TCGA-DX-A8BH	mRNA Low	1:Recurred/Progressed	8.94237
TCGA-DX-A8BJ	mRNA Low	0:DiseaseFree	9.33688
TCGA-DX-A8BK	mRNA Low	0:DiseaseFree	61.9719
TCGA-DX-A8BL	mRNA Low	0:DiseaseFree	45.1392
TCGA-DX-A8BM	mRNA Low	0:DiseaseFree	47.868
TCGA-DX-A8BR	mRNA High	0:DiseaseFree	150.344
TCGA-DX-A8BS	mRNA Low	0:DiseaseFree	27.9449
TCGA-DX-A8BV	mRNA High	1:Recurred/Progressed	11.7369
TCGA-DX-A8BZ	mRNA Low	1:Recurred/Progressed	2.95887
TCGA-DX-AB2E	mRNA Low	1:Recurred/Progressed	4.33968
TCGA-DX-AB2F	mRNA Low	0:DiseaseFree	11.9999
TCGA-DX-AB2G	mRNA High	0:DiseaseFree	15.7149
TCGA-DX-AB2H	mRNA Low	0:DiseaseFree	15.8464
TCGA-DX-AB2O	mRNA Low	0:DiseaseFree	86.1032
TCGA-DX-AB2P	mRNA Low	1:Recurred/Progressed	5.29309
TCGA-DX-AB2Q	mRNA Low	1:Recurred/Progressed	16.1094
TCGA-DX-AB2S	mRNA Low	0:DiseaseFree	9.20538
TCGA-DX-AB2T	mRNA Low	1:Recurred/Progressed	25.7751
TCGA-DX-AB2V	mRNA High	0:DiseaseFree	106.552
TCGA-DX-AB2W	mRNA Low	0:DiseaseFree	106.454
TCGA-DX-AB2X	mRNA Low	1:Recurred/Progressed	3.64928
TCGA-DX-AB2Z	mRNA High	0:DiseaseFree	50.3994
TCGA-DX-AB30	mRNA Low	1:Recurred/Progressed	16.5697
TCGA-DX-AB32	mRNA Low	0:DiseaseFree	101.982
TCGA-DX-AB35	mRNA Low	1:Recurred/Progressed	9.33688
TCGA-DX-AB37	mRNA Low	0:DiseaseFree	84.6566
TCGA-DX-AB3A	mRNA Low	1:Recurred/Progressed	17.5231
TCGA-DX-AB3B	mRNA Low	0:DiseaseFree	50.8926
TCGA-DX-AB3C	mRNA Low	1:Recurred/Progressed	18.6409
TCGA-FX-A2QS	mRNA Low	0:DiseaseFree	49.1501
TCGA-FX-A3NJ	mRNA High	0:DiseaseFree	31.1339
TCGA-FX-A3NK	mRNA Low	0:DiseaseFree	16.6026
TCGA-FX-A76Y	mRNA High	0:DiseaseFree	15.4848
TCGA-FX-A8OO	mRNA Low	0:DiseaseFree	8.05471
TCGA-HB-A2OT	mRNA Low	0:DiseaseFree	67.6267
TCGA-HB-A3L4	mRNA High	1:Recurred/Progressed	10.7177
TCGA-HB-A43Z	mRNA High	1:Recurred/Progressed	29.3915
TCGA-HS-A5N7	mRNA High	0:DiseaseFree	33.3037
TCGA-IE-A3OV	mRNA High	1:Recurred/Progressed	16.1094
TCGA-IE-A4EH	mRNA High	0:DiseaseFree	26.9257
TCGA-IE-A4EI	mRNA High	0:DiseaseFree	19.5286
TCGA-IE-A6BZ	mRNA High	0:DiseaseFree	19.8902
TCGA-IF-A3RQ	mRNA Low	1:Recurred/Progressed	14.4985
TCGA-IF-A4AJ	mRNA High	1:Recurred/Progressed	18.4108
TCGA-IS-A3K7	mRNA Low	1:Recurred/Progressed	3.91229
TCGA-IS-A3K8	mRNA High	0:DiseaseFree	159.286
TCGA-IS-A3KA	mRNA Low	1:Recurred/Progressed	2.4986
TCGA-IW-A3M4	mRNA High	1:Recurred/Progressed	72.5581
TCGA-IW-A3M5	mRNA Low	1:Recurred/Progressed	0.295887
TCGA-IW-A3M6	mRNA High	0:DiseaseFree	22.6189
TCGA-JV-A5VE	mRNA Low	0:DiseaseFree	16.4053
TCGA-K1-A3PN	mRNA High	1:Recurred/Progressed	33.9613
TCGA-K1-A3PO	mRNA High	0:DiseaseFree	53.3254
TCGA-K1-A42W	mRNA High	1:Recurred/Progressed	27.1559
TCGA-K1-A42X	mRNA High	1:Recurred/Progressed	66.9363
TCGA-K1-A6RT	mRNA Low	1:Recurred/Progressed	4.24105
TCGA-KD-A5QT	mRNA High	0:DiseaseFree	16.4053
TCGA-KD-A5QU	mRNA High	1:Recurred/Progressed	34.8489
TCGA-MB-A5Y8	mRNA Low	0:DiseaseFree	25.4134
TCGA-MB-A5YA	mRNA High	0:DiseaseFree	0.493145
TCGA-MB-A8JL	mRNA High	0:DiseaseFree	19.7258
TCGA-MJ-A68H	mRNA High	0:DiseaseFree	14.9916
TCGA-MO-A47P	mRNA High	0:DiseaseFree	11.5725
TCGA-MO-A47R	mRNA High	1:Recurred/Progressed	8.51498
TCGA-PC-A5DK	mRNA High	0:DiseaseFree	122.958
TCGA-QC-A6FX	mRNA Low	0:DiseaseFree	20.9422
TCGA-QQ-A5V9	mRNA Low	1:Recurred/Progressed	13.3149
TCGA-QQ-A5VC	mRNA High	0:DiseaseFree	35.901
TCGA-QQ-A5VD	mRNA High	0:DiseaseFree	37.1174
TCGA-SI-A71Q	mRNA Low	0:DiseaseFree	32.7448
TCGA-UE-A6QT	mRNA Low	0:DiseaseFree	13.2163
TCGA-UE-A6QU	mRNA Low	0:DiseaseFree	13.4136
TCGA-VT-A80G	mRNA High	1:Recurred/Progressed	0.854785
TCGA-VT-A80J	mRNA Low	1:Recurred/Progressed	11.6711
TCGA-VT-AB3D	mRNA Low	0:DiseaseFree	12.4601
TCGA-WK-A8XO	mRNA Low	1:Recurred/Progressed	3.45202
TCGA-WK-A8XS	mRNA High	0:DiseaseFree	84.7881
TCGA-WK-A8XT	mRNA Low	1:Recurred/Progressed	19.6929
TCGA-WK-A8XX	mRNA High	1:Recurred/Progressed	3.64928
TCGA-WK-A8XZ	mRNA High	1:Recurred/Progressed	2.926
TCGA-WK-A8Y0	mRNA Low	1:Recurred/Progressed	3.64928
TCGA-X2-A95T	mRNA High	0:DiseaseFree	63.3527
TCGA-X6-A7WC	mRNA Low	1:Recurred/Progressed	9.89578
TCGA-X6-A7WD	mRNA High	1:Recurred/Progressed	18.345
TCGA-X6-A8C5	mRNA High	0:DiseaseFree	50.8597
TCGA-X6-A8C7	mRNA Low	0:DiseaseFree	29.4572
TCGA-X9-A971	mRNA High	1:Recurred/Progressed	7.3643
TCGA-X9-A973	mRNA Low	1:Recurred/Progressed	3.91229
TCGA-Z4-A8JB	mRNA High	0:DiseaseFree	4.37255
TCGA-Z4-A9VC	mRNA High	0:DiseaseFree	13.3807
TCGA-Z4-AAPF	mRNA Low	0:DiseaseFree	15.945
TCGA-Z4-AAPG	mRNA Low	0:DiseaseFree	15.9779
TCGA-3L-AA1B	mRNA High	0:DiseaseFree	15.6163
TCGA-4T-AA8H	mRNA Low	0:DiseaseFree	12.6574
TCGA-A6-2675	mRNA High	0:DiseaseFree	43.4297
TCGA-A6-2686	mRNA High	0:DiseaseFree	37.0188
TCGA-A6-5656	mRNA Low	0:DiseaseFree	32.9092
TCGA-A6-5657	mRNA High	0:DiseaseFree	31.6271
TCGA-A6-5659	mRNA High	0:DiseaseFree	30.4435
TCGA-A6-5660	mRNA High	0:DiseaseFree	29.1942
TCGA-A6-5661	mRNA Low	0:DiseaseFree	33.5339
TCGA-A6-5666	mRNA Low	1:Recurred/Progressed	16.7341
TCGA-A6-5667	mRNA High	0:DiseaseFree	29.1613
TCGA-A6-6137	mRNA Low	0:DiseaseFree	27.0901
TCGA-A6-6140	mRNA Low	0:DiseaseFree	24.1312
TCGA-A6-6649	mRNA High	0:DiseaseFree	24.1641
TCGA-A6-6653	mRNA Low	0:DiseaseFree	24.3943
TCGA-A6-6654	mRNA High	0:DiseaseFree	23.8682
TCGA-A6-6780	mRNA Low	0:DiseaseFree	20.1203
TCGA-A6-6781	mRNA High	0:DiseaseFree	19.6601
TCGA-A6-6782	mRNA High	0:DiseaseFree	20.2847
TCGA-A6-A56B	mRNA High	1:Recurred/Progressed	55.1665
TCGA-A6-A5ZU	mRNA High	0:DiseaseFree	9.63277
TCGA-AA-3495	mRNA Low	0:DiseaseFree	37.0516
TCGA-AA-3502	mRNA Low	0:DiseaseFree	35.0133
TCGA-AA-3511	mRNA High	1:Recurred/Progressed	1.9397
TCGA-AA-3526	mRNA High	0:DiseaseFree	19.0683
TCGA-AA-3655	mRNA Low	0:DiseaseFree	61.0185
TCGA-AA-3660	mRNA Low	0:DiseaseFree	78.0813
TCGA-AA-3663	mRNA Low	0:DiseaseFree	6.96979
TCGA-AA-3675	mRNA Low	0:DiseaseFree	47.0461
TCGA-AA-3685	mRNA High	0:DiseaseFree	37.0516
TCGA-AA-A02Y	mRNA Low	0:DiseaseFree	39.9776
[truncated: 3,814 more rows]

## Sheet: 1f.iii
FERMT3: DFS
[truncated: 5,188 more rows]
