# Supplementary material for: Pan-cancer analyses suggest kindlin-associated global mechanochemical alterations
Source: Commun Biol. 2024 Mar 28;7:372. doi: 10.1038/s42003-024-06044-5 (PMC10978987; doi:10.1038/s42003-024-06044-5)
Supplement: Supplementary file 5 — Supplementary Data 3 [file 42003_2024_6044_MOESM5_ESM.xlsx]

## Sheet: FERMT1
Position	CDS Mutation	AA Mutation	Legacy Mutation ID	Count	Type
3	c.9A>C	p.S3=	COSM3548713	1	Substitution - coding silent			Source Data for Figure 2b FERMT1
4	c.11C>T	p.S4F	COSM7836926	1	Substitution - Missense
5	c.13A>G	p.T5A	COSM9009550	1	Substitution - Missense
17	c.49C>A	p.R17S	COSM6296051	2	Substitution - Missense
18	c.52G>A	p.V18I	COSM8480554	1	Substitution - Missense
19	c.56A>G	p.D19G	COSM8404432	1	Substitution - Missense
21	c.63C>A	p.P21=	COSM3548711	1	Substitution - coding silent
23	c.67G>A	p.E23K	COSM3548709	1	Substitution - Missense
25	c.73C>A	p.Q25K	COSM2930699	1	Substitution - Missense
26	c.76C>A	p.Q26K	COSM6253499	1	Substitution - Missense
28	c.84C>T	p.D28=	COSM1028898	4	Substitution - coding silent
29	c.85G>A	p.V29I	COSM10022821	1	Substitution - Missense
30	c.88A>T	p.T30S	COSM7756634	1	Substitution - Missense
31	c.91C>A	p.L31M	COSM8895866	1	Substitution - Missense
31	c.92T>A	p.L31Q	COSM232334	1	Substitution - Missense
32	c.95G>A	p.R32K	COSM8049701	1	Substitution - Missense
33	c.99A>T	p.V33=	COSM5625533	1	Substitution - coding silent
38	c.112C>A	p.H38N	COSM6253497	1	Substitution - Missense
38	c.114T>C	p.H38=	COSM7216835	2	Substitution - coding silent
41	c.122G>A	p.G41E	COSM7318352	1	Substitution - Missense
41	c.122G>C	p.G41A	COSM5983990	1	Substitution - Missense
42	c.126G>A	p.V42=	COSM4953320	1	Substitution - coding silent
43	c.127A>G	p.M43V	COSM6663132	1	Substitution - Missense
43	c.128T>G	p.M43R	COSM3713338	2	Substitution - Missense
51	c.152A>C	p.N51T	COSM1412969	1	Substitution - Missense
51	c.153T>A	p.N51K	COSM9771421	1	Substitution - Missense
52	c.154A>G	p.I52V	COSM4642453	1	Substitution - Missense
53	c.158C>T	p.S53F	COSM9311193	2	Substitution - Missense
55	c.163G>C	p.D55H	COSM7659783	1	Substitution - Missense
59	c.175T>C	p.F59L	COSM5620812	2	Substitution - Missense
59	c.176T>A	p.F59Y	COSM5620810	2	Substitution - Missense
60	c.178G>A	p.A60T	COSM2930653	1	Substitution - Missense
60	c.179C>T	p.A60V	COSM3911749	1	Substitution - Missense
61	c.181C>A	p.L61I	COSM5620808	2	Substitution - Missense
61	c.181C>T	p.L61F	COSM7884815	1	Substitution - Missense
62	c.186G>A	p.W62*	COSM6446731	1	Substitution - Nonsense
63	c.188G>T	p.W63L	COSM8051659	2	Substitution - Missense
63	c.189G>A	p.W63*	COSM5793519	1	Substitution - Nonsense
63	c.189G>T	p.W63C	COSM8154603	1	Substitution - Missense
65	c.193C>T	p.Q65*	COSM1028890	1	Substitution - Nonsense
69	c.207G>A	p.W69*	COSM7763828	1	Substitution - Nonsense
71	c.211C>T	p.L71=	COSM4419693	2	Substitution - coding silent
75	c.225G>T	p.W75C	COSM350228	1	Substitution - Missense
81	c.242G>C	p.G81A	COSM4100120	1	Substitution - Missense
81	c.243G>A	p.G81=	COSM5596717	2	Substitution - coding silent
82	c.244G>A	p.V82I	COSM5627229	1	Substitution - Missense
83	c.249G>A	p.Q83=	COSM5392531	1	Substitution - coding silent
88	c.262C>T	p.L88F	COSM6495655	2	Substitution - Missense
91	c.272C>T	p.T91I	COSM7885224	1	Substitution - Missense
92	c.275C>G	p.P92R	COSM8478727	1	Substitution - Missense
96	c.288G>T	p.M96I	COSM4911128	1	Substitution - Missense
97	c.289C>T	p.L97=	COSM4100118	2	Substitution - coding silent
98	c.292C>T	p.R98C	COSM1206989	6	Substitution - Missense
98	c.293G>A	p.R98H	COSM8454873	1	Substitution - Missense
102	c.306G>A	p.P102=	COSM3911747	2	Substitution - coding silent
105	c.315G>A	p.K105=	COSM5776837	1	Substitution - coding silent
110	c.328C>T	p.R110*	COSM5494056	2	Substitution - Nonsense
111	c.333C>A	p.V111=	COSM7311736	1	Substitution - coding silent
112	c.336C>A	p.S112R	COSM1661841	1	Substitution - Missense
114	c.340T>G	p.S114A	COSM9621782	1	Substitution - Missense
116	c.348G>A	p.V116=	COSM8098211	1	Substitution - coding silent
118	c.352T>G	p.F118V	COSM8834790	1	Substitution - Missense
118	c.354del	p.F118Lfs*11	COSM9611929	1	Deletion - Frameshift
124	c.371T>C	p.I124T	COSM2930632	1	Substitution - Missense
128	c.382C>T	p.L128=	COSM8457819	1	Substitution - coding silent
131	c.392G>C	p.R131T	COSM7129210	1	Substitution - Missense
133	c.398C>T	p.S133L	COSM8113334	1	Substitution - Missense
135	c.405G>T	p.E135D	COSM9263060	1	Substitution - Missense
137	c.410C>T	p.S137F	COSM3548691	3	Substitution - Missense
141	c.421C>T	p.P141S	COSM8123546	1	Substitution - Missense
145	c.433T>C	p.Y145H	COSM4571336	1	Substitution - Missense
145	c.435T>G	p.Y145*	COSM8955082	1	Substitution - Nonsense
146	c.437T>A	p.F146Y	COSM9391374	1	Substitution - Missense
147	c.441G>A	p.K147=	COSM3911745	2	Substitution - coding silent
148	c.444G>T	p.K148N	COSM7739359	1	Substitution - Missense
149	c.447G>A	p.K149=	COSM5392529	1	Substitution - coding silent
149	c.447G>C	p.K149N	COSM3841449	1	Substitution - Missense
150	c.450G>A	p.K150=	COSM8442231	2	Substitution - coding silent
154	c.460A>C	p.K154Q	COSM8433469	1	Substitution - Missense
156	c.466A>G	p.N156D	COSM6496356	1	Substitution - Missense
159	c.476C>T	p.P159L	COSM9389230	1	Substitution - Missense
160	c.479T>C	p.I160T	COSM3758703	2	Substitution - Missense
161	c.482T>A	p.I161N	COSM7719377	1	Substitution - Missense
169	c.505A>T	p.S169C	COSM5820818	1	Substitution - Missense
169	c.507T>C	p.S169=	COSM9364437	1	Substitution - coding silent
170	c.509C>A	p.S170Y	COSM1028881	2	Substitution - Missense
172	c.514A>G	p.T172A	COSM4648414	1	Substitution - Missense
173	c.517G>A	p.A173T	COSM7804716	1	Substitution - Missense
180	c.539C>T	p.P180L	COSM5707507	1	Substitution - Missense
186	c.557C>T	p.T186I	COSM3548683	1	Substitution - Missense
187	c.561G>A	p.M187I	COSM9131199	1	Substitution - Missense
193	c.578C>A	p.P193H	COSM3737514	3	Substitution - Missense
193	c.578C>T	p.P193L	COSM5414216	1	Substitution - Missense
196	c.587G>A	p.G196E	COSM5724367	4	Substitution - Missense
201	c.601T>C	p.S201P	COSM8593628	1	Substitution - Missense
206	c.614_617dup	p.F206Lfs*4	COSM7123556	1	Insertion - Frameshift
206	c.618C>T	p.F206=	COSM3548681	2	Substitution - coding silent
210	c.628C>T	p.P210S	COSM3911741	1	Substitution - Missense
212	c.635C>T	p.T212M	COSM5947819	1	Substitution - Missense
214	c.642A>G	p.Q214=	COSM4684346	2	Substitution - coding silent
219	c.657C>T	p.L219=	COSM7846564	1	Substitution - coding silent
220	c.660A>G	p.A220=	COSM8846753	1	Substitution - coding silent
223	c.669A>G	p.Q223=	COSM2930544	1	Substitution - coding silent
226	c.676C>A	p.Q226K	COSM6246324	1	Substitution - Missense
226	c.676del	p.Q226Sfs*26	COSM4613074	3	Deletion - Frameshift
226	c.676dup	p.Q226Pfs*17	COSM2930538	1	Insertion - Frameshift
231	c.691C>T	p.L231F	COSM8139003	1	Substitution - Missense
232	c.695C>T	p.A232V	COSM1028875	5	Substitution - Missense
232	c.696G>A	p.A232=	COSM8996480	1	Substitution - coding silent
235	c.704A>C	p.Y235S	COSM1713155	1	Substitution - Missense
238	c.713G>A	p.R238Q	COSM7187471	2	Substitution - Missense
244	c.730G>T	p.A244S	COSM7864815	1	Substitution - Missense
246	c.738C>T	p.L246=	COSM8009078	1	Substitution - coding silent
249	c.745G>T	p.G249C	COSM8659635	1	Substitution - Missense
252	c.754G>T	p.D252Y	COSM2930313	1	Substitution - Missense
253	c.757T>C	p.S253P	COSM444162	1	Substitution - Missense
255	c.763C>T	p.R255C	COSM4419177	1	Substitution - Missense
255	c.764G>A	p.R255H	COSM4100082	1	Substitution - Missense
256	c.768C>T	p.S256=	COSM8457457	1	Substitution - coding silent
257	c.769C>A	p.L257I	COSM8052957	1	Substitution - Missense
263	c.788A>G	p.Q263R	COSM9239172	1	Substitution - Missense
264	c.790G>C	p.E264Q	COSM7161049	1	Substitution - Missense
264	c.792G>A	p.E264=	COSM3548643	1	Substitution - coding silent
265	c.795del	p.D265Efs*16	COSM291213	1	Deletion - Frameshift
269	c.807C>G	p.L269=	COSM4100080	1	Substitution - coding silent
271	c.812G>A	p.R271Q	COSM3548641	2	Substitution - Missense
276	c.827C>A	p.S276Y	COSM8916879	1	Substitution - Missense
276	c.827C>T	p.S276F	COSM4510116	1	Substitution - Missense
277	c.829T>A	p.F277I	COSM3548639	1	Substitution - Missense
277	c.831C>T	p.F277=	COSM8914406	1	Substitution - coding silent
278	c.834C>T	p.F278=	COSM5392518	3	Substitution - coding silent
279	c.835G>A	p.D279N	COSM109843	2	Substitution - Missense
280	c.840G>A	p.L280=	COSM4827539	1	Substitution - coding silent
282	c.845C>T	p.P282L	COSM3548637	1	Substitution - Missense
284	c.850T>C	p.Y284H	COSM2766323	2	Substitution - Missense
285	c.854A>T	p.D285V	COSM4684344	2	Substitution - Missense
286	c.856G>A	p.A286T	COSM2766321	1	Substitution - Missense
286	c.857C>T	p.A286V	COSM9488378	1	Substitution - Missense
288	c.862C>T	p.R288*	COSM9667354	1	Substitution - Nonsense
288	c.863G>A	p.R288Q	COSM3548609	1	Substitution - Missense
291	c.871C>G	p.Q291E	COSM8426089	1	Substitution - Missense
292	c.876C>T	p.L292=	COSM7168664	1	Substitution - coding silent
294	c.882G>A	p.E294=	COSM4581949	1	Substitution - coding silent
300	c.898A>G	p.I300V	COSM4621095	1	Substitution - Missense
304	c.910G>A	p.E304K	COSM8095951	2	Substitution - Missense
306	c.916G>T	p.D306Y	COSM5707504	1	Substitution - Missense
308	c.923C>G	p.T308R	COSM9529657	1	Substitution - Missense
309	c.925G>A	p.E309K	COSM724899	1	Substitution - Missense
310	c.928G>A	p.E310K	COSM3548607	1	Substitution - Missense
311	c.931G>A	p.E311K	COSM4402288	1	Substitution - Missense
320	c.958T>C	p.Y320H	COSM1717149	1	Substitution - Missense
320	c.959A>G	p.Y320C	COSM1028842	2	Substitution - Missense
321	c.961C>T	p.H321Y	COSM7965427	1	Substitution - Missense
325	c.975G>A	p.L325=	COSM1028840	1	Substitution - coding silent
328	c.983C>T	p.S328F	COSM6898620	1	Substitution - Missense
333	c.998A>T	p.D333V	COSM7207353	1	Substitution - Missense
336	c.1008C>T	p.G336=	COSM6663124	2	Substitution - coding silent
339	c.1015G>A	p.E339K	COSM6663134	1	Substitution - Missense
341	c.1021G>A	p.D341N	COSM5858258	1	Substitution - Missense
342	c.1024G>A	p.E342K	COSM1130585	3	Substitution - Missense
345	c.1034C>T	p.A345V	COSM1206987	3	Substitution - Missense
346	c.1037C>T	p.A346V	COSM9215943	1	Substitution - Missense
346	c.1038G>A	p.A346=	COSM6663126	2	Substitution - coding silent
353	c.1059C>T	p.T353=	COSM2766304	1	Substitution - coding silent
356	c.1067G>A	p.G356D	COSM4520612	1	Substitution - Missense
357	c.1070G>A	p.G357E	COSM3548603	1	Substitution - Missense
359	c.1076C>A	p.A359E	COSM2766302	3	Substitution - Missense
359	c.1077G>A	p.A359=	COSM3548601	1	Substitution - coding silent
374	c.1122T>C	p.D374=	COSM1028830	1	Substitution - coding silent
376	c.1127T>G	p.L376R	COSM5423638	2	Substitution - Missense
378	c.1132T>G	p.L378V	COSM4684342	2	Substitution - Missense
384	c.1150T>G	p.L384V	COSM1028796	1	Substitution - Missense
385	c.1153C>T	p.L385=	COSM3758684	2	Substitution - coding silent
386	c.1157C>T	p.P386L	COSM2766103	1	Substitution - Missense
394	c.1181T>G	p.F394C	COSM478363	1	Substitution - Missense
395	c.1185C>T	p.I395=	COSM3548576	2	Substitution - coding silent
400	c.1199C>T	p.S400F	COSM1713153	1	Substitution - Missense
402	c.1205C>T	p.A402V	COSM4684340	2	Substitution - Missense
408	c.1222G>T	p.E408*	COSM3673151	1	Substitution - Nonsense
420	c.1258C>A	p.L420I	COSM7559724	1	Substitution - Missense
424	c.1270G>A	p.E424K	COSM230399	1	Substitution - Missense
427	c.1280C>T	p.P427L	COSM9376309	1	Substitution - Missense
427	c.1281C>T	p.P427=	COSM6663122	1	Substitution - coding silent
428	c.1282G>A	p.D428N	COSM6004531	1	Substitution - Missense
430	c.1290T>C	p.N430=	COSM330390	1	Substitution - coding silent
431	c.1291G>T	p.V431L	COSM4134720	1	Substitution - Missense
432	c.1295C>T	p.A432V	COSM6446725	1	Substitution - Missense
443	c.1327C>T	p.P443S	COSM5607393	1	Substitution - Missense
444	c.1331T>C	p.V444A	COSM1713151	1	Substitution - Missense
445	c.1335C>T	p.A445=	COSM7157692	1	Substitution - coding silent
448	c.1344G>A	p.M448I	COSM3548574	3	Substitution - Missense
449	c.1346A>C	p.N449T	COSM5561062	1	Substitution - Missense
450	c.1348G>A	p.E450K	COSM9879313	1	Substitution - Missense
461	c.1383C>T	p.Y461=	COSM1028794	1	Substitution - coding silent
467	c.1400C>T	p.A467V	COSM1681531	2	Substitution - Missense
467	c.1401C>T	p.A467=	COSM7887026	1	Substitution - coding silent
469	c.1406T>A	p.M469K	COSM6386936	2	Substitution - Missense
474	c.1422C>A	p.G474=	COSM3389872	1	Substitution - coding silent
475	c.1424A>G	p.K475R	COSM8375900	1	Substitution - Missense
476	c.1428C>T	p.T476=	COSM5595801	1	Substitution - coding silent
477	c.1431G>A	p.M477I	COSM3911724	1	Substitution - Missense
487	c.1461C>T	p.L487=	COSM4973108	3	Substitution - coding silent
488	c.1463A>G	p.N488S	COSM9382333	1	Substitution - Missense
489	c.1467C>T	p.I489=	COSM8137503	1	Substitution - coding silent
493	c.1479G>A	p.L493=	COSM7166283	1	Substitution - coding silent
495	c.1485G>A	p.M495I	COSM1713149	3	Substitution - Missense
497	c.1490del	p.N497Tfs*17	COSM7261504	1	Deletion - Frameshift
498	c.1494G>A	p.R498=	COSM3548572	3	Substitution - coding silent
506	c.1517C>A	p.S506Y	COSM9487523	1	Substitution - Missense
509	c.1525G>A	p.E509K	COSM3548570	3	Substitution - Missense
511	c.1533G>A	p.M511I	COSM9385952	1	Substitution - Missense
512	c.1534G>T	p.D512Y	COSM1751533	2	Substitution - Missense
513	c.1538T>C	p.M513T	COSM9841206	2	Substitution - Missense
516	c.1546G>C	p.E516Q	COSM3371744	1	Substitution - Missense
520	c.1559C>T	p.S520L	COSM6160318	1	Substitution - Missense
522	c.1564C>A	p.R522=	COSM2766085	1	Substitution - coding silent
522	c.1564C>T	p.R522W	COSM2766083	1	Substitution - Missense
522	c.1565G>A	p.R522Q	COSM6663128	1	Substitution - Missense
525	c.1573A>G	p.K525E	COSM6663130	1	Substitution - Missense
525	c.1575A>G	p.K525=	COSM4418724	3	Substitution - coding silent
526	c.1577G>A	p.R526K	COSM4419571	2	Substitution - Missense
529	c.1587C>T	p.S529=	COSM3548568	1	Substitution - coding silent
532	c.1595T>A	p.L532Q	COSM8422458	1	Substitution - Missense
533	c.1597G>A	p.A533T	COSM8266630	1	Substitution - Missense
534	c.1600G>A	p.A534T	COSM9153757	1	Substitution - Missense
535	c.1603C>A	p.R535=	COSM8245400	1	Substitution - coding silent
535	c.1603C>T	p.R535W	COSM6905673	1	Substitution - Missense
535	c.1604G>C	p.R535P	COSM5392503	1	Substitution - Missense
536	c.1608C>T	p.I536=	COSM9407259	1	Substitution - coding silent
539	c.1617G>A	p.A539=	COSM1291138	1	Substitution - coding silent
544	c.1631C>T	p.A544V	COSM1028793	1	Substitution - Missense
554	c.1661G>A	p.R554Q	COSM2766079	1	Substitution - Missense
558	c.1673C>T	p.A558V	COSM1412885	1	Substitution - Missense
558	c.1674G>A	p.A558=	COSM1130587	1	Substitution - coding silent
560	c.1680G>T	p.Q560H	COSM8037159	1	Substitution - Missense
561	c.1682C>T	p.S561L	COSM9320656	1	Substitution - Missense
564	c.1690G>A	p.E564K	COSM5392502	2	Substitution - Missense
565	c.1695T>C	p.F565=	COSM5427044	2	Substitution - coding silent
572	c.1714G>T	p.V572F	COSM4624297	1	Substitution - Missense
573	c.1718G>T	p.R573I	COSM7856648	2	Substitution - Missense
576	c.1726G>A	p.G576R	COSM1713148	1	Substitution - Missense
577	c.1729A>G	p.S577G	COSM8447942	1	Substitution - Missense
586	c.1756del	p.S586Hfs*5	COSM4767099	1	Deletion - Frameshift
586	c.1757C>T	p.S586L	COSM1495131	1	Substitution - Missense
590	c.1770G>A	p.L590=	COSM3548567	1	Substitution - coding silent
594	c.1780G>A	p.D594N	COSM7957788	1	Substitution - Missense
597	c.1790C>G	p.T597S	COSM4100027	1	Substitution - Missense
598	c.1792G>A	p.G598R	COSM9071316	1	Substitution - Missense
604	c.1812G>A	p.W604*	COSM1713147	1	Substitution - Nonsense
605	c.1814G>A	p.R605K	COSM1723554	2	Substitution - Missense
609	c.1825A>G	p.I609V	COSM5990370	5	Substitution - Missense
612	c.1836G>A	p.W612*	COSM3668499	1	Substitution - Nonsense
617	c.1849G>A	p.E617K	COSM5531209	1	Substitution - Missense
619	c.1855C>T	p.R619W	COSM4822039	2	Substitution - Missense
622	c.1866C>T	p.V622=	COSM5392500	1	Substitution - coding silent
623	c.1869C>T	p.I623=	COSM1028784	1	Substitution - coding silent
624	c.1870G>A	p.E624K	COSM6502067	1	Substitution - Missense
630	c.1890T>C	p.F630=	COSM1028783	1	Substitution - coding silent
636	c.1908G>A	p.L636=	COSM1307581	1	Substitution - coding silent
636	c.1908G>C	p.L636=	COSM8679604	1	Substitution - coding silent
639	c.1915G>T	p.D639Y	COSM1307580	1	Substitution - Missense
644	c.1931A>G	p.H644R	COSM1028782	1	Substitution - Missense
644	c.1932C>T	p.H644=	COSM5392499	1	Substitution - coding silent
645	c.1933G>A	p.E645K	COSM6032203	1	Substitution - Missense
645	c.1933G>T	p.E645*	COSM7872548	1	Substitution - Nonsense
646	c.1937A>G	p.Y646C	COSM4100020	1	Substitution - Missense
649	c.1945G>A	p.G649S	COSM74650	3	Substitution - Missense
653	c.1959G>T	p.L653F	COSM84709	1	Substitution - Missense
657	c.1970C>T	p.S657F	COSM4475210	1	Substitution - Missense
658	c.1973A>G	p.K658R	COSM4100019	1	Substitution - Missense
659	c.1975G>A	p.D659N	COSM8107269	1	Substitution - Missense
660	c.1980G>C	p.Q660H	COSM9534662	1	Substitution - Missense
662	c.1985A>T	p.E662V	COSM4940709	1	Substitution - Missense
664	c.1991T>G	p.L664R	COSM1028781	1	Substitution - Missense
665	c.1993G>A	p.D665N	COSM4930279	1	Substitution - Missense
666	c.1997A>C	p.E666A	COSM1206986	1	Substitution - Missense
671	c.2012A>G	p.K671R	COSM7550217	1	Substitution - Missense
673	c.2019C>T	p.T673=	COSM4293687	1	Substitution - coding silent
674	c.2021G>T	p.G674V	COSM4100018	1	Substitution - Missense
674	c.2022C>T	p.G674=	COSM1028780	1	Substitution - coding silent
676	c.2028G>T	p.Q676H	COSM7701705	1	Substitution - Missense

## Sheet: FERMT2
Position	CDS Mutation	AA Mutation	Legacy Mutation ID	Count	Type
2	c.4G>A	p.A2T	COSM4051295	1	Substitution - Missense
4	c.12C>T	p.D4=	COSM4684354	2	Substitution - coding silent			Source Data for Figure 2b FERMT2
5	c.13G>T	p.G5W	COSM8149269	1	Substitution - Missense
5	c.14_15del	p.G5Dfs*42	COSM10037543	1	Deletion - Frameshift
10	c.29A>T	p.D10V	COSM8020666	1	Substitution - Missense
14	c.41C>T	p.A14V	COSM4684353	2	Substitution - Missense
23	c.67C>T	p.H23Y	COSM470026	1	Substitution - Missense
24	c.71T>C	p.V24A	COSM956269	1	Substitution - Missense
26	c.77A>G	p.D26G	COSM5470249	1	Substitution - Missense
32	c.95C>A	p.T32N	COSM6245442	1	Substitution - Missense
33	c.97C>T	p.L33=	COSM7998000	1	Substitution - coding silent
33	c.99G>A	p.L33=	COSM8759992	1	Substitution - coding silent
36	c.106A>G	p.T36A	COSM7558197	1	Substitution - Missense
36	c.108C>T	p.T36=	COSM6663146	1	Substitution - coding silent
47	c.139A>C	p.K47Q	COSM376622	1	Substitution - Missense
48	c.142C>T	p.L48=	COSM4684352	1	Substitution - coding silent
49	c.146T>G	p.V49G	COSM3814936	1	Substitution - Missense
52	c.154C>A	p.L52I	COSM6258509	1	Substitution - Missense
52	c.156C>A	p.L52=	COSM698363	1	Substitution - coding silent
56	c.166A>G	p.K56E	COSM3983608	1	Substitution - Missense
56	c.167A>T	p.K56I	COSM3987680	1	Substitution - Missense
57	c.168del	p.D57Ifs*17	COSM4684351	2	Deletion - Frameshift
60	c.178G>A	p.D60N	COSM1194931	3	Substitution - Missense
61	c.182A>G	p.H61R	COSM8619891	1	Substitution - Missense
63	c.189C>G	p.L63=	COSM7080447	1	Substitution - coding silent
65	c.193T>G	p.W65G	COSM8237169	1	Substitution - Missense
67	c.201G>A	p.K67=	COSM8426212	1	Substitution - coding silent
67	c.201G>T	p.K67N	COSM8187570	1	Substitution - Missense
69	c.206G>T	p.R69I	COSM7092423	1	Substitution - Missense
70	c.210T>C	p.T70=	COSM4051294	1	Substitution - coding silent
70	c.210T>G	p.T70=	COSM5435499	1	Substitution - coding silent
73	c.218T>C	p.L73P	COSM5848192	2	Substitution - Missense
81	c.241A>G	p.K81E	COSM9169901	1	Substitution - Missense
87	c.259G>C	p.D87H	COSM8602003	1	Substitution - Missense
93	c.277A>C	p.T93P	COSM9191365	1	Substitution - Missense
93	c.279C>T	p.T93=	COSM4577898	1	Substitution - coding silent
99	c.297C>T	p.L99=	COSM4485825	1	Substitution - coding silent
100	c.298C>T	p.R100C	COSM6663147	2	Substitution - Missense
100	c.299G>T	p.R100L	COSM6140893	1	Substitution - Missense
101	c.303G>A	p.L101=	COSM6481967	1	Substitution - coding silent
105	c.315C>A	p.N105K	COSM1128248	1	Substitution - Missense
107	c.321G>T	p.K107N	COSM7519777	1	Substitution - Missense
108	c.324T>C	p.Y108=	COSM470025	1	Substitution - coding silent
115	c.345C>A	p.F115L	COSM956268	4	Substitution - Missense
115	c.345C>T	p.F115=	COSM5030272	2	Substitution - coding silent
120	c.358T>C	p.F120L	COSM3968840	1	Substitution - Missense
125	c.373G>C	p.D125H	COSM5955686	1	Substitution - Missense
128	c.383A>T	p.K128M	COSM7482983	1	Substitution - Missense
128	c.384G>T	p.K128N	COSM9513849	1	Substitution - Missense
129	c.386C>T	p.T129I	COSM8958987	1	Substitution - Missense
133	c.399A>G	p.R133=	COSM9191364	2	Substitution - coding silent
135	c.404C>T	p.P135L	COSM4492847	5	Substitution - Missense
137	c.409G>A	p.E137K	COSM4546874	1	Substitution - Missense
138	c.413T>G	p.L138R	COSM6045014	1	Substitution - Missense
138	c.414T>G	p.L138=	COSM5382346	1	Substitution - coding silent
140	c.418C>G	p.L140V	COSM8409190	1	Substitution - Missense
140	c.420C>T	p.L140=	COSM4395108	2	Substitution - coding silent
149	c.447G>A	p.K149=	COSM6289787	1	Substitution - coding silent
149	c.447G>T	p.K149N	COSM9068469	1	Substitution - Missense
151	c.451A>G	p.K151E	COSM10030639	1	Substitution - Missense
151	c.452A>C	p.K151T	COSM362881	1	Substitution - Missense
151	c.453A>G	p.K151=	COSM6663142	1	Substitution - coding silent
152	c.455del	p.K152Rfs*4	COSM1370122	2	Deletion - Frameshift
152	c.456G>A	p.K152=	COSM956267	1	Substitution - coding silent
153	c.455dup	p.K153Efs*5	COSM5848191	3	Insertion - Frameshift
153	c.455_456insA	p.K153Efs*5	COSM1161111	1	Complex - frameshift
154	c.460A>C	p.K154Q	COSM3700872	1	Substitution - Missense
154	c.460_462del	p.K154del	COSM6663138	1	Deletion - In frame
159	c.476C>A	p.S159Y	COSM6663144	1	Substitution - Missense
159	c.477T>C	p.S159=	COSM4051293	1	Substitution - coding silent
160	c.478G>A	p.E160K	COSM6567913	1	Substitution - Missense
162	c.485A>G	p.E162G	COSM3987679	1	Substitution - Missense
165	c.493G>T	p.E165*	COSM161047	1	Substitution - Nonsense
172	c.514A>G	p.T172A	COSM4885244	1	Substitution - Missense
176	c.527G>A	p.G176E	COSM3419874	1	Substitution - Missense
178	c.534A>G	p.I178M	COSM6040156	1	Substitution - Missense
191	c.571C>T	p.P191S	COSM6663139	1	Substitution - Missense
193	c.579T>C	p.Y193=	COSM4577897	1	Substitution - coding silent
197	c.590A>T	p.D197V	COSM5635084	1	Substitution - Missense
199	c.597C>A	p.S199R	COSM6346441	1	Substitution - Missense
200	c.598C>T	p.P200S	COSM956266	2	Substitution - Missense
203	c.607C>A	p.P203T	COSM1629341	1	Substitution - Missense
204	c.610A>C	p.T204P	COSM8195772	1	Substitution - Missense
213	c.637T>G	p.L213V	COSM368597	1	Substitution - Missense
215	c.643G>A	p.E215K	COSM7180567	1	Substitution - Missense
215	c.643G>C	p.E215Q	COSM4555173	1	Substitution - Missense
221	c.662T>G	p.L221R	COSM8522890	1	Substitution - Missense
224	c.671G>A	p.S224N	COSM9368974	1	Substitution - Missense
226	c.677C>T	p.P226L	COSM956265	1	Substitution - Missense
227	c.681C>A	p.I227=	COSM3386580	1	Substitution - coding silent
228	c.684G>A	p.T228=	COSM5053980	1	Substitution - coding silent
231	c.691G>T	p.E231*	COSM8782767	1	Substitution - Nonsense
232	c.696C>A	p.I232=	COSM8920992	1	Substitution - coding silent
234	c.701C>T	p.A234V	COSM6663141	1	Substitution - Missense
240	c.720A>T	p.Q240H	COSM7574624	1	Substitution - Missense
242	c.724C>A	p.L242I	COSM6490406	1	Substitution - Missense
242	c.724C>T	p.L242F	COSM4188249	1	Substitution - Missense
243	c.727C>A	p.L243I	COSM956264	1	Substitution - Missense
243	c.728T>C	p.L243P	COSM8339880	1	Substitution - Missense
260	c.780G>A	p.M260I	COSM6838611	1	Substitution - Missense
264	c.792G>C	p.V264=	COSM7134451	1	Substitution - coding silent
265	c.795G>A	p.K265=	COSM3496397	1	Substitution - coding silent
266	c.797A>G	p.E266G	COSM3886119	1	Substitution - Missense
268	c.804G>A	p.E268=	COSM7680172	1	Substitution - coding silent
273	c.817C>T	p.R273*	COSM4509793	1	Substitution - Nonsense
277	c.829T>G	p.Y277D	COSM5771560	1	Substitution - Missense
278	c.832A>C	p.S278R	COSM10046921	4	Substitution - Missense
281	c.841G>T	p.D281Y	COSM8588472	1	Substitution - Missense
281	c.843T>G	p.D281E	COSM956263	1	Substitution - Missense
288	c.862G>T	p.A288S	COSM7732887	1	Substitution - Missense
288	c.863C>T	p.A288V	COSM7284513	1	Substitution - Missense
290	c.869_870del	p.R290Nfs*18	COSM5730424	1	Deletion - Frameshift
291	c.872T>G	p.I291S	COSM8411366	1	Substitution - Missense
291	c.873C>A	p.I291=	COSM401483	1	Substitution - coding silent
301	c.901G>A	p.A301T	COSM5650651	1	Substitution - Missense
303	c.909C>T	p.L303=	COSM9159813	1	Substitution - coding silent
304	c.910C>T	p.L304=	COSM5418080	1	Substitution - coding silent
307	c.920T>C	p.I307T	COSM5751010	1	Substitution - Missense
309	c.926G>C	p.C309S	COSM9542967	1	Substitution - Missense
312	c.935A>C	p.E312A	COSM10059828	1	Substitution - Missense
316	c.948G>A	p.M316I	COSM6037707	1	Substitution - Missense
317	c.951T>C	p.F317=	COSM8347315	1	Substitution - coding silent
323	c.967C>G	p.H323D	COSM1300668	2	Substitution - Missense
324	c.970_971del	p.I324Qfs*2	COSM5362326	1	Deletion - Frameshift
332	c.996A>G	p.S332=	COSM6663137	1	Substitution - coding silent
333	c.997G>C	p.E333Q	COSM4844728	1	Substitution - Missense
340	c.1020C>G	p.D340E	COSM1300667	2	Substitution - Missense
344	c.1030G>A	p.D344N	COSM7118548	1	Substitution - Missense
344	c.1031A>G	p.D344G	COSM5705736	1	Substitution - Missense
347	c.1040A>G	p.D347G	COSM956262	1	Substitution - Missense
349	c.1045G>A	p.A349T	COSM6566881	1	Substitution - Missense
350	c.1048C>T	p.L350F	COSM698364	1	Substitution - Missense
357	c.1070T>A	p.L357Q	COSM5587818	1	Substitution - Missense
362	c.1085C>A	p.T362K	COSM6261880	1	Substitution - Missense
362	c.1086G>A	p.T362=	COSM4684350	3	Substitution - coding silent
365	c.1095T>G	p.I365M	COSM4840750	1	Substitution - Missense
380	c.1138A>G	p.K380E	COSM3496396	1	Substitution - Missense
386	c.1157del	p.K386Sfs*2	COSM5848190	1	Deletion - Frameshift
387	c.1157dup	p.L387Afs*22	COSM8994712	1	Insertion - Frameshift
389	c.1166T>C	p.L389P	COSM4755396	1	Substitution - Missense
394	c.1182A>C	p.Q394H	COSM5478704	1	Substitution - Missense
395	c.1184A>T	p.Y395F	COSM8844555	1	Substitution - Missense
397	c.1191C>T	p.C397=	COSM7625018	1	Substitution - coding silent
398	c.1192A>T	p.T398S	COSM470024	1	Substitution - Missense
415	c.1244G>A	p.G415D	COSM1206993	1	Substitution - Missense
418	c.1252G>A	p.A418T	COSM5521221	1	Substitution - Missense
427	c.1281A>C	p.E427D	COSM4755395	1	Substitution - Missense
428	c.1284T>G	p.V428=	COSM8577832	1	Substitution - coding silent
431	c.1291G>A	p.D431N	COSM9470433	1	Substitution - Missense
432	c.1294G>A	p.V432I	COSM3718476	2	Substitution - Missense
436	c.1308C>T	p.G436=	COSM6568445	1	Substitution - coding silent
437	c.1309C>T	p.Q437*	COSM9721496	1	Substitution - Nonsense
439	c.1316T>G	p.F439C	COSM295600	1	Substitution - Missense
442	c.1326A>T	p.K442N	COSM1637534	1	Substitution - Missense
443	c.1329C>A	p.L443=	COSM4051292	1	Substitution - coding silent
443	c.1329C>T	p.L443=	COSM3496395	1	Substitution - coding silent
446	c.1337C>T	p.P446L	COSM4464509	1	Substitution - Missense
447	c.1339G>T	p.V447F	COSM2244936	1	Substitution - Missense
450	c.1348G>A	p.G450S	COSM6876880	1	Substitution - Missense
450	c.1348G>T	p.G450C	COSM9275788	1	Substitution - Missense
450	c.1349G>A	p.G450D	COSM956261	1	Substitution - Missense
454	c.1362C>T	p.I454=	COSM2244934	1	Substitution - coding silent
455	c.1365G>A	p.W455*	COSM4051291	1	Substitution - Nonsense
457	c.1369C>T	p.R457C	COSM1176928	1	Substitution - Missense
459	c.1369_1375dup	p.D459Afs*3	COSM1607744	1	Insertion - Frameshift
461	c.1381G>A	p.E461K	COSM5927712	1	Substitution - Missense
466	c.1398C>T	p.H466=	COSM3730528	1	Substitution - coding silent
471	c.1413C>T	p.C471=	COSM7322310	1	Substitution - coding silent
481	c.1442C>T	p.A481V	COSM6663140	2	Substitution - Missense
482	c.1444G>T	p.D482Y	COSM6663136	1	Substitution - Missense
483	c.1448G>A	p.S483N	COSM9247735	1	Substitution - Missense
484	c.1451C>T	p.S484F	COSM3727207	1	Substitution - Missense
489	c.1467T>G	p.V489=	COSM6076092	1	Substitution - coding silent
493	c.1477C>A	p.L493I	COSM1370121	1	Substitution - Missense
494	c.1482C>A	p.S494=	COSM2244930	1	Substitution - coding silent
496	c.1486C>T	p.L496=	COSM9372063	1	Substitution - coding silent
496	c.1488G>A	p.L496=	COSM8628890	1	Substitution - coding silent
500	c.1500T>C	p.H500=	COSM6479475	1	Substitution - coding silent
505	c.1513C>T	p.P505S	COSM3814935	1	Substitution - Missense
510	c.1530G>T	p.E510D	COSM8728731	1	Substitution - Missense
513	c.1538C>T	p.T513M	COSM9155113	1	Substitution - Missense
514	c.1541C>T	p.T514I	COSM6042104	1	Substitution - Missense
522	c.1566G>A	p.V522=	COSM9093906	1	Substitution - coding silent
525	c.1573C>T	p.R525C	COSM6663143	2	Substitution - Missense
525	c.1574G>A	p.R525H	COSM1206992	2	Substitution - Missense
527	c.1581A>G	p.L527=	COSM7233840	1	Substitution - coding silent
530	c.1586dup	p.Y530Vfs*2	COSM8189494	1	Insertion - Frameshift
530	c.1589A>G	p.Y530C	COSM8575319	1	Substitution - Missense
533	c.1598A>T	p.K533M	COSM5558158	2	Substitution - Missense
534	c.1602G>T	p.Q534H	COSM7749096	1	Substitution - Missense
536	c.1607C>T	p.T536I	COSM4684349	2	Substitution - Missense
542	c.1624G>T	p.A542S	COSM119872	1	Substitution - Missense
542	c.1625C>T	p.A542V	COSM9703827	1	Substitution - Missense
546	c.1637T>C	p.V546A	COSM7447901	1	Substitution - Missense
549	c.1646T>A	p.M549K	COSM1252366	1	Substitution - Missense
553	c.1657G>A	p.E553K	COSM6573445	2	Substitution - Missense
556	c.1668G>A	p.M556I	COSM3886118	1	Substitution - Missense
557	c.1670G>A	p.R557K	COSM8222997	1	Substitution - Missense
558	c.1673T>G	p.F558C	COSM8833938	1	Substitution - Missense
560	c.1679A>C	p.Q560P	COSM6538099	1	Substitution - Missense
564	c.1690T>C	p.S564P	COSM9061099	1	Substitution - Missense
569	c.1706G>A	p.G569D	COSM6140894	1	Substitution - Missense
570	c.1708A>G	p.I570V	COSM1607743	1	Substitution - Missense
580	c.1738G>A	p.G580S	COSM3886117	1	Substitution - Missense
581	c.1742A>C	p.K581T	COSM956260	1	Substitution - Missense
583	c.1746del	p.E583Kfs*11	COSM4684348	1	Deletion - Frameshift
595	c.1783C>T	p.R595W	COSM1176745	4	Substitution - Missense
595	c.1784G>A	p.R595Q	COSM4531602	1	Substitution - Missense
598	c.1794C>T	p.A598=	COSM9779445	1	Substitution - coding silent
599	c.1797C>T	p.S599=	COSM1370120	1	Substitution - coding silent
608	c.1823G>A	p.R608H	COSM4606419	2	Substitution - Missense
613	c.1839A>C	p.K613N	COSM1607742	2	Substitution - Missense
617	c.1851C>A	p.V617=	COSM7140240	1	Substitution - coding silent
619	c.1856G>A	p.W619*	COSM9878989	1	Substitution - Nonsense
621	c.1863C>A	p.I621=	COSM1370119	1	Substitution - coding silent
627	c.1879G>C	p.E627Q	COSM433137	1	Substitution - Missense
630	c.1889A>T	p.D630V	COSM123154	1	Substitution - Missense
633	c.1898G>A	p.R633Q	COSM6663145	1	Substitution - Missense
634	c.1902G>A	p.L634=	COSM5504046	1	Substitution - coding silent
636	c.1908C>A	p.F636L	COSM9374151	1	Substitution - Missense
640	c.1918G>A	p.E640K	COSM6021276	1	Substitution - Missense
649	c.1947C>T	p.F649=	COSM5531210	1	Substitution - coding silent
658	c.1974A>G	p.T658=	COSM4051290	1	Substitution - coding silent
659	c.1975C>T	p.R659C	COSM1206991	1	Substitution - Missense
661	c.1981A>C	p.K661Q	COSM7596204	1	Substitution - Missense
661	c.1983A>G	p.K661=	COSM4452614	1	Substitution - coding silent
662	c.1986C>G	p.D662E	COSM9910009	1	Substitution - Missense
665	c.1994A>G	p.E665G	COSM1677993	2	Substitution - Missense
669	c.2005G>A	p.E669K	COSM6140895	1	Substitution - Missense
670	c.2009A>T	p.E670V	COSM9217025	1	Substitution - Missense
673	c.2018A>T	p.Y673F	COSM8687801	1	Substitution - Missense
677	c.2029A>G	p.S677G	COSM4984362	3	Substitution - Missense
677	c.2030G>C	p.S677T	COSM5705735	1	Substitution - Missense
679	c.2036G>T	p.W679L	COSM9513848	1	Substitution - Missense
679	c.2037G>T	p.W679C	COSM6140896	1	Substitution - Missense

## Sheet: FERMT3
Position	CDS Mutation	AA Mutation	Legacy Mutation ID	Count	Type
2	c.6G>A	p.A2=	COSM2162979	1	Substitution - coding silent			Source Data for Figure 2b FERMT3
3	c.8G>A	p.G3E	COSM5688690	1	Substitution - Missense
4	c.12G>A	p.M4I	COSM7718490	1	Substitution - Missense
5	c.15G>A	p.K5=	COSM4529284	1	Substitution - coding silent
6	c.16A>G	p.T6A	COSM8880409	1	Substitution - Missense
9	c.26G>A	p.G9E	COSM4539565	1	Substitution - Missense
11	c.32A>G	p.Y11C	COSM7257065	1	Substitution - Missense
12	c.36C>T	p.I12=	COSM6663182	3	Substitution - coding silent
14	c.41C>T	p.S14L	COSM8864050	1	Substitution - Missense
14	c.42G>A	p.S14=	COSM9024390	1	Substitution - coding silent
15	c.45A>G	p.S15=	COSM8868780	2	Substitution - coding silent
16	c.47G>A	p.W16*	COSM6350196	1	Substitution - Nonsense
19	c.56G>T	p.R19L	COSM5816068	1	Substitution - Missense
19	c.57G>A	p.R19=	COSM5545001	1	Substitution - coding silent
20	c.59T>G	p.V20G	COSM1188279	1	Substitution - Missense
22	c.66G>T	p.V22=	COSM8066333	1	Substitution - coding silent
24	c.70G>C	p.E24Q	COSM6133916	1	Substitution - Missense
25	c.75G>T	p.E25D	COSM8862143	1	Substitution - Missense
26	c.76G>A	p.D26N	COSM9410794	1	Substitution - Missense
27	c.80C>T	p.P27L	COSM6837961	1	Substitution - Missense
35	c.103C>T	p.R35W	COSM2162981	1	Substitution - Missense
37	c.110C>A	p.T37N	COSM8471493	1	Substitution - Missense
40	c.120G>A	p.S40=	COSM930002	1	Substitution - coding silent
42	c.124A>G	p.I42V	COSM4652004	1	Substitution - Missense
43	c.129C>T	p.G43=	COSM930004	1	Substitution - coding silent
44	c.130G>A	p.G44R	COSM7368131	1	Substitution - Missense
44	c.131G>A	p.G44E	COSM9086339	1	Substitution - Missense
45	c.134T>G	p.V45G	COSM6873815	1	Substitution - Missense
46	c.136C>T	p.L46F	COSM8219354	1	Substitution - Missense
48	c.144G>C	p.K48N	COSM9868454	2	Substitution - Missense
52	c.154C>G	p.Q52E	COSM8336098	1	Substitution - Missense
52	c.156G>T	p.Q52H	COSM8718109	1	Substitution - Missense
55	c.163C>T	p.R55C	COSM4035054	2	Substitution - Missense
61	c.183C>T	p.D61=	COSM3451374	1	Substitution - coding silent
65	c.193T>C	p.W65R	COSM9547099	1	Substitution - Missense
68	c.204G>A	p.Q68=	COSM8337916	1	Substitution - coding silent
69	c.206A>C	p.K69T	COSM9320657	1	Substitution - Missense
73	c.219G>A	p.L73=	COSM8249551	1	Substitution - coding silent
75	c.225G>A	p.Q75=	COSM9753744	2	Substitution - coding silent
75	c.225G>T	p.Q75H	COSM6663180	1	Substitution - Missense
82	c.246G>C	p.K82N	COSM6992104	1	Substitution - Missense
84	c.250G>A	p.G84R	COSM6663170	1	Substitution - Missense
87	c.261C>T	p.A87=	COSM6663148	2	Substitution - coding silent
88	c.264C>T	p.D88=	COSM4684355	1	Substitution - coding silent
89	c.265G>A	p.A89T	COSM2162989	3	Substitution - Missense
90	c.268C>T	p.R90C	COSM6663150	2	Substitution - Missense
90	c.269G>A	p.R90H	COSM6663154	1	Substitution - Missense
91	c.271C>A	p.L91I	COSM1355626	1	Substitution - Missense
94	c.281G>T	p.G94V	COSM5453970	1	Substitution - Missense
95	c.284C>T	p.P95L	COSM7985986	1	Substitution - Missense
95	c.285C>T	p.P95=	COSM7985691	1	Substitution - coding silent
100	c.298G>A	p.V100I	COSM8162216	1	Substitution - Missense
103	c.307C>T	p.R103W	COSM5950085	3	Substitution - Missense
103	c.308G>A	p.R103Q	COSM6663158	4	Substitution - Missense
104	c.310T>C	p.L104=	COSM6583074	1	Substitution - coding silent
106	c.317A>G	p.N106S	COSM7137641	1	Substitution - Missense
107	c.319C>A	p.R107S	COSM8586175	1	Substitution - Missense
107	c.320G>A	p.R107H	COSM7115956	1	Substitution - Missense
108	c.323G>A	p.R108H	COSM2162995	2	Substitution - Missense
108	c.324C>T	p.R108=	COSM5462064	1	Substitution - coding silent
111	c.331C>T	p.R111C	COSM930006	2	Substitution - Missense
112	c.336C>T	p.L112=	COSM9459963	1	Substitution - coding silent
113	c.337C>T	p.R113C	COSM1704193	1	Substitution - Missense
113	c.338G>A	p.R113H	COSM4652006	2	Substitution - Missense
114	c.340G>T	p.A114S	COSM1127697	1	Substitution - Missense
116	c.348C>T	p.F116=	COSM2162999	1	Substitution - coding silent
117	c.351C>T	p.S117=	COSM6663186	1	Substitution - coding silent
119	c.355C>G	p.P119A	COSM6204610	1	Substitution - Missense
121	c.361T>G	p.F121V	COSM3451376	1	Substitution - Missense
121	c.363C>G	p.F121L	COSM689757	2	Substitution - Missense
129	c.385C>A	p.R129S	COSM8205062	1	Substitution - Missense
129	c.387C>T	p.R129=	COSM2163001	1	Substitution - coding silent
131	c.391C>T	p.L131F	COSM8166670	1	Substitution - Missense
132	c.395G>A	p.S132N	COSM7661732	1	Substitution - Missense
134	c.400C>A	p.R134=	COSM7461380	1	Substitution - coding silent
136	c.407C>T	p.P136L	COSM9733384	1	Substitution - Missense
136	c.408C>T	p.P136=	COSM2163003	1	Substitution - coding silent
137	c.409G>A	p.E137K	COSM9540821	1	Substitution - Missense
137	c.411G>A	p.E137=	COSM4795345	1	Substitution - coding silent
137	c.411G>T	p.E137D	COSM4924213	1	Substitution - Missense
144	c.431C>T	p.A144V	COSM1206994	1	Substitution - Missense
150	c.450G>C	p.K150N	COSM8721821	1	Substitution - Missense
151	c.452A>C	p.K151T	COSM8609822	1	Substitution - Missense
165	c.494G>T	p.S165I	COSM930008	1	Substitution - Missense
172	c.516C>T	p.G172=	COSM4684357	1	Substitution - coding silent
176	c.526G>T	p.A176S	COSM7203356	1	Substitution - Missense
176	c.528A>G	p.A176=	COSM689755	1	Substitution - coding silent
179	c.535C>A	p.R179=	COSM4883982	1	Substitution - coding silent
179	c.536G>A	p.R179Q	COSM930010	1	Substitution - Missense
179	c.536G>T	p.R179L	COSM8247304	2	Substitution - Missense
181	c.541A>G	p.M181V	COSM8135477	1	Substitution - Missense
184	c.550C>T	p.H184Y	COSM3791751	1	Substitution - Missense
185	c.555C>A	p.F185L	COSM9012976	1	Substitution - Missense
186	c.557C>A	p.S186*	COSM7916246	1	Substitution - Nonsense
186	c.557C>T	p.S186L	COSM3986331	1	Substitution - Missense
189	c.565G>A	p.A189T	COSM7171708	1	Substitution - Missense
190	c.568C>A	p.Q190K	COSM7855144	1	Substitution - Missense
194	c.582C>G	p.C194W	COSM7315788	1	Substitution - Missense
196	c.587A>G	p.H196R	COSM9191366	1	Substitution - Missense
200	c.599G>A	p.R200Q	COSM9531406	1	Substitution - Missense
200	c.600G>C	p.R200=	COSM5361126	1	Substitution - coding silent
202	c.606G>T	p.Q202H	COSM6393628	2	Substitution - Missense
203	c.608C>T	p.P203L	COSM4035057	1	Substitution - Missense
205	c.614C>A	p.P205H	COSM4882586	1	Substitution - Missense
206	c.616G>A	p.D206N	COSM1355628	1	Substitution - Missense
206	c.618C>G	p.D206E	COSM8744527	1	Substitution - Missense
210	c.628C>A	p.L210I	COSM6385219	2	Substitution - Missense
210	c.630C>T	p.L210=	COSM7645170	1	Substitution - coding silent
212	c.634C>T	p.R212C	COSM9279646	2	Substitution - Missense
215	c.645G>T	p.R215=	COSM4883731	1	Substitution - coding silent
219	c.656T>A	p.L219Q	COSM6394493	2	Substitution - Missense
220	c.660A>C	p.S220=	COSM8198204	1	Substitution - coding silent
220	c.660A>T	p.S220=	COSM4638123	1	Substitution - coding silent
222	c.666G>C	p.K222N	COSM6133914	1	Substitution - Missense
223	c.669C>T	p.T223=	COSM8880403	1	Substitution - coding silent
225	c.673C>A	p.L225I	COSM6388814	2	Substitution - Missense
231	c.691del	p.D231Tfs*38	COSM7256890	1	Deletion - Frameshift
232	c.695C>T	p.S232L	COSM4505545	1	Substitution - Missense
232	c.696G>T	p.S232=	COSM6272771	1	Substitution - coding silent
233	c.698C>T	p.S233L	COSM6402562	2	Substitution - Missense
234	c.701G>T	p.R234L	COSM7297131	1	Substitution - Missense
236	c.708C>T	p.L236=	COSM3451378	1	Substitution - coding silent
238	c.714G>A	p.Q238=	COSM7576057	1	Substitution - coding silent
239	c.715C>G	p.Q239E	COSM161048	1	Substitution - Missense
239	c.717G>T	p.Q239H	COSM7721449	1	Substitution - Missense
242	c.726G>T	p.K242N	COSM6269876	1	Substitution - Missense
243	c.729C>T	p.A243=	COSM7230239	4	Substitution - coding silent
244	c.730G>T	p.G244W	COSM7368133	1	Substitution - Missense
245	c.735C>T	p.D245=	COSM930012	1	Substitution - coding silent
246	c.736G>C	p.A246P	COSM7219251	1	Substitution - Missense
246	c.738A>C	p.A246=	COSM4388103	1	Substitution - coding silent
250	c.748C>T	p.R250C	COSM4684359	2	Substitution - Missense
250	c.749G>A	p.R250H	COSM6663156	1	Substitution - Missense
252	c.756G>C	p.K252N	COSM7638948	1	Substitution - Missense
253	c.758A>C	p.Y253S	COSM7688404	1	Substitution - Missense
254	c.760T>G	p.Y254D	COSM3359293	1	Substitution - Missense
257	c.771C>T	p.F257=	COSM1355632	3	Substitution - coding silent
258	c.772G>T	p.D258Y	COSM6663168	2	Substitution - Missense
261	c.782C>A	p.P261H	COSM8062315	1	Substitution - Missense
265	c.793C>A	p.P265T	COSM4608374	1	Substitution - Missense
267	c.800G>A	p.R267Q	COSM4825637	2	Substitution - Missense
275	c.825C>T	p.A275=	COSM5373185	1	Substitution - coding silent
276	c.826C>T	p.R276W	COSM5373187	1	Substitution - Missense
276	c.827G>A	p.R276Q	COSM8196181	2	Substitution - Missense
287	c.861C>T	p.T287=	COSM6042569	2	Substitution - coding silent
288	c.862G>T	p.E288*	COSM9592072	1	Substitution - Nonsense
293	c.879G>A	p.V293=	COSM930014	2	Substitution - coding silent
295	c.884C>T	p.A295V	COSM6407786	2	Substitution - Missense
296	c.886G>A	p.A296T	COSM429517	1	Substitution - Missense
296	c.886G>T	p.A296S	COSM9975060	1	Substitution - Missense
297	c.889C>T	p.L297=	COSM4832439	1	Substitution - coding silent
298	c.894G>T	p.Q298H	COSM4622232	1	Substitution - Missense
304	c.910C>G	p.L304V	COSM6837963	1	Substitution - Missense
305	c.914C>T	p.S305F	COSM9183266	2	Substitution - Missense
309	c.925G>A	p.E309K	COSM5524963	1	Substitution - Missense
317	c.949G>C	p.D317H	COSM398899	1	Substitution - Missense
322	c.965A>T	p.D322V	COSM9154717	1	Substitution - Missense
332	c.994G>A	p.V332M	COSM2163026	1	Substitution - Missense
337	c.1010C>T	p.S337L	COSM930016	3	Substitution - Missense
344	c.1031A>T	p.D344V	COSM4035059	2	Substitution - Missense
344	c.1032C>A	p.D344E	COSM3739201	1	Substitution - Missense
345	c.1034G>T	p.S345I	COSM6344231	1	Substitution - Missense
346	c.1038C>A	p.L346=	COSM689752	1	Substitution - coding silent
346	c.1038C>T	p.L346=	COSM7681933	1	Substitution - coding silent
352	c.1056C>T	p.L352=	COSM9159020	1	Substitution - coding silent
356	c.1068C>G	p.L356=	COSM3451381	1	Substitution - coding silent
357	c.1070G>A	p.R357Q	COSM6663160	1	Substitution - Missense
360	c.1078C>T	p.R360W	COSM1252367	1	Substitution - Missense
360	c.1079G>A	p.R360Q	COSM4684361	1	Substitution - Missense
362	c.1084C>T	p.R362W	COSM7282172	1	Substitution - Missense
362	c.1085G>A	p.R362Q	COSM6663162	1	Substitution - Missense
368	c.1103G>A	p.G368D	COSM7679092	2	Substitution - Missense
370	c.1109G>A	p.R370H	COSM3416092	1	Substitution - Missense
373	c.1119G>T	p.W373C	COSM6867123	1	Substitution - Missense
375	c.1123G>A	p.V375M	COSM4521903	1	Substitution - Missense
381	c.1141C>T	p.L381=	COSM6357442	1	Substitution - coding silent
383	c.1148A>G	p.Y383C	COSM7295443	1	Substitution - Missense
388	c.1163A>G	p.D388G	COSM7610055	1	Substitution - Missense
388	c.1164C>T	p.D388=	COSM930018	2	Substitution - coding silent
391	c.1172C>A	p.P391H	COSM930020	1	Substitution - Missense
392	c.1174G>A	p.G392R	COSM3451383	1	Substitution - Missense
392	c.1174G>T	p.G392W	COSM7874843	1	Substitution - Missense
392	c.1175G>T	p.G392V	COSM4803851	1	Substitution - Missense
393	c.1177G>A	p.D393N	COSM6133912	1	Substitution - Missense
396	c.1186C>T	p.Q396*	COSM7819128	1	Substitution - Nonsense
398	c.1194C>G	p.L398=	COSM7818923	1	Substitution - coding silent
404	c.1210G>T	p.E404*	COSM7729004	1	Substitution - Nonsense
408	c.1222G>A	p.D408N	COSM6663174	1	Substitution - Missense
410	c.1230C>T	p.N410=	COSM6663164	1	Substitution - coding silent
412	c.1235C>T	p.S412F	COSM7885117	1	Substitution - Missense
420	c.1260C>A	p.L420=	COSM127997	1	Substitution - coding silent
423	c.1269C>T	p.P423=	COSM2163048	1	Substitution - coding silent
424	c.1270T>C	p.S424P	COSM7630515	1	Substitution - Missense
425	c.1273C>T	p.P425S	COSM4463292	1	Substitution - Missense
430	c.1288G>A	p.E430K	COSM2163050	1	Substitution - Missense
430	c.1288G>C	p.E430Q	COSM7147671	1	Substitution - Missense
433	c.1297C>T	p.L433=	COSM9462182	1	Substitution - coding silent
434	c.1301G>A	p.R434Q	COSM4199284	1	Substitution - Missense
439	c.1317G>A	p.Q439=	COSM3687468	2	Substitution - coding silent
447	c.1340G>A	p.G447D	COSM4035061	1	Substitution - Missense
452	c.1355C>T	p.S452F	COSM3967717	1	Substitution - Missense
455	c.1363C>T	p.R455C	COSM7683435	1	Substitution - Missense
464	c.1390A>T	p.S464C	COSM4805228	1	Substitution - Missense
464	c.1391G>A	p.S464N	COSM6352323	1	Substitution - Missense
465	c.1393G>A	p.E465K	COSM8546467	2	Substitution - Missense
470	c.1408C>A	p.L470M	COSM4684365	2	Substitution - Missense
473	c.1419C>T	p.L473=	COSM5799617	1	Substitution - coding silent
474	c.1422_1423delinsTT	p.SL474=	COSM9650982	1	Substitution - coding silent
477	c.1429C>T	p.R477C	COSM9191368	2	Substitution - Missense
477	c.1430G>A	p.R477H	COSM9191370	2	Substitution - Missense
481	c.1441G>T	p.G481W	COSM9412780	1	Substitution - Missense
483	c.1449G>A	p.P483=	COSM7244683	2	Substitution - coding silent
486	c.1456C>T	p.H486Y	COSM3666494	3	Substitution - Missense
488	c.1464C>T	p.H488=	COSM8497419	1	Substitution - coding silent
490	c.1470T>C	p.P490=	COSM9462180	1	Substitution - coding silent
491	c.1471G>C	p.D491H	COSM398901	1	Substitution - Missense
492	c.1474G>T	p.A492S	COSM6133910	1	Substitution - Missense
494	c.1481C>T	p.A494V	COSM9150734	1	Substitution - Missense
494	c.1482C>T	p.A494=	COSM9160214	1	Substitution - coding silent
495	c.1483G>A	p.E495K	COSM4527855	4	Substitution - Missense
496	c.1486_1487delinsAA	p.G496N	COSM9646991	1	Substitution - Missense
500	c.1500C>A	p.Y500*	COSM8738485	1	Substitution - Nonsense
502	c.1506C>T	p.L502=	COSM3931384	3	Substitution - coding silent
503	c.1507G>A	p.V503I	COSM3809928	1	Substitution - Missense
506	c.1516C>A	p.R506S	COSM8082506	1	Substitution - Missense
506	c.1516dup	p.R506Pfs*105	COSM1355638	3	Insertion - Frameshift
506	c.1517G>A	p.R506H	COSM8956511	1	Substitution - Missense
509	c.1526G>A	p.R509Q	COSM6663172	1	Substitution - Missense
509	c.1527A>G	p.R509=	COSM5519052	1	Substitution - coding silent
512	c.1536G>A	p.K512=	COSM8457553	1	Substitution - coding silent
513	c.1537G>T	p.A513S	COSM6333590	1	Substitution - Missense
519	c.1555C>T	p.R519W	COSM3967719	4	Substitution - Missense
519	c.1556G>A	p.R519Q	COSM288733	1	Substitution - Missense
520	c.1558del	p.I520Sfs*55	COSM5509081	1	Deletion - Frameshift
523	c.1567G>T	p.A523S	COSM1661843	1	Substitution - Missense
523	c.1568C>T	p.A523V	COSM6663178	1	Substitution - Missense
524	c.1571A>G	p.H524R	COSM930022	1	Substitution - Missense
537	c.1609C>G	p.L537V	COSM239861	1	Substitution - Missense
538	c.1612C>T	p.R538C	COSM74651	2	Substitution - Missense
542	c.1624G>T	p.A542S	COSM4981765	3	Substitution - Missense
542	c.1626C>A	p.A542=	COSM8562117	1	Substitution - coding silent
544	c.1632G>C	p.Q544H	COSM6239797	1	Substitution - Missense
547	c.1641C>T	p.P547=	COSM1238887	1	Substitution - coding silent
550	c.1649G>A	p.G550D	COSM8265030	1	Substitution - Missense
553	c.1658A>G	p.Y553C	COSM10006762	1	Substitution - Missense
562	c.1686G>A	p.R562=	COSM1746423	4	Substitution - coding silent
564	c.1690G>A	p.D564N	COSM7104860	1	Substitution - Missense
565	c.1693G>A	p.E565K	COSM5839129	2	Substitution - Missense
568	c.1702G>T	p.G568C	COSM4629796	1	Substitution - Missense
568	c.1703G>T	p.G568V	COSM6552222	1	Substitution - Missense
569	c.1707C>T	p.I569=	COSM458460	3	Substitution - coding silent
570	c.1708G>A	p.A570T	COSM2163068	1	Substitution - Missense
571	c.1711A>C	p.N571H	COSM6133908	1	Substitution - Missense
573	c.1718G>A	p.R573Q	COSM1746425	2	Substitution - Missense
575	c.1725C>G	p.I575M	COSM6574893	1	Substitution - Missense
576	c.1726C>G	p.R576G	COSM3931386	1	Substitution - Missense
576	c.1726C>T	p.R576C	COSM544313	1	Substitution - Missense
576	c.1727G>A	p.R576H	COSM9191372	2	Substitution - Missense
576	c.1727G>T	p.R576L	COSM3986333	1	Substitution - Missense
577	c.1731C>T	p.I577=	COSM689750	1	Substitution - coding silent
578	c.1732G>C	p.D578H	COSM7109639	1	Substitution - Missense
580	c.1740C>T	p.A580=	COSM6663152	1	Substitution - coding silent
583	c.1749C>T	p.D583=	COSM5512800	3	Substitution - coding silent
584	c.1750G>A	p.V584M	COSM397429	1	Substitution - Missense
584	c.1752G>A	p.V584=	COSM5785519	1	Substitution - coding silent
589	c.1766G>A	p.R589H	COSM4411781	1	Substitution - Missense
594	c.1780C>T	p.R594C	COSM6663176	1	Substitution - Missense
595	c.1784A>G	p.Q595R	COSM9090374	1	Substitution - Missense
597	c.1789A>T	p.N597Y	COSM8335364	1	Substitution - Missense
604	c.1811A>C	p.Q604P	COSM7168496	1	Substitution - Missense
607	c.1821C>T	p.I607=	COSM2163072	1	Substitution - coding silent
608	c.1822G>C	p.E608Q	COSM7150173	1	Substitution - Missense
615	c.1843G>A	p.V615M	COSM2163076	2	Substitution - Missense
619	c.1857C>T	p.C619=	COSM6225350	1	Substitution - coding silent
625	c.1874G>A	p.R625Q	COSM930024	2	Substitution - Missense
627	c.1879G>A	p.V627I	COSM7543029	1	Substitution - Missense
631	c.1893C>T	p.I631=	COSM8774500	1	Substitution - coding silent
632	c.1894G>T	p.G632W	COSM7090253	1	Substitution - Missense
633	c.1898G>T	p.G633V	COSM6347135	1	Substitution - Missense
636	c.1908C>T	p.F636=	COSM3359295	1	Substitution - coding silent
638	c.1913C>G	p.S638W	COSM7290953	1	Substitution - Missense
639	c.1916C>T	p.T639M	COSM7295925	1	Substitution - Missense
640	c.1918C>A	p.R640=	COSM1355640	1	Substitution - coding silent
640	c.1918C>T	p.R640W	COSM5638610	2	Substitution - Missense
640	c.1919G>A	p.R640Q	COSM4035063	1	Substitution - Missense
640	c.1919G>T	p.R640L	COSM7899263	1	Substitution - Missense
640	c.1920G>A	p.R640=	COSM9206023	4	Substitution - coding silent
642	c.1924C>T	p.R642W	COSM6663184	1	Substitution - Missense
642	c.1925G>A	p.R642Q	COSM4756491	1	Substitution - Missense
643	c.1927del	p.A643Pfs*127	COSM2163082	1	Deletion - Frameshift
644	c.1931G>A	p.R644H	COSM8276376	1	Substitution - Missense
645	c.1934G>A	p.G645E	COSM2163084	1	Substitution - Missense
647	c.1941G>A	p.E647=	COSM4533169	2	Substitution - coding silent
651	c.1951G>A	p.D651N	COSM7831516	1	Substitution - Missense
654	c.1960C>A	p.L654M	COSM8370761	1	Substitution - Missense
654	c.1960C>T	p.L654=	COSM3710380	2	Substitution - coding silent
662	c.1984G>T	p.A662S	COSM7674280	1	Substitution - Missense

## Sheet: Mutation_Survival
Mutation_survival data
Survival_time	Survival_probability	Property
0	1	Mutant	Source Data for Fig 2f.: Survival comparison of kindlin Mutated and Non-mutated samples
0	1	Mutant
0	1	Mutant
0	1	Mutant
0	1	Mutant
0	1	Mutant
1.31579	1	Mutant
3.35526	0.961538	Mutant
3.94737	0.961538	Mutant
4.375	0.961538	Mutant
6.05263	0.919732	Mutant
6.74342	0.877926	Mutant
7.96053	0.877926	Mutant
12.9276	0.83403	Mutant
14.375	0.83403	Mutant
17.6645	0.83403	Mutant
19.6382	0.78497	Mutant
19.7368	0.735909	Mutant
19.7368	0.735909	Mutant
21.4474	0.735909	Mutant
22.2697	0.679301	Mutant
25.9539	0.622692	Mutant
27.7303	0.622692	Mutant
29.7039	0.622692	Mutant
29.9671	0.553504	Mutant
31.9737	0.484316	Mutant
39.0461	0.415128	Mutant
41.4474	0.415128	Mutant
45.3947	0.332102	Mutant
53.2237	0.332102	Mutant
53.9145	0.221402	Mutant
0	1	Nonmutant
0	1	Nonmutant
0	1	Nonmutant
0	1	Nonmutant
0	1	Nonmutant
0	1	Nonmutant
0	1	Nonmutant
0	1	Nonmutant
0	1	Nonmutant
0	1	Nonmutant
0	1	Nonmutant
0	1	Nonmutant
0	1	Nonmutant
0	1	Nonmutant
0	1	Nonmutant
0	1	Nonmutant
0	1	Nonmutant
0	1	Nonmutant
0	1	Nonmutant
0	1	Nonmutant
0	1	Nonmutant
0	1	Nonmutant
0	1	Nonmutant
0	1	Nonmutant
0	1	Nonmutant
0	1	Nonmutant
0	1	Nonmutant
0	1	Nonmutant
0	1	Nonmutant
0	1	Nonmutant
0	1	Nonmutant
0	1	Nonmutant
0	1	Nonmutant
0	1	Nonmutant
0	1	Nonmutant
0.0328947	1	Nonmutant
0.0657895	0.995305	Nonmutant
0.0986842	0.995305	Nonmutant
0.230263	0.995305	Nonmutant
0.822368	0.990566	Nonmutant
3.75	0.985826	Nonmutant
3.94737	0.981087	Nonmutant
4.80263	0.976347	Nonmutant
4.93421	0.976347	Nonmutant
5.92105	0.971584	Nonmutant
6.41447	0.966822	Nonmutant
6.41447	0.962059	Nonmutant
6.875	0.957296	Nonmutant
7.26974	0.952534	Nonmutant
7.46711	0.952534	Nonmutant
7.53289	0.952534	Nonmutant
7.63158	0.952534	Nonmutant
7.89474	0.952534	Nonmutant
7.99342	0.947674	Nonmutant
9.04605	0.947674	Nonmutant
9.40789	0.942789	Nonmutant
10.2303	0.937904	Nonmutant
10.5263	0.933019	Nonmutant
10.7895	0.933019	Nonmutant
11.5132	0.933019	Nonmutant
11.8092	0.928082	Nonmutant
12.0066	0.928082	Nonmutant
12.1711	0.928082	Nonmutant
12.3026	0.923093	Nonmutant
12.8289	0.918103	Nonmutant
12.8947	0.918103	Nonmutant
13.0263	0.913086	Nonmutant
13.4211	0.908069	Nonmutant
13.5855	0.903052	Nonmutant
13.9145	0.898035	Nonmutant
14.0132	0.898035	Nonmutant
14.1118	0.898035	Nonmutant
14.375	0.898035	Nonmutant
14.4079	0.892933	Nonmutant
14.8026	0.892933	Nonmutant
14.9013	0.892933	Nonmutant
15.5921	0.887771	Nonmutant
15.6908	0.88261	Nonmutant
15.6908	0.877448	Nonmutant
15.7895	0.872287	Nonmutant
15.7895	0.872287	Nonmutant
15.8553	0.872287	Nonmutant
16.0855	0.867064	Nonmutant
16.3158	0.86184	Nonmutant
16.5461	0.86184	Nonmutant
16.7763	0.86184	Nonmutant
16.8092	0.856553	Nonmutant
17.7632	0.856553	Nonmutant
18.0263	0.851233	Nonmutant
18.0263	0.851233	Nonmutant
18.75	0.851233	Nonmutant
18.75	0.851233	Nonmutant
18.9474	0.851233	Nonmutant
19.6053	0.845776	Nonmutant
19.7368	0.845776	Nonmutant
19.7368	0.845776	Nonmutant
19.7368	0.845776	Nonmutant
20	0.845776	Nonmutant
20.1316	0.840175	Nonmutant
20.1974	0.834574	Nonmutant
20.2632	0.828973	Nonmutant
20.6579	0.823371	Nonmutant
20.7237	0.823371	Nonmutant
20.7237	0.823371	Nonmutant
20.9868	0.823371	Nonmutant
21.1184	0.817654	Nonmutant
21.5132	0.811936	Nonmutant
21.5789	0.806218	Nonmutant
21.8421	0.8005	Nonmutant
22.1382	0.794782	Nonmutant
22.5	0.789064	Nonmutant
22.6974	0.783346	Nonmutant
22.6974	0.777629	Nonmutant
22.6974	0.777629	Nonmutant
22.6974	0.777629	Nonmutant
23.6513	0.771825	Nonmutant
23.6842	0.771825	Nonmutant
23.6842	0.771825	Nonmutant
23.6842	0.771825	Nonmutant
23.6842	0.771825	Nonmutant
24.0461	0.771825	Nonmutant
24.1447	0.765796	Nonmutant
24.6711	0.765796	Nonmutant
24.6711	0.765796	Nonmutant
25.0658	0.759669	Nonmutant
25.1316	0.759669	Nonmutant
25.6579	0.759669	Nonmutant
25.6579	0.759669	Nonmutant
25.6579	0.759669	Nonmutant
25.7237	0.753339	Nonmutant
26.4474	0.753339	Nonmutant
26.5132	0.746954	Nonmutant
26.6447	0.74057	Nonmutant
26.6447	0.734186	Nonmutant
26.6447	0.734186	Nonmutant
26.6447	0.734186	Nonmutant
27.5987	0.734186	Nonmutant
27.6316	0.734186	Nonmutant
27.7303	0.727572	Nonmutant
28.6184	0.727572	Nonmutant
28.6184	0.727572	Nonmutant
28.6184	0.727572	Nonmutant
29.1447	0.720772	Nonmutant
29.6053	0.720772	Nonmutant
29.6053	0.720772	Nonmutant
29.6053	0.720772	Nonmutant
29.6053	0.720772	Nonmutant
29.6053	0.720772	Nonmutant
29.6053	0.720772	Nonmutant
29.6053	0.720772	Nonmutant
30.0329	0.720772	Nonmutant
30.8224	0.713417	Nonmutant
31.25	0.713417	Nonmutant
32.1711	0.705986	Nonmutant
32.2697	0.705986	Nonmutant
32.5658	0.705986	Nonmutant
32.7961	0.698394	Nonmutant
33.5197	0.690803	Nonmutant
33.8158	0.683212	Nonmutant
33.8487	0.675621	Nonmutant
33.8487	0.668029	Nonmutant
34.1776	0.660438	Nonmutant
34.7039	0.652847	Nonmutant
36.9737	0.645256	Nonmutant
37.0395	0.637664	Nonmutant
37.1711	0.630073	Nonmutant
37.5	0.630073	Nonmutant
37.7303	0.622389	Nonmutant
38.0592	0.622389	Nonmutant
38.2237	0.61461	Nonmutant
38.4868	0.61461	Nonmutant
38.5855	0.61461	Nonmutant
39.4737	0.61461	Nonmutant
40.9868	0.606523	Nonmutant
41.0526	0.606523	Nonmutant
42.0395	0.606523	Nonmutant
43.6184	0.598214	Nonmutant
44.8026	0.598214	Nonmutant
45.0329	0.589788	Nonmutant
45.0658	0.589788	Nonmutant
45.1316	0.581241	Nonmutant
45.3618	0.581241	Nonmutant
45.9868	0.572566	Nonmutant
46.1184	0.56389	Nonmutant
46.3487	0.555215	Nonmutant
46.7434	0.54654	Nonmutant
46.8092	0.537865	Nonmutant
47.0395	0.529189	Nonmutant
47.1053	0.529189	Nonmutant
48.0592	0.52037	Nonmutant
48.9803	0.52037	Nonmutant
49.6053	0.511398	Nonmutant
50.625	0.502426	Nonmutant
50.8882	0.502426	Nonmutant
51.8421	0.502426	Nonmutant
52.0066	0.502426	Nonmutant
52.1711	0.492946	Nonmutant
53.6842	0.492946	Nonmutant
55.4276	0.48328	Nonmutant
55.4605	0.48328	Nonmutant
55.8882	0.473418	Nonmutant
56.8092	0.463555	Nonmutant
57.8618	0.453692	Nonmutant
58.3553	0.453692	Nonmutant
58.6842	0.453692	Nonmutant
58.7829	0.453692	Nonmutant
59.3092	0.453692	Nonmutant
59.3421	0.44289	Nonmutant
60	0.44289	Nonmutant
