# Supplementary material for: Pan-cancer analyses suggest kindlin-associated global mechanochemical alterations
Source: Commun Biol. 2024 Mar 28;7:372. doi: 10.1038/s42003-024-06044-5 (PMC10978987; doi:10.1038/s42003-024-06044-5)
Supplement: Supplementary file 6 — Supplementary Data 4 [file 42003_2024_6044_MOESM6_ESM.xlsx]

## Sheet: Co_Alt_Fig. 4abc
FERMT1					FERMT2					FERMT3
GENE	Altered	Unaltered			Gene	Altered	Unaltered			Gene	Altered	Unaltered
SKIC3	10.08	2.39			VCL	8.42	2.57			PARVB	5.63	1.8
SKIC2	7.34	2.46			TGFBR1	8.58	1.61			PARVA	6.23	1.12
PARVA	5.49	1.08			SMAD3	6.69	1.99			LIMS1	4.32	0.94
ITGB1	3.91	1.78			SEPTIN9	8.92	2.42			FERMT2	3.91	1.47
ILK	4.19	1.2			CTNNB1	11.17	4.48			FERMT1	7.62	1.94
FERMT3	5.97	1.66			SEPTIN11	5.34	1.35			LSM8	3.3	1.3
FERMT2	5.73	1.43			PXN	5.22	1.26			ILK	7.29	1.17
					PICALM	9.07	2.79			EXOSC10	8.33	1.95
					PFKM	9.36	1.54
					PARVA	6.93	1.13
					MAPK1	5.14	1.99
					LIMS1	4.6	0.86
					ITGB1	7.03	1.65
					ILK	6.98	1.2
					FERMT3	6.93	1.68
					FERMT1	7.51	1.91
Source Data for Fig. 4a					Source Data for Fig. 4b					Source Data for Fig. 4c

## Sheet: DESEQ_K1_Fig. 4d
Gene	baseMean	log2Fold change	lfcSE	stat	pvalue	padj
A1BG	4659.23	-5.63296	0.0579995	-97.1209	0	0
A1CF	232.277	-0.973417	0.129231	-7.53237	4.98e-14	7.24e-14
A2BP1	78.0994	0.483915	0.0879733	5.5007	3.78e-08	4.97e-08
A2LD1	281.775	-0.286494	0.0235163	-12.1828	3.84e-34	7.16e-34
A2ML1	1954.29	3.35901	0.0855161	39.2793	0	0
A2M	42913	-1.38813	0.0326843	-42.471	0	0
A4GALT	1458.4	0.131915	0.0328239	4.01888	5.85e-05	7.18e-05
A4GNT	17.7352	1.58669	0.0703737	22.5466	1.45e-112	5.38e-112
AAA1	1.86968	1.51956	0.0973006	15.6172	5.56e-55	1.27e-54
AAAS	1850.08	-0.119942	0.0106671	-11.244	2.48e-29	4.38e-29
AACSL	22.5556	-1.06851	0.0777792	-13.7378	6.03e-43	1.23e-42
AACS	1911.66	0.289971	0.0171792	16.8792	6.4e-64	1.59e-63
AADACL2	8.45208	2.65176	0.127711	20.7637	9.22e-96	2.99e-95
AADACL3	1.43326	0.952584	0.145149	6.56278	5.28e-11	7.31e-11
AADACL4	0.864292	-1.77938	0.103332	-17.22	1.88e-66	4.78e-66
AADAC	883.385	-2.2257	0.0967296	-23.0095	3.75e-117	1.44e-116
AADAT	331.464	-0.271497	0.0314264	-8.63912	5.66e-18	8.72e-18
AAGAB	2390.37	0.0737881	0.0121197	6.0883	1.14e-09	1.54e-09
AAK1	2561.98	-0.0819913	0.0177896	-4.60896	4.05e-06	5.1e-06
AAMP	5599.58	0.0165581	0.0101784	1.62679	0.103782	0.114192
AANAT	3.0433	-0.161818	0.0430471	-3.75911	0.000170522	0.000206634
AARS2	1233.14	-0.173311	0.0139393	-12.4332	1.73e-35	3.27e-35
AARSD1	1354.21	-0.329189	0.0144851	-22.7261	2.48e-114	9.3e-114
AARS	7866.08	0.0659954	0.0138874	4.75217	2.01e-06	2.55e-06
AASDHPPT	1927.31	0.0725869	0.0140755	5.15698	2.51e-07	3.25e-07
AASDH	543.697	-0.0663048	0.0131917	-5.02623	5e-07	6.43e-07
AASS	1043.01	-0.48722	0.0310842	-15.6742	2.27e-55	5.22e-55
AATF	3039.11	0.184257	0.0119796	15.3809	2.2e-53	4.97e-53
AATK	613.066	0.695814	0.0407037	17.0946	1.63e-65	4.11e-65
ABAT	4255.6	0.0637147	0.0445451	1.43034	0.152619	0.166408
ABCA10	71.8668	-0.255989	0.0405126	-6.31875	2.64e-10	3.6e-10
ABCA11P	206.487	-0.126692	0.0172635	-7.33874	2.16e-13	3.1e-13
ABCA12	475.594	1.45719	0.062682	23.2474	1.51e-119	5.93e-119
ABCA13	381.975	2.09523	0.060141	34.8387	6.32e-266	6.56e-265
ABCA17P	49.5646	0.28783	0.0440643	6.53203	6.49e-11	8.97e-11
ABCA1	2672.54	0.0610128	0.0247823	2.46195	0.0138185	0.0158131
ABCA2	4499.06	-0.0949654	0.0264314	-3.59291	0.000327009	0.000392962
ABCA3	3913.68	-0.703231	0.0394523	-17.8248	4.54e-71	1.2e-70
ABCA4	196.05	-0.20748	0.055907	-3.71117	0.000206305	0.000249312
ABCA5	927.739	-0.504993	0.0252472	-20.0019	5.3e-89	1.62e-88
ABCA6	423.072	-1.97973	0.0494473	-40.0371	0	0
ABCA7	1106.37	-0.262369	0.0252412	-10.3944	2.63e-25	4.44e-25
ABCA8	659.087	-1.12194	0.050534	-22.2016	3.31e-109	1.2e-108
ABCA9	201.735	-1.41957	0.0431607	-32.8903	3.02e-237	2.62e-236
ABCB10	1026.63	0.117263	0.015643	7.4962	6.57e-14	9.52e-14
ABCB11	76.6423	-3.56192	0.0944695	-37.7045	0	0
ABCB1	1122.17	-0.575537	0.0470809	-12.2244	2.3e-34	4.31e-34
ABCB4	484.564	-3.55958	0.0522465	-68.1305	0	0
ABCB5	224.396	-5.33858	0.0839339	-63.6046	0	0
ABCB6	1792.14	-0.00687127	0.0216302	-0.317671	0.750735	0.774355
ABCB7	947.332	0.0230252	0.0111493	2.06517	0.0389072	0.0436907
ABCB8	1875.01	-0.221916	0.0144639	-15.3428	3.96e-53	8.93e-53
ABCB9	405.757	-0.184465	0.0203772	-9.05255	1.4e-19	2.2e-19
ABCC10	1285.45	0.34335	0.0144686	23.7307	1.74e-124	7.07e-124
ABCC11	365.01	-5.14347	0.0641347	-80.198	0	0
ABCC12	11.9701	-2.68414	0.101883	-26.3453	5.81e-153	2.89e-152
ABCC13	20.0416	-0.105214	0.0885092	-1.18874	0.234544	0.252877
ABCC1	4458.27	0.915924	0.0231075	39.6376	0	0
ABCC2	650.669	-1.58709	0.0614367	-25.8329	3.79e-147	1.81e-146
ABCC3	3911.46	0.32726	0.0436197	7.50256	6.26e-14	9.07e-14
ABCC4	2645.73	-1.40177	0.0398327	-35.1913	2.71e-271	2.88e-270
ABCC5	3284.17	1.04754	0.02699	38.8122	0	0
ABCC6P1	105.267	-1.41332	0.0634373	-22.279	5.91e-110	2.15e-109
ABCC6P2	118.761	-1.19892	0.0449366	-26.6804	7.96e-157	4.08e-156
ABCC6	828.854	-2.07674	0.0505509	-41.0821	0	0
ABCC8	235.178	0.502431	0.0773643	6.49435	8.34e-11	1.15e-10
ABCC9	670.948	-0.770402	0.0371388	-20.7439	1.39e-95	4.51e-95
ABCD1	1486.18	-0.47456	0.0238098	-19.9313	2.18e-88	6.65e-88
ABCD2	78.1374	-0.475321	0.0445737	-10.6637	1.5e-26	2.58e-26
ABCD3	3112.66	-0.171224	0.0181739	-9.42146	4.45e-21	7.14e-21
ABCD4	1490.88	-0.396351	0.0138829	-28.5497	2.84e-179	1.69e-178
ABCE1	3191.95	0.407861	0.0124262	32.8226	2.8e-236	2.42e-235
ABCF1	4335.54	0.142727	0.0116751	12.2249	2.29e-34	4.28e-34
ABCF2	3157.95	0.191805	0.0107151	17.9004	1.17e-71	3.11e-71
ABCF3	2960.67	0.0432808	0.0128053	3.37992	0.000725075	0.000863264
ABCG1	1879.22	-0.131418	0.023394	-5.61759	1.94e-08	2.56e-08
ABCG2	564.824	0.0677914	0.0413618	1.63899	0.101216	0.111471
ABCG4	42.57	-0.239662	0.0454761	-5.27006	1.36e-07	1.77e-07
ABCG5	133.665	-3.22082	0.0682287	-47.2062	0	0
ABCG8	172.968	-3.82721	0.107096	-35.7361	1.09e-279	1.21e-278
ABHD10	1687.4	-0.356139	0.0141477	-25.1729	7.93e-140	3.59e-139
ABHD11	2160.75	-0.165087	0.0247368	-6.67375	2.49e-11	3.47e-11
ABHD12B	54.5074	0.234352	0.0615524	3.80737	0.000140455	0.000170749
ABHD12	4354.66	-0.218911	0.0159779	-13.7008	1e-42	2.05e-42
ABHD13	985.174	0.183178	0.0125537	14.5915	3.18e-48	6.86e-48
ABHD14A	991.536	-0.903732	0.0222838	-40.5557	0	0
ABHD14B	4163.3	-0.599015	0.0200346	-29.899	2.03e-196	1.35e-195
ABHD15	838.453	-0.0708692	0.0175435	-4.03964	5.35e-05	6.58e-05
ABHD1	44.1359	-1.32117	0.0357741	-36.9309	1.48e-298	1.8e-297
ABHD2	11437.9	0.235988	0.0262067	9.00489	2.16e-19	3.39e-19
ABHD3	1208.96	0.419543	0.0218185	19.2288	2.13e-82	6.18e-82
ABHD4	2422.92	0.0964218	0.0171284	5.62937	1.81e-08	2.39e-08
ABHD5	1346.9	0.0748467	0.0156803	4.7733	1.81e-06	2.3e-06
ABHD6	800.875	0.0210428	0.0270649	0.777495	0.436867	0.461987
ABHD8	878.094	-0.756948	0.0200618	-37.7308	0	0
ABI1	3328.25	0.598931	0.0113196	52.911	0	0
ABI2	3106.87	-0.121484	0.0198102	-6.13239	8.66e-10	1.17e-09
ABI3BP	1505.5	-1.08087	0.0438563	-24.6457	4.09e-134	1.78e-133
ABI3	599.19	-0.410861	0.0235402	-17.4536	3.23e-68	8.35e-68
ABL1	5248.29	0.00124667	0.0143566	0.0868365	0.930801	0.939197
ABL2	2126.63	-0.0768554	0.0178218	-4.31243	1.61e-05	2.01e-05
ABLIM1	7570.39	0.688317	0.0240394	28.6329	2.62e-180	1.57e-179
ABLIM2	435.503	0.838809	0.0338176	24.8039	8.13e-136	3.57e-135
ABLIM3	1551.19	-0.511931	0.0375216	-13.6436	2.2e-42	4.48e-42
ABO	215.764	1.30544	0.0512761	25.4591	5.59e-143	2.59e-142
ABP1	3144.18	0.568619	0.0674192	8.43407	3.34e-17	5.07e-17
ABRA	7.30626	-0.264143	0.063301	-4.17281	3.01e-05	3.72e-05
ABR	6024.12	0.295974	0.0224305	13.1951	9.36e-40	1.86e-39
ABT1	1578.16	0.138035	0.0118911	11.6083	3.74e-31	6.76e-31
ABTB1	1312.65	-0.285666	0.0168952	-16.908	3.93e-64	9.8e-64
ABTB2	766.91	-0.0177228	0.0278142	-0.637188	0.524003	0.550331
ACAA1	3832.64	-0.717616	0.0229131	-31.319	2.58e-215	1.94e-214
ACAA2	4456.23	-0.840443	0.0315442	-26.6433	2.14e-156	1.09e-155
ACACA	4145.31	0.163694	0.0200329	8.17126	3.05e-16	4.58e-16
ACACB	1554.53	-1.44427	0.0309847	-46.6123	0	0
ACAD10	1475.85	-0.520244	0.0157096	-33.1162	1.73e-240	1.54e-239
ACAD11	1640.85	-1.39932	0.0290326	-48.1982	0	0
ACAD8	1421.4	-0.615813	0.0200492	-30.7151	3.58e-207	2.55e-206
ACAD9	2188.88	0.0384191	0.0104483	3.67706	0.000235936	0.000284648
ACADL	357.12	-3.50377	0.0616591	-56.8249	0	0
ACADM	2476.82	-0.554444	0.0202673	-27.3566	9.02e-165	4.9e-164
ACADSB	2786.47	-1.4463	0.0313409	-46.1473	0	0
ACADS	1721.06	-0.481239	0.0274298	-17.5444	6.57e-69	1.71e-68
ACADVL	12841.7	-0.547629	0.0179656	-30.4821	4.51e-204	3.15e-203
ACAN	510.731	-0.588603	0.0483082	-12.1843	3.77e-34	7.03e-34
ACAP1	533.777	-1.0201	0.0384764	-26.5122	7e-155	3.53e-154
ACAP2	2792.85	0.585639	0.016672	35.1272	2.59e-270	2.74e-269
ACAP3	2250.26	0.438986	0.0218106	20.1272	4.27e-90	1.32e-89
ACAT1	4021.88	-1.20681	0.0285161	-42.3204	0	0
ACAT2	1603.47	0.303498	0.0239812	12.6557	1.04e-36	2e-36
ACBD3	3212.03	0.202728	0.0137799	14.7119	5.41e-49	1.17e-48
ACBD4	791.123	-1.16137	0.0238769	-48.6397	0	0
ACBD5	2103.17	0.280413	0.018275	15.3441	3.88e-53	8.75e-53
ACBD6	1183.61	-0.0362695	0.0115066	-3.15207	0.0016212	0.00190918
ACBD7	334.758	0.398174	0.0429653	9.26733	1.91e-20	3.04e-20
ACCN1	56.9562	-0.901573	0.0635501	-14.1868	1.11e-45	2.32e-45
ACCN2	716.481	1.82935	0.0418681	43.6933	0	0
ACCN3	86.0505	-0.243299	0.0400439	-6.0758	1.23e-09	1.67e-09
ACCN4	290.763	2.58741	0.0790392	32.7358	4.84e-235	4.14e-234
ACCN5	0.413985	0.319315	0.121375	2.63081	0.00851821	0.00982563
ACCSL	3.84462	-4.22636	0.161346	-26.1944	3.08e-151	1.52e-150
ACCS	589.019	-1.07879	0.0234886	-45.9284	0	0
ACD	997.419	0.135673	0.0134555	10.0831	6.56e-24	1.09e-23
ACE2	849.644	-0.125523	0.0630055	-1.99225	0.0463435	0.0518809
ACER1	7.31079	1.37148	0.0776154	17.6703	7.11e-70	1.86e-69
ACER2	266.914	1.02185	0.035447	28.8276	9.66e-183	5.89e-182
ACER3	962.013	0.4269	0.0195605	21.8246	1.36e-105	4.77e-105
ACE	1789.01	-0.210708	0.0310675	-6.78226	1.18e-11	1.66e-11
ACHE	432.824	0.408723	0.0434465	9.40749	5.08e-21	8.15e-21
ACIN1	6693.26	-0.0990647	0.0101773	-9.73394	2.16e-22	3.53e-22
ACLY	9135.33	-0.0540045	0.0167596	-3.2223	0.00127164	0.00150309
ACMSD	419.441	-6.05343	0.113527	-53.3216	0	0
ACN9	582.393	0.0667727	0.0196498	3.39814	0.00067845	0.000808272
ACO1	3121.15	-0.45718	0.0211422	-21.624	1.07e-103	3.7e-103
ACO2	8223.89	-0.0636262	0.0168083	-3.7854	0.000153464	0.000186352
ACOT11	670.165	1.10439	0.0337736	32.6997	1.58e-234	1.34e-233
ACOT12	92.1217	-8.25653	0.126692	-65.17	0	0
ACOT13	1663.2	-0.289481	0.0156341	-18.5161	1.53e-76	4.25e-76
ACOT1	1104.89	-1.188	0.0253374	-46.8873	0	0
ACOT2	768.136	-0.661603	0.0212925	-31.0722	5.73e-212	4.24e-211
ACOT4	264.765	-1.00115	0.0292056	-34.2793	1.59e-257	1.58e-256
ACOT6	9.02572	-2.1608	0.0446251	-48.4211	0	0
ACOT7	2466.18	0.320868	0.0245067	13.0931	3.61e-39	7.11e-39
ACOT8	1152.72	-0.102228	0.0153793	-6.64715	2.99e-11	4.16e-11
ACOT9	1228.43	0.0970666	0.0150753	6.43879	1.2e-10	1.65e-10
ACOX1	4429.82	0.0596003	0.0191194	3.11726	0.0018254	0.00214816
ACOX2	787.513	-1.74176	0.04276	-40.7335	0	0
ACOX3	999.087	-0.111017	0.0161387	-6.87893	6.03e-12	8.48e-12
ACOXL	47.7698	-0.421178	0.0527179	-7.98927	1.36e-15	2.02e-15
ACP1	3756.8	-0.0557713	0.0106234	-5.24986	1.52e-07	1.98e-07
ACP2	2794.77	-0.440334	0.0139373	-31.5939	4.47e-219	3.47e-218
ACP5	3745.58	-0.651473	0.0363886	-17.9032	1.11e-71	2.96e-71
ACP6	816.144	-0.287712	0.0208756	-13.7822	3.26e-43	6.68e-43
ACPL2	1016.22	0.128685	0.0221502	5.80963	6.26e-09	8.34e-09
ACPP	11454.3	-5.16677	0.0724784	-71.287	0	0
ACPT	1.67288	-0.463791	0.0773294	-5.9976	2e-09	2.69e-09
ACRBP	111.254	-0.646048	0.0296202	-21.811	1.82e-105	6.41e-105
ACRC	59.8125	-0.364292	0.0265959	-13.6973	1.05e-42	2.15e-42
ACRV1	7.45139	0.21628	0.040407	5.35254	8.67e-08	1.13e-07
ACR	11.4006	-0.858429	0.035755	-24.0086	2.26e-127	9.39e-127
ACSBG1	218.615	0.971089	0.0566871	17.1307	8.76e-66	2.22e-65
ACSBG2	4.25027	-0.624397	0.0412639	-15.1318	9.99e-52	2.22e-51
ACSF2	1668.33	-0.713356	0.0282236	-25.2752	5.99e-141	2.73e-140
ACSF3	1073.41	-0.126524	0.0158545	-7.98036	1.46e-15	2.17e-15
ACSL1	7228.27	-1.34045	0.0318769	-42.0507	0	0
ACSL3	5472.01	-0.230469	0.0198628	-11.603	3.98e-31	7.19e-31
ACSL4	3899.75	-0.28994	0.0268088	-10.8151	2.92e-27	5.05e-27
ACSL5	3866.06	1.14362	0.037431	30.5526	5.22e-205	3.66e-204
ACSL6	205.823	1.39745	0.056369	24.791	1.12e-135	4.91e-135
ACSM1	322.271	-4.50744	0.0615479	-73.2346	0	0
ACSM2A	1855.77	-10.7301	0.135751	-79.0426	0	0
ACSM2B	1391.75	-11.0782	0.156643	-70.7226	0	0
ACSM3	733.271	-0.914747	0.0475979	-19.2182	2.61e-82	7.57e-82
ACSM4	0.278556	-0.573121	0.151628	-3.77978	0.000156968	0.000190539
ACSM5	462.074	-2.72308	0.0632317	-43.0652	0	0
ACSS1	2897.7	-0.014774	0.0252285	-0.585608	0.558139	0.584705
ACSS2	3051.98	0.225593	0.0226572	9.95679	2.36e-23	3.88e-23
ACSS3	708.074	-2.52305	0.0430185	-58.6503	0	0
ACTA1	478.48	0.483972	0.0730729	6.62314	3.52e-11	4.89e-11
ACTA2	17563.6	-0.980894	0.036927	-26.563	1.82e-155	9.21e-155
ACTBL2	13.0055	0.0402781	0.0646453	0.623064	0.533242	0.559573
ACTB	233891	0.2093	0.0137268	15.2476	1.71e-52	3.83e-52
ACTC1	449.18	0.743625	0.0700611	10.6139	2.57e-26	4.39e-26
ACTG1	162830	0.2118	0.0134958	15.6938	1.67e-55	3.84e-55
ACTG2	7842.13	-0.784411	0.0623995	-12.5708	3.06e-36	5.84e-36
ACTL6A	2644.31	0.709564	0.017126	41.432	0	0
ACTL6B	98.9722	1.12428	0.168297	6.6803	2.38e-11	3.32e-11
ACTL7A	0.290461	-0.312457	0.117468	-2.65993	0.00781566	0.00902598
ACTL7B	0.593998	-0.25194	0.0675308	-3.73074	0.000190916	0.00023099
ACTL8	59.5054	0.483162	0.0827479	5.83896	5.25e-09	7.01e-09
ACTL9	0.176635	-0.181698	0.212073	-0.856769	0.391573	0.415816
ACTN1	12474.5	0.362357	0.022556	16.0648	4.51e-58	1.06e-57
ACTN2	344.249	0.982681	0.0687885	14.2855	2.69e-46	5.69e-46
ACTN3	6.97923	-0.785638	0.0513587	-15.2971	8e-53	1.8e-52
ACTN4	28533.8	0.48649	0.0162446	29.9479	4.69e-197	3.14e-196
ACTR10	2158.24	-0.174096	0.0109995	-15.8277	2e-56	4.66e-56
ACTR1A	6119.21	-0.0547354	0.0110262	-4.96414	6.9e-07	8.85e-07
ACTR1B	3352.53	-0.201206	0.0108682	-18.5133	1.61e-76	4.48e-76
ACTR2	12261.1	0.303498	0.0124883	24.3026	1.84e-130	7.79e-130
ACTR3B	484.304	-0.177073	0.0195523	-9.05636	1.35e-19	2.13e-19
ACTR3C	125.294	-0.255843	0.0290974	-8.79265	1.46e-18	2.27e-18
ACTR3	9427.55	0.499315	0.0132909	37.5681	0	9.3e-308
ACTR5	539.586	0.224922	0.0122428	18.3717	2.21e-75	6.09e-75
ACTR6	1067.09	-0.0188109	0.0123483	-1.52336	0.127669	0.139832
ACTR8	960.62	-0.114526	0.0104252	-10.9855	4.49e-28	7.82e-28
ACTRT1	0.237307	-0.0640546	0.127377	-0.502875	0.615052	0.641587
ACTRT2	0.208029	-0.650995	0.311293	-2.09126	0.0365045	0.0410559
ACVR1B	2974.25	0.139363	0.0170536	8.17203	3.03e-16	4.55e-16
ACVR1C	182.166	0.635819	0.0425979	14.9261	2.23e-50	4.91e-50
ACVR1	2052.26	-0.199017	0.0173265	-11.4863	1.55e-30	2.77e-30
ACVR2A	733.909	0.00755584	0.0150095	0.503402	0.614681	0.641233
ACVR2B	805.103	-0.142715	0.0205168	-6.956	3.5e-12	4.94e-12
ACVRL1	1465.96	-0.186651	0.0279787	-6.67118	2.54e-11	3.54e-11
ACY1	2961.75	-0.594982	0.0284947	-20.8804	8.07e-97	2.64e-96
ACY3	380.346	-0.581883	0.0539433	-10.7869	3.97e-27	6.85e-27
ACYP1	254.105	0.0516583	0.0195918	2.63673	0.00837085	0.00965839
ACYP2	377.746	-0.263456	0.0228426	-11.5335	8.94e-31	1.61e-30
ADAD1	0.724915	-2.22449	0.259075	-8.58626	8.98e-18	1.38e-17
ADAD2	13.8442	0.562173	0.0536725	10.4742	1.14e-25	1.93e-25
ADAL	371.295	-0.439632	0.0164779	-26.6802	8e-157	4.1e-156
ADAM10	3649.01	0.255617	0.0191203	13.3689	9.19e-41	1.84e-40
ADAM11	112.361	-0.191163	0.045114	-4.23734	2.26e-05	2.8e-05
ADAM12	1533.29	-0.0799433	0.0448028	-1.78434	0.0743687	0.0825198
ADAM15	7043.74	0.19926	0.01928	10.335	4.89e-25	8.24e-25
ADAM17	1521.84	0.571182	0.0195495	29.2172	1.17e-187	7.34e-187
ADAM18	1.71099	-2.75717	0.166361	-16.5734	1.08e-61	2.65e-61
ADAM19	1238.84	0.634611	0.0312028	20.3382	5.9e-92	1.85e-91
ADAM20	4.27752	0.0713772	0.0311765	2.28945	0.022053	0.0250197
ADAM21P1	3.05608	-0.534368	0.0411121	-12.9978	1.26e-38	2.47e-38
ADAM21	13.1413	-0.595483	0.0346029	-17.209	2.27e-66	5.78e-66
ADAM22	195.431	0.725338	0.0449707	16.1291	1.59e-58	3.78e-58
ADAM23	466.845	1.67114	0.0547792	30.5069	2.11e-204	1.48e-203
ADAM28	552.32	0.383055	0.038577	9.92964	3.09e-23	5.09e-23
ADAM29	3.81487	-0.386089	0.0765427	-5.0441	4.56e-07	5.86e-07
ADAM2	5.20122	-3.41769	0.174415	-19.5951	1.7e-85	5.08e-85
ADAM30	0.439954	0.578182	0.135945	4.25305	2.11e-05	2.62e-05
ADAM32	35.5889	-0.277826	0.0445217	-6.24025	4.37e-10	5.95e-10
ADAM33	301.253	-1.13846	0.0458855	-24.8109	6.84e-136	3.01e-135
ADAM3A	0.16054	-0.290598	0.253723	-1.14533	0.252071	0.2712
ADAM5P	0.190064	-0.233436	0.203115	-1.14928	0.250439	0.269543
ADAM6	101053	0.18113	0.0552292	3.2796	0.00103954	0.00123218
ADAM7	3.2967	-4.25797	0.199897	-21.3008	1.12e-100	3.77e-100
ADAM8	1161.34	0.66544	0.0341209	19.5024	1.05e-84	3.1e-84
ADAM9	6202.88	0.58081	0.0237695	24.4351	7.24e-132	3.1e-131
ADAMDEC1	434.699	1.1192	0.051113	21.8966	2.8e-106	9.91e-106
ADAMTS10	369.387	-0.681931	0.03128	-21.8009	2.28e-105	7.99e-105
ADAMTS12	308.01	0.785428	0.0440571	17.8275	4.32e-71	1.14e-70
ADAMTS13	257.203	-0.410159	0.0290692	-14.1097	3.31e-45	6.91e-45
ADAMTS14	324.405	0.393261	0.0384138	10.2375	1.35e-24	2.25e-24
ADAMTS15	234.681	-0.702178	0.0468301	-14.9942	8.02e-51	1.77e-50
ADAMTS16	201.106	-1.36483	0.0515099	-26.4965	1.06e-154	5.36e-154
ADAMTS17	200.834	-0.211616	0.0347526	-6.08922	1.13e-09	1.53e-09
ADAMTS18	67.4119	-0.940163	0.0521755	-18.0192	1.38e-72	3.69e-72
ADAMTS19	65.7305	-1.91808	0.0845272	-22.6919	5.39e-114	2.02e-113
ADAMTS1	3512.95	-0.98076	0.0328202	-29.8828	3.29e-196	2.18e-195
ADAMTS20	17.2304	2.28302	0.0850935	26.8295	1.46e-158	7.57e-158
ADAMTS2	801.464	0.460016	0.0389353	11.8149	3.27e-32	5.99e-32
ADAMTS3	149.376	-1.44574	0.0370702	-39	0	0
ADAMTS4	1483.76	-0.386146	0.0360872	-10.7004	1.01e-26	1.74e-26
ADAMTS5	663.254	-1.15451	0.0374605	-30.8195	1.44e-208	1.03e-207
ADAMTS6	143.445	0.225224	0.0374779	6.00952	1.86e-09	2.5e-09
ADAMTS7	549.311	-0.2582	0.031571	-8.17841	2.88e-16	4.32e-16
ADAMTS8	213.739	-0.875135	0.0490862	-17.8285	4.24e-71	1.12e-70
ADAMTS9	1226.71	-0.933355	0.0331113	-28.1884	8.11e-175	4.69e-174
ADAMTSL1	396.704	-1.25192	0.041272	-30.3335	4.15e-202	2.87e-201
ADAMTSL2	710.985	-0.520574	0.0336855	-15.454	7.09e-54	1.61e-53
ADAMTSL3	438.057	-1.4623	0.0410355	-35.6351	4.01e-278	4.42e-277
ADAMTSL4	1247.49	-0.0529529	0.0365405	-1.44916	0.147294	0.160705
ADAMTSL5	197.357	1.10304	0.036245	30.4329	2.02e-203	1.4e-202
ADAP1	1427.85	1.52258	0.0316924	48.0426	0	0
ADAP2	571.118	-0.248004	0.0238198	-10.4117	2.19e-25	3.71e-25
ADARB1	1176.25	-0.671743	0.0216042	-31.0932	2.98e-212	2.21e-211
ADARB2	54.7165	1.01155	0.0624073	16.2089	4.36e-59	1.04e-58
ADAR	17126.5	0.00621429	0.0128096	0.485128	0.627585	0.654158
ADAT1	506.611	0.202833	0.0181138	11.1978	4.18e-29	7.39e-29
ADAT2	381.557	0.390865	0.0210705	18.5503	8.11e-77	2.26e-76
ADAT3	197.774	0.379353	0.025527	14.8608	5.92e-50	1.3e-49
ADA	785.876	0.0200525	0.034498	0.581264	0.561063	0.587616
ADCK1	503.515	-0.00660408	0.0149587	-0.441487	0.65886	0.684969
ADCK2	1834.66	-0.0727496	0.0128654	-5.65466	1.56e-08	2.07e-08
ADCK4	1576.39	-0.252127	0.0125024	-20.1663	1.94e-90	6e-90
ADCK5	568.536	0.282336	0.0215238	13.1174	2.62e-39	5.17e-39
ADCY10	16.0334	-0.242386	0.054017	-4.48721	7.22e-06	9.05e-06
ADCY1	1050.52	-1.4581	0.043589	-33.4511	2.48e-245	2.26e-244
ADCY2	727.72	1.08715	0.0619443	17.5505	5.89e-69	1.53e-68
ADCY3	2262.54	0.519314	0.0197557	26.2868	2.71e-152	1.35e-151
ADCY4	347.978	-0.791443	0.0261817	-30.2288	9.91e-201	6.8e-200
ADCY5	479.45	-0.599107	0.0485842	-12.3313	6.14e-35	1.16e-34
ADCY6	2816.61	-0.388365	0.0192268	-20.1991	9.97e-91	3.1e-90
ADCY7	1576.47	0.32223	0.0251563	12.8091	1.46e-37	2.83e-37
ADCY8	230.027	1.11799	0.105385	10.6087	2.72e-26	4.64e-26
ADCY9	1952.67	-0.542751	0.0227926	-23.8126	2.47e-125	1.01e-124
ADCYAP1R1	261.643	2.63505	0.0951045	27.7069	5.77e-169	3.2e-168
ADCYAP1	117.02	-1.39814	0.0592409	-23.601	3.77e-123	1.52e-122
ADC	350.54	-0.359501	0.0260414	-13.805	2.38e-43	4.88e-43
ADD1	11295.8	-0.149375	0.0123018	-12.1425	6.29e-34	1.17e-33
ADD2	404.312	0.601933	0.0534055	11.271	1.82e-29	3.23e-29
ADD3	4876.98	0.615195	0.0224946	27.3486	1.12e-164	6.09e-164
ADH1A	1424.15	-7.50202	0.103248	-72.6602	0	0
ADH1B	7924.71	-4.27216	0.074345	-57.464	0	0
ADH1C	2081.03	-1.00624	0.0808118	-12.4517	1.37e-35	2.6e-35
ADH4	1577.41	-5.84589	0.119489	-48.924	0	0
ADH5	6138.18	-0.0862777	0.0147386	-5.85387	4.8e-09	6.42e-09
ADH6	773.212	-2.4132	0.0862653	-27.9742	3.35e-172	1.9e-171
ADH7	605.67	3.64593	0.132784	27.4575	5.65e-166	3.08e-165
ADHFE1	388.63	-0.903118	0.0386589	-23.3612	1.06e-120	4.2e-120
ADI1	5846.08	-0.691935	0.0221396	-31.2533	2.02e-214	1.51e-213
ADIG	2.65257	-2.31976	0.11206	-20.7011	3.38e-95	1.09e-94
ADIPOQ	431.668	-3.41384	0.125376	-27.2289	2.95e-163	1.59e-162
ADIPOR1	6747.49	-0.0177325	0.012456	-1.42361	0.15456	0.168479
ADIPOR2	5380.16	0.0888691	0.01684	5.27726	1.31e-07	1.71e-07
ADK	1076.14	0.328512	0.0184986	17.7587	1.48e-70	3.89e-70
ADM2	714.682	-0.767087	0.036399	-21.0744	1.37e-98	4.55e-98
ADM	2295.86	0.253793	0.038722	6.55423	5.59e-11	7.74e-11
ADNP2	1397.52	0.233593	0.0121489	19.2275	2.18e-82	6.34e-82
ADNP	5301.48	0.123297	0.0128755	9.57609	1.01e-21	1.63e-21
ADORA1	610.613	-0.888291	0.0453873	-19.5714	2.71e-85	8.07e-85
ADORA2A	445.345	-1.26536	0.0296236	-42.7148	0	0
ADORA2B	316.686	1.77088	0.0342747	51.6673	0	0
ADORA3	408.903	-0.254477	0.0354067	-7.18724	6.61e-13	9.43e-13
ADO	1446.08	0.209	0.0110247	18.9575	3.83e-80	1.09e-79
ADPGK	2462.79	-0.1485	0.0127004	-11.6926	1.39e-31	2.53e-31
ADPRHL1	187.705	-0.188746	0.0320521	-5.88872	3.89e-09	5.21e-09
ADPRHL2	1869.12	-0.247289	0.012794	-19.3285	3.09e-83	9.06e-83
ADPRH	605.719	-0.801506	0.0197469	-40.5889	0	0
ADRA1A	43.1487	-1.17126	0.0719125	-16.2873	1.21e-59	2.91e-59
ADRA1B	123.15	-1.62569	0.0456155	-35.6389	3.5e-278	3.87e-277
ADRA1D	42.7941	-0.405384	0.0479184	-8.45988	2.68e-17	4.07e-17
ADRA2A	665.1	0.209151	0.0419103	4.99044	6.02e-07	7.74e-07
ADRA2B	97.59	-0.748977	0.0387873	-19.3098	4.44e-83	1.3e-82
ADRA2C	374.887	-1.23421	0.0423598	-29.1364	1.24e-186	7.72e-186
ADRB1	160.156	-1.14851	0.0513366	-22.3721	7.36e-111	2.7e-110
ADRB2	325.269	0.0735315	0.0404944	1.81585	0.0693939	0.0771132
ADRB3	9.08328	-0.670997	0.0616999	-10.8752	1.51e-27	2.62e-27
ADRBK1	6313.73	0.22491	0.0165793	13.5657	6.4e-42	1.29e-41
ADRBK2	1301.03	-0.35851	0.0230472	-15.5555	1.46e-54	3.33e-54
ADRM1	5674.38	0.25046	0.0156622	15.9913	1.47e-57	3.45e-57
ADSL	2368.2	-0.0635897	0.0138593	-4.58822	4.47e-06	5.63e-06
ADSSL1	577.194	-0.966814	0.0339656	-28.4645	3.22e-178	1.91e-177
ADSS	2947.38	0.0826704	0.0138557	5.96652	2.42e-09	3.26e-09
AEBP1	18479.9	-0.681706	0.0343172	-19.8649	8.19e-88	2.49e-87
AEBP2	1668.46	0.241927	0.0148774	16.2613	1.86e-59	4.45e-59
AEN	1632.44	-0.146239	0.0186559	-7.83873	4.55e-15	6.72e-15
AES	19007.2	-0.468067	0.0157486	-29.7213	4.08e-194	2.67e-193
AFAP1L1	720.321	-0.475553	0.027759	-17.1315	8.65e-66	2.19e-65
AFAP1L2	1924.54	0.144548	0.0353682	4.08695	4.37e-05	5.38e-05
AFAP1	2573.04	0.365028	0.0221201	16.5021	3.54e-61	8.61e-61
AFARP1	9.83092	0.383366	0.0295552	12.9712	1.78e-38	3.49e-38
AFF1	4744.13	-0.674561	0.0204344	-33.0111	5.64e-239	4.94e-238
AFF2	293.272	-0.0651676	0.0484563	-1.34487	0.178666	0.194071
AFF3	1241.03	-2.20279	0.0469903	-46.8777	0	0
AFF4	5490.13	-0.158936	0.0159762	-9.9483	2.57e-23	4.23e-23
AFG3L1	601.451	0.0283522	0.0175558	1.61498	0.106316	0.116923
AFG3L2	3480.51	-0.0325146	0.0140117	-2.32054	0.0203119	0.0230803
AFMID	1347.88	-0.591324	0.0223125	-26.5019	9.21e-155	4.65e-154
AFM	418.713	-17.139	0.443798	-38.6189	0	0
AFP	326.3	-5.3647	0.109687	-48.9092	0	0
AFTPH	2978.57	-0.0142409	0.0136231	-1.04535	0.295862	0.31694
AG2	1633.57	-0.410652	0.0363002	-11.3127	1.14e-29	2.02e-29
AGAP11	143.802	-0.332492	0.0406959	-8.17016	3.08e-16	4.62e-16
AGAP1	983.09	0.190694	0.0186238	10.2392	1.32e-24	2.21e-24
AGAP2	748.457	0.378961	0.0415151	9.12826	6.96e-20	1.1e-19
AGAP3	4055.55	0.0346061	0.0172757	2.00316	0.0451599	0.0506004
AGAP4	550.564	-0.325384	0.0219246	-14.8411	7.95e-50	1.74e-49
AGAP5	134.028	-0.28905	0.0299728	-9.64373	5.23e-22	8.49e-22
AGAP6	359.851	-0.189544	0.0254951	-7.43454	1.05e-13	1.52e-13
AGAP7	104.104	-0.673661	0.044777	-15.0448	3.73e-51	8.27e-51
AGAP8	149.647	-0.239645	0.0356722	-6.71797	1.84e-11	2.57e-11
AGA	1079.57	-0.375287	0.0159134	-23.5831	5.74e-123	2.31e-122
AGBL1	2.90217	0.533091	0.0872537	6.10966	9.98e-10	1.35e-09
AGBL2	59.9316	-0.892031	0.0341373	-26.1307	1.63e-150	8e-150
AGBL3	20.2178	-1.14232	0.0293124	-38.9706	0	0
AGBL4	24.4979	-1.11892	0.0472209	-23.6954	4.02e-124	1.63e-123
AGBL5	1768.68	-0.365273	0.0142234	-25.6811	1.9e-145	8.95e-145
AGER	908.605	-2.27354	0.0488661	-46.5258	0	0
AGFG1	3623.7	0.363803	0.0123899	29.3628	1.64e-189	1.04e-188
AGFG2	1688.56	-0.181592	0.0231171	-7.85531	3.99e-15	5.89e-15
AGGF1	1731.85	-0.045548	0.0107524	-4.23607	2.27e-05	2.82e-05
AGK	1319.97	-0.0523964	0.0109813	-4.77142	1.83e-06	2.32e-06
AGL	1885.66	-0.224442	0.0210872	-10.6435	1.87e-26	3.2e-26
AGMAT	595.583	-0.0104203	0.0466896	-0.223182	0.823394	0.842682
AGPAT1	4822.8	-0.41447	0.0131654	-31.4818	1.54e-217	1.18e-216
AGPAT2	4195.76	0.105581	0.0268079	3.93841	8.2e-05	0.000100317
AGPAT3	5243.8	-0.150717	0.0145481	-10.36	3.77e-25	6.36e-25
AGPAT4	700.415	0.222025	0.0297005	7.47544	7.69e-14	1.11e-13
AGPAT5	2093.19	0.407205	0.0196054	20.7701	8.07e-96	2.62e-95
AGPAT6	4640.09	-0.455032	0.015888	-28.6399	2.14e-180	1.29e-179
AGPAT9	516.38	-0.476626	0.041522	-11.4789	1.68e-30	3.02e-30
AGPHD1	95.7058	-0.151486	0.0211564	-7.16028	8.05e-13	1.15e-12
AGPS	2503.49	0.286812	0.0161653	17.7424	1.97e-70	5.19e-70
AGR2	11282.7	1.1765	0.0759277	15.4951	3.75e-54	8.52e-54
AGR3	1038.21	-0.157973	0.0888208	-1.77856	0.0753123	0.083544
AGRN	17309.8	0.130752	0.0240382	5.43934	5.35e-08	7.01e-08
AGRP	13.2163	-3.04205	0.0747575	-40.6923	0	0
AGTPBP1	876.583	-0.0417785	0.0189293	-2.20708	0.0273082	0.0308648
AGTR1	454.745	-3.59822	0.0567539	-63.4004	0	0
AGTR2	46.4594	-2.02743	0.126757	-15.9946	1.39e-57	3.27e-57
AGTRAP	2580.46	-0.243729	0.0198124	-12.3018	8.85e-35	1.66e-34
AGT	11155.3	-1.62895	0.0651728	-24.9943	7.06e-138	3.15e-137
AGXT2L1	557.489	0.855559	0.103516	8.26499	1.4e-16	2.11e-16
AGXT2L2	1173.72	-0.565817	0.0174398	-32.4441	6.57e-231	5.46e-230
AGXT2	400.762	-9.41445	0.149887	-62.8104	0	0
AGXT	3616.53	-8.51933	0.120728	-70.5663	0	0
AHCTF1	2790.53	0.113485	0.0135943	8.34801	6.94e-17	1.05e-16
AHCYL1	8453.22	0.194045	0.0189015	10.2662	1e-24	1.68e-24
AHCYL2	2913.01	0.490113	0.0293055	16.7243	8.73e-63	2.15e-62
AHCY	11114.7	0.232388	0.0180643	12.8645	7.13e-38	1.39e-37
AHDC1	2350.75	0.027698	0.0199812	1.38621	0.165684	0.180325
AHI1	724.339	-0.251956	0.0177503	-14.1944	9.92e-46	2.08e-45
AHNAK2	6251.85	1.34052	0.0418557	32.0271	4.57e-225	3.67e-224
AHNAK	50611.2	0.0935494	0.0259624	3.60326	0.000314247	0.000377783
AHRR	151.463	-0.0621062	0.0339126	-1.83136	0.0670466	0.0745536
AHR	5217.4	0.549952	0.0272656	20.1702	1.79e-90	5.55e-90
AHSA1	4715.69	0.0961691	0.0127072	7.56807	3.79e-14	5.51e-14
AHSA2	1099.81	-0.245911	0.0234426	-10.4899	9.61e-26	1.63e-25
AHSG	8379.23	-9.66677	0.124965	-77.3558	0	0
AHSP	8.36629	-3.58697	0.0904512	-39.6565	0	0
AICDA	12.0411	-1.43529	0.0696798	-20.5983	2.84e-94	9.1e-94
AIDA	2471.61	-0.336003	0.0126812	-26.4962	1.07e-154	5.4e-154
AIF1L	3934.84	-1.39334	0.0396132	-35.1736	5.07e-271	5.38e-270
AIF1	1202.39	-0.790461	0.0294461	-26.8443	9.82e-159	5.1e-158
AIFM1	3067.59	-0.508619	0.0195008	-26.082	5.84e-150	2.85e-149
AIFM2	1189.18	-0.119171	0.0215014	-5.54245	2.98e-08	3.93e-08
AIFM3	231.556	1.59292	0.0426123	37.3816	7.79e-306	9.94e-305
AIG1	1954.86	-0.597121	0.0221265	-26.9867	2.12e-160	1.11e-159
AIM1L	374.455	2.36657	0.0541685	43.689	0	0
AIM1	3619.74	0.792248	0.0341432	23.2037	4.18e-119	1.64e-118
AIM2	271.952	1.26231	0.0512685	24.6216	7.42e-134	3.22e-133
AIMP1	2270.69	0.0650919	0.00932501	6.98035	2.94e-12	4.16e-12
AIMP2	1295.08	0.259888	0.0145473	17.865	2.21e-71	5.86e-71
AIPL1	3.38584	-0.907331	0.0879482	-10.3166	5.93e-25	9.97e-25
AIP	2884.21	-0.395994	0.0147881	-26.7778	5.86e-158	3.02e-157
AIRE	8.01499	-0.303726	0.076731	-3.95832	7.55e-05	9.24e-05
AJAP1	123.972	0.165001	0.0508745	3.2433	0.00118155	0.00139815
AK1	2420.23	-0.42476	0.0256227	-16.5775	1.01e-61	2.48e-61
AK2	5420.83	-0.154559	0.0133133	-11.6093	3.7e-31	6.68e-31
AK3L1	1034.93	-0.212451	0.0322914	-6.57916	4.73e-11	6.56e-11
AK3	3767.71	0.078768	0.016483	4.77875	1.76e-06	2.24e-06
AK5	333.507	-0.522038	0.0598132	-8.7278	2.6e-18	4.02e-18
AK7	118.667	-0.600821	0.038699	-15.5255	2.33e-54	5.32e-54
AKAP10	863.842	-0.0241021	0.0170897	-1.41033	0.158443	0.172629
AKAP11	2888.86	0.31175	0.0186231	16.74	6.7e-63	1.65e-62
AKAP12	3933.73	-1.09514	0.0364925	-30.0099	7.28e-198	4.91e-197
AKAP13	6634.13	-0.0717606	0.0179644	-3.99461	6.48e-05	7.95e-05
AKAP14	13.66	-2.115	0.091766	-23.0478	1.55e-117	5.98e-117
AKAP1	4193.39	0.422405	0.0180679	23.3787	7.04e-121	2.79e-120
AKAP2	1606.19	-0.776259	0.0334852	-23.1821	6.9e-119	2.69e-118
AKAP3	84.398	-0.447175	0.0332696	-13.4409	3.48e-41	7e-41
AKAP4	1.87485	0.511227	0.116171	4.40066	1.08e-05	1.35e-05
AKAP5	250.718	-0.402626	0.0303618	-13.2609	3.9e-40	7.76e-40
AKAP6	879.255	0.4881	0.0441774	11.0486	2.23e-28	3.89e-28
AKAP7	508.311	-0.0901829	0.0256778	-3.5121	0.000444577	0.000532546
AKAP8L	2270.39	-0.341334	0.0134001	-25.4725	3.98e-143	1.84e-142
AKAP8	1564.08	0.0510462	0.00902697	5.65485	1.56e-08	2.06e-08
AKAP9	3806.42	-0.0680341	0.021292	-3.19529	0.00139692	0.00164811
AKD1	266.014	-0.290922	0.0209948	-13.8569	1.16e-43	2.38e-43
AKIRIN1	2810.12	-0.027289	0.0135746	-2.01029	0.0444003	0.0497548
AKIRIN2	1854.11	0.217417	0.0128998	16.8543	9.76e-64	2.43e-63
AKNAD1	10.0003	0.879236	0.0532683	16.5058	3.33e-61	8.1e-61
AKNA	2216.14	-0.296646	0.0231143	-12.8339	1.06e-37	2.06e-37
AKR1A1	6018.62	-0.351245	0.0154868	-22.6803	7.02e-114	2.63e-113
AKR1B10	4740.56	1.0287	0.084312	12.2012	3.06e-34	5.72e-34
AKR1B15	86.512	1.26743	0.0827143	15.323	5.37e-53	1.21e-52
AKR1B1	5452.12	-0.622266	0.0328093	-18.9661	3.25e-80	9.27e-80
AKR1C1	8015.16	0.756205	0.0602933	12.5421	4.39e-36	8.38e-36
AKR1C2	5360.1	1.13696	0.0625948	18.1638	9.99e-74	2.7e-73
AKR1C3	5128.87	0.777815	0.0474722	16.3846	2.46e-60	5.94e-60
AKR1C4	610.564	-4.62131	0.129155	-35.7811	2.18e-280	2.43e-279
AKR1CL1	3.53676	-1.75192	0.103357	-16.9502	1.92e-64	4.8e-64
AKR1D1	178.756	-7.19512	0.109706	-65.5856	0	0
AKR1E2	69.9063	0.339356	0.0362576	9.35958	8.01e-21	1.28e-20
AKR7A2	2449.78	-0.350313	0.0142178	-24.639	4.83e-134	2.09e-133
AKR7A3	975.889	-0.387944	0.0553963	-7.00306	2.5e-12	3.54e-12
AKR7L	116.103	-0.0181175	0.0410241	-0.441632	0.658756	0.684894
AKT1S1	2931.45	-0.0230662	0.013067	-1.76522	0.0775264	0.0859579
AKT1	8833.25	-0.190296	0.0117202	-16.2366	2.78e-59	6.64e-59
AKT2	6239.42	-0.356676	0.0136173	-26.1929	3.2e-151	1.58e-150
AKT3	1708.05	-0.584648	0.0306076	-19.1014	2.46e-81	7.08e-81
AKTIP	1246.39	-0.228124	0.0169257	-13.4779	2.11e-41	4.25e-41
ALAD	3174.31	-0.514835	0.0197233	-26.1029	3.38e-150	1.65e-149
ALAS1	3724	-0.299131	0.0237002	-12.6214	1.61e-36	3.08e-36
ALAS2	26.1444	-2.58865	0.0701349	-36.9096	3.24e-298	3.94e-297
ALB	156412	-10.6692	0.104924	-101.685	0	0
ALCAM	6194.06	-0.12661	0.0292488	-4.32871	1.5e-05	1.87e-05
ALDH16A1	1867.95	0.0814217	0.017573	4.63333	3.6e-06	4.54e-06
ALDH18A1	4775.31	0.123077	0.0140879	8.73634	2.41e-18	3.73e-18
ALDH1A1	10456	-1.06754	0.0467336	-22.8431	1.71e-115	6.48e-115
ALDH1A2	638.052	-2.1193	0.053576	-39.5569	0	0
ALDH1A3	3519.61	-1.15035	0.0476699	-24.1316	1.16e-128	4.87e-128
ALDH1B1	3059.79	0.0635518	0.0290203	2.18991	0.0285311	0.0322202
ALDH1L1	3099.66	-1.73108	0.0623487	-27.7645	1.16e-169	6.48e-169
ALDH1L2	563.781	0.623727	0.0345507	18.0526	7.53e-73	2.02e-72
ALDH2	11857	-0.25179	0.0327267	-7.69374	1.43e-14	2.09e-14
ALDH3A1	2856.27	2.32184	0.066845	34.7348	2.35e-264	2.42e-263
ALDH3A2	6214.66	-0.345221	0.0235029	-14.6884	7.65e-49	1.66e-48
ALDH3B1	1666.54	-0.506822	0.0332922	-15.2235	2.47e-52	5.54e-52
ALDH3B2	1741.42	0.488926	0.0651753	7.5017	6.3e-14	9.13e-14
ALDH4A1	3809.02	-0.782578	0.0343316	-22.7947	5.18e-115	1.95e-114
ALDH5A1	2149.22	0.0146961	0.027625	0.531984	0.594737	0.621191
ALDH6A1	1375.79	-0.789139	0.032607	-24.2015	2.14e-129	9.02e-129
ALDH7A1	3408.75	-0.625353	0.0240447	-26.0079	4.03e-149	1.95e-148
ALDH8A1	588.825	-4.72582	0.0603225	-78.3426	0	0
ALDH9A1	5371.54	-0.414786	0.016113	-25.7423	3.93e-146	1.86e-145
ALDOA	65173	0.012661	0.0176581	0.71701	0.473368	0.499161
ALDOB	15851.2	-4.71626	0.0907524	-51.9685	0	0
ALDOC	4580.82	1.44814	0.0449241	32.2352	5.67e-228	4.64e-227
ALG10B	606.065	-0.268315	0.0172663	-15.5398	1.87e-54	4.26e-54
ALG10	243.237	0.213529	0.0171096	12.48	9.6e-36	1.82e-35
ALG11	42.4913	0.0821353	0.0199644	4.11409	3.89e-05	4.79e-05
ALG12	1490.02	-0.217598	0.0137919	-15.7772	4.46e-56	1.03e-55
ALG13	1080.98	-0.131126	0.0127014	-10.3238	5.5e-25	9.26e-25
ALG14	471.061	-0.226176	0.0144945	-15.6043	6.81e-55	1.56e-54
ALG1L2	2.10679	0.441325	0.0645621	6.83566	8.16e-12	1.15e-11
ALG1L	229.009	1.03076	0.0465781	22.1298	1.63e-108	5.88e-108
ALG1	1454.09	-0.095703	0.0128874	-7.42608	1.12e-13	1.62e-13
ALG2	1845.51	-0.223711	0.0121269	-18.4476	5.45e-76	1.51e-75
ALG3	2919.31	0.407877	0.0189866	21.4824	2.28e-102	7.8e-102
ALG5	1485.25	0.00512165	0.0144673	0.354015	0.723328	0.747714
ALG6	697.403	-0.0371447	0.0140532	-2.64315	0.00821393	0.00948163
ALG8	1854.7	-0.403295	0.0167799	-24.0344	1.21e-127	5.05e-127
ALG9	1179.78	-0.180103	0.0106232	-16.9538	1.8e-64	4.52e-64
ALKBH1	528.186	-0.0764706	0.00956365	-7.99596	1.29e-15	1.91e-15
ALKBH2	758.204	-0.132653	0.0168458	-7.87453	3.42e-15	5.06e-15
ALKBH3	724.267	-0.0460713	0.0150136	-3.06865	0.0021503	0.00252482
ALKBH4	730.53	-0.272153	0.0131763	-20.6547	8.86e-95	2.85e-94
ALKBH5	5111.7	-0.331993	0.0106811	-31.0823	4.18e-212	3.09e-211
ALKBH6	405.928	-0.150776	0.0175826	-8.5753	9.88e-18	1.51e-17
ALKBH7	2057.07	-0.497472	0.0204999	-24.2671	4.37e-130	1.85e-129
ALKBH8	399.353	0.0284601	0.013407	2.12278	0.0337722	0.0380313
ALK	76.9961	-0.836644	0.0582691	-14.3583	9.46e-47	2.01e-46
ALLC	3.04277	-1.57296	0.0754104	-20.8587	1.27e-96	4.15e-96
ALMS1P	8.46196	-0.529294	0.0354491	-14.9311	2.07e-50	4.55e-50
ALMS1	1358.48	0.00943415	0.0160457	0.587957	0.556561	0.583112
ALOX12B	133.076	3.68477	0.0634675	58.0575	0	0
ALOX12P2	81.7781	0.124171	0.0509229	2.43841	0.014752	0.0168548
ALOX12	102.843	2.64293	0.0470375	56.1878	0	0
ALOX15B	1424.09	-1.77321	0.0591694	-29.9684	2.53e-197	1.7e-196
ALOX15	150.087	0.0778795	0.0656019	1.18715	0.235168	0.253523
ALOX5AP	939.634	-0.392132	0.0334171	-11.7345	8.48e-32	1.55e-31
ALOX5	1469.95	-0.294572	0.0348874	-8.4435	3.08e-17	4.68e-17
ALOXE3	71.9603	2.64642	0.0536633	49.3152	0	0
ALPI	64.9726	0.558893	0.132961	4.20344	2.63e-05	3.25e-05
ALPK1	885.482	-0.176208	0.0192534	-9.15204	5.59e-20	8.84e-20
ALPK2	494.892	-2.10697	0.0551221	-38.2236	0	0
ALPK3	1193.33	-0.824577	0.0368166	-22.3969	4.22e-111	1.55e-110
ALPL	2479.96	-1.89353	0.0417474	-45.357	0	0
ALPPL2	268.91	-1.62476	0.121141	-13.4121	5.13e-41	1.03e-40
ALPP	167.915	-1.19777	0.102972	-11.632	2.83e-31	5.13e-31
ALS2CL	1247.33	0.627443	0.034882	17.9876	2.44e-72	6.51e-72
ALS2CR11	26.3162	-0.992484	0.0441828	-22.4631	9.53e-112	3.51e-111
ALS2CR12	12.2133	-1.16797	0.039841	-29.3158	6.52e-189	4.11e-188
ALS2CR4	1190.68	0.170984	0.0185162	9.23431	2.6e-20	4.13e-20
ALS2CR8	324.973	-0.317863	0.021394	-14.8576	6.21e-50	1.36e-49
ALS2	1314.86	-0.0802069	0.0139898	-5.73325	9.85e-09	1.31e-08
ALX1	63.6894	-2.28821	0.0881125	-25.9692	1.1e-148	5.33e-148
ALX3	67.696	-0.0398934	0.0250271	-1.59401	0.110934	0.121845
ALX4	8.88971	-1.60954	0.0754239	-21.3399	4.84e-101	1.64e-100
AMAC1L2	3.75302	-0.0104236	0.0376836	-0.276609	0.78208	0.804282
AMAC1L3	1.76206	-0.2829	0.0510375	-5.54299	2.97e-08	3.92e-08
AMAC1	1.69735	0.702287	0.0939403	7.47589	7.67e-14	1.11e-13
AMACR	3732.57	-1.25878	0.0397906	-31.6351	1.21e-219	9.47e-219
AMBN	3.55529	-2.038	0.148428	-13.7306	6.66e-43	1.36e-42
AMBP	17522.9	-8.10545	0.0962064	-84.2507	0	0
AMBRA1	2000.7	-0.117733	0.0103398	-11.3864	4.89e-30	8.71e-30
AMD1	5237.57	-0.167177	0.0206652	-8.08979	5.98e-16	8.93e-16
AMDHD1	267.527	-2.84495	0.0571045	-49.8201	0	0
AMDHD2	736.601	-0.749255	0.0199033	-37.6448	3.98184165459017e-310	0
AMELX	1.63957	1.39642	0.138542	10.0794	6.81e-24	1.13e-23
AMELY	0.60478	-1.27758	0.152236	-8.39216	4.77e-17	7.24e-17
AMFR	6111.89	-0.289471	0.0154429	-18.7446	2.14e-78	6.02e-78
AMHR2	18.9868	-3.27063	0.0728075	-44.9216	0	0
AMH	85.9656	0.51814	0.0486631	10.6475	1.79e-26	3.07e-26
AMICA1	559.999	-0.750768	0.0344785	-21.7749	4.01e-105	1.41e-104
AMIGO1	254.609	-0.400226	0.0269636	-14.8432	7.7e-50	1.68e-49
AMIGO2	1488.78	0.274458	0.0371203	7.39375	1.43e-13	2.06e-13
AMIGO3	296.782	-0.484062	0.0197916	-24.4579	4.15e-132	1.78e-131
AMMECR1L	1566.06	0.0734988	0.00991762	7.41093	1.25e-13	1.81e-13
AMMECR1	997.125	0.812419	0.0198791	40.868	0	0
AMN1	454.278	-0.334987	0.0184385	-18.1678	9.29e-74	2.52e-73
AMN	732.552	0.0554309	0.0644484	0.860082	0.389744	0.413939
AMOTL1	3491.2	0.17042	0.0271419	6.27888	3.41e-10	4.65e-10
AMOTL2	3635.67	-0.0948515	0.0251559	-3.77054	0.000162895	0.000197557
AMOT	1758.1	-0.128414	0.0321795	-3.99054	6.59e-05	8.09e-05
AMPD1	22.4196	0.42424	0.0669636	6.33538	2.37e-10	3.24e-10
AMPD2	2618.8	-0.177022	0.0180222	-9.82244	9.01e-23	1.48e-22
AMPD3	849.117	0.0771145	0.0241974	3.18689	0.00143812	0.00169603
AMPH	259.139	-0.0725161	0.0494339	-1.46693	0.142395	0.155493
AMTN	115.207	3.79043	0.117304	32.313	4.6e-229	3.79e-228
AMT	613.592	-0.87445	0.0324136	-26.9779	2.69e-160	1.41e-159
AMY1A	441.72	-2.5037	0.0725197	-34.5244	3.46e-261	3.48e-260
AMY2A	110.092	-0.618684	0.0792102	-7.81066	5.69e-15	8.39e-15
AMY2B	485.944	-1.01437	0.0350213	-28.9643	1.85e-184	1.14e-183
AMZ1	76.989	0.871404	0.0469204	18.572	5.42e-77	1.51e-76
AMZ2P1	418.201	-0.404246	0.0188452	-21.4509	4.48e-102	1.53e-101
AMZ2	2891.09	-0.144324	0.0125352	-11.5135	1.13e-30	2.03e-30
ANAPC10	262.838	-0.0235653	0.0106687	-2.20883	0.0271865	0.0307307
ANAPC11	3680.46	-0.262118	0.0186938	-14.0217	1.15e-44	2.39e-44
ANAPC13	2701.99	-0.138228	0.0112615	-12.2744	1.24e-34	2.33e-34
ANAPC16	4479.94	-0.390308	0.0122874	-31.7649	1.98e-221	1.56e-220
ANAPC1	1500.91	0.519792	0.0161246	32.236	5.52e-228	4.53e-227
ANAPC2	1827.81	-0.147415	0.0119568	-12.3289	6.33e-35	1.19e-34
ANAPC4	1103.75	-0.261368	0.0154692	-16.8961	4.81e-64	1.2e-63
ANAPC5	5532.13	-0.019719	0.00895134	-2.20292	0.0276007	0.0311885
ANAPC7	2571.25	0.0658705	0.0104209	6.321	2.6e-10	3.55e-10
ANGEL1	1297.47	0.158665	0.0142643	11.1232	9.67e-29	1.7e-28
ANGEL2	1260.58	-0.224136	0.0119349	-18.7798	1.1e-78	3.12e-78
ANGPT1	450.416	-1.44302	0.0397183	-36.3314	5.17e-289	5.99e-288
ANGPT2	966.623	-0.825578	0.0337766	-24.4423	6.08e-132	2.6e-131
ANGPT4	7.64108	-1.31145	0.0552829	-23.7226	2.11e-124	8.55e-124
ANGPTL1	354.488	-1.44212	0.0484779	-29.7481	1.84e-194	1.2e-193
ANGPTL2	3432.61	0.345299	0.0334687	10.3171	5.9e-25	9.92e-25
ANGPTL3	914.108	-8.72757	0.101812	-85.7224	0	0
ANGPTL4	3817.23	-1.77656	0.0470205	-37.7827	0	0
ANGPTL5	5.38721	-1.55716	0.0640924	-24.2956	2.18e-130	9.24e-130
ANGPTL6	47.5439	-1.76206	0.044428	-39.6609	0	0
ANGPTL7	67.4748	-2.34679	0.0711655	-32.9765	1.77e-238	1.54e-237
ANG	2085.37	-2.132	0.0474401	-44.9409	0	0
ANK1	341.565	0.0812867	0.0473668	1.71611	0.0861416	0.0952714
ANK2	2008.05	-0.134069	0.0483319	-2.77392	0.00553849	0.00642717
ANK3	1999.14	-0.264352	0.0323601	-8.16906	3.11e-16	4.66e-16
ANKAR	69.4279	-0.335103	0.0203689	-16.4517	8.15e-61	1.98e-60
ANKDD1A	287.889	-0.456359	0.0247399	-18.4463	5.59e-76	1.54e-75
ANKFN1	30.428	0.77145	0.0732746	10.5282	6.4e-26	1.09e-25
ANKFY1	3855.82	0.150496	0.0146997	10.238	1.34e-24	2.24e-24
ANKHD1-EIF4EBP3	1734.22	-0.185094	0.0178255	-10.3836	2.94e-25	4.97e-25
ANKHD1	4316.66	0.0349095	0.0142089	2.45688	0.014015	0.0160317
ANKH	4321.51	-0.0119159	0.0246743	-0.482926	0.629148	0.655552
ANKIB1	3003.64	0.28398	0.0167765	16.9273	2.83e-64	7.08e-64
ANKK1	33.8509	0.372937	0.0396173	9.41348	4.8e-21	7.7e-21
ANKLE1	87.8488	-0.753908	0.0406766	-18.5342	1.09e-76	3.04e-76
ANKLE2	3665.05	0.208114	0.0110068	18.9078	9.84e-80	2.8e-79
ANKMY1	508.78	-0.309778	0.0162653	-19.0453	7.18e-81	2.06e-80
ANKMY2	1020.61	-0.00922622	0.0147248	-0.626576	0.530937	0.557298
ANKRA2	616.742	-0.0729471	0.0136334	-5.3506	8.77e-08	1.15e-07
ANKRD10	3365.28	-0.0342466	0.0162989	-2.10116	0.0356269	0.0400867
ANKRD11	5779.04	0.24457	0.0130513	18.7392	2.37e-78	6.67e-78
ANKRD12	2121.25	0.033415	0.0189873	1.75986	0.0784321	0.0869385
ANKRD13A	2824.58	-0.270899	0.01519	-17.834	3.85e-71	1.02e-70
ANKRD13B	572.895	0.72358	0.0276877	26.1337	1.51e-150	7.41e-150
ANKRD13C	1145.12	-0.00785491	0.0104521	-0.751516	0.452342	0.477781
ANKRD13D	1667.01	-0.10617	0.0182847	-5.8065	6.38e-09	8.5e-09
ANKRD16	379.546	-0.0637086	0.0137477	-4.63414	3.58e-06	4.52e-06
ANKRD17	4912.71	0.148601	0.0139687	10.6381	1.98e-26	3.39e-26
ANKRD19	181.762	-0.210694	0.0276397	-7.62288	2.48e-14	3.62e-14
ANKRD1	128.588	-0.282185	0.0663522	-4.25283	2.11e-05	2.62e-05
ANKRD20A3	36.2362	0.460346	0.0371818	12.3809	3.31e-35	6.26e-35
ANKRD20A4	6.17572	0.16425	0.0501216	3.27704	0.00104902	0.00124327
ANKRD20B	20.6182	0.026565	0.0355909	0.746398	0.455427	0.480865
ANKRD22	773.523	1.54439	0.039286	39.3114	0	0
ANKRD23	140.912	0.548731	0.0277283	19.7896	3.66e-87	1.11e-86
ANKRD24	139.327	-0.456183	0.0359906	-12.675	8.13e-37	1.56e-36
ANKRD26P1	11.305	-2.63262	0.102484	-25.6882	1.58e-145	7.46e-145
ANKRD26	428.177	0.117404	0.0194062	6.04981	1.45e-09	1.95e-09
ANKRD27	1914.58	0.323478	0.0142982	22.6237	2.53e-113	9.46e-113
ANKRD28	2570.4	-0.244794	0.0172748	-14.1706	1.39e-45	2.92e-45
ANKRD29	278.431	-0.376151	0.0395553	-9.50951	1.92e-21	3.09e-21
ANKRD2	57.6579	-1.25574	0.0634049	-19.8051	2.69e-87	8.14e-87
ANKRD30A	177.762	-9.10817	0.177795	-51.2284	0	0
ANKRD30B	50.9366	-3.85398	0.0940509	-40.9776	0	0
ANKRD31	3.66768	0.422282	0.0413652	10.2086	1.81e-24	3.03e-24
ANKRD32	332.076	-0.0361108	0.0170206	-2.12159	0.0338721	0.0381375
ANKRD33	6.88931	-1.00759	0.073143	-13.7757	3.57e-43	7.31e-43
ANKRD34A	90.7382	-0.385653	0.0298062	-12.9387	2.72e-38	5.32e-38
ANKRD34B	39.8722	-1.11126	0.0717236	-15.4937	3.83e-54	8.7e-54
ANKRD34C	5.38691	-0.192238	0.0774501	-2.48209	0.0130614	0.0149686
ANKRD35	272.225	0.352058	0.0420129	8.37976	5.3e-17	8.04e-17
ANKRD36BP1	271.748	0.434809	0.0310158	14.0189	1.19e-44	2.48e-44
ANKRD36B	99.2757	0.0659532	0.0350308	1.88272	0.0597381	0.066605
ANKRD36	400.21	-0.237087	0.026384	-8.98602	2.56e-19	4.02e-19
ANKRD37	443.531	-0.421705	0.0286568	-14.7157	5.11e-49	1.11e-48
ANKRD39	487.373	-0.189167	0.0165753	-11.4126	3.62e-30	6.46e-30
ANKRD40	2910.35	-0.00519894	0.0136234	-0.38162	0.702743	0.727716
ANKRD42	559.569	-0.546974	0.0155075	-35.2716	1.6e-272	1.71e-271
ANKRD43	298.911	0.435777	0.0491407	8.86795	7.45e-19	1.16e-18
ANKRD44	240.748	-0.515651	0.0330057	-15.6231	5.07e-55	1.16e-54
ANKRD45	77.8693	-1.18934	0.0445265	-26.7108	3.53e-157	1.81e-156
ANKRD46	1126.63	0.0904126	0.0198798	4.54797	5.42e-06	6.81e-06
ANKRD49	597.252	0.0940753	0.0139417	6.74775	1.5e-11	2.1e-11
ANKRD50	1940.11	-0.0831718	0.0225025	-3.69611	0.000218927	0.000264361
ANKRD52	3264.74	0.169616	0.014245	11.9071	1.09e-32	2e-32
ANKRD53	47.4332	-1.60031	0.0334028	-47.9094	0	0
ANKRD54	1141.15	-0.378504	0.0137962	-27.4355	1.04e-165	5.64e-165
ANKRD55	15.8741	-0.00380313	0.046824	-0.0812217	0.935266	0.942767
ANKRD56	326.4	0.557141	0.0420048	13.2637	3.76e-40	7.48e-40
ANKRD57	1750.06	1.22189	0.0250829	48.714	0	0
ANKRD58	62.9406	-0.422156	0.0304678	-13.8558	1.17e-43	2.42e-43
ANKRD5	448.283	0.553946	0.0263151	21.0505	2.26e-98	7.51e-98
ANKRD6	648.516	-0.298703	0.0269114	-11.0995	1.26e-28	2.21e-28
ANKRD7	9.7323	-1.45303	0.0519319	-27.9795	2.89e-172	1.64e-171
ANKRD9	417.989	0.674379	0.0282074	23.9079	2.54e-126	1.04e-125
ANKS1A	2802.31	0.0274843	0.0191771	1.43319	0.151804	0.165537
ANKS1B	216.845	0.307821	0.0527018	5.8408	5.2e-09	6.93e-09
ANKS3	815.954	-0.649093	0.0181656	-35.7319	1.26e-279	1.41e-278
ANKS4B	304.103	1.55759	0.0978275	15.9218	4.47e-57	1.05e-56
ANKS6	1316.11	0.282348	0.0216335	13.0514	6.24e-39	1.23e-38
ANKZF1	1574.1	-0.0774417	0.0136771	-5.66214	1.49e-08	1.98e-08
ANLN	2097.98	1.24728	0.0339902	36.6954	8.66e-295	1.03e-293
ANO10	1534.37	-0.244479	0.0145503	-16.8023	2.35e-63	5.82e-63
ANO1	3867.56	0.895509	0.0423331	21.1539	2.54e-99	8.52e-99
ANO2	58.5959	-1.52073	0.038237	-39.7711	0	0
ANO3	71.788	-0.642695	0.0569311	-11.289	1.49e-29	2.64e-29
ANO4	146.109	-1.46262	0.0597735	-24.4695	3.12e-132	1.34e-131
ANO5	272.918	-0.595004	0.0456124	-13.0448	6.81e-39	1.34e-38
ANO6	4590.74	-0.266908	0.0199384	-13.3866	7.24e-41	1.45e-40
ANO7	443.583	-1.9755	0.0494984	-39.9104	0	0
ANO8	765.403	0.240395	0.0223912	10.7361	6.89e-27	1.19e-26
ANO9	958.411	1.26606	0.0427014	29.6491	3.48e-193	2.27e-192
ANP32A	5917.34	-0.226818	0.0108926	-20.823	2.68e-96	8.72e-96
ANP32B	6981.56	0.264752	0.0131613	20.1159	5.36e-90	1.66e-89
ANP32C	11.8354	0.0956504	0.0402259	2.37783	0.0174149	0.0198527
ANP32D	0.479888	0.244521	0.0550288	4.44351	8.85e-06	1.11e-05
ANP32E	3626.06	-0.0342681	0.0182039	-1.88246	0.059774	0.0666377
ANPEP	9387.42	-0.497433	0.0520077	-9.5646	1.13e-21	1.82e-21
ANTXR1	6562.9	0.228205	0.0293314	7.78024	7.24e-15	1.07e-14
ANTXR2	2555.51	-0.15749	0.0304932	-5.16475	2.41e-07	3.12e-07
ANTXRL	1.93359	-2.22398	0.100016	-22.2361	1.54e-109	5.58e-109
ANUBL1	290.219	-0.408137	0.017671	-23.0965	5.02e-118	1.95e-117
ANXA10	446.89	2.20239	0.120435	18.287	1.05e-74	2.87e-74
ANXA11	10035.3	0.175114	0.0190082	9.21254	3.18e-20	5.05e-20
ANXA13	377.065	0.55904	0.0751025	7.4437	9.79e-14	1.42e-13
ANXA1	19812.5	1.13505	0.0384204	29.543	8.09e-192	5.2e-191
ANXA2P1	311.457	1.43581	0.0325765	44.075	0	0
ANXA2P2	12431	1.05998	0.0266535	39.7688	0	0
ANXA2P3	60.0357	1.41877	0.0497767	28.5026	1.09e-178	6.45e-178
ANXA2	30662.3	0.630035	0.0251486	25.0525	1.64e-138	7.36e-138
ANXA3	2000.14	0.583379	0.041272	14.135	2.31e-45	4.83e-45
ANXA4	8169.23	0.112937	0.0298612	3.78208	0.000155524	0.000188808
ANXA5	15860.2	-0.649531	0.0194741	-33.3536	6.47e-244	5.84e-243
ANXA6	7971.24	-0.954578	0.0227895	-41.8868	0	0
ANXA7	5978.89	-0.0818377	0.0123517	-6.6256	3.46e-11	4.81e-11
ANXA8L1	3.00968	2.70174	0.141858	19.0454	7.17e-81	2.05e-80
ANXA8L2	952.69	2.31553	0.0708516	32.6814	2.87e-234	2.44e-233
ANXA8	2550.89	2.17913	0.0735018	29.6473	3.68e-193	2.39e-192
ANXA9	578.872	-0.938679	0.0408085	-23.0021	4.45e-117	1.71e-116
AOAH	460.409	0.0782547	0.0362082	2.16124	0.0306766	0.0345951
AOC2	59.6437	-0.333467	0.0305381	-10.9197	9.28e-28	1.61e-27
AOC3	2308.68	-1.16344	0.040868	-28.4683	2.89e-178	1.71e-177
AOX1	3264.91	-4.35261	0.0583087	-74.6477	0	0
AOX2P	2.63696	-3.76933	0.158715	-23.749	1.13e-124	4.58e-124
AP1AR	1071.42	0.240366	0.0147626	16.2821	1.32e-59	3.17e-59
AP1B1	7530.18	0.152753	0.01242	12.299	9.17e-35	1.72e-34
AP1G1	4736.43	0.09095	0.0116744	7.79055	6.67e-15	9.83e-15
AP1G2	2908.35	0.126652	0.021022	6.02472	1.69e-09	2.28e-09
AP1M1	3020.73	-0.473825	0.0143448	-33.031	2.92e-239	2.56e-238
AP1M2	3183.08	0.173724	0.0500449	3.47136	0.000517828	0.000619015
AP1S1	2671.45	0.214631	0.0164485	13.0486	6.47e-39	1.27e-38
AP1S2	1415.72	-1.29893	0.0303344	-42.8203	0	0
AP1S3	642.077	0.315635	0.0282296	11.181	5.05e-29	8.91e-29
AP2A1	5421.56	0.13797	0.0119401	11.5552	6.95e-31	1.25e-30
AP2A2	4121.93	-0.240793	0.0119775	-20.1038	6.84e-90	2.11e-89
AP2B1	13248.1	0.126765	0.0152987	8.28604	1.17e-16	1.77e-16
AP2M1	18062.7	0.119217	0.0136126	8.75787	1.99e-18	3.09e-18
AP2S1	3896.62	-0.111739	0.0171636	-6.51027	7.5e-11	1.04e-10
AP3B1	2644.69	0.0632033	0.0110562	5.71654	1.09e-08	1.44e-08
AP3B2	339.398	0.37615	0.0536792	7.00737	2.43e-12	3.44e-12
AP3D1	8298.86	0.0677849	0.0103495	6.54959	5.77e-11	7.98e-11
AP3M1	2737.44	0.10002	0.0113879	8.78298	1.59e-18	2.47e-18
AP3M2	1303.39	-0.089286	0.0181863	-4.90951	9.13e-07	1.17e-06
AP3S1	2212.78	0.0223036	0.0135505	1.64596	0.0997726	0.109929
AP3S2	3308.54	-0.205998	0.011581	-17.7876	8.82e-71	2.33e-70
AP4B1	817.816	-0.0348176	0.0130926	-2.65933	0.00782956	0.00904152
AP4E1	677.206	0.256152	0.01409	18.1797	7.48e-74	2.03e-73
AP4M1	905.72	-0.137345	0.0127805	-10.7464	6.16e-27	1.06e-26
AP4S1	185.267	-0.206672	0.0170731	-12.1051	9.92e-34	1.84e-33
APAF1	1157.37	0.195255	0.0168291	11.6022	4.01e-31	7.25e-31
APBA1	550.245	0.0671271	0.0330111	2.03347	0.0420047	0.0471119
APBA2	991.236	0.698767	0.0429736	16.2604	1.89e-59	4.52e-59
APBA3	690.142	-0.0587689	0.0131387	-4.47298	7.71e-06	9.67e-06
APBB1IP	1087.05	-1.08252	0.0363723	-29.762	1.21e-194	7.95e-194
APBB1	1867.48	-0.199756	0.0328462	-6.08155	1.19e-09	1.61e-09
APBB2	2611.42	-0.206683	0.0238637	-8.66098	4.68e-18	7.21e-18
APBB3	752.328	-0.70386	0.0200585	-35.0904	9.44e-270	9.98e-269
APC2	1304.25	2.03493	0.0664864	30.6067	9.98e-206	7.04e-205
APCDD1L	159.035	-0.350293	0.0582715	-6.0114	1.84e-09	2.47e-09
APCDD1	2577.52	0.578981	0.0396547	14.6006	2.79e-48	6.01e-48
APCS	2349.43	-7.65103	0.235247	-32.5233	4.99e-232	4.18e-231
APC	1989.66	0.459468	0.0227244	20.2192	6.64e-91	2.07e-90
APEH	5061.15	-0.172472	0.014338	-12.0291	2.5e-33	4.63e-33
APEX1	7103.39	-0.0515588	0.0112825	-4.56981	4.88e-06	6.14e-06
APEX2	1670.36	0.332907	0.0134399	24.77	1.89e-135	8.28e-135
APH1A	10451.6	-0.0994158	0.0116368	-8.54319	1.31e-17	2e-17
APH1B	1011.52	-0.733417	0.0218931	-33.5	4.82e-246	4.43e-245
API5	4735.32	0.208236	0.0100367	20.7474	1.3e-95	4.2e-95
APIP	858.951	-0.105509	0.0148065	-7.12585	1.03e-12	1.47e-12
APITD1	583.527	-0.295516	0.0146321	-20.1964	1.05e-90	3.27e-90
APLF	139.252	0.155959	0.0187643	8.31146	9.45e-17	1.43e-16
APLNR	1729.08	-0.195558	0.0385257	-5.07604	3.85e-07	4.97e-07
APLN	1005.05	-0.67046	0.0410007	-16.3524	4.18e-60	1.01e-59
APLP1	2315.48	-0.375506	0.0587567	-6.39086	1.65e-10	2.26e-10
APLP2	37585.6	-0.646889	0.0201987	-32.0263	4.7e-225	3.77e-224
APOA1BP	4838.99	-0.289231	0.0159322	-18.1538	1.2e-73	3.24e-73
APOA1	20812	-7.99998	0.0915564	-87.3777	0	0
APOA2	25721.8	-9.84168	0.174889	-56.2739	0	0
APOA4	196.961	-2.28413	0.186763	-12.2301	2.15e-34	4.01e-34
APOA5	687.621	-8.57291	0.130484	-65.701	0	0
APOB48R	790.26	0.568692	0.0303024	18.7672	1.4e-78	3.95e-78
APOBEC1	30.2841	3.0108	0.140332	21.4548	4.12e-102	1.41e-101
APOBEC2	47.924	0.144132	0.0570125	2.52809	0.0114687	0.0131692
APOBEC3A	283.078	2.27004	0.0491886	46.1497	0	0
APOBEC3B	564.314	0.964152	0.0363337	26.536	3.73e-155	1.89e-154
APOBEC3C	841.333	0.24792	0.0268783	9.22378	2.87e-20	4.55e-20
APOBEC3D	243.281	-0.237071	0.028363	-8.35847	6.35e-17	9.63e-17
APOBEC3F	490.87	-0.462476	0.0227928	-20.2904	1.56e-91	4.89e-91
APOBEC3G	805.273	-0.239763	0.0281196	-8.52655	1.51e-17	2.3e-17
APOBEC3H	31.3952	-0.516007	0.0348235	-14.8178	1.12e-49	2.46e-49
APOBEC4	16.5982	-1.66864	0.0919495	-18.1473	1.35e-73	3.64e-73
APOB	14238.7	-6.61775	0.0972739	-68.0321	0	0
APOC1P1	56.6504	-4.7277	0.0958684	-49.3144	0	0
APOC1	16012.5	-3.45718	0.0533433	-64.81	0	0
APOC2	7796.93	-4.7126	0.0650012	-72.5002	0	0
APOC3	10533.3	-10.0149	0.205123	-48.8241	0	0
APOC4	532.088	-8.51247	0.0977317	-87.1004	0	0
APOD	8413.22	-1.80805	0.0561518	-32.1993	1.8e-227	1.47e-226
APOE	46842.4	-1.28874	0.0457325	-28.1799	1.03e-174	5.97e-174
APOF	213.578	-7.51294	0.10472	-71.7433	0	0
APOH	12866.8	-9.13327	0.138615	-65.8896	0	0
APOL1	8989.25	0.598674	0.0348034	17.2016	2.58e-66	6.56e-66
APOL2	2829.14	-0.119435	0.0204947	-5.82759	5.62e-09	7.5e-09
APOL3	1598.87	-0.415903	0.0279787	-14.865	5.56e-50	1.22e-49
APOL4	869.548	-0.00446326	0.0357877	-0.124715	0.900749	0.912084
APOL5	2.70057	-2.81065	0.0861031	-32.6428	1.01e-233	8.58e-233
APOL6	4232.31	0.228242	0.0238385	9.57451	1.02e-21	1.66e-21
APOLD1	2441.34	-0.736885	0.0349917	-21.0589	1.9e-98	6.3e-98
APOM	1065.79	-3.78682	0.0518915	-72.9759	0	0
APOOL	364.471	0.147658	0.0216173	6.83055	8.46e-12	1.19e-11
APOO	714.543	-0.282026	0.0167767	-16.8106	2.04e-63	5.06e-63
APPBP2	2185.12	-0.196686	0.014178	-13.8727	9.27e-44	1.91e-43
APPL1	2663.4	-0.0201031	0.0140205	-1.43383	0.151621	0.165353
APPL2	2188.72	0.367001	0.016101	22.7936	5.3e-115	2e-114
APP	47778	-0.0772866	0.0200924	-3.84656	0.000119786	0.000145857
APRT	4487.79	-0.0682516	0.0181708	-3.75612	0.000172569	0.00020904
APTX	1221.43	0.133689	0.0119995	11.1412	7.9e-29	1.39e-28
AQP10	9.63306	0.660918	0.0718703	9.19598	3.72e-20	5.89e-20
AQP11	151.391	-0.806091	0.0330303	-24.4046	1.53e-131	6.53e-131
AQP12A	5.80317	0.616049	0.155839	3.9531	7.71e-05	9.44e-05
AQP12B	19.7323	0.861066	0.0969325	8.88315	6.5e-19	1.01e-18
AQP1	15968.6	-1.41486	0.0399736	-35.3949	2.05e-274	2.22e-273
AQP2	800.342	-5.71297	0.109539	-52.1546	0	0
AQP3	9235.15	1.44474	0.0518705	27.8529	9.94e-171	5.58e-170
AQP4	4332.14	0.806011	0.0896027	8.99539	2.35e-19	3.7e-19
AQP5	1101.08	-0.843157	0.0720667	-11.6997	1.28e-31	2.33e-31
AQP6	119.974	-1.39986	0.0604177	-23.1697	9.21e-119	3.59e-118
AQP7P1	53.6704	-1.69653	0.0579658	-29.2677	2.67e-188	1.68e-187
AQP7P3	8.26899	-1.44801	0.0720253	-20.1042	6.78e-90	2.09e-89
AQP7	157.689	-2.04317	0.0560039	-36.4826	2.09e-291	2.45e-290
AQP8	63.2977	3.24733	0.0753089	43.1202	0	0
AQP9	1469.95	-2.86985	0.0594697	-48.2574	0	0
AQPEP	21.5428	-0.555826	0.0488976	-11.3671	6.1e-30	1.09e-29
AQR	1981.49	0.206077	0.0129533	15.9093	5.46e-57	1.28e-56
ARAF	3147.99	-0.134792	0.0124283	-10.8456	2.09e-27	3.62e-27
ARAP1	5904.01	-0.247393	0.0144095	-17.1687	4.55e-66	1.16e-65
ARAP2	1221.29	0.667357	0.0265902	25.0978	5.25e-139	2.37e-138
ARAP3	1077.62	-0.161312	0.0241938	-6.66748	2.6e-11	3.62e-11
ARCN1	8480.45	0.062645	0.0109823	5.70417	1.17e-08	1.55e-08
ARC	477.885	-1.29484	0.0565254	-22.9072	3.94e-116	1.5e-115
AREG	925.812	1.57016	0.0549255	28.5871	9.73e-180	5.81e-179
ARF1	25799.3	-0.149112	0.0107562	-13.8629	1.06e-43	2.19e-43
ARF3	12323.4	-0.0103952	0.0111371	-0.933388	0.35062	0.373594
ARF4	9520.6	-0.0609657	0.0134634	-4.52825	5.95e-06	7.47e-06
ARF5	6969.69	-0.12327	0.0143519	-8.58914	8.76e-18	1.34e-17
ARF6	7034.89	0.28695	0.0137704	20.8382	1.95e-96	6.36e-96
ARFGAP1	4352.25	-0.0953472	0.0155295	-6.13973	8.27e-10	1.12e-09
ARFGAP2	4466.9	-0.100859	0.0102098	-9.87859	5.16e-23	8.46e-23
ARFGAP3	3052.28	-0.343429	0.0164398	-20.8901	6.58e-97	2.16e-96
ARFGEF1	3933.38	0.0809724	0.0169074	4.78917	1.67e-06	2.13e-06
ARFGEF2	3919.32	0.128675	0.0173592	7.41249	1.24e-13	1.79e-13
ARFIP1	1890.7	0.0449546	0.0126125	3.56428	0.000364857	0.000437824
ARFIP2	2788.67	-0.286863	0.0145202	-19.7562	7.1e-87	2.14e-86
ARFRP1	1924.68	-0.108621	0.0156301	-6.94947	3.67e-12	5.17e-12
ARG1	1002.77	-5.91172	0.10337	-57.19	0	0
ARG2	1468.32	-1.28336	0.034253	-37.4671	3.17e-307	4.08e-306
ARGFXP2	5.56629	-0.321235	0.0526438	-6.10205	1.05e-09	1.42e-09
ARGFX	1.26694	-0.300696	0.128876	-2.33322	0.0196368	0.0223331
ARGLU1	3895.48	0.0676368	0.0187455	3.60816	0.000308372	0.000370896
ARHGAP10	757.523	-0.182753	0.0231993	-7.87751	3.34e-15	4.94e-15
ARHGAP11A	1004.31	0.895482	0.0283627	31.5725	8.81e-219	6.82e-218
ARHGAP11B	76.2129	0.747847	0.0350028	21.3653	2.81e-101	9.55e-101
ARHGAP12	1782.93	0.360961	0.0173036	20.8604	1.23e-96	4e-96
ARHGAP15	263.837	-1.23221	0.0337764	-36.4815	2.18e-291	2.56e-290
ARHGAP17	2550.11	-0.115687	0.0117492	-9.84636	7.11e-23	1.17e-22
ARHGAP18	1653.09	-0.335443	0.0235135	-14.266	3.57e-46	7.53e-46
ARHGAP19	868.205	-0.151818	0.0178637	-8.49872	1.92e-17	2.93e-17
ARHGAP1	7281.06	-0.00742822	0.0126935	-0.585199	0.558414	0.584962
ARHGAP20	202.2	-0.90693	0.0388285	-23.3573	1.16e-120	4.6e-120
ARHGAP21	3832.88	0.640435	0.018958	33.7818	3.64e-250	3.45e-249
ARHGAP22	303.896	-0.0760451	0.0306365	-2.48218	0.0130583	0.0149659
ARHGAP23	3149.97	1.06882	0.0285297	37.4635	3.62e-307	4.66e-306
ARHGAP24	971.87	-0.948309	0.0333038	-28.4745	2.43e-178	1.44e-177
ARHGAP25	768.272	-0.720013	0.026999	-26.6681	1.1e-156	5.65e-156
ARHGAP26	1627.13	0.276959	0.024592	11.2622	2.02e-29	3.57e-29
ARHGAP27	1983.44	0.803049	0.0219548	36.5774	6.55e-293	7.73e-292
ARHGAP28	389.453	-0.76598	0.0364312	-21.0254	3.84e-98	1.27e-97
ARHGAP29	2749.92	-1.53222	0.0300265	-51.0288	0	0
ARHGAP30	1410.89	-0.545372	0.029193	-18.6816	6.99e-78	1.96e-77
ARHGAP31	1740.19	0.0329377	0.0287308	1.14642	0.25162	0.270743
ARHGAP32	2710.34	0.929854	0.0229148	40.5787	0	0
ARHGAP33	742.115	0.0667669	0.0298685	2.23536	0.0253936	0.0287408
ARHGAP36	668.413	-3.59773	0.110351	-32.6028	3.75e-233	3.17e-232
ARHGAP39	896.555	0.045363	0.0246795	1.83808	0.0660499	0.0734775
ARHGAP42	498.817	-0.0982849	0.0288045	-3.41214	0.00064455	0.000768335
ARHGAP4	2002.78	-0.447487	0.0286972	-15.5934	8.07e-55	1.85e-54
ARHGAP5	4310.52	0.322959	0.0172054	18.7708	1.31e-78	3.69e-78
ARHGAP6	595.358	-1.45488	0.0415647	-35.0028	2.04e-268	2.14e-267
ARHGAP8	705.841	0.137613	0.0385262	3.57193	0.000354361	0.000425429
ARHGAP9	540.863	-0.696258	0.0322378	-21.5976	1.89e-103	6.55e-103
ARHGDIA	16852.4	0.0350297	0.0135743	2.58058	0.00986344	0.0113503
ARHGDIB	7616.6	-0.893812	0.0252252	-35.4333	5.25e-275	5.7e-274
ARHGDIG	105.921	0.562972	0.0776124	7.25363	4.06e-13	5.81e-13
ARHGEF10L	2616.81	0.321297	0.022435	14.3213	1.61e-46	3.41e-46
ARHGEF10	1325.77	-0.426575	0.0229274	-18.6055	2.9e-77	8.09e-77
ARHGEF11	3387.05	-0.0817184	0.0158001	-5.17202	2.32e-07	3e-07
ARHGEF12	8524.4	-0.149701	0.0181679	-8.23988	1.72e-16	2.6e-16
ARHGEF15	564.069	-1.1781	0.0283348	-41.578	0	0
ARHGEF16	1270.49	0.748146	0.0350706	21.3326	5.66e-101	1.92e-100
ARHGEF17	3188.44	-0.611666	0.0235192	-26.0071	4.12e-149	2e-148
ARHGEF18	2986.9	0.281052	0.013431	20.9255	3.14e-97	1.03e-96
ARHGEF19	1075.13	0.395642	0.0311098	12.7176	4.72e-37	9.11e-37
ARHGEF1	4487.41	0.0301207	0.0167478	1.79849	0.0720998	0.0800632
ARHGEF2	4325.59	-0.327075	0.0202615	-16.1427	1.28e-58	3.04e-58
ARHGEF33	36.0287	-0.406517	0.0331343	-12.2688	1.33e-34	2.5e-34
ARHGEF35	1156.4	0.709551	0.0311757	22.7597	1.15e-114	4.33e-114
ARHGEF37	1145.07	-0.202064	0.0330423	-6.11532	9.64e-10	1.3e-09
ARHGEF38	48.8961	-0.361839	0.065146	-5.55428	2.79e-08	3.67e-08
ARHGEF3	1854.2	-0.433511	0.0195673	-22.1549	9.37e-109	3.38e-108
ARHGEF4	1194.33	1.63175	0.0461535	35.3549	8.44e-274	9.09e-273
ARHGEF5	1298.12	0.701285	0.0303488	23.1075	3.89e-118	1.51e-117
ARHGEF6	1871.79	-0.209024	0.0343419	-6.08655	1.15e-09	1.56e-09
ARHGEF7	2989.43	0.22861	0.014414	15.8602	1.19e-56	2.78e-56
ARHGEF9	1388.41	-0.0346162	0.022989	-1.50577	0.132125	0.144582
ARID1A	5832.67	0.0608642	0.0148431	4.10049	4.12e-05	5.08e-05
ARID1B	3623.26	0.0843724	0.0142505	5.92066	3.21e-09	4.3e-09
ARID2	1705.41	0.00995045	0.0152964	0.65051	0.515363	0.541676
ARID3A	353.915	0.732078	0.0285576	25.6352	6.19e-145	2.9e-144
ARID3B	421.83	0.274931	0.0219724	12.5126	6.37e-36	1.21e-35
ARID3C	5.10273	-1.5271	0.061438	-24.856	2.23e-136	9.85e-136
ARID4A	1112.13	-0.0156975	0.0174358	-0.900303	0.367959	0.391496
ARID4B	2326.22	-0.135681	0.0148947	-9.10937	8.29e-20	1.31e-19
ARID5A	1474.58	-0.451117	0.0206796	-21.8146	1.69e-105	5.93e-105
ARID5B	3323.04	-0.13067	0.0222848	-5.86363	4.53e-09	6.05e-09
ARIH1	3181.44	0.0454711	0.0104469	4.3526	1.35e-05	1.68e-05
ARIH2	3038.82	-0.196422	0.00964202	-20.3715	3e-92	9.43e-92
ARL10	93.9146	0.330839	0.0308744	10.7157	8.59e-27	1.48e-26
ARL11	162.975	0.0136052	0.0310813	0.437731	0.661581	0.687586
ARL13A	1.91389	0.329339	0.0480673	6.85162	7.3e-12	1.03e-11
ARL13B	577.533	-0.0302405	0.0191057	-1.5828	0.113467	0.124559
ARL14	170.088	2.45866	0.0752188	32.6868	2.4e-234	2.05e-233
ARL15	608.881	-0.210366	0.0208201	-10.104	5.3e-24	8.82e-24
ARL16	1207.86	-0.394559	0.0149115	-26.46	2.8e-154	1.4e-153
ARL17A	241.152	-0.110854	0.0231928	-4.77968	1.76e-06	2.23e-06
ARL17B	7.90376	-0.515838	0.0373346	-13.8166	2.02e-43	4.16e-43
ARL1	4558.06	-0.445137	0.0131289	-33.9052	5.59e-252	5.35e-251
ARL2BP	3180.02	-0.129442	0.0132434	-9.77409	1.45e-22	2.38e-22
ARL2	3171.14	-0.253192	0.017829	-14.2011	9.01e-46	1.89e-45
ARL3	1519.34	-0.297352	0.0179804	-16.5376	1.97e-61	4.79e-61
ARL4A	1083.01	0.504883	0.0210566	23.9774	4.78e-127	1.98e-126
ARL4C	3211.97	0.0678367	0.0291849	2.32438	0.0201053	0.0228494
ARL4D	1091	0.100011	0.0366027	2.73233	0.00628887	0.00728424
ARL5A	2032.27	0.139568	0.0133239	10.475	1.13e-25	1.91e-25
ARL5B	635.757	0.711263	0.0219415	32.4163	1.62e-230	1.34e-229
ARL5C	3.42468	-2.24619	0.0877644	-25.5934	1.81e-144	8.44e-144
ARL6IP1	13265.6	0.133345	0.0140435	9.49513	2.2e-21	3.54e-21
ARL6IP4	6126.77	-0.516053	0.0160203	-32.2123	1.19e-227	9.68e-227
ARL6IP5	7132.36	-0.511954	0.0154425	-33.1523	5.25e-241	4.67e-240
ARL6IP6	887.024	0.633041	0.0164581	38.4637	0	0
ARL6	160.845	-0.388277	0.0191386	-20.2877	1.65e-91	5.17e-91
ARL8A	3031.12	-0.161848	0.0131189	-12.337	5.73e-35	1.08e-34
ARL8B	4789.78	0.0915903	0.0119075	7.69182	1.45e-14	2.13e-14
ARL9	26.8036	-0.145828	0.0418531	-3.48427	0.000493477	0.000590392
ARMC10	1654.96	0.0382939	0.0116584	3.28466	0.00102104	0.00121046
ARMC1	1564.16	0.225678	0.0141021	16.0031	1.22e-57	2.86e-57
ARMC2	105.718	-0.258399	0.020339	-12.7046	5.57e-37	1.07e-36
ARMC3	103.74	-2.4406	0.0722753	-33.7681	5.8e-250	5.47e-249
ARMC4	60.5782	-1.62138	0.0547607	-29.6085	1.16e-192	7.52e-192
ARMC5	1011.41	-0.234743	0.0163226	-14.3814	6.77e-47	1.44e-46
ARMC6	1883.54	-0.0903952	0.01418	-6.37482	1.83e-10	2.51e-10
ARMC7	897.889	-0.156938	0.0131839	-11.9037	1.13e-32	2.08e-32
ARMC8	1521.55	0.170691	0.0116178	14.6922	7.23e-49	1.57e-48
ARMC9	666.87	-0.7903	0.0224091	-35.2669	1.89e-272	2.02e-271
ARMCX1	940.25	-0.906291	0.0287702	-31.501	8.4e-218	6.46e-217
ARMCX2	1907.08	-1.3923	0.0297791	-46.7544	0	0
ARMCX3	3826.48	-0.728081	0.0236397	-30.7991	2.69e-208	1.94e-207
ARMCX5	672.002	-0.0789099	0.0131089	-6.01955	1.75e-09	2.35e-09
ARMCX6	544.06	-0.446172	0.0203656	-21.9081	2.17e-106	7.7e-106
ARMS2	1.41165	-0.654114	0.0552191	-11.8458	2.26e-32	4.15e-32
ARNT2	2780.09	0.0823404	0.0426956	1.92854	0.0537875	0.0600756
ARNTL2	437.46	2.27599	0.0371459	61.2717	0	0
ARNTL	654.101	-0.33744	0.0244149	-13.8211	1.9e-43	3.91e-43
ARNT	2704.17	-0.321398	0.0120856	-26.5934	8.09e-156	4.11e-155
ARPC1A	6503.17	0.1908	0.0128857	14.8072	1.32e-49	2.88e-49
ARPC1B	9510.08	-0.026798	0.0224993	-1.19106	0.233632	0.251934
ARPC2	11036.4	0.466185	0.0129338	36.044	1.71e-284	1.95e-283
ARPC3	8684.78	-0.065126	0.0129393	-5.03318	4.82e-07	6.21e-07
ARPC4	7828.56	-0.084227	0.0116383	-7.23708	4.58e-13	6.56e-13
ARPC5L	2155.89	0.334609	0.0140959	23.7381	1.46e-124	5.92e-124
ARPC5	8597.9	0.0972971	0.0136534	7.12624	1.03e-12	1.47e-12
ARPM1	103.064	0.155201	0.0234221	6.62628	3.44e-11	4.79e-11
ARPP19	7734.12	0.155974	0.0136924	11.3913	4.62e-30	8.25e-30
ARPP21	193.282	0.925029	0.100712	9.18486	4.12e-20	6.53e-20
ARR3	0.577777	-0.404572	0.074633	-5.42081	5.93e-08	7.77e-08
ARRB1	1092.34	-0.352837	0.0260389	-13.5504	7.88e-42	1.59e-41
ARRB2	2040.71	-0.233642	0.0184377	-12.6719	8.46e-37	1.63e-36
ARRDC1	2442.31	0.226195	0.0191237	11.828	2.8e-32	5.13e-32
ARRDC2	2009.06	-0.510819	0.022314	-22.8923	5.55e-116	2.11e-115
ARRDC3	4957.28	-0.635863	0.023571	-26.9765	2.79e-160	1.47e-159
ARRDC4	1629.43	0.0201355	0.0243527	0.826826	0.408336	0.43285
ARRDC5	16.0636	-1.27992	0.0456831	-28.0173	1e-172	5.7e-172
ARSA	2206.77	-0.342619	0.0184894	-18.5306	1.17e-76	3.25e-76
ARSB	1037.88	-0.548039	0.0207151	-26.456	3.11e-154	1.56e-153
ARSD	4224.57	-0.666269	0.0229148	-29.076	7.23e-186	4.48e-185
ARSE	1086.25	-0.265646	0.0565026	-4.70149	2.58e-06	3.27e-06
ARSF	46.2683	-1.56081	0.0826821	-18.8773	1.75e-79	4.97e-79
ARSG	300.354	-1.18638	0.0269044	-44.0963	0	0
ARSH	4.52169	-0.547215	0.0609922	-8.97189	2.91e-19	4.57e-19
ARSI	339.454	0.937635	0.0456536	20.538	9.84e-94	3.13e-93
ARSJ	460.314	0.388932	0.0353872	10.9908	4.23e-28	7.38e-28
ARSK	365.765	-0.531707	0.0160339	-33.1614	3.87e-241	3.46e-240
ART1	2.14863	-0.682646	0.0759828	-8.98422	2.61e-19	4.09e-19
ART3	46.4655	-0.149703	0.0629982	-2.37631	0.0174868	0.0199324
ART4	49.368	-2.62588	0.0645453	-40.6828	0	0
ART5	37.755	-1.64487	0.047512	-34.6201	1.26e-262	1.28e-261
ARTN	163.37	1.23364	0.0411401	29.9864	1.48e-197	9.92e-197
ARV1	951.996	-0.316109	0.0137307	-23.022	2.81e-117	1.08e-116
ARVCF	1184.45	-0.493159	0.0244636	-20.1589	2.25e-90	6.97e-90
ARX	89.5496	-1.33206	0.0679264	-19.6104	1.26e-85	3.77e-85
AR	372.03	-2.80188	0.0515755	-54.3257	0	0
AS3MT	763.716	-1.88811	0.0366327	-51.5418	0	0
ASAH1	10623.5	-0.875619	0.0219282	-39.9312	0	0
ASAH2B	20.8866	0.474675	0.0364576	13.0199	9.43e-39	1.85e-38
ASAH2	17.9245	0.242516	0.036297	6.68145	2.37e-11	3.3e-11
ASAM	315.525	0.212749	0.0453383	4.69247	2.7e-06	3.42e-06
ASAP1IT1	1.20884	-0.911552	0.12615	-7.22591	4.98e-13	7.12e-13
ASAP1	2680.5	0.0267882	0.0196438	1.36369	0.172664	0.187712
ASAP2	2448.04	0.363155	0.0209636	17.3231	3.15e-67	8.06e-67
ASAP3	1573.32	-0.595339	0.0253313	-23.5021	3.88e-122	1.55e-121
ASB10	2.31563	-0.324208	0.144576	-2.24246	0.0249314	0.0282223
ASB11	8.51478	-3.35937	0.163928	-20.493	2.49e-93	7.89e-93
ASB12	12.2073	-0.492746	0.044183	-11.1524	6.97e-29	1.23e-28
ASB13	1695.01	-0.234545	0.0210888	-11.1218	9.83e-29	1.73e-28
ASB14	24.8995	-0.312685	0.0257469	-12.1446	6.13e-34	1.14e-33
ASB15	3.92727	-1.44382	0.117442	-12.2939	9.77e-35	1.83e-34
ASB16	50.8993	-0.540537	0.0260947	-20.7145	2.56e-95	8.28e-95
ASB17	0.431284	-1.46961	0.167094	-8.7951	1.43e-18	2.22e-18
ASB18	0.281678	0.0922516	0.134916	0.683771	0.49412	0.520315
ASB1	1066.46	0.151635	0.0157072	9.6539	4.73e-22	7.69e-22
ASB2	366.333	-0.287322	0.0434573	-6.61159	3.8e-11	5.28e-11
ASB3	731.323	0.120919	0.0146125	8.275	1.28e-16	1.94e-16
ASB4	14.0195	-0.418838	0.0724274	-5.78287	7.34e-09	9.78e-09
ASB5	64.2778	-0.0943215	0.0984882	-0.957693	0.338217	0.360663
ASB6	1795.61	-0.00599593	0.0104588	-0.57329	0.566448	0.592738
ASB7	887.229	0.0241803	0.0104022	2.32454	0.0200965	0.0228428
ASB8	1448.7	-0.250368	0.0111987	-22.357	1.03e-110	3.79e-110
ASB9	203.879	-0.42733	0.0350561	-12.1899	3.52e-34	6.57e-34
ASCC1	1137.02	0.163813	0.0125166	13.0876	3.88e-39	7.64e-39
ASCC2	3529.49	0.0409681	0.0133543	3.06779	0.00215646	0.00253192
ASCC3	2326.96	0.495169	0.0149767	33.0627	1.02e-239	9e-239
ASCL1	340.163	1.08681	0.0871284	12.4736	1.04e-35	1.97e-35
ASCL2	581.77	2.45794	0.0482052	50.9891	0	0
ASCL3	1.05486	0.00859975	0.0852481	0.100879	0.919646	0.929231
ASCL4	5.68645	-0.380534	0.0737497	-5.15981	2.47e-07	3.2e-07
ASF1A	1066.76	0.121273	0.0146844	8.25862	1.47e-16	2.22e-16
ASF1B	1249.96	0.545044	0.0309358	17.6186	1.77e-69	4.63e-69
ASFMR1	2.52803	-0.0146197	0.0406752	-0.359426	0.719276	0.74398
ASGR1	1512.32	-4.18912	0.0626926	-66.8199	0	0
ASGR2	1672.47	-7.03234	0.0707333	-99.4205	0	0
ASH1L	4049.78	0.0107503	0.0182227	0.589938	0.555232	0.581839
ASH2L	2532.46	-0.135518	0.0160284	-8.45488	2.79e-17	4.25e-17
ASIP	7.38409	-0.81037	0.0506438	-16.0014	1.25e-57	2.94e-57
ASL	2582.95	-0.182266	0.0275803	-6.60857	3.88e-11	5.39e-11
ASMTL	1674.67	-0.509881	0.0174303	-29.2526	4.16e-188	2.61e-187
ASMT	3.69003	-0.98361	0.0515279	-19.0889	3.12e-81	8.98e-81
ASNA1	3498.1	-0.180643	0.0122529	-14.743	3.41e-49	7.43e-49
ASNSD1	1918.67	-0.0566689	0.00982952	-5.76517	8.16e-09	1.09e-08
ASNS	1703.11	0.366704	0.0233074	15.7334	8.93e-56	2.06e-55
ASPA	127.012	-1.4352	0.0557815	-25.7289	5.56e-146	2.63e-145
ASPDH	186.756	-3.51653	0.0918849	-38.271	0	0
ASPG	203.123	-0.8708	0.0721557	-12.0683	1.55e-33	2.88e-33
ASPHD1	433.619	-0.00751918	0.0414642	-0.181341	0.8561	0.872252
ASPHD2	342.337	0.564067	0.0257032	21.9454	9.58e-107	3.4e-106
ASPH	9302.44	0.330398	0.0236681	13.9596	2.75e-44	5.69e-44
ASPM	1162.35	0.779383	0.0362024	21.5285	8.42e-103	2.9e-102
ASPN	1613	-0.31267	0.0462039	-6.76717	1.31e-11	1.84e-11
ASPRV1	275.003	1.72139	0.0359817	47.8408	0	0
ASPSCR1	1580.45	-0.411932	0.0201923	-20.4004	1.66e-92	5.23e-92
ASRGL1	2020.77	-1.57125	0.0411507	-38.1828	0	0
ASS1	10620	-0.311389	0.0418554	-7.43962	1.01e-13	1.46e-13
ASTE1	412.468	0.127273	0.0113005	11.2626	2.01e-29	3.56e-29
ASTL	6.40899	0.0870085	0.0511616	1.70066	0.0890066	0.0983707
ASTN1	844.944	1.15087	0.0774855	14.8527	6.68e-50	1.46e-49
ASTN2	1005.59	-0.330374	0.0416685	-7.92862	2.22e-15	3.29e-15
ASXL1	3670.72	-0.0306276	0.0118435	-2.58604	0.00970859	0.0111753
ASXL2	1270.49	0.412231	0.0245324	16.8035	2.3e-63	5.7e-63
ASXL3	63.8831	0.398822	0.0513363	7.76881	7.92e-15	1.17e-14
ASZ1	1.02598	-1.92539	0.1607	-11.9813	4.45e-33	8.23e-33
ATAD1	2133.69	0.0940796	0.0127257	7.39286	1.44e-13	2.07e-13
ATAD2B	727.908	0.218829	0.0159897	13.6856	1.24e-42	2.52e-42
ATAD2	2335.15	0.449563	0.0244565	18.3822	1.83e-75	5.02e-75
ATAD3A	1968.29	0.188158	0.0191804	9.8099	1.02e-22	1.67e-22
ATAD3B	1066.08	0.0915431	0.0242609	3.77327	0.000161119	0.00019546
ATAD3C	297.26	-1.07418	0.0346805	-30.9736	1.22e-210	8.94e-210
ATAD5	294.012	0.655174	0.0291461	22.479	6.66e-112	2.46e-111
ATCAY	823.519	1.80285	0.104396	17.2694	8e-67	2.04e-66
ATE1	478.705	0.398458	0.0208057	19.1514	9.42e-82	2.72e-81
ATF1	972.822	0.118005	0.0136089	8.67112	4.28e-18	6.6e-18
ATF2	946.494	0.0600558	0.0178375	3.36682	0.000760402	0.000904847
ATF3	3222.41	-0.313856	0.0351742	-8.92291	4.54e-19	7.1e-19
ATF4	13411.2	-0.0990483	0.0127381	-7.77578	7.5e-15	1.1e-14
ATF5	4563.19	-1.24648	0.0326342	-38.1953	0	0
ATF6B	5086.02	0.0602239	0.011413	5.2768	1.31e-07	1.71e-07
ATF6	2962.08	-0.0398779	0.0137392	-2.90249	0.00370205	0.00431623
ATF7IP2	320.564	-0.0318452	0.0286807	-1.11033	0.266855	0.286697
ATF7IP	2133.65	0.301107	0.01767	17.0406	4.11e-65	1.03e-64
ATF7	2770.78	-0.0510989	0.0139749	-3.65648	0.000255707	0.000308263
ATG10	244.51	-0.381563	0.0128106	-29.785	6.1e-195	4.02e-194
ATG12	1116.52	0.0442972	0.011196	3.95651	7.61e-05	9.31e-05
ATG16L1	1555.21	-0.0771947	0.0124509	-6.19993	5.65e-10	7.67e-10
ATG16L2	1001.59	-0.649563	0.0272859	-23.8059	2.9e-125	1.19e-124
ATG2A	2175.21	0.0547881	0.0135889	4.03181	5.53e-05	6.8e-05
ATG2B	1803.97	-0.17674	0.0151111	-11.6961	1.33e-31	2.43e-31
ATG3	2058.52	0.148915	0.0109365	13.6163	3.2e-42	6.5e-42
ATG4A	720.385	-0.230195	0.0141182	-16.3049	9.11e-60	2.19e-59
ATG4B	2526.97	-0.172342	0.0122204	-14.1028	3.65e-45	7.62e-45
ATG4C	416.676	-0.217604	0.0136289	-15.9663	2.19e-57	5.15e-57
ATG4D	1171.69	0.140575	0.0165843	8.4764	2.32e-17	3.54e-17
ATG5	1744.79	0.205791	0.012777	16.1063	2.3e-58	5.46e-58
ATG7	1685.5	-0.197141	0.0108522	-18.1661	9.58e-74	2.59e-73
ATG9A	3904.6	0.141692	0.0116298	12.1836	3.8e-34	7.09e-34
ATG9B	208.422	0.396837	0.0406252	9.76825	1.54e-22	2.52e-22
ATHL1	3306.86	-0.836043	0.0370983	-22.5359	1.85e-112	6.85e-112
ATIC	4224.39	0.0516638	0.0140096	3.68774	0.000226257	0.000273067
ATL1	520.977	-0.0836351	0.0283991	-2.94499	0.00322964	0.00377366
ATL2	2630.65	0.176038	0.0169924	10.3598	3.78e-25	6.37e-25
ATL3	1076.93	0.416203	0.019628	21.2046	8.66e-100	2.91e-99
ATMIN	3098.39	0.0928731	0.0106856	8.69145	3.58e-18	5.53e-18
ATM	2326.76	-0.350413	0.0192347	-18.2177	3.74e-74	1.02e-73
ATN1	10843.3	-0.140063	0.016478	-8.50002	1.9e-17	2.89e-17
ATOH1	32.2684	3.7121	0.152457	24.3485	6.01e-131	2.56e-130
ATOH7	9.53773	-0.0237241	0.0406932	-0.582998	0.559895	0.586453
ATOH8	1008.02	-0.322984	0.0441089	-7.32244	2.44e-13	3.5e-13
ATOX1	2404.07	-0.859225	0.0205578	-41.7955	0	0
ATP10A	688.771	-0.8077	0.0342153	-23.6064	3.31e-123	1.33e-122
ATP10B	1120.63	3.34553	0.0613917	54.4948	0	0
ATP10D	1231.48	0.297966	0.0240493	12.3898	2.97e-35	5.61e-35
ATP11A	4730.53	-0.30767	0.0301472	-10.2056	1.87e-24	3.13e-24
ATP11B	3418.94	0.900271	0.0215008	41.8715	0	0
ATP11C	1139.02	-0.252863	0.0196311	-12.8807	5.78e-38	1.13e-37
ATP12A	132.962	1.60687	0.0882506	18.208	4.46e-74	1.21e-73
ATP13A1	4400.99	-0.0884032	0.01225	-7.21658	5.33e-13	7.62e-13
ATP13A2	3309.12	0.29042	0.0167251	17.3644	1.54e-67	3.95e-67
ATP13A3	5628.21	0.240978	0.01848	13.04	7.25e-39	1.42e-38
ATP13A4	625.805	-0.57904	0.0646358	-8.95849	3.29e-19	5.16e-19
ATP13A5	52.2652	0.706781	0.0905814	7.80271	6.06e-15	8.93e-15
ATP1A1	47223.6	0.0400116	0.0216605	1.84722	0.0647157	0.0720285
ATP1A2	3261.54	1.43363	0.0710559	20.176	1.59e-90	4.94e-90
ATP1A3	1805.94	0.120278	0.0684065	1.75829	0.0786982	0.0872144
ATP1A4	17.6222	-0.444313	0.0681084	-6.52363	6.86e-11	9.48e-11
ATP1B1	18158.8	-0.100103	0.0332822	-3.00771	0.00263223	0.00308269
ATP1B2	2423.98	1.00117	0.0610679	16.3943	2.1e-60	5.07e-60
ATP1B3	7052.29	1.28908	0.0210763	61.1624	0	0
ATP1B4	4.174	1.56663	0.136147	11.5068	1.22e-30	2.19e-30
ATP2A1	87.0685	0.442018	0.0429796	10.2844	8.29e-25	1.39e-24
ATP2A2	16267.3	0.592516	0.0137286	43.1592	0	0
ATP2A3	3501.09	0.0349114	0.0369062	0.94595	0.344174	0.366842
ATP2B1	2940.19	0.299451	0.0192303	15.5718	1.13e-54	2.59e-54
ATP2B2	674.751	-0.322825	0.0707858	-4.56059	5.1e-06	6.42e-06
ATP2B3	127.561	-0.951804	0.0932279	-10.2094	1.8e-24	3.01e-24
ATP2B4	8649.32	-0.177242	0.0230206	-7.69928	1.37e-14	2.01e-14
ATP2C1	6459	0.0961775	0.0153978	6.2462	4.21e-10	5.73e-10
ATP2C2	903.31	1.28014	0.0482926	26.5079	7.86e-155	3.96e-154
ATP4A	35.0581	-0.911874	0.103706	-8.79288	1.46e-18	2.26e-18
ATP4B	13.0739	-0.0927627	0.085859	-1.08041	0.279961	0.300365
ATP5A1	21832.6	-0.265681	0.013574	-19.5728	2.64e-85	7.86e-85
ATP5B	31067	0.0612965	0.0143635	4.26752	1.98e-05	2.45e-05
ATP5C1	7878.03	-0.0676288	0.0136926	-4.93906	7.85e-07	1.01e-06
ATP5D	4179.49	-0.301109	0.0231238	-13.0216	9.22e-39	1.81e-38
ATP5EP2	279.187	0.274302	0.037669	7.2819	3.29e-13	4.72e-13
ATP5E	10203.6	-0.305919	0.0170473	-17.9453	5.22e-72	1.39e-71
ATP5F1	6470.39	0.0589987	0.0111314	5.3002	1.16e-07	1.51e-07
ATP5G1	2886.87	-0.0534726	0.0184515	-2.89801	0.00375539	0.00437642
ATP5G2	12048.1	-0.428377	0.0134992	-31.7336	5.35e-221	4.21e-220
ATP5G3	8548.96	0.101184	0.0158388	6.38838	1.68e-10	2.3e-10
ATP5H	5698.5	-0.348295	0.0156633	-22.2364	1.53e-109	5.56e-109
ATP5I	3985.07	-0.421497	0.019973	-21.1033	7.41e-99	2.47e-98
ATP5J2	5149.11	-0.020175	0.0186661	-1.08084	0.27977	0.300176
ATP5J	4078.4	-0.308168	0.0149308	-20.6398	1.21e-94	3.88e-94
ATP5L2	3.93482	-0.0751507	0.0488857	-1.53727	0.124226	0.136143
ATP5L	6584.72	-0.280124	0.0139051	-20.1455	2.95e-90	9.13e-90
ATP5O	6752.65	-0.242373	0.0138887	-17.4511	3.38e-68	8.73e-68
ATP5SL	1979.27	-0.0386308	0.0102236	-3.77857	0.000157731	0.00019143
ATP5S	281.154	0.0071588	0.0131805	0.543135	0.587037	0.6134
ATP6AP1L	97.8905	-0.702481	0.0223441	-31.4391	5.91e-217	4.51e-216
ATP6AP1	10662.3	-0.49418	0.0135547	-36.4582	5.09e-291	5.95e-290
ATP6AP2	8308.6	-0.330883	0.0133907	-24.71	8.36e-135	3.65e-134
ATP6V0A1	4303.35	-0.258614	0.0191203	-13.5257	1.1e-41	2.23e-41
ATP6V0A2	1141.48	0.0252694	0.0128776	1.96227	0.0497307	0.0556118
ATP6V0A4	418.896	-2.54802	0.0754502	-33.7709	5.28e-250	4.99e-249
ATP6V0B	6522.79	-0.343392	0.0154863	-22.1738	6.14e-109	2.22e-108
ATP6V0C	9731.77	-0.245951	0.0168556	-14.5917	3.17e-48	6.84e-48
ATP6V0D1	5224.78	-0.0481501	0.0142076	-3.38903	0.000701412	0.000835432
ATP6V0D2	231.706	-2.28049	0.0604835	-37.7043	0	0
ATP6V0E1	7722.79	-0.368794	0.0126332	-29.1924	2.42e-187	1.51e-186
ATP6V0E2	3993.76	-0.514183	0.0326332	-15.7564	6.2e-56	1.44e-55
ATP6V1A	5123.6	-0.259924	0.0174359	-14.9074	2.95e-50	6.48e-50
ATP6V1B1	969.538	-3.62614	0.0575224	-63.0386	0	0
ATP6V1B2	6098.77	-0.431967	0.0192271	-22.4667	8.8e-112	3.25e-111
ATP6V1C1	3776.52	-0.206043	0.0141707	-14.5401	6.75e-48	1.45e-47
ATP6V1C2	469.503	-0.1058	0.0342689	-3.08735	0.00201947	0.00237382
ATP6V1D	3003.76	-0.207846	0.0146619	-14.1759	1.29e-45	2.71e-45
ATP6V1E1	5596.95	-0.198734	0.0130614	-15.2153	2.8e-52	6.27e-52
ATP6V1E2	150.833	-0.0108029	0.0181161	-0.596315	0.550964	0.577486
ATP6V1F	5189.37	-0.289807	0.0157972	-18.3455	3.59e-75	9.86e-75
ATP6V1G1	5729.67	-0.363222	0.0142077	-25.5651	3.73e-144	1.74e-143
ATP6V1G2	368.788	1.79977	0.0540139	33.3205	1.95e-243	1.75e-242
ATP6V1G3	17.0407	-6.90057	0.206088	-33.4837	8.33e-246	7.63e-245
ATP6V1H	2839.5	-0.231061	0.0135349	-17.0715	2.42e-65	6.1e-65
ATP7A	993.039	-0.230424	0.019164	-12.0238	2.66e-33	4.93e-33
ATP7B	827.156	0.130363	0.0321885	4.04998	5.12e-05	6.3e-05
ATP8A1	1912.6	-0.416666	0.0365748	-11.3922	4.57e-30	8.16e-30
ATP8A2	88.3539	-0.862661	0.050485	-17.0875	1.84e-65	4.64e-65
ATP8B1	3224.03	1.00424	0.0324765	30.9221	6.03e-210	4.38e-209
ATP8B2	2041.74	-0.973146	0.0248115	-39.2216	0	0
ATP8B3	168.86	-0.685672	0.0358366	-19.1333	1.33e-81	3.85e-81
ATP8B4	402.384	-1.90265	0.0409896	-46.4177	0	0
ATP8B5P	82.1632	-0.472075	0.0232843	-20.2744	2.16e-91	6.76e-91
ATP9A	5829.59	0.605375	0.0245904	24.6184	8.03e-134	3.48e-133
ATP9B	978.894	-0.324749	0.0134729	-24.1038	2.28e-128	9.53e-128
ATPAF1	2737.97	-0.36625	0.0131721	-27.8051	3.77e-170	2.1e-169
ATPAF2	755.577	-0.357321	0.0124949	-28.5973	7.26e-180	4.33e-179
ATPBD4	301.919	0.11611	0.0148	7.84528	4.32e-15	6.38e-15
ATPIF1	4532.07	-0.343791	0.0165293	-20.7989	4.43e-96	1.44e-95
ATRIP	545.069	-0.28337	0.0136848	-20.7069	3e-95	9.67e-95
ATRNL1	310.723	0.0349931	0.0552582	0.633265	0.526561	0.552875
ATRN	4612.52	-0.0680552	0.0175148	-3.88558	0.000102084	0.000124518
ATRX	3597.61	0.0259377	0.0181721	1.42733	0.153484	0.167333
ATR	1502.29	0.287977	0.0144653	19.9081	3.46e-88	1.06e-87
ATXN10	4618.82	-0.0592802	0.0113379	-5.22852	1.71e-07	2.22e-07
ATXN1L	2420.59	0.0975781	0.0145279	6.71661	1.86e-11	2.6e-11
ATXN1	1962.32	0.00788104	0.0170591	0.461985	0.644092	0.670334
ATXN2L	6717.54	0.161229	0.0121086	13.3153	1.89e-40	3.77e-40
ATXN2	2019.32	-0.130722	0.0124007	-10.5415	5.56e-26	9.46e-26
ATXN3L	0.221004	-0.47753	0.271672	-1.75774	0.0787911	0.0873126
ATXN3	854.664	-0.0150129	0.0128895	-1.16473	0.244127	0.262973
ATXN7L1	489.001	-0.202082	0.0172361	-11.7244	9.56e-32	1.74e-31
ATXN7L2	302.235	-0.0521239	0.0201114	-2.59176	0.00954853	0.0109941
ATXN7L3B	6205.39	-0.0938484	0.0131055	-7.16098	8.01e-13	1.14e-12
ATXN7L3	3345.91	0.204025	0.0104455	19.5323	5.84e-85	1.73e-84
ATXN7	1277.6	-0.0988319	0.01501	-6.58439	4.57e-11	6.33e-11
ATXN8OS	0.277014	-1.0547	0.253548	-4.15975	3.19e-05	3.93e-05
AUH	673.123	-0.650128	0.0199055	-32.6607	5.64e-234	4.8e-233
AUP1	6737.08	0.0355409	0.0124388	2.85726	0.00427318	0.004973
AURKAIP1	3956.75	-0.304519	0.018396	-16.5536	1.51e-61	3.68e-61
AURKAPS1	37.082	0.275094	0.0264838	10.3872	2.83e-25	4.79e-25
AURKA	1071.57	0.864276	0.0293227	29.4747	6.08e-191	3.88e-190
AURKB	800.735	0.677296	0.0379756	17.835	3.78e-71	9.99e-71
AURKC	34.7799	-0.503128	0.0291561	-17.2564	1e-66	2.56e-66
AUTS2	2133.02	0.0554179	0.0241831	2.2916	0.0219286	0.0248827
AVEN	536.859	0.188567	0.0157135	12.0003	3.54e-33	6.55e-33
AVIL	140.407	-0.131646	0.0322862	-4.07748	4.55e-05	5.6e-05
AVL9	820.86	0.636181	0.0165726	38.3876	0	0
AVPI1	968.621	0.499244	0.0266078	18.7631	1.51e-78	4.26e-78
AVPR1A	110.504	-1.58799	0.0469965	-33.7895	2.81e-250	2.66e-249
AVPR1B	10.0609	-3.3351	0.081471	-40.936	0	0
AVPR2	58.9079	-1.67066	0.041508	-40.2492	0	0
AVP	0.78376	-1.57566	0.138542	-11.3732	5.69e-30	1.01e-29
AWAT1	0.758603	-1.56277	0.113945	-13.7151	8.25e-43	1.68e-42
AWAT2	3.0818	-1.7808	0.0820762	-21.6969	2.19e-104	7.65e-104
AXIN1	2222.85	0.248834	0.0126798	19.6244	9.57e-86	2.86e-85
AXIN2	1345.82	1.56493	0.0368345	42.4855	0	0
AXL	2674.75	-0.226392	0.0286941	-7.88984	3.03e-15	4.48e-15
AZGP1	12995.5	-3.1273	0.0682532	-45.8192	0	0
AZI1	997.889	-0.209698	0.0187894	-11.1604	6.37e-29	1.12e-28
AZI2	1721.58	-0.262153	0.0114285	-22.9386	1.92e-116	7.33e-116
AZIN1	8301.37	0.226226	0.0146122	15.482	4.59e-54	1.04e-53
AZU1	103.133	-5.58103	0.0827546	-67.4407	0	0
B2M	116737	-0.0795729	0.0208029	-3.82509	0.000130724	0.000159042
B3GALNT1	1013.01	-0.611174	0.0266284	-22.952	1.41e-116	5.39e-116
B3GALNT2	1573.96	0.271751	0.0154999	17.5325	8.1e-69	2.1e-68
B3GALT1	19.4052	0.0889687	0.0596885	1.49055	0.136079	0.148764
B3GALT2	107.085	0.649468	0.048959	13.2655	3.67e-40	7.3e-40
B3GALT4	535.583	0.0598872	0.0204729	2.92519	0.00344242	0.00401744
B3GALT5	116.473	1.93103	0.0594655	32.4731	2.56e-231	2.13e-230
B3GALT6	1429.82	-0.27502	0.0143892	-19.1129	1.97e-81	5.68e-81
B3GALTL	690.406	-0.0723796	0.0180523	-4.00944	6.09e-05	7.47e-05
B3GAT1	901.985	0.647224	0.0609499	10.619	2.43e-26	4.16e-26
B3GAT2	98.6354	1.6549	0.0491945	33.6399	4.38e-248	4.09e-247
B3GAT3	2211.96	-0.622314	0.016852	-36.9281	1.64e-298	1.99e-297
B3GNT1	2153.52	-0.338831	0.0271248	-12.4916	8.3e-36	1.58e-35
B3GNT2	1746.7	-0.0597174	0.0180782	-3.30328	0.00095561	0.00113409
B3GNT3	1524.26	1.84455	0.0564984	32.6477	8.63e-234	7.32e-233
B3GNT4	77.9243	-0.0534801	0.0438189	-1.22048	0.222283	0.240065
B3GNT5	1906.71	1.7934	0.0314796	56.9704	0	0
B3GNT6	154.932	1.59079	0.100932	15.7609	5.78e-56	1.34e-55
B3GNT7	1358.33	0.619933	0.041274	15.02	5.43e-51	1.2e-50
B3GNT8	366.289	1.07421	0.0358028	30.0034	8.86e-198	5.97e-197
B3GNT9	1057.55	-0.341519	0.0237219	-14.3968	5.42e-47	1.15e-46
B3GNTL1	250.757	-0.394392	0.0205398	-19.2013	3.61e-82	1.05e-81
B4GALNT1	407.303	0.271263	0.047825	5.67199	1.41e-08	1.87e-08
B4GALNT2	79.4293	0.702559	0.0881466	7.97035	1.58e-15	2.35e-15
B4GALNT3	1007.24	1.1406	0.0408117	27.9478	7.01e-172	3.96e-171
B4GALNT4	901.461	0.0997715	0.0520693	1.91613	0.0553489	0.0617925
B4GALT1	10751.1	-0.17585	0.0234347	-7.50384	6.2e-14	8.99e-14
B4GALT2	2720.01	0.199324	0.0158911	12.5432	4.33e-36	8.27e-36
B4GALT3	2465.8	-0.127768	0.0135821	-9.40704	5.1e-21	8.18e-21
B4GALT4	1775.2	0.712806	0.0183325	38.8822	0	0
B4GALT5	5358.57	0.156573	0.0186685	8.38704	4.99e-17	7.56e-17
B4GALT6	435.411	-0.256534	0.0307872	-8.33248	7.92e-17	1.2e-16
B4GALT7	1474.92	-0.370673	0.0141082	-26.2736	3.84e-152	1.9e-151
B9D1	510.592	-0.825292	0.0220485	-37.4308	1.23e-306	1.58e-305
B9D2	286.894	-0.539426	0.0181791	-29.673	1.72e-193	1.12e-192
BAALC	2287.42	1.12517	0.0622895	18.0636	6.17e-73	1.66e-72
BAAT	2161.56	-5.28725	0.0869265	-60.8243	0	0
BACE1	2691.83	-0.111959	0.0203796	-5.4937	3.94e-08	5.17e-08
BACE2	4419.25	0.103407	0.0316322	3.26906	0.00107907	0.00127867
BACH1	2169.97	0.281837	0.0178203	15.8155	2.43e-56	5.65e-56
BACH2	275.323	-0.0934836	0.032221	-2.90132	0.00371591	0.0043314
BAD	2349.96	-0.355911	0.0164897	-21.5838	2.55e-103	8.81e-103
BAG1	3704.67	0.0283215	0.0171729	1.6492	0.099107	0.109231
BAG2	690.841	-0.141771	0.027914	-5.07887	3.8e-07	4.9e-07
BAG3	3822.82	0.453242	0.0213145	21.2645	2.42e-100	8.17e-100
BAG4	438.116	0.369245	0.0216071	17.0891	1.79e-65	4.52e-65
BAG5	2677.01	0.0578472	0.0105689	5.47333	4.42e-08	5.8e-08
BAGE2	12.0079	-0.193581	0.0474776	-4.07731	4.56e-05	5.6e-05
BAGE	5.63465	-0.841841	0.171037	-4.92198	8.57e-07	1.1e-06
BAHCC1	1503.65	-0.417834	0.0287005	-14.5584	5.16e-48	1.11e-47
BAHD1	2014.28	-0.19214	0.0134014	-14.3374	1.28e-46	2.71e-46
BAI1	635.004	1.25783	0.0591209	21.2756	1.91e-100	6.45e-100
BAI2	1163.91	-0.170722	0.0460257	-3.70927	0.000207858	0.000251159
BAI3	215.902	1.38761	0.0678327	20.4564	5.27e-93	1.67e-92
BAIAP2L1	2994.89	0.819962	0.0326689	25.0992	5.08e-139	2.29e-138
BAIAP2L2	653.278	1.35616	0.0469495	28.8854	1.82e-183	1.11e-182
BAIAP2	3738.09	0.0450563	0.0238301	1.89073	0.0586603	0.0654249
BAIAP3	1063.13	-0.959433	0.0411663	-23.3062	3.83e-120	1.51e-119
BAK1	1466.38	0.726305	0.0187013	38.8371	0	0
BAMBI	1684.92	-0.727021	0.0398871	-18.227	3.15e-74	8.58e-74
BANF1	6327.89	-0.138528	0.0143682	-9.64127	5.35e-22	8.69e-22
BANF2	0.870519	-0.804044	0.124661	-6.44985	1.12e-10	1.54e-10
BANK1	358.927	-1.08327	0.0438425	-24.7083	8.71e-135	3.8e-134
BANP	583.034	-0.0794986	0.0113859	-6.98222	2.91e-12	4.11e-12
BAP1	4099.1	-0.0300553	0.0116685	-2.57576	0.0100019	0.0115051
BARD1	205.443	0.503655	0.0292544	17.2164	2e-66	5.09e-66
BARHL1	2.17078	1.98424	0.111037	17.87	2.02e-71	5.36e-71
BARHL2	1.34351	-1.57635	0.128037	-12.3116	7.84e-35	1.48e-34
BARX1	247.72	0.529074	0.0741545	7.13475	9.7e-13	1.38e-12
BARX2	621.991	0.511615	0.057311	8.927	4.38e-19	6.84e-19
BASE	0.791116	-2.36217	0.213066	-11.0866	1.46e-28	2.55e-28
BASP1	2774.43	0.0853668	0.0344092	2.48093	0.013104	0.015014
BAT1	12049	-0.0728754	0.0106446	-6.84622	7.58e-12	1.07e-11
BAT2L1	10729.1	0.172512	0.0148195	11.6409	2.55e-31	4.62e-31
BAT2L2	9779.26	0.337821	0.0155245	21.7605	5.49e-105	1.93e-104
BAT2	15611.2	0.0871234	0.0126854	6.868	6.51e-12	9.16e-12
BAT3	11425	-0.13446	0.0103775	-12.9569	2.15e-38	4.2e-38
BAT4	1014.15	-0.392835	0.0137679	-28.5326	4.62e-179	2.74e-178
BAT5	2740.63	-0.156397	0.0120164	-13.0152	1e-38	1.97e-38
BATF2	555.056	0.950606	0.0321026	29.6115	1.06e-192	6.9e-192
BATF3	101.575	-0.512239	0.0297933	-17.1931	2.99e-66	7.6e-66
BATF	361.877	-0.277543	0.038325	-7.24183	4.43e-13	6.33e-13
BAX	2259.91	-0.0815768	0.0169135	-4.82317	1.41e-06	1.8e-06
BAZ1A	2551.64	0.545348	0.0205854	26.492	1.2e-154	6.04e-154
BAZ1B	5092.52	0.0780571	0.0111117	7.02475	2.14e-12	3.04e-12
BAZ2A	5659.08	0.126047	0.0129292	9.74903	1.86e-22	3.04e-22
BAZ2B	1676.27	0.0194556	0.0184176	1.05636	0.290805	0.311671
BBC3	565.908	-0.0481002	0.022739	-2.11531	0.0344033	0.0387206
BBOX1	1064.77	-1.63123	0.0692491	-23.556	1.09e-122	4.37e-122
BBS10	783.9	-0.187078	0.0171848	-10.8863	1.34e-27	2.32e-27
BBS12	318.295	-0.771439	0.0210336	-36.6765	1.73e-294	2.05e-293
BBS1	1841.56	-0.676067	0.0183921	-36.7585	8.51e-296	1.02e-294
BBS2	1899.36	-0.0151672	0.0192904	-0.78626	0.431715	0.456705
BBS4	911.389	-0.789774	0.0167591	-47.1252	0	0
BBS5	470.905	-0.629741	0.0186001	-33.8569	2.88e-251	2.74e-250
BBS7	536.099	0.0385761	0.0133007	2.90031	0.0037279	0.00434487
BBS9	610.067	-0.453456	0.0150042	-30.2219	1.22e-200	8.36e-200
BBX	3138.88	-0.0762292	0.0164385	-4.63723	3.53e-06	4.46e-06
BCAM	15051.3	-1.59696	0.0362767	-44.0217	0	0
BCAN	9844.14	2.57297	0.0798064	32.2401	4.84e-228	3.97e-227
BCAP29	2681.09	-0.257439	0.0152336	-16.8995	4.54e-64	1.13e-63
BCAP31	13743.7	0.0297268	0.01505	1.9752	0.0482453	0.0539714
BCAR1	4161.91	0.352398	0.0201463	17.492	1.65e-68	4.27e-68
BCAR3	1215	-0.0281564	0.0223445	-1.2601	0.207631	0.224778
BCAR4	3.97547	-1.10332	0.0971192	-11.3605	6.58e-30	1.17e-29
BCAS1	1441.09	1.28066	0.0592823	21.6027	1.69e-103	5.86e-103
BCAS2	1541.83	-0.052779	0.0114028	-4.6286	3.68e-06	4.64e-06
BCAS3	1374.74	-0.224232	0.0161763	-13.8617	1.08e-43	2.23e-43
BCAS4	2233.98	-0.137849	0.0263615	-5.2292	1.7e-07	2.21e-07
BCAT1	2606.56	-0.945038	0.0416247	-22.7038	4.11e-114	1.54e-113
BCAT2	1997.94	-0.063215	0.0210484	-3.00332	0.00267053	0.00312665
BCCIP	2461.8	0.0161742	0.0112315	1.44008	0.149845	0.163445
BCDIN3D	394.292	-0.22497	0.0121474	-18.52	1.42e-76	3.96e-76
BCHE	784.729	-0.206657	0.0601674	-3.4347	0.000593211	0.000708049
BCKDHA	2776.03	-0.370283	0.0148346	-24.9608	1.63e-137	7.25e-137
BCKDHB	951.045	-0.155274	0.019635	-7.90805	2.61e-15	3.87e-15
BCKDK	3019.28	-0.438816	0.0129498	-33.886	1.07e-251	1.02e-250
BCL10	1099.57	0.622829	0.015289	40.7369	0	0
BCL11A	643.619	0.655193	0.0418638	15.6506	3.29e-55	7.56e-55
BCL11B	502.061	1.20161	0.0367163	32.727	6.45e-235	5.51e-234
BCL2A1	377.84	-0.541566	0.0411691	-13.1547	1.6e-39	3.17e-39
BCL2L10	40.2675	0.421017	0.0493372	8.53346	1.42e-17	2.17e-17
BCL2L11	1725.81	-0.127434	0.0164006	-7.77007	7.84e-15	1.15e-14
BCL2L12	805.278	0.238783	0.0224532	10.6347	2.05e-26	3.52e-26
BCL2L13	2951.14	-0.0535121	0.0126809	-4.21989	2.44e-05	3.03e-05
BCL2L14	163.898	2.28867	0.0499325	45.8353	0	0
BCL2L15	362.768	2.33928	0.0529594	44.1712	0	0
BCL2L1	7462.02	-0.00851104	0.0158208	-0.537964	0.590602	0.616998
BCL2L2	2468.97	0.0245818	0.0177429	1.38544	0.165918	0.18056
BCL2	1816.2	-1.49713	0.0317945	-47.0877	0	0
BCL3	2864.92	0.322626	0.025371	12.7163	4.8e-37	9.26e-37
BCL6B	615.064	-0.93867	0.0284859	-32.9521	3.94e-238	3.44e-237
BCL6	2849.84	0.147487	0.0221823	6.64884	2.95e-11	4.11e-11
BCL7A	1363.18	0.11333	0.0176904	6.40631	1.49e-10	2.04e-10
BCL7B	2519.59	-0.116962	0.0102437	-11.4179	3.4e-30	6.08e-30
BCL7C	2057.58	-0.308244	0.0184902	-16.6707	2.14e-62	5.26e-62
BCL8	31.4984	-1.10275	0.0596202	-18.4963	2.21e-76	6.13e-76
BCL9L	4406.81	0.333017	0.0172685	19.2846	7.23e-83	2.11e-82
BCL9	2132.33	-0.405167	0.01902	-21.3021	1.08e-100	3.67e-100
BCLAF1	6401.34	0.0520163	0.0119858	4.33984	1.43e-05	1.78e-05
BCMO1	102.135	0.256512	0.0539256	4.75678	1.97e-06	2.5e-06
BCO2	142.734	-1.15328	0.0417473	-27.6253	5.53e-168	3.05e-167
BCORL1	996.681	-0.102947	0.0164662	-6.25203	4.05e-10	5.52e-10
BCORL2	6.98899	-0.790992	0.0853212	-9.27075	1.85e-20	2.94e-20
BCOR	2218.35	-0.108424	0.01607	-6.74697	1.51e-11	2.11e-11
BCR	4882.24	0.467072	0.0165273	28.2607	1.05e-175	6.11e-175
BCS1L	932.332	-0.0941649	0.0122513	-7.68614	1.52e-14	2.22e-14
BCYRN1	1.5563	-2.78601	0.2378	-11.7158	1.06e-31	1.93e-31
BDH1	1917.07	0.0666844	0.0308411	2.1622	0.0306031	0.0345199
BDH2	1859.25	-1.12459	0.0244262	-46.0402	0	0
BDKRB1	110.916	0.770295	0.0472648	16.2974	1.03e-59	2.47e-59
BDKRB2	855.105	0.565514	0.0367886	15.372	2.52e-53	5.7e-53
BDNFOS	147.112	-0.120723	0.028429	-4.24646	2.17e-05	2.69e-05
BDNF	124.986	-0.296232	0.0418608	-7.0766	1.48e-12	2.1e-12
BDP1	1689.07	-0.0415752	0.0177064	-2.34803	0.0188729	0.0214799
BEAN	116.347	-0.370759	0.0406922	-9.1113	8.14e-20	1.29e-19
BECN1	3379.38	0.0971383	0.0100129	9.70133	2.98e-22	4.85e-22
BEGAIN	187.262	-1.1877	0.0465017	-25.541	6.9e-144	3.22e-143
BEND2	0.603156	-0.753909	0.0940061	-8.01979	1.06e-15	1.58e-15
BEND3	460.035	0.269784	0.0225358	11.9714	5.02e-33	9.27e-33
BEND4	176.819	-2.73627	0.0691254	-39.5841	0	0
BEND5	235.186	-0.931867	0.0368657	-25.2773	5.67e-141	2.59e-140
BEND6	191.288	0.433543	0.040378	10.7371	6.81e-27	1.17e-26
BEND7	730.228	-0.436646	0.0329593	-13.2481	4.63e-40	9.21e-40
BEST1	248.069	-0.361009	0.0386572	-9.33871	9.75e-21	1.56e-20
BEST2	20.4416	3.92961	0.0828269	47.4437	0	0
BEST3	119.393	2.32953	0.0739679	31.4938	1.06e-217	8.12e-217
BEST4	57.7479	0.750087	0.0416769	17.9977	2.03e-72	5.44e-72
BET1L	3892.01	-0.284784	0.0103283	-27.5732	2.33e-167	1.28e-166
BET1	1184.95	-0.348834	0.0133763	-26.0785	6.4e-150	3.12e-149
BET3L	3.19216	-0.441126	0.0495908	-8.89533	5.82e-19	9.09e-19
BEX1	1093.64	0.0300191	0.0698321	0.429876	0.667286	0.69302
BEX2	976.953	-0.808045	0.040028	-20.187	1.27e-90	3.96e-90
BEX4	2306.06	-0.727914	0.0305759	-23.8068	2.84e-125	1.16e-124
BEX5	297.276	-1.56767	0.0443663	-35.3348	1.72e-273	1.85e-272
BEYLA	0.0496981	-0.181523	0.47803	-0.379732	0.704144	0.728991
BFAR	3146.04	-0.131586	0.0119129	-11.0456	2.3e-28	4.02e-28
BFSP1	138.887	-0.0243342	0.0287194	-0.847308	0.396824	0.421172
BFSP2	12.4478	-1.79062	0.0578878	-30.9327	4.35e-210	3.16e-209
BGLAP	113.874	-0.848794	0.0234951	-36.1265	8.71e-286	9.95e-285
BGN	22999.8	-0.438077	0.0328318	-13.3431	1.3e-40	2.6e-40
BHLHA15	43.2005	-0.575619	0.0494468	-11.6412	2.54e-31	4.61e-31
BHLHB9	328.769	-0.204985	0.0209209	-9.7981	1.15e-22	1.88e-22
BHLHE22	72.698	-0.43051	0.0409978	-10.5008	8.57e-26	1.46e-25
BHLHE23	0.580361	-1.65284	0.214286	-7.71327	1.23e-14	1.8e-14
BHLHE40	12149.9	-0.00124183	0.0253712	-0.0489464	0.960962	0.966135
BHLHE41	3156.29	-0.960045	0.0370108	-25.9396	2.38e-148	1.15e-147
BHMT2	1633.83	-4.76985	0.0577015	-82.6643	0	0
BHMT	2293.76	-5.23986	0.0864878	-60.585	0	0
BICC1	469.871	-1.30348	0.0467107	-27.9054	2.29e-171	1.29e-170
BICD1	486.283	-0.470895	0.0261762	-17.9894	2.36e-72	6.31e-72
BICD2	2921.84	1.14291	0.0196971	58.0244	0	0
BID	1654.75	0.676152	0.0195216	34.636	7.25e-263	7.37e-262
BIK	422.092	0.626274	0.0434461	14.415	4.17e-47	8.88e-47
BIN1	3218.46	-0.200028	0.0287464	-6.95836	3.44e-12	4.86e-12
BIN2	608.634	-0.925388	0.0338158	-27.3656	7.05e-165	3.83e-164
BIN3	1089.26	-0.23026	0.0163663	-14.0692	5.87e-45	1.22e-44
BIRC2	2720.52	0.156241	0.0158693	9.84545	7.17e-23	1.18e-22
BIRC3	1763.78	0.0103127	0.0376466	0.273935	0.784135	0.806191
BIRC5	1005.25	0.455711	0.0371628	12.2625	1.44e-34	2.7e-34
BIRC6	4352.61	0.15408	0.0155757	9.89236	4.49e-23	7.38e-23
BIRC7	338.956	-3.84615	0.0655345	-58.689	0	0
BIRC8	0.194617	0.196923	0.235301	0.836898	0.40265	0.427022
BIVM	1217.59	-0.260216	0.0206583	-12.5962	2.22e-36	4.24e-36
BLCAP	4666.31	0.42152	0.0151835	27.7617	1.26e-169	7.01e-169
BLID	0.539988	-0.582831	0.108101	-5.39154	6.99e-08	9.14e-08
BLK	96.5089	-0.841213	0.0579111	-14.5259	8.3e-48	1.78e-47
BLMH	1915.32	0.0773197	0.0165979	4.65841	3.19e-06	4.03e-06
BLM	471.36	0.562042	0.0300657	18.6938	5.56e-78	1.56e-77
BLNK	645.523	-0.0660306	0.029848	-2.21223	0.0269506	0.0304707
BLOC1S1	3201.53	-0.505343	0.0185976	-27.1725	1.37e-162	7.34e-162
BLOC1S2	1657.36	0.107946	0.0136322	7.91843	2.41e-15	3.56e-15
BLOC1S3	822.955	0.0763069	0.0121471	6.28191	3.34e-10	4.56e-10
BLVRA	2000.29	-0.458399	0.0197817	-23.1729	8.54e-119	3.34e-118
BLVRB	3285.49	-0.304113	0.0225996	-13.4566	2.82e-41	5.67e-41
BLZF1	1156.31	0.114803	0.0145548	7.88767	3.08e-15	4.55e-15
BMF	1545.21	-0.845911	0.0243291	-34.7695	7.03e-265	7.25e-264
BMI1	3120.67	-0.284181	0.0164858	-17.2379	1.38e-66	3.51e-66
BMP10	0.925938	-1.87126	0.163909	-11.4164	3.46e-30	6.18e-30
BMP15	0.241259	-0.266193	0.125107	-2.12773	0.0333595	0.037577
BMP1	2611.3	0.0527279	0.0226563	2.32729	0.0199497	0.0226802
BMP2K	740.608	0.13618	0.0222669	6.1158	9.61e-10	1.3e-09
BMP2	919.048	1.35408	0.0390623	34.6645	2.7e-263	2.75e-262
BMP3	272.69	0.496057	0.071877	6.90147	5.15e-12	7.24e-12
BMP4	855.015	0.96428	0.0381239	25.2933	3.78e-141	1.73e-140
BMP5	69.4592	-0.863907	0.0755288	-11.4381	2.7e-30	4.82e-30
BMP6	319.737	-0.744011	0.032877	-22.6301	2.19e-113	8.17e-113
BMP7	2123.52	0.606567	0.054214	11.1884	4.65e-29	8.2e-29
BMP8A	741.185	-0.481239	0.0366124	-13.1442	1.84e-39	3.64e-39
BMP8B	310.096	0.14223	0.0345247	4.11966	3.79e-05	4.67e-05
BMPER	145.501	-0.220724	0.0496037	-4.44974	8.6e-06	1.08e-05
BMPR1A	1195.33	-0.0869749	0.0175975	-4.94247	7.71e-07	9.89e-07
BMPR1B	1692.56	-2.34929	0.0582133	-40.3566	0	0
BMPR2	4814.61	-0.0313014	0.0173665	-1.8024	0.0714825	0.0793865
BMS1P4	59.6785	-0.0705511	0.0237202	-2.9743	0.00293656	0.00343436
BMS1P5	200.379	-0.497495	0.0278934	-17.8356	3.74e-71	9.9e-71
BMS1	2699.89	0.259508	0.00979236	26.5011	9.41e-155	4.75e-154
BMX	66.0926	-0.650828	0.0459179	-14.1737	1.33e-45	2.79e-45
BNC1	705.361	2.61658	0.0728877	35.8988	3.19e-282	3.59e-281
BNC2	713.464	-1.28559	0.037303	-34.4634	2.83e-260	2.84e-259
BNIP1	461.711	-0.249665	0.0126614	-19.7187	1.49e-86	4.49e-86
BNIP2	1679.32	0.029552	0.0141094	2.09448	0.0362171	0.0407349
BNIP3L	5365.28	-0.265279	0.0182732	-14.5174	9.4e-48	2.02e-47
BNIP3	3438.7	-0.884823	0.028584	-30.9552	2.16e-210	1.58e-209
BNIPL	470.239	0.243225	0.0532533	4.56733	4.94e-06	6.22e-06
BOC	1372.94	-0.720931	0.034689	-20.7827	6.21e-96	2.02e-95
BOD1L	2549.54	0.0205811	0.0172399	1.19381	0.232553	0.250811
BOD1	1909.39	-0.196366	0.0124024	-15.8329	1.85e-56	4.29e-56
BOK	2425.62	-0.364257	0.0274907	-13.2502	4.5e-40	8.95e-40
BOLA1	641.678	-0.483634	0.017365	-27.8512	1.04e-170	5.85e-170
BOLA2	3174.45	0.187469	0.0196143	9.55778	1.2e-21	1.94e-21
BOLA3	693.215	0.0105299	0.0161149	0.653425	0.513482	0.539867
BOLL	2.26121	0.588815	0.0722317	8.15175	3.59e-16	5.38e-16
BOP1	1295.61	0.524445	0.0277416	18.9047	1.04e-79	2.97e-79
BPESC1	0.547818	0.353413	0.118317	2.98701	0.00281718	0.00329607
BPGM	1359.96	0.337667	0.0197629	17.0859	1.89e-65	4.77e-65
BPHL	1088.18	-0.644356	0.0219337	-29.3774	1.07e-189	6.75e-189
BPIL1	197.129	-0.453194	0.111595	-4.06104	4.89e-05	6.01e-05
BPIL2	11.5508	3.63989	0.120752	30.1435	1.31e-199	8.89e-199
BPIL3	0.678807	-0.986353	0.23533	-4.19136	2.77e-05	3.43e-05
BPI	22.1276	-2.19726	0.0643445	-34.1484	1.41e-255	1.39e-254
BPNT1	1627.94	0.124788	0.0136325	9.15373	5.5e-20	8.7e-20
BPTF	3916.61	0.000156522	0.0165254	0.00947156	0.992443	0.993077
BPY2	0.265525	-0.886933	0.271775	-3.26348	0.00110055	0.00130374
BRAF	374.858	0.0232812	0.0169989	1.36957	0.170821	0.185767
BRAP	1305.84	0.0117357	0.00808846	1.45092	0.146803	0.160187
BRCA1	842.677	0.646578	0.0240583	26.8754	4.26e-159	2.22e-158
BRCA2	351.732	0.919461	0.0319933	28.7391	1.24e-181	7.49e-181
BRCC3	1187.13	0.389546	0.0150706	25.8481	2.56e-147	1.22e-146
BRD1	2013.74	0.215971	0.011785	18.326	5.14e-75	1.41e-74
BRD2	11369.3	-0.0489431	0.00965562	-5.06887	4e-07	5.16e-07
BRD3	2332.73	0.108087	0.0142681	7.57542	3.58e-14	5.21e-14
BRD4	4453.43	0.206687	0.0136185	15.177	5.02e-52	1.12e-51
BRD7P3	3.96124	-0.490727	0.0540327	-9.08204	1.07e-19	1.68e-19
BRD7	2467.59	0.157352	0.0102464	15.3568	3.19e-53	7.2e-53
BRD8	2282.35	-0.222647	0.0116597	-19.0954	2.76e-81	7.93e-81
BRD9	1864.81	0.116477	0.012056	9.66133	4.4e-22	7.15e-22
BRDT	37.871	-0.505335	0.134405	-3.75979	0.000170055	0.00020608
BREA2	11.0919	-0.0192099	0.0266414	-0.721056	0.470875	0.496635
BRE	1511.76	-0.273051	0.0123047	-22.1907	4.22e-109	1.53e-108
BRF1	1728	-0.174462	0.0129811	-13.4397	3.54e-41	7.11e-41
BRF2	842.687	-0.136574	0.0159009	-8.58912	8.76e-18	1.34e-17
BRI3BP	349.679	1.06655	0.0222902	47.8484	0	0
BRI3	4187.67	-0.426884	0.0176647	-24.1659	5.08e-129	2.13e-128
BRIP1	242.484	0.677841	0.0338383	20.0318	2.91e-89	8.94e-89
BRIX1	1675.41	0.445908	0.0153673	29.0167	4.06e-185	2.5e-184
BRMS1L	493.964	0.268792	0.017074	15.7427	7.7e-56	1.78e-55
BRMS1	2449.42	0.131914	0.0162864	8.09966	5.51e-16	8.24e-16
BRP44L	1629.48	-0.44914	0.0227694	-19.7256	1.3e-86	3.91e-86
BRP44	3256.37	-0.684714	0.0232219	-29.4857	4.39e-191	2.81e-190
BRPF1	1277.47	-0.0269271	0.0115449	-2.33238	0.0196808	0.0223795
BRPF3	2560.84	-0.102344	0.015887	-6.44202	1.18e-10	1.62e-10
BRS3	1.71069	-0.946641	0.0978808	-9.67136	3.99e-22	6.49e-22
BRSK1	468.144	-0.12238	0.0434482	-2.81669	0.0048521	0.00563771
BRSK2	231.433	1.02249	0.0566851	18.038	9.8e-73	2.63e-72
BRWD1	2701.11	-0.142961	0.014927	-9.57732	9.96e-22	1.61e-21
BRWD3	511.328	0.474207	0.0233861	20.2773	2.04e-91	6.39e-91
BSCL2	5150.61	-0.965105	0.0207975	-46.4049	0	0
BSDC1	4356.25	-0.15401	0.00981471	-15.6918	1.72e-55	3.97e-55
BSG	34624.2	-0.331456	0.0182168	-18.195	5.65e-74	1.53e-73
BSND	35.3156	-4.93992	0.107896	-45.7843	0	0
BSN	384.988	0.622839	0.046195	13.4828	1.97e-41	3.98e-41
BSPH1	0.0574875	-0.289917	0.562731	-0.515197	0.606415	0.632902
BSPRY	1058.8	-0.0832221	0.0393963	-2.11244	0.034649	0.0389928
BST1	252.298	-0.639171	0.0317081	-20.158	2.29e-90	7.11e-90
BST2	7254.48	-0.369288	0.0337579	-10.9393	7.48e-28	1.3e-27
BSX	0.240378	-0.34054	0.280896	-1.21233	0.225385	0.243273
BTAF1	1783.79	0.0885576	0.0176234	5.025	5.03e-07	6.47e-07
BTBD10	1343.3	0.474472	0.0118932	39.8945	0	0
BTBD11	616.009	0.756478	0.0409217	18.486	2.68e-76	7.41e-76
BTBD12	621.574	0.0963289	0.0144576	6.66288	2.69e-11	3.74e-11
BTBD16	58.4999	1.31234	0.0662049	19.8224	1.91e-87	5.78e-87
BTBD17	92.3609	2.48373	0.117982	21.0518	2.2e-98	7.31e-98
BTBD18	11.4106	-0.698607	0.0497188	-14.0512	7.58e-45	1.58e-44
BTBD19	62.9205	-0.714198	0.0302681	-23.5957	4.26e-123	1.72e-122
BTBD1	3216.63	0.0956298	0.0115801	8.25813	1.48e-16	2.23e-16
BTBD2	5283.34	0.0239833	0.0136561	1.75623	0.0790497	0.0875897
BTBD3	2258.47	0.0297784	0.0197012	1.5115	0.130661	0.14301
BTBD6	2676.23	-0.0420265	0.0144228	-2.91389	0.00356951	0.00416337
BTBD7	1860.8	0.0707061	0.0140202	5.04317	4.58e-07	5.89e-07
BTBD8	16.4592	0.107437	0.0339061	3.16867	0.00153139	0.00180468
BTBD9	1297.75	-0.307115	0.0161785	-18.9829	2.36e-80	6.74e-80
BTC	63.7316	0.0972319	0.0421548	2.30654	0.0210803	0.023936
BTD	1036.15	-0.855436	0.0199875	-42.7985	0	0
BTF3L1	0.302839	0.118956	0.0722988	1.64533	0.0999008	0.110064
BTF3L4	2069.93	-0.16362	0.0127192	-12.864	7.18e-38	1.4e-37
BTF3	17734.5	-0.0700023	0.0127017	-5.51125	3.56e-08	4.69e-08
BTG1	7961.74	-0.119678	0.0177616	-6.73802	1.61e-11	2.25e-11
BTG2	8690.41	-0.334181	0.027817	-12.0135	3.02e-33	5.59e-33
BTG3	1596.27	0.0448956	0.0216928	2.06961	0.0384888	0.0432256
BTG4	1.47043	0.466116	0.0826671	5.63848	1.72e-08	2.27e-08
BTK	456.672	-1.09345	0.0353173	-30.9607	1.82e-210	1.33e-209
BTLA	55.1626	-0.88513	0.041658	-21.2475	3.47e-100	1.17e-99
BTN1A1	7.69452	0.788598	0.0513096	15.3694	2.63e-53	5.93e-53
BTN2A1	1299.62	-0.195156	0.0130395	-14.9665	1.21e-50	2.68e-50
BTN2A2	772.788	-0.732827	0.0191583	-38.2512	0	0
BTN2A3	57.7093	-0.0869822	0.0212581	-4.09172	4.28e-05	5.27e-05
BTN3A1	1873.47	-0.223232	0.0193711	-11.5239	9.99e-31	1.8e-30
BTN3A2	2859.61	-0.309838	0.0213577	-14.5071	1.09e-47	2.34e-47
BTN3A3	1342.23	-0.276444	0.0204748	-13.5017	1.53e-41	3.09e-41
BTNL2	0.923184	-0.498681	0.0703939	-7.08415	1.4e-12	1.99e-12
BTNL3	73.4853	3.54353	0.0943812	37.5449	0	2.21e-307
BTNL8	118.474	2.65614	0.0678607	39.1411	0	0
BTNL9	558.177	-1.11191	0.0406062	-27.3827	4.41e-165	2.39e-164
BTRC	1431.04	-0.116736	0.0149461	-7.81044	5.7e-15	8.4e-15
BUB1B	880.514	0.704586	0.0327431	21.5186	1.04e-102	3.58e-102
BUB1	1066.92	0.721148	0.0335526	21.4931	1.81e-102	6.21e-102
BUB3	4358.4	0.227605	0.0129431	17.585	3.21e-69	8.37e-69
BUD13	912.79	0.110601	0.00946468	11.6857	1.51e-31	2.74e-31
BUD31	3194.91	-0.117321	0.0141592	-8.28588	1.17e-16	1.77e-16
BVES	297.499	-0.187309	0.0373067	-5.0208	5.15e-07	6.62e-07
BYSL	1226.94	0.193659	0.01729	11.2007	4.05e-29	7.15e-29
BZRAP1	1207.37	-0.376269	0.0358541	-10.4945	9.16e-26	1.56e-25
BZW1	8585.97	0.156385	0.0137196	11.3987	4.25e-30	7.58e-30
BZW2	3671.16	0.544442	0.0182225	29.8775	3.86e-196	2.56e-195
C10orf105	61.0154	-0.61949	0.0436757	-14.1839	1.15e-45	2.42e-45
C10orf107	63.1258	-1.59078	0.0535314	-29.7167	4.67e-194	3.05e-193
C10orf108	108.428	0.409991	0.0546839	7.49748	6.51e-14	9.43e-14
C10orf10	4896.09	-1.04529	0.0333215	-31.3697	5.24e-216	3.97e-215
C10orf110	55.2008	-0.691208	0.0357976	-19.3088	4.53e-83	1.33e-82
C10orf111	14.833	-0.273185	0.0247429	-11.041	2.42e-28	4.24e-28
C10orf113	0.262282	0.225136	0.0975402	2.30814	0.0209916	0.023838
C10orf114	193.782	-1.36368	0.0391684	-34.8158	1.4e-265	1.45e-264
C10orf116	4245.35	-0.177393	0.044798	-3.95985	7.5e-05	9.18e-05
C10orf118	1056.67	0.292494	0.0240605	12.1566	5.29e-34	9.86e-34
C10orf119	3173.87	0.349011	0.010971	31.8121	4.4e-222	3.49e-221
C10orf11	208.123	-1.63747	0.029283	-55.9189	0	0
C10orf120	0.259935	0.949463	0.148551	6.39149	1.64e-10	2.25e-10
C10orf122	0.699256	-1.44522	0.138519	-10.4334	1.75e-25	2.96e-25
C10orf125	569.915	-0.772828	0.0349097	-22.1379	1.37e-108	4.92e-108
C10orf128	40.453	-0.576559	0.0345712	-16.6774	1.91e-62	4.7e-62
C10orf129	5.23266	0.244353	0.118489	2.06225	0.039184	0.0439942
C10orf12	273.696	0.655846	0.0228694	28.6779	7.19e-181	4.33e-180
C10orf131	2.51625	-0.574254	0.0395577	-14.5169	9.48e-48	2.03e-47
C10orf137	772.828	-0.149791	0.0146138	-10.2499	1.18e-24	1.98e-24
C10orf140	93.6358	-1.51458	0.037208	-40.7059	0	0
C10orf18	3030.65	0.185565	0.0156736	11.8393	2.44e-32	4.48e-32
C10orf25	150.705	-0.493423	0.02296	-21.4906	1.91e-102	6.54e-102
C10orf26	3688.17	-0.38957	0.0131681	-29.5844	2.37e-192	1.53e-191
C10orf27	40.1377	-4.28523	0.138086	-31.033	1.93e-211	1.43e-210
C10orf28	749.558	0.0136436	0.0125738	1.08508	0.277887	0.298218
C10orf2	856.462	0.400231	0.0152119	26.3104	1.46e-152	7.24e-152
C10orf32	1428.71	-0.741699	0.0192982	-38.4336	0	0
C10orf35	407.377	-0.306649	0.02423	-12.6557	1.04e-36	2e-36
C10orf40	0.175872	-0.0388918	0.181485	-0.214297	0.830315	0.848912
C10orf41	216.474	-0.597564	0.0294418	-20.2965	1.38e-91	4.33e-91
C10orf46	2821.08	0.129051	0.0116145	11.1112	1.11e-28	1.94e-28
C10orf47	699.643	-0.049684	0.0307433	-1.61609	0.106074	0.11667
C10orf4	768.594	-0.223664	0.0146564	-15.2605	1.4e-52	3.15e-52
C10orf50	2.49237	-1.54633	0.0640119	-24.1569	6.32e-129	2.65e-128
C10orf53	0.572156	-0.460067	0.106734	-4.31039	1.63e-05	2.03e-05
C10orf54	2850.37	0.0625975	0.0256601	2.43949	0.0147082	0.0168057
C10orf55	43.3524	0.918473	0.0375766	24.4427	6.02e-132	2.58e-131
C10orf57	1837.61	-0.310026	0.0190755	-16.2526	2.14e-59	5.13e-59
C10orf58	4661.09	0.0360591	0.0228354	1.57909	0.114316	0.125458
C10orf62	2.69168	-0.830305	0.058458	-14.2034	8.72e-46	1.83e-45
C10orf67	17.6977	-0.639048	0.0522183	-12.238	1.95e-34	3.65e-34
C10orf68	14.9816	-1.01431	0.0312066	-32.5031	9.64e-232	8.06e-231
C10orf71	7.7805	0.973862	0.1328	7.33328	2.25e-13	3.23e-13
C10orf72	1325.54	-1.29379	0.0346939	-37.2915	2.26e-304	2.87e-303
C10orf75	319.15	-0.109608	0.0260413	-4.20901	2.56e-05	3.17e-05
C10orf76	1459.24	0.0389011	0.00895393	4.34458	1.4e-05	1.74e-05
C10orf78	326.436	0.298431	0.0149119	20.0129	4.26e-89	1.3e-88
C10orf79	144.377	-1.9094	0.0421989	-45.2476	0	0
C10orf81	899.697	0.179448	0.0642641	2.79235	0.00523274	0.00607477
C10orf82	67.5306	-1.56453	0.0646645	-24.1945	2.54e-129	1.07e-128
C10orf84	1264.77	-0.167546	0.0110462	-15.1678	5.78e-52	1.29e-51
C10orf88	412.362	-0.109086	0.0103779	-10.5114	7.66e-26	1.3e-25
C10orf90	90.0177	-1.3668	0.0806097	-16.9558	1.74e-64	4.37e-64
C10orf91	13.8577	1.2226	0.051948	23.5352	1.78e-122	7.14e-122
C10orf93	25.7184	-1.82517	0.0509616	-35.8145	6.56e-281	7.34e-280
C10orf95	70.1793	-0.289677	0.0391429	-7.40051	1.36e-13	1.96e-13
C10orf96	1.00902	-2.8097	0.292502	-9.60576	7.56e-22	1.23e-21
C10orf99	842.001	3.03167	0.106636	28.43	8.61e-178	5.08e-177
C11orf10	3186.61	-0.234619	0.013856	-16.9326	2.59e-64	6.47e-64
C11orf16	22.4315	-1.59088	0.0716708	-22.1971	3.66e-109	1.33e-108
C11orf17	799.868	0.0512921	0.0128917	3.9787	6.93e-05	8.49e-05
C11orf1	710.622	-0.226212	0.0175684	-12.876	6.14e-38	1.2e-37
C11orf20	14.2102	0.813581	0.0486379	16.7273	8.29e-63	2.04e-62
C11orf21	73.3024	-2.10346	0.0467678	-44.9768	0	0
C11orf24	2251.54	-0.0688472	0.0180798	-3.80796	0.000140119	0.00017036
C11orf2	5360.06	0.0284579	0.0156187	1.82204	0.0684482	0.0760872
C11orf30	855.264	0.0447521	0.0174495	2.56467	0.0103275	0.0118749
C11orf31	2677.17	-0.321794	0.0150203	-21.424	7.99e-102	2.72e-101
C11orf34	1.6736	-0.758075	0.0680841	-11.1344	8.53e-29	1.5e-28
C11orf35	134.455	-0.493128	0.0283607	-17.3877	1.02e-67	2.63e-67
C11orf36	0.661453	-0.499315	0.123713	-4.03607	5.44e-05	6.68e-05
C11orf40	0.0131592	-0.144089	0.974901	-0.147799	0.882502	0.8957
C11orf41	613.407	1.00496	0.049544	20.2841	1.78e-91	5.56e-91
C11orf42	2.59398	0.717053	0.0389432	18.4128	1.04e-75	2.86e-75
C11orf45	125.925	0.263529	0.0258695	10.1868	2.27e-24	3.79e-24
C11orf46	1117.32	-0.403588	0.0118753	-33.9854	3.66e-253	3.53e-252
C11orf48	1621.9	-0.121166	0.0156776	-7.72863	1.09e-14	1.6e-14
C11orf49	1448.09	-0.0940972	0.0178771	-5.26355	1.41e-07	1.84e-07
C11orf51	1300.97	-0.165457	0.0166401	-9.94331	2.7e-23	4.44e-23
C11orf52	538.889	-1.39051	0.0367398	-37.8476	0	0
C11orf53	42.4771	1.51166	0.0749519	20.1684	1.86e-90	5.76e-90
C11orf54	1962.64	-1.07768	0.0276652	-38.9543	0	0
C11orf57	1570.22	-0.0418214	0.0106411	-3.93018	8.49e-05	0.000103753
C11orf58	6374.59	-0.163732	0.00989431	-16.5481	1.65e-61	4.03e-61
C11orf59	4634.08	-0.129944	0.0119084	-10.9119	1.01e-27	1.76e-27
C11orf61	445.937	-0.251004	0.0169723	-14.7891	1.72e-49	3.76e-49
C11orf63	206.741	-0.722668	0.0291171	-24.8194	5.54e-136	2.44e-135
C11orf64	0.0452827	-0.235649	0.617234	-0.381783	0.702623	0.727641
C11orf65	16.9775	-0.443195	0.024925	-17.7812	9.89e-71	2.61e-70
C11orf66	77.5178	-1.21422	0.0343543	-35.3441	1.23e-273	1.33e-272
C11orf67	654.125	-0.984026	0.0211443	-46.5386	0	0
C11orf68	2052.56	-0.266586	0.0125067	-21.3155	8.16e-101	2.76e-100
C11orf70	99.594	-0.702537	0.0409618	-17.151	6.17e-66	1.56e-65
C11orf71	612.697	-0.534901	0.0184771	-28.9494	2.85e-184	1.75e-183
C11orf73	1066.09	0.0478729	0.0127356	3.75898	0.000170609	0.000206727
C11orf74	422.202	-0.736367	0.0170874	-43.0941	0	0
C11orf75	894.66	-0.605143	0.0250194	-24.187	3.05e-129	1.28e-128
C11orf80	678.476	-0.00073451	0.0214086	-0.0343092	0.972631	0.974977
C11orf82	343.999	0.928502	0.0302686	30.6754	1.21e-206	8.59e-206
C11orf83	1121.56	-0.254073	0.0217009	-11.7079	1.16e-31	2.11e-31
C11orf84	1172.84	-0.000389803	0.0170693	-0.0228366	0.981781	0.983375
C11orf85	8.34402	-0.957181	0.0772104	-12.397	2.71e-35	5.12e-35
C11orf86	46.5268	1.77668	0.0863014	20.5869	3.59e-94	1.15e-93
C11orf87	53.8694	1.04693	0.0828046	12.6434	1.22e-36	2.34e-36
C11orf88	33.619	-1.59489	0.0661	-24.1285	1.26e-128	5.25e-128
C11orf90	5.03218	1.45604	0.0489623	29.738	2.48e-194	1.62e-193
C11orf92	663.521	-0.0646894	0.0503819	-1.28398	0.199148	0.215846
C11orf93	190.966	0.691139	0.0402843	17.1565	5.62e-66	1.42e-65
C11orf94	0.277968	-0.304411	0.093645	-3.25069	0.00115125	0.00136277
C11orf95	1276.83	-0.276226	0.0189213	-14.5986	2.87e-48	6.18e-48
C11orf9	2108.86	0.564379	0.048367	11.6687	1.84e-31	3.34e-31
C12orf10	2002.1	-0.431946	0.0134641	-32.0814	8.02e-226	6.49e-225
C12orf11	1350.18	0.31837	0.0155028	20.5363	1.02e-93	3.25e-93
C12orf12	0.226622	-0.236681	0.201067	-1.17712	0.239146	0.257743
C12orf23	2785.13	-0.533455	0.0152776	-34.9176	4.03e-267	4.21e-266
C12orf24	292.633	-0.161317	0.0249399	-6.46821	9.92e-11	1.37e-10
C12orf26	206.435	-0.433572	0.0151926	-28.5383	3.92e-179	2.33e-178
C12orf27	94.8791	1.36061	0.0924784	14.7127	5.34e-49	1.16e-48
C12orf29	910.23	0.202359	0.0147267	13.741	5.77e-43	1.18e-42
C12orf32	1545.28	0.108577	0.0140634	7.72056	1.16e-14	1.7e-14
C12orf34	667.156	0.452081	0.0373404	12.107	9.7e-34	1.8e-33
C12orf35	2845.76	-0.188893	0.0240449	-7.85584	3.97e-15	5.87e-15
C12orf36	203.166	2.94926	0.0891122	33.096	3.39e-240	3e-239
C12orf39	49.5956	-2.3975	0.0835928	-28.6807	6.63e-181	4e-180
C12orf40	1.7517	-0.947248	0.125613	-7.54101	4.66e-14	6.78e-14
C12orf41	1203.19	0.0580957	0.0107143	5.42228	5.88e-08	7.71e-08
C12orf42	5.02808	-0.381862	0.0502904	-7.59315	3.12e-14	4.55e-14
C12orf43	577.706	-0.00986	0.00893817	-1.10313	0.269969	0.289904
C12orf44	2370.11	-0.186377	0.0146238	-12.7448	3.33e-37	6.44e-37
C12orf45	451.667	-0.148147	0.0171622	-8.63219	6.02e-18	9.26e-18
C12orf47	770.969	0.124426	0.0126415	9.84266	7.37e-23	1.21e-22
C12orf48	363.824	0.833188	0.0272279	30.6006	1.2e-205	8.49e-205
C12orf49	1583.37	-0.136174	0.0208842	-6.52042	7.01e-11	9.68e-11
C12orf4	841.288	0.0482559	0.0126739	3.8075	0.00014038	0.000170667
C12orf50	1.40442	-0.881315	0.0656287	-13.4288	4.1e-41	8.24e-41
C12orf51	2925.03	-0.0457255	0.017818	-2.56625	0.0102806	0.0118217
C12orf52	1207.53	-0.218587	0.012208	-17.9052	1.07e-71	2.86e-71
C12orf53	400.745	0.932954	0.056672	16.4624	6.84e-61	1.66e-60
C12orf54	14.9121	2.00274	0.0745075	26.8797	3.79e-159	1.98e-158
C12orf56	55.1376	0.897189	0.0702728	12.7672	2.5e-37	4.84e-37
C12orf57	4036.27	-0.724976	0.019285	-37.5927	0	3.69e-308
C12orf59	175.188	-1.62651	0.0548687	-29.6437	4.09e-193	2.66e-192
C12orf5	858.753	0.324058	0.0171479	18.8978	1.19e-79	3.37e-79
C12orf60	63.694	-0.884725	0.0230673	-38.3542	0	0
C12orf61	30.1853	-0.592888	0.0207178	-28.6173	4.09e-180	2.46e-179
C12orf62	1638.84	-0.458545	0.015504	-29.5759	3.05e-192	1.97e-191
C12orf63	13.7417	-1.03445	0.047439	-21.8059	2.04e-105	7.17e-105
C12orf65	832.804	-0.202421	0.0140472	-14.41	4.48e-47	9.54e-47
C12orf66	282.283	0.249338	0.0164369	15.1695	5.63e-52	1.26e-51
C12orf68	183.686	-0.467242	0.0441144	-10.5916	3.26e-26	5.56e-26
C12orf69	44.1402	-2.75899	0.0440042	-62.6983	0	0
C12orf70	8.81078	1.23685	0.0450619	27.4477	7.39e-166	4.03e-165
C12orf71	2.1163	-0.198193	0.0454219	-4.36338	1.28e-05	1.6e-05
C12orf72	125.123	-0.874749	0.017086	-51.1967	0	0
C12orf73	332.356	-0.311429	0.0135019	-23.0656	1.03e-117	3.97e-117
C12orf74	7.23874	0.443872	0.0564828	7.85854	3.89e-15	5.74e-15
C12orf75	1708.32	0.414047	0.0352995	11.7295	8.99e-32	1.64e-31
C12orf76	474.274	-0.109451	0.0221991	-4.9304	8.21e-07	1.05e-06
C12orf77	1.59428	-0.729645	0.117033	-6.23453	4.53e-10	6.17e-10
C13orf15	1649.27	-0.241329	0.0315153	-7.65754	1.9e-14	2.77e-14
C13orf16	7.92186	0.0677231	0.0454226	1.49096	0.135973	0.148656
C13orf18	527.427	1.60764	0.039683	40.5119	0	0
C13orf1	721.68	0.264041	0.0149	17.7208	2.9e-70	7.61e-70
C13orf23	2340.27	0.746679	0.0167063	44.6945	0	0
C13orf26	5.42026	-1.09872	0.107371	-10.233	1.41e-24	2.36e-24
C13orf27	453.869	-0.129337	0.0205137	-6.30489	2.88e-10	3.94e-10
C13orf28	0.0198061	-0.223829	0.91121	-0.24564	0.805961	0.826753
C13orf29	219.501	0.0509852	0.0311242	1.63812	0.101396	0.111658
C13orf30	64.9732	-2.03666	0.0901998	-22.5794	6.91e-113	2.57e-112
C13orf31	514.784	0.295977	0.0193777	15.2741	1.14e-52	2.56e-52
C13orf33	447.796	-0.695446	0.044325	-15.6897	1.78e-55	4.1e-55
C13orf34	421.833	0.962549	0.0212394	45.3191	0	0
C13orf35	1.38339	-1.43181	0.0763195	-18.7607	1.58e-78	4.46e-78
C13orf36	90.4677	-2.31646	0.0821797	-28.1878	8.26e-175	4.78e-174
C13orf37	1054.85	0.457198	0.0161611	28.29	4.58e-176	2.67e-175
C13orf38	26.5265	-0.57603	0.0454224	-12.6816	7.48e-37	1.44e-36
C13orf39	1.54732	-1.02735	0.0958399	-10.7194	8.25e-27	1.42e-26
C14orf101	971.494	-0.0602945	0.0129391	-4.65988	3.16e-06	4e-06
C14orf102	621.79	-0.0892873	0.0113812	-7.84516	4.32e-15	6.38e-15
C14orf104	662.827	0.0946077	0.0124666	7.5889	3.23e-14	4.7e-14
C14orf105	368.834	-3.11144	0.112579	-27.6378	3.91e-168	2.16e-167
C14orf106	1025.87	0.174416	0.0219464	7.94735	1.91e-15	2.83e-15
C14orf109	761.126	-0.336857	0.0138192	-24.376	3.07e-131	1.31e-130
C14orf115	25.4124	-1.44775	0.109878	-13.176	1.21e-39	2.39e-39
C14orf118	447.273	0.0980042	0.0181223	5.40792	6.38e-08	8.35e-08
C14orf119	2283.57	0.0488759	0.0116184	4.20676	2.59e-05	3.21e-05
C14orf126	682.22	0.328694	0.0140297	23.4285	2.19e-121	8.71e-121
C14orf128	195.501	0.110147	0.0219497	5.01814	5.22e-07	6.71e-07
C14orf129	1358.54	0.849503	0.0176253	48.1979	0	0
C14orf132	1828.34	0.379091	0.0439224	8.63093	6.09e-18	9.36e-18
C14orf135	1629.12	-0.361062	0.0162651	-22.1985	3.55e-109	1.29e-108
C14orf138	304.513	0.0382434	0.0140444	2.72303	0.00646852	0.00748892
C14orf139	258.69	-1.0991	0.031787	-34.5772	5.57e-262	5.61e-261
C14orf142	525.263	-0.255619	0.0134967	-18.9393	5.41e-80	1.54e-79
C14orf143	162.222	0.12243	0.0149743	8.176	2.93e-16	4.4e-16
C14orf145	240.112	-0.0799436	0.0221559	-3.60823	0.000308289	0.000370818
C14orf147	3261.45	0.106845	0.0193389	5.52486	3.3e-08	4.34e-08
C14orf148	15.9841	-0.647403	0.0246048	-26.3121	1.4e-152	6.94e-152
C14orf149	253.893	-0.162078	0.0195429	-8.29344	1.1e-16	1.66e-16
C14orf153	1117	-0.240704	0.013508	-17.8193	5e-71	1.32e-70
C14orf156	1549.53	-0.177028	0.0173695	-10.1918	2.16e-24	3.6e-24
C14orf159	2077.9	-0.433287	0.019197	-22.5705	8.44e-113	3.14e-112
C14orf162	14.0932	0.581115	0.0665648	8.73007	2.55e-18	3.94e-18
C14orf165	0.0919272	-0.160892	0.186102	-0.864537	0.387293	0.411465
C14orf166B	0.833242	0.0738445	0.0713636	1.03476	0.300779	0.322056
C14orf166	4924.52	-0.124474	0.0114243	-10.8956	1.21e-27	2.1e-27
C14orf167	1197.31	-0.236232	0.0171189	-13.7995	2.57e-43	5.27e-43
C14orf169	650.141	-0.0851164	0.0151015	-5.63627	1.74e-08	2.3e-08
C14orf174	70.3395	-1.09285	0.0291475	-37.4939	1.16e-307	1.5e-306
C14orf176	81.5332	1.52498	0.0342791	44.4873	0	0
C14orf177	0.0877922	-0.0568603	0.29955	-0.189819	0.849451	0.866388
C14orf178	2.29173	-0.120679	0.0387664	-3.11297	0.00185216	0.00217928
C14orf179	732.994	-0.488884	0.0157992	-30.9436	3.1e-210	2.26e-209
C14orf180	28.311	-3.24301	0.0835497	-38.8153	0	0
C14orf181	120.009	-0.455735	0.0264217	-17.2485	1.15e-66	2.93e-66
C14orf182	14.684	0.413354	0.032487	12.7237	4.37e-37	8.43e-37
C14orf183	0.479701	-0.137312	0.0782758	-1.7542	0.079396	0.0879638
C14orf184	7.52774	0.814098	0.0564549	14.4203	3.86e-47	8.22e-47
C14orf19	25.5802	0.80845	0.0369381	21.8866	3.49e-106	1.23e-105
C14orf1	2550.34	-0.136333	0.0156259	-8.72482	2.67e-18	4.12e-18
C14orf21	597.493	0.329836	0.0143754	22.9445	1.67e-116	6.4e-116
C14orf23	19.4703	-0.136774	0.137558	-0.994297	0.320078	0.342018
C14orf28	198.861	-0.296789	0.0148373	-20.003	5.19e-89	1.59e-88
C14orf2	2785.67	-0.131938	0.0159217	-8.28671	1.16e-16	1.76e-16
C14orf33	115.338	0.249643	0.0186411	13.3921	6.73e-41	1.35e-40
C14orf34	48.5199	0.0819559	0.0799119	1.02558	0.30509	0.326517
C14orf37	240.457	-0.073637	0.0324	-2.27275	0.0230415	0.0261207
C14orf39	13.4137	-1.21631	0.0794396	-15.3111	6.45e-53	1.45e-52
C14orf43	2424.91	0.0760222	0.0162102	4.68976	2.74e-06	3.46e-06
C14orf45	343.25	-1.1903	0.0227775	-52.2578	0	0
C14orf48	0.353925	-0.23354	0.109302	-2.13666	0.0326257	0.0367605
C14orf49	124.617	-0.473287	0.0343753	-13.7682	3.96e-43	8.1e-43
C14orf4	3123.58	-0.356917	0.0178689	-19.9742	9.23e-89	2.82e-88
C14orf50	52.9969	0.519145	0.0413638	12.5507	3.94e-36	7.52e-36
C14orf53	3.70226	0.0360815	0.137226	0.262934	0.792601	0.814156
C14orf64	69.0875	-0.510861	0.0426551	-11.9765	4.72e-33	8.72e-33
C14orf68	284.431	-6.60439	0.0889585	-74.2413	0	0
C14orf70	0.851963	-1.38521	0.164701	-8.41044	4.08e-17	6.2e-17
C14orf72	18.2155	0.708543	0.041945	16.8922	5.14e-64	1.28e-63
C14orf73	190.732	-0.663647	0.0547418	-12.1232	7.96e-34	1.48e-33
C14orf79	588.523	-0.670559	0.0180715	-37.1059	2.25e-301	2.81e-300
C14orf80	621.028	0.146648	0.0238665	6.14454	8.02e-10	1.09e-09
C14orf86	6.87348	-1.01286	0.101134	-10.015	1.31e-23	2.17e-23
C14orf93	499.145	-0.162773	0.0117141	-13.8955	6.75e-44	1.39e-43
C15orf17	2391.26	-0.402899	0.0151208	-26.6454	2.03e-156	1.03e-155
C15orf21	407.22	-2.06314	0.0443633	-46.5056	0	0
C15orf23	817.574	0.311911	0.0183502	16.9978	8.53e-65	2.14e-64
C15orf24	2725.24	-0.260635	0.0124662	-20.9074	4.59e-97	1.5e-96
C15orf26	19.6908	-1.98668	0.0547016	-36.3184	8.29e-289	9.59e-288
C15orf27	72.7857	-0.896895	0.0333663	-26.8802	3.74e-159	1.95e-158
C15orf28	33.4168	-1.61806	0.0512598	-31.5659	1.09e-218	8.39e-218
C15orf29	794.186	0.293826	0.0133874	21.948	9.05e-107	3.22e-106
C15orf2	5.95811	-1.58356	0.086022	-18.4088	1.12e-75	3.08e-75
C15orf32	0.425994	-0.820278	0.122739	-6.68311	2.34e-11	3.26e-11
C15orf33	54.2655	-0.740952	0.0243343	-30.4489	1.24e-203	8.64e-203
C15orf34	33.0366	-0.850439	0.0252318	-33.705	4.88e-249	4.58e-248
C15orf37	148.125	-0.493389	0.0185421	-26.6091	5.32e-156	2.71e-155
C15orf38	731.764	0.193048	0.0183032	10.5472	5.23e-26	8.91e-26
C15orf39	2516.85	0.0678819	0.0180218	3.76665	0.000165454	0.000200576
C15orf40	519.077	-0.132909	0.0113968	-11.662	1.99e-31	3.62e-31
C15orf41	389.769	0.536747	0.0191186	28.0745	2e-173	1.15e-172
C15orf42	467.641	0.968304	0.0339152	28.5507	2.75e-179	1.64e-178
C15orf43	1.54506	-2.88862	0.178197	-16.2103	4.27e-59	1.02e-58
C15orf44	2023.25	0.0668949	0.00815696	8.20096	2.38e-16	3.58e-16
C15orf48	1456.35	1.55668	0.0481527	32.3279	2.84e-229	2.34e-228
C15orf50	1.91336	-1.67513	0.0729876	-22.9509	1.44e-116	5.52e-116
C15orf51	17.5921	-1.54633	0.0403433	-38.3292	0	0
C15orf52	1014.58	0.0251754	0.0283815	0.887034	0.375061	0.398843
C15orf53	1.42415	0.297539	0.0500844	5.94076	2.84e-09	3.81e-09
C15orf54	3.463	-0.427127	0.0444041	-9.6191	6.64e-22	1.08e-21
C15orf55	4.61459	0.897826	0.0665172	13.4977	1.61e-41	3.26e-41
C15orf56	33.9447	-1.34142	0.0383216	-35.0041	1.95e-268	2.05e-267
C15orf57	834.921	-0.316414	0.0122262	-25.88	1.12e-147	5.36e-147
C15orf58	120.789	-0.0189952	0.0150122	-1.26531	0.205759	0.222797
C15orf59	312.143	0.0754932	0.0507712	1.48693	0.137034	0.149791
C15orf5	2.91651	0.0942249	0.0715787	1.31638	0.188046	0.203997
C15orf60	1.0534	-1.0888	0.104981	-10.3715	3.34e-25	5.64e-25
C15orf61	317.658	-0.221843	0.0161213	-13.7609	4.38e-43	8.96e-43
C15orf62	135.566	0.654364	0.0268787	24.3451	6.53e-131	2.78e-130
C15orf63	2246.44	-0.0967867	0.0166294	-5.82021	5.88e-09	7.84e-09
C16orf11	10.5495	-3.36858	0.103003	-32.7038	1.38e-234	1.18e-233
C16orf13	2067.27	-0.39984	0.019238	-20.7838	6.06e-96	1.97e-95
C16orf3	7.83702	-0.288606	0.0312479	-9.23603	2.56e-20	4.06e-20
C16orf42	2319.55	-0.203519	0.0146067	-13.9333	3.98e-44	8.22e-44
C16orf45	1205.16	-0.149755	0.0350954	-4.26709	1.98e-05	2.46e-05
C16orf46	119.082	-0.605512	0.0193313	-31.3229	2.28e-215	1.72e-214
C16orf48	839.168	-0.714017	0.0215923	-33.0682	8.52e-240	7.51e-239
C16orf52	661.823	-0.219531	0.0143383	-15.3107	6.48e-53	1.46e-52
C16orf53	2355.7	-0.31406	0.0129166	-24.3144	1.38e-130	5.86e-130
C16orf54	248.371	-0.75001	0.039731	-18.8772	1.76e-79	4.98e-79
C16orf55	367.54	-0.0245724	0.016466	-1.49231	0.135617	0.148291
C16orf57	2397.08	0.385894	0.0137793	28.0053	1.4e-172	7.97e-172
C16orf58	5459.72	-0.409921	0.0113174	-36.2204	2.91e-287	3.34e-286
C16orf59	319.822	0.0526527	0.0286601	1.83714	0.0661885	0.0736236
C16orf5	2366.52	-0.358474	0.0268125	-13.3697	9.09e-41	1.82e-40
C16orf61	1000.12	-0.0272833	0.0150401	-1.81404	0.069672	0.0774096
C16orf62	2388.45	-0.480586	0.0159858	-30.0634	1.46e-198	9.87e-198
C16orf63	1727.18	0.127233	0.0121944	10.4337	1.74e-25	2.94e-25
C16orf68	455.368	-0.174714	0.0124042	-14.0851	4.69e-45	9.78e-45
C16orf70	1213.18	-0.108601	0.0130045	-8.35105	6.77e-17	1.02e-16
C16orf71	58.1557	-1.34322	0.0308438	-43.5492	0	0
C16orf72	2382.64	0.09592	0.0107526	8.92061	4.64e-19	7.25e-19
C16orf73	25.8077	-0.657266	0.0768023	-8.55789	1.15e-17	1.76e-17
C16orf74	285.99	0.939576	0.038868	24.1735	4.22e-129	1.77e-128
C16orf75	739.183	0.425071	0.0275683	15.4188	1.22e-53	2.77e-53
C16orf78	0.0622211	-0.159842	0.26041	-0.613811	0.53934	0.565797
C16orf79	88.9762	-0.583937	0.0298282	-19.5767	2.45e-85	7.28e-85
C16orf7	994.819	-0.0201239	0.0183875	-1.09444	0.273763	0.293917
C16orf80	1438.44	0.0146216	0.0126549	1.15541	0.247922	0.266934
C16orf81	3.15738	-0.68082	0.0563165	-12.0892	1.21e-33	2.24e-33
C16orf82	0.985297	-1.26547	0.119962	-10.5489	5.14e-26	8.75e-26
C16orf86	122.587	-0.755907	0.0255923	-29.5365	9.8e-192	6.29e-191
C16orf87	304.622	0.0878132	0.015587	5.63374	1.76e-08	2.33e-08
C16orf88	931.824	0.127692	0.0141917	8.99763	2.31e-19	3.62e-19
C16orf89	1742.55	-2.84315	0.0644565	-44.1097	0	0
C16orf90	0.654167	0.403296	0.0738103	5.46395	4.66e-08	6.11e-08
C16orf91	544.668	0.0914992	0.0137866	6.6368	3.21e-11	4.46e-11
C16orf92	0.957021	0.22833	0.118265	1.93066	0.0535247	0.0597888
C16orf93	165.827	-0.864997	0.0248726	-34.7772	5.39e-265	5.56e-264
C17orf100	166.413	0.164116	0.0193508	8.48112	2.23e-17	3.4e-17
C17orf101	993.587	-0.441163	0.0142824	-30.8887	1.7e-209	1.23e-208
C17orf102	5.03003	0.993731	0.0891778	11.1433	7.72e-29	1.36e-28
C17orf103	966.722	-0.757395	0.0194215	-38.9977	0	0
C17orf104	45.5289	-0.337293	0.0320151	-10.5354	5.93e-26	1.01e-25
C17orf105	0.150019	-0.266942	0.131489	-2.03014	0.0423424	0.0474801
C17orf106	845.3	-0.162934	0.0171686	-9.49021	2.31e-21	3.72e-21
C17orf107	215.653	-1.2283	0.0284197	-43.2199	0	0
C17orf108	565.122	-1.00241	0.0240919	-41.608	0	0
C17orf28	3389.34	-0.487797	0.0377379	-12.9259	3.21e-38	6.27e-38
C17orf37	2939.59	0.1127	0.0247336	4.55654	5.2e-06	6.54e-06
C17orf39	754.946	-0.0357364	0.013394	-2.66808	0.00762861	0.00881396
C17orf42	387.806	0.093334	0.0119115	7.83559	4.67e-15	6.89e-15
C17orf44	125.905	-0.415994	0.0203535	-20.4384	7.62e-93	2.41e-92
C17orf46	6.59867	-0.127312	0.0320853	-3.96791	7.25e-05	8.88e-05
C17orf47	6.76184	-0.387907	0.0304961	-12.7199	4.59e-37	8.85e-37
C17orf48	345.984	-0.569319	0.0167891	-33.91	4.74e-252	4.54e-251
C17orf49	2619.29	-0.223706	0.0147886	-15.1269	1.08e-51	2.39e-51
C17orf50	4.94667	-0.348278	0.0454722	-7.65914	1.87e-14	2.74e-14
C17orf51	596.325	0.103986	0.0260687	3.98891	6.64e-05	8.14e-05
C17orf53	273.503	0.570008	0.0279005	20.43	9.05e-93	2.86e-92
C17orf54	1.08812	-0.206093	0.0912595	-2.25832	0.0239256	0.0271003
C17orf55	74.1971	-0.624637	0.046985	-13.2944	2.49e-40	4.98e-40
C17orf56	946.058	-0.01014	0.0152552	-0.664695	0.506246	0.532561
C17orf57	112.264	-1.03638	0.0323639	-32.0228	5.25e-225	4.21e-224
C17orf58	625.824	-0.702488	0.019124	-36.7334	2.14e-295	2.55e-294
C17orf59	587.54	-0.194873	0.0147531	-13.2089	7.8e-40	1.55e-39
C17orf60	56.5142	-0.845798	0.0313169	-27.0077	1.2e-160	6.32e-160
C17orf61	1275.19	-0.525001	0.0195203	-26.8951	2.51e-159	1.31e-158
C17orf62	3473.68	-0.340865	0.0132398	-25.7454	3.63e-146	1.72e-145
C17orf63	1946.11	0.0303588	0.015237	1.99244	0.0463229	0.0518636
[truncated: 18,502 more rows]

## Sheet: DESEQ_K2_Fig. 4e
Gene	baseMean	log2Fold change	lfcSE	stat	pvalue	padj
A1BG	3352.64	-0.41574	0.0572979	-7.25575	3.99e-13	5.67e-13
A1CF	232.277	0.256258	0.119755	2.13985	0.0323669	0.0361965
A2BP1	97.2478	2.24719	0.0803029	27.9839	2.55e-172	1.39e-171
A2LD1	281.775	0.152782	0.0217436	7.02656	2.12e-12	2.98e-12
A2ML1	1839.35	-3.2735	0.0800182	-40.9094	0	0
A2M	42913	0.870273	0.0307885	28.2662	9.01e-176	5e-175
A4GALT	1458.4	-0.266941	0.0301942	-8.84079	9.5e-19	1.46e-18
A4GNT	16.8591	-0.0704276	0.0660984	-1.0655	0.286652	0.302898
AAA1	1.86968	-0.611668	0.0931338	-6.56762	5.11e-11	7.02e-11
AAAS	1850.08	-0.271449	0.00956635	-28.3754	4.07e-177	2.28e-176
AACSL	22.0888	-0.513074	0.0718348	-7.14241	9.17e-13	1.3e-12
AACS	1911.66	-0.399524	0.0156489	-25.5305	9.05e-144	3.97e-143
AADACL2	8.23757	-2.30416	0.121031	-19.0377	8.31e-81	2.28e-80
AADACL3	1.58863	-1.3576	0.136937	-9.9141	3.61e-23	5.87e-23
AADACL4	0.877785	-0.117731	0.0921273	-1.27791	0.20128	0.215382
AADAC	753.145	0.0340014	0.0894742	0.380013	0.703936	0.717002
AADAT	331.464	0.37011	0.0288851	12.8132	1.38e-37	2.63e-37
AAGAB	2390.37	-0.219077	0.0109943	-19.9264	2.4e-88	6.96e-88
AAK1	2561.98	0.238572	0.0162995	14.6367	1.64e-48	3.43e-48
AAMP	5599.58	-0.159883	0.00928382	-17.2217	1.83e-66	4.45e-66
AANAT	3.0433	-0.0242084	0.039449	-0.613661	0.539439	0.556129
AARS2	1233.14	-0.206802	0.0127976	-16.1595	9.74e-59	2.23e-58
AARSD1	1354.21	-0.18224	0.0135349	-13.4645	2.53e-41	4.97e-41
AARS	7866.08	0.161746	0.0127384	12.6975	6.11e-37	1.15e-36
AASDHPPT	1927.31	0.37152	0.012466	29.8027	3.6e-195	2.3e-194
AASDH	543.697	0.229671	0.0119937	19.1494	9.79e-82	2.71e-81
AASS	1043.01	0.812573	0.0280503	28.9684	1.65e-184	9.78e-184
AATF	3057.52	-0.276412	0.0112722	-24.5216	8.69e-133	3.55e-132
AATK	613.066	0.919861	0.0371201	24.7807	1.45e-135	6.03e-135
ABAT	4255.6	1.31338	0.0397201	33.066	9.17e-240	8.27e-239
ABCA10	72.6049	0.476105	0.0373614	12.7432	3.4e-37	6.44e-37
ABCA11P	206.487	0.20869	0.0158376	13.1769	1.19e-39	2.31e-39
ABCA12	475.594	-0.862416	0.0585934	-14.7187	4.89e-49	1.03e-48
ABCA13	381.975	-1.32002	0.0570227	-23.149	1.49e-118	5.46e-118
ABCA17P	49.5646	-0.102632	0.04072	-2.52043	0.0117212	0.0133522
ABCA1	2672.54	0.769601	0.0218158	35.2772	1.31e-272	1.49e-271
ABCA2	4499.06	0.610788	0.0238026	25.6605	3.23e-145	1.43e-144
ABCA3	3913.68	0.756112	0.0362094	20.8817	7.86e-97	2.43e-96
ABCA4	196.523	-0.507252	0.0515726	-9.83568	7.9e-23	1.28e-22
ABCA5	927.739	-0.062051	0.0236168	-2.62741	0.00860387	0.00984854
ABCA6	423.988	0.744454	0.0469148	15.8682	1.05e-56	2.36e-56
ABCA7	1106.37	-0.896023	0.0221319	-40.4857	0	0
ABCA8	659.087	1.67266	0.0452458	36.9682	3.71e-299	5.09e-298
ABCA9	201.735	1.67415	0.0384501	43.5408	0	0
ABCB10	1026.63	-0.0342078	0.0144319	-2.3703	0.0177736	0.0200874
ABCB11	61.0819	0.663011	0.0885348	7.48871	6.96e-14	1e-13
ABCB1	1122.17	0.436877	0.0434488	10.055	8.73e-24	1.43e-23
ABCB4	405.436	0.0498448	0.0504062	0.988862	0.322731	0.339647
ABCB5	184.255	-0.711161	0.0815236	-8.72337	2.7e-18	4.14e-18
ABCB6	1792.14	-0.273859	0.019841	-13.8027	2.45e-43	4.92e-43
ABCB7	947.332	0.0930316	0.0102544	9.07237	1.16e-19	1.82e-19
ABCB8	1875.01	-0.281986	0.013229	-21.3157	8.12e-101	2.58e-100
ABCB9	405.757	-0.208433	0.0187879	-11.094	1.34e-28	2.32e-28
ABCC10	1285.45	-0.417493	0.0131264	-31.8057	5.4e-222	4.27e-221
ABCC11	312.574	-0.0163884	0.0632863	-0.258956	0.795669	0.806002
ABCC12	11.031	0.0575499	0.0956033	0.601965	0.547197	0.563757
ABCC13	16.7349	-0.268707	0.0794322	-3.38285	0.000717372	0.000852348
ABCC1	4458.27	-0.627374	0.0220533	-28.4481	5.14e-178	2.9e-177
ABCC2	650.669	0.158641	0.0574616	2.76082	0.00576558	0.0066381
ABCC3	3911.46	-0.401132	0.0401918	-9.98044	1.86e-23	3.03e-23
ABCC4	2645.73	0.159638	0.0379636	4.20502	2.61e-05	3.22e-05
ABCC5	3284.17	-0.734065	0.0257305	-28.5289	5.13e-179	2.91e-178
ABCC6P1	105.267	0.127949	0.0593398	2.15622	0.0310667	0.0347654
ABCC6P2	118.761	0.0803781	0.0422904	1.90062	0.0573518	0.0634338
ABCC6	828.854	0.305325	0.0483592	6.3137	2.72e-10	3.7e-10
ABCC8	248.046	1.16011	0.0712698	16.2777	1.42e-59	3.28e-59
ABCC9	670.948	1.70407	0.031604	53.9196	0	0
ABCD1	1486.18	-0.491555	0.0218761	-22.47	8.17e-112	2.85e-111
ABCD2	78.1374	1.61639	0.0389419	41.5078	0	0
ABCD3	3112.66	0.240554	0.0166786	14.4229	3.71e-47	7.68e-47
ABCD4	1490.88	0.14867	0.0131577	11.2991	1.33e-29	2.32e-29
ABCE1	3191.95	-0.0622232	0.0119767	-5.19534	2.04e-07	2.64e-07
ABCF1	4335.54	-0.142352	0.0107702	-13.2172	6.98e-40	1.36e-39
ABCF2	3157.95	-0.111435	0.00996894	-11.1782	5.21e-29	9.05e-29
ABCF3	2960.67	-0.305736	0.0114801	-26.6318	2.91e-156	1.4e-155
ABCG1	1879.22	-0.0648667	0.0215908	-3.00437	0.00266133	0.00310285
ABCG2	564.824	1.4613	0.0362492	40.3126	0	0
ABCG4	42.57	0.412058	0.0418024	9.85729	6.37e-23	1.03e-22
ABCG5	124.092	-0.0148819	0.0649947	-0.228971	0.818891	0.828207
ABCG8	154.639	0.0433896	0.101787	0.426277	0.669906	0.683983
ABHD10	1687.4	0.0886741	0.0133423	6.64607	3.01e-11	4.15e-11
ABHD11	2160.75	-0.711652	0.0220682	-32.2479	3.77e-228	3.11e-227
ABHD12B	54.7866	-1.31806	0.0558923	-23.5821	5.89e-123	2.23e-122
ABHD12	4354.66	-0.212431	0.0147102	-14.4411	2.85e-47	5.91e-47
ABHD13	985.174	0.162164	0.0115855	13.9972	1.62e-44	3.29e-44
ABHD14A	991.536	-0.0762009	0.0216755	-3.51553	0.000438872	0.00052494
ABHD14B	4163.3	-0.232378	0.0189565	-12.2584	1.51e-34	2.79e-34
ABHD15	838.453	0.0296061	0.0162272	1.82448	0.0680799	0.0749412
ABHD1	44.4754	0.250591	0.0342097	7.32515	2.39e-13	3.4e-13
ABHD2	11437.9	0.0707088	0.0243109	2.90853	0.00363134	0.00421136
ABHD3	1208.96	-0.303734	0.0202431	-15.0043	6.88e-51	1.47e-50
ABHD4	2422.92	0.29144	0.0156005	18.6815	7e-78	1.88e-77
ABHD5	1346.9	0.194788	0.0143825	13.5434	8.67e-42	1.71e-41
ABHD6	800.875	0.646986	0.0243298	26.5923	8.33e-156	4.01e-155
ABHD8	878.094	0.105936	0.0194114	5.45738	4.83e-08	6.3e-08
ABI1	3328.25	0.0145429	0.0117023	1.24274	0.213963	0.228377
ABI2	3106.87	0.945102	0.016068	58.8188	0	0
ABI3BP	1505.5	1.63606	0.0389101	42.0471	0	0
ABI3	599.19	0.181092	0.0218805	8.27641	1.27e-16	1.9e-16
ABL1	5248.29	0.440746	0.0125971	34.988	3.43e-268	3.79e-267
ABL2	2126.63	0.351917	0.0162016	21.7211	1.3e-104	4.27e-104
ABLIM1	7570.39	0.298517	0.0227478	13.1229	2.44e-39	4.7e-39
ABLIM2	435.503	-0.198124	0.0318374	-6.223	4.88e-10	6.6e-10
ABLIM3	1551.19	0.898933	0.0340141	26.4283	6.48e-154	3.08e-153
ABO	215.764	-0.372694	0.0482552	-7.72341	1.13e-14	1.65e-14
ABP1	3144.18	-0.139094	0.0624238	-2.22822	0.0258659	0.0290428
ABRA	7.09373	0.613661	0.0575728	10.6589	1.59e-26	2.68e-26
ABR	6024.12	0.155814	0.0207886	7.49516	6.62e-14	9.54e-14
ABT1	1578.16	-0.380325	0.0104583	-36.366	1.47e-289	1.87e-288
ABTB1	1312.65	-0.178818	0.0156548	-11.4226	3.23e-30	5.68e-30
ABTB2	766.91	0.28136	0.0255278	11.0217	3e-28	5.17e-28
ACAA1	3832.64	0.0688008	0.021867	3.14633	0.00165332	0.00194083
ACAA2	4456.23	0.514168	0.0295535	17.3979	8.56e-68	2.12e-67
ACACA	4145.31	0.0120831	0.0185323	0.652002	0.5144	0.531446
ACACB	1554.53	0.88799	0.0293741	30.2304	9.45e-201	6.35e-200
ACAD10	1475.85	-0.0865354	0.0150882	-5.7353	9.73e-09	1.28e-08
ACAD11	1640.85	0.920291	0.0274678	33.5043	4.17e-246	3.94e-245
ACAD8	1421.4	0.278489	0.0189658	14.6837	8.19e-49	1.72e-48
ACAD9	2188.88	-0.223972	0.0094021	-23.8215	2e-125	7.74e-125
ACADL	357.12	0.986321	0.0599681	16.4474	8.75e-61	2.04e-60
ACADM	2476.82	0.500388	0.0186934	26.7681	7.6e-158	3.71e-157
ACADSB	2786.47	0.5684	0.030234	18.8001	7.54e-79	2.04e-78
ACADS	1721.06	-0.223194	0.0254965	-8.7539	2.06e-18	3.16e-18
ACADVL	12841.7	-0.150138	0.0170934	-8.78337	1.59e-18	2.44e-18
ACAN	534.175	1.63075	0.043317	37.6469	3.6758326679733e-310	0
ACAP1	533.777	-1.26824	0.0348799	-36.3601	1.82e-289	2.32e-288
ACAP2	2792.85	-0.00309046	0.0161603	-0.191238	0.848339	0.856586
ACAP3	2250.26	0.0915171	0.0204645	4.47199	7.75e-06	9.68e-06
ACAT1	4021.88	0.506704	0.0273807	18.5059	1.85e-76	4.91e-76
ACAT2	1603.47	-0.268813	0.0221232	-12.1507	5.69e-34	1.04e-33
ACBD3	3212.03	0.0816853	0.0128246	6.36941	1.9e-10	2.58e-10
ACBD4	791.123	0.135598	0.0236196	5.74094	9.42e-09	1.24e-08
ACBD5	2103.17	0.450992	0.0165312	27.2812	7.1e-164	3.63e-163
ACBD6	1183.61	-0.202108	0.0104659	-19.311	4.34e-83	1.21e-82
ACBD7	334.758	1.06634	0.0387645	27.5082	1.4e-166	7.32e-166
ACCN1	56.9562	0.32082	0.0588928	5.44753	5.11e-08	6.66e-08
ACCN2	716.481	1.55645	0.0391754	39.7304	0	0
ACCN3	86.0505	0.154237	0.0369427	4.17503	2.98e-05	3.67e-05
ACCN4	300.979	2.84806	0.0725457	39.2588	0	0
ACCN5	0.413985	-0.440305	0.113119	-3.89241	9.93e-05	0.000120805
ACCSL	3.62009	-1.73284	0.149163	-11.6171	3.38e-31	6.01e-31
ACCS	589.019	-0.344745	0.022972	-15.0072	6.58e-51	1.41e-50
ACD	997.419	-0.218503	0.0123228	-17.7316	2.39e-70	6.03e-70
ACE2	810.491	0.174274	0.0577772	3.01632	0.00255865	0.00298502
ACER1	7.35963	-1.20385	0.0724667	-16.6124	5.67e-62	1.33e-61
ACER2	266.914	-0.26082	0.0336448	-7.75218	9.03e-15	1.32e-14
ACER3	962.013	0.149806	0.0183933	8.14463	3.8e-16	5.67e-16
ACE	1789.01	0.112639	0.0286961	3.92522	8.66e-05	0.000105672
ACHE	432.824	-0.226616	0.040081	-5.65396	1.57e-08	2.06e-08
ACIN1	6693.26	-0.110908	0.00937854	-11.8257	2.87e-32	5.17e-32
ACLY	9135.33	0.190719	0.0154641	12.333	6.02e-35	1.11e-34
ACMSD	420.54	0.704472	0.111729	6.30517	2.88e-10	3.91e-10
ACN9	582.393	-0.264793	0.0179792	-14.7277	4.28e-49	9.01e-49
ACO1	3121.15	0.43633	0.0194664	22.4146	2.84e-111	9.86e-111
ACO2	8223.89	0.137842	0.0154613	8.91531	4.86e-19	7.53e-19
ACOT11	670.165	-0.642774	0.0320092	-20.0809	1.08e-89	3.17e-89
ACOT12	66.8726	0.237819	0.120811	1.96851	0.0490089	0.0543805
ACOT13	1663.2	-0.0807319	0.0146153	-5.5238	3.32e-08	4.34e-08
ACOT1	1104.89	0.299394	0.0248103	12.0673	1.57e-33	2.86e-33
ACOT2	768.136	0.213176	0.0202026	10.5519	4.98e-26	8.38e-26
ACOT4	264.765	-0.0312221	0.0278987	-1.11912	0.263087	0.279041
ACOT6	9.02572	0.526597	0.0418003	12.5979	2.17e-36	4.07e-36
ACOT7	2466.18	-0.509841	0.0223386	-22.8233	2.69e-115	9.62e-115
ACOT8	1152.72	-0.423919	0.0136962	-30.9515	2.42e-210	1.75e-209
ACOT9	1228.43	0.0188901	0.0139353	1.35556	0.175239	0.188359
ACOX1	4429.82	0.0899248	0.0176371	5.09862	3.42e-07	4.4e-07
ACOX2	787.513	0.554935	0.0407544	13.6166	3.19e-42	6.32e-42
ACOX3	999.087	-0.118161	0.014886	-7.93774	2.06e-15	3.03e-15
ACOXL	47.7698	-0.542317	0.0485481	-11.1707	5.67e-29	9.85e-29
ACP1	3756.8	-0.220713	0.00960018	-22.9905	5.8e-117	2.1e-116
ACP2	2794.77	-0.0919212	0.0133354	-6.89301	5.46e-12	7.63e-12
ACP5	3684.72	-0.354527	0.0334721	-10.5917	3.26e-26	5.49e-26
ACP6	816.144	-0.305901	0.0191947	-15.9368	3.52e-57	7.94e-57
ACPL2	1016.22	0.460506	0.0200411	22.978	7.73e-117	2.8e-116
ACPP	9185.95	0.960817	0.0690964	13.9054	5.87e-44	1.18e-43
ACPT	1.65502	-0.71118	0.0705596	-10.0791	6.83e-24	1.12e-23
ACRBP	111.254	-0.0136667	0.0277238	-0.492957	0.622043	0.637255
ACRC	59.8125	0.0575807	0.0246561	2.33535	0.019525	0.0220251
ACRV1	7.45139	0.0372219	0.0373544	0.996453	0.31903	0.335874
ACR	11.4006	0.0497334	0.0331759	1.49908	0.133853	0.145022
ACSBG1	220.318	2.34249	0.0495773	47.2492	0	0
ACSBG2	4.25027	0.548095	0.0371529	14.7524	2.97e-49	6.26e-49
ACSF2	1668.33	0.0123074	0.0265474	0.4636	0.642934	0.657863
ACSF3	1073.41	-0.353273	0.0143093	-24.6883	1.43e-134	5.9e-134
ACSL1	7228.27	0.626282	0.0305298	20.5138	1.62e-93	4.88e-93
ACSL3	5472.01	0.191978	0.0183224	10.4778	1.09e-25	1.83e-25
ACSL4	3899.75	0.210621	0.0247999	8.49281	2.02e-17	3.05e-17
ACSL5	3866.06	-0.936412	0.0349234	-26.8133	2.26e-158	1.11e-157
ACSL6	205.823	1.39709	0.0519408	26.8977	2.34e-159	1.15e-158
ACSM1	309.949	-0.463584	0.0611723	-7.57833	3.5e-14	5.06e-14
ACSM2A	1862.11	0.778717	0.137346	5.66976	1.43e-08	1.88e-08
ACSM2B	1395.76	0.90273	0.158904	5.68099	1.34e-08	1.76e-08
ACSM3	733.271	0.0598839	0.0443015	1.35174	0.17646	0.18963
ACSM4	0.251616	-0.544511	0.136044	-4.00245	6.27e-05	7.67e-05
ACSM5	462.074	1.24905	0.0597949	20.889	6.75e-97	2.09e-96
ACSS1	2897.7	-0.0355673	0.0232724	-1.5283	0.126438	0.137193
ACSS2	3051.98	-0.289356	0.0208127	-13.9028	6.09e-44	1.23e-43
ACSS3	708.074	0.883115	0.0421031	20.9751	1.11e-97	3.45e-97
ACTA1	467.761	0.65424	0.067136	9.74499	1.94e-22	3.12e-22
ACTA2	17563.6	1.57875	0.0318733	49.5322	0	0
ACTBL2	13.0055	0.371687	0.0594534	6.25173	4.06e-10	5.49e-10
ACTB	233891	-0.0880395	0.0127706	-6.89392	5.43e-12	7.59e-12
ACTC1	460.534	1.39463	0.0642988	21.6899	2.56e-104	8.39e-104
ACTG1	162830	-0.280981	0.0123253	-22.7972	4.89e-115	1.75e-114
ACTG2	10090.3	2.86814	0.0555442	51.6371	0	0
ACTL6A	2644.31	-0.474362	0.0163917	-28.9391	3.85e-184	2.27e-183
ACTL6B	98.9722	1.47687	0.154497	9.55919	1.19e-21	1.89e-21
ACTL7A	0.269864	-0.674266	0.10574	-6.37663	1.81e-10	2.46e-10
ACTL7B	0.570802	-0.78562	0.0606351	-12.9565	2.16e-38	4.13e-38
ACTL8	66.5568	-1.88066	0.0759707	-24.7551	2.73e-135	1.13e-134
ACTL9	0.176635	-0.485343	0.195282	-2.48534	0.0129429	0.0147135
ACTN1	12474.5	0.406763	0.02069	19.6599	4.76e-86	1.36e-85
ACTN2	348.758	1.14497	0.063279	18.094	3.56e-73	9.15e-73
ACTN3	6.66157	0.520166	0.0463282	11.2279	2.98e-29	5.18e-29
ACTN4	28533.8	-0.149647	0.0155028	-9.6529	4.78e-22	7.66e-22
ACTR10	2158.24	0.229059	0.0100307	22.8358	2.02e-115	7.23e-115
ACTR1A	6119.21	0.00349191	0.0101817	0.342959	0.731629	0.744241
ACTR1B	3352.53	-0.00605204	0.0101792	-0.594551	0.552144	0.568622
ACTR2	12261.1	0.0363901	0.0118135	3.08039	0.00206731	0.00241984
ACTR3B	484.304	0.00542994	0.0181071	0.299878	0.76427	0.775546
ACTR3C	125.294	-0.368709	0.0267258	-13.796	2.69e-43	5.39e-43
ACTR3	9427.55	-0.161185	0.0129193	-12.4763	1.01e-35	1.88e-35
ACTR5	539.586	-0.329952	0.01105	-29.86	6.51e-196	4.19e-195
ACTR6	1067.09	0.166494	0.0112932	14.7429	3.42e-49	7.21e-49
ACTR8	960.62	0.189728	0.00947882	20.016	3.99e-89	1.17e-88
ACTRT1	0.237307	-0.68836	0.118512	-5.80835	6.31e-09	8.36e-09
ACTRT2	0.199268	-0.440332	0.285612	-1.54172	0.123143	0.133746
ACVR1B	2974.25	-0.11065	0.0157378	-7.03083	2.05e-12	2.89e-12
ACVR1C	178.982	0.5209	0.0391057	13.3203	1.76e-40	3.44e-40
ACVR1	2052.26	0.518976	0.0152667	33.9939	2.74e-253	2.72e-252
ACVR2A	733.909	0.312552	0.0135446	23.0757	8.12e-118	2.96e-117
ACVR2B	805.103	0.307974	0.0187643	16.4128	1.55e-60	3.6e-60
ACVRL1	1465.96	0.657566	0.025231	26.0618	9.88e-150	4.56e-149
ACY1	2961.75	-0.0348752	0.0266651	-1.3079	0.190908	0.204595
ACY3	380.346	0.0507836	0.04997	1.01628	0.309495	0.326156
ACYP1	254.105	-0.3438	0.0178226	-19.2901	6.51e-83	1.81e-82
ACYP2	377.746	0.368807	0.0209448	17.6085	2.12e-69	5.31e-69
ADAD1	0.693751	-1.59861	0.236413	-6.76191	1.36e-11	1.89e-11
ADAD2	13.1835	0.407333	0.0490122	8.31084	9.5e-17	1.43e-16
ADAL	371.295	0.36206	0.0152342	23.7663	7.46e-125	2.87e-124
ADAM10	3649.01	0.234304	0.0176381	13.2839	2.87e-40	5.59e-40
ADAM11	112.361	1.00584	0.0408301	24.6347	5.37e-134	2.21e-133
ADAM12	1533.29	0.965627	0.0405186	23.8317	1.57e-125	6.07e-125
ADAM15	7043.74	-0.521228	0.0172898	-30.1466	1.19e-199	7.9e-199
ADAM17	1521.84	0.0830085	0.0186992	4.43914	9.03e-06	1.13e-05
ADAM18	1.68059	0.93964	0.153416	6.12478	9.08e-10	1.22e-09
ADAM19	1238.84	0.311799	0.029096	10.7162	8.54e-27	1.45e-26
ADAM20	4.27752	-0.146504	0.0287982	-5.08727	3.63e-07	4.67e-07
ADAM21P1	3.05608	0.355855	0.0371066	9.59007	8.8e-22	1.41e-21
ADAM21	13.1413	0.288396	0.0318278	9.06114	1.29e-19	2.01e-19
ADAM22	195.431	2.0593	0.0382173	53.8839	0	0
ADAM23	466.845	-0.276923	0.0521318	-5.31197	1.08e-07	1.41e-07
ADAM28	552.32	-0.411153	0.0355585	-11.5627	6.36e-31	1.13e-30
ADAM29	3.76555	0.497523	0.0699252	7.11507	1.12e-12	1.58e-12
ADAM2	4.84249	-1.13582	0.163648	-6.94062	3.9e-12	5.47e-12
ADAM30	0.439954	-0.866477	0.128024	-6.7681	1.3e-11	1.81e-11
ADAM32	35.5889	-0.571362	0.0408536	-13.9856	1.91e-44	3.87e-44
ADAM33	301.253	1.30061	0.0417083	31.1834	1.79e-213	1.33e-212
ADAM3A	0.16054	-0.461344	0.233683	-1.97423	0.0483553	0.0536756
ADAM5P	0.182894	-0.444316	0.185896	-2.39014	0.016842	0.0190566
ADAM6	101053	-1.04959	0.0507961	-20.6628	7.48e-95	2.28e-94
ADAM7	2.70124	-0.202828	0.185899	-1.09106	0.275246	0.291375
ADAM8	1161.34	-0.918768	0.0310688	-29.572	3.42e-192	2.14e-191
ADAM9	6202.88	0.263861	0.0223023	11.8311	2.7e-32	4.85e-32
ADAMDEC1	434.699	-0.719965	0.0477081	-15.091	1.85e-51	3.98e-51
ADAMTS10	369.387	0.867057	0.0283208	30.6156	7.6e-206	5.32e-205
ADAMTS12	308.01	0.888364	0.0404299	21.973	5.22e-107	1.76e-106
ADAMTS13	257.203	0.217339	0.0268985	8.07997	6.48e-16	9.62e-16
ADAMTS14	324.405	0.276572	0.0354521	7.80128	6.13e-15	8.96e-15
ADAMTS15	234.681	0.558254	0.0433172	12.8876	5.29e-38	1.01e-37
ADAMTS16	201.106	1.26214	0.0471775	26.753	1.14e-157	5.55e-157
ADAMTS17	200.834	-0.112747	0.0321429	-3.50767	0.000452041	0.000540501
ADAMTS18	68.0483	0.495873	0.0485378	10.2162	1.68e-24	2.78e-24
ADAMTS19	63.9318	-0.275539	0.0791923	-3.47936	0.000502605	0.000600149
ADAMTS1	3512.95	1.13076	0.0295512	38.2643	0	0
ADAMTS20	17.2304	0.327169	0.0826311	3.95939	7.51e-05	9.18e-05
ADAMTS2	801.464	0.771158	0.0355315	21.7035	1.9e-104	6.25e-104
ADAMTS3	149.376	0.900418	0.0347072	25.9433	2.17e-148	9.88e-148
ADAMTS4	1483.76	1.08147	0.0321474	33.6411	4.21e-248	4.03e-247
ADAMTS5	663.254	1.83545	0.0319636	57.4232	0	0
ADAMTS6	143.445	0.773834	0.0340269	22.7418	1.73e-114	6.14e-114
ADAMTS7	549.311	0.391997	0.0289549	13.5382	9.31e-42	1.83e-41
ADAMTS8	213.739	1.15261	0.0447095	25.7799	1.49e-146	6.69e-146
ADAMTS9	1226.71	1.10746	0.0297852	37.1815	1.36e-302	1.92e-301
ADAMTSL1	396.704	0.950741	0.0382016	24.8875	1.02e-136	4.26e-136
ADAMTSL2	710.985	0.526468	0.0309928	16.9868	1.03e-64	2.47e-64
ADAMTSL3	438.057	1.47106	0.0371758	39.5705	0	0
ADAMTSL4	1247.49	0.175906	0.033677	5.22334	1.76e-07	2.27e-07
ADAMTSL5	197.357	-0.852003	0.0339328	-25.1085	4.01e-139	1.71e-138
ADAP1	1427.85	-0.831799	0.0310637	-26.7772	5.96e-158	2.91e-157
ADAP2	571.118	0.348207	0.0218324	15.9491	2.89e-57	6.52e-57
ADARB1	1176.25	0.572073	0.0199568	28.6655	1.03e-180	5.92e-180
ADARB2	54.7165	1.25105	0.0571055	21.9077	2.19e-106	7.34e-106
ADAR	17126.5	0.0129039	0.0118165	1.09202	0.274822	0.290942
ADAT1	506.611	0.224614	0.0166624	13.4803	2.04e-41	4.01e-41
ADAT2	381.557	-0.668525	0.0188573	-35.4518	2.72e-275	3.14e-274
ADAT3	197.774	-0.953453	0.0223548	-42.6509	0	0
ADA	785.876	-1.20292	0.0304216	-39.5417	0	0
ADCK1	503.515	-0.16509	0.0137293	-12.0247	2.63e-33	4.79e-33
ADCK2	1834.66	-0.116567	0.0118338	-9.85033	6.83e-23	1.11e-22
ADCK4	1576.39	-0.137878	0.0116386	-11.8467	2.24e-32	4.03e-32
ADCK5	568.536	-0.994008	0.018138	-54.8026	0	0
ADCY10	16.6511	-0.47688	0.050072	-9.52389	1.67e-21	2.66e-21
ADCY1	1050.52	0.545598	0.041108	13.2723	3.35e-40	6.53e-40
ADCY2	727.72	2.38727	0.0545419	43.7694	0	0
ADCY3	2262.54	-0.0081678	0.0187476	-0.435673	0.663074	0.677449
ADCY4	347.978	0.744773	0.0239816	31.056	9.48e-212	6.93e-211
ADCY5	479.45	1.67186	0.0429536	38.9224	0	0
ADCY6	2816.61	0.172367	0.0179418	9.60703	7.47e-22	1.19e-21
ADCY7	1576.47	-0.137936	0.023322	-5.91441	3.33e-09	4.43e-09
ADCY8	230.027	2.669	0.0941972	28.3342	1.31e-176	7.31e-176
ADCY9	1952.67	0.528005	0.0209041	25.2584	9.15e-141	3.94e-140
ADCYAP1R1	286.026	4.15513	0.0833801	49.8335	0	0
ADCYAP1	113.391	0.0387937	0.0550584	0.704591	0.481064	0.498295
ADC	350.54	0.638346	0.0235162	27.145	2.9e-162	1.47e-161
ADD1	11295.8	0.502491	0.0103992	48.3202	0	0
ADD2	404.312	0.84963	0.048989	17.3433	2.22e-67	5.46e-67
ADD3	4876.98	0.607369	0.0206924	29.3523	2.24e-189	1.37e-188
ADH1A	965.279	-0.226454	0.10062	-2.25058	0.0244121	0.0274392
ADH1B	7154.4	1.54952	0.0705421	21.9659	6.1e-107	2.05e-106
ADH1C	1718.13	-0.421118	0.0736033	-5.72145	1.06e-08	1.39e-08
ADH4	1093.09	0.252731	0.113662	2.22353	0.0261799	0.0293937
ADH5	6138.18	0.171009	0.0135189	12.6497	1.12e-36	2.12e-36
ADH6	606.582	0.12277	0.0794764	1.54473	0.122411	0.132979
ADH7	553.768	-4.95633	0.121176	-40.9021	0	0
ADHFE1	388.63	0.741482	0.0356675	20.7888	5.47e-96	1.68e-95
ADI1	5846.08	-0.0696301	0.0211734	-3.28856	0.001007	0.00119084
ADIG	2.63512	1.0112	0.10269	9.8471	7.06e-23	1.14e-22
ADIPOQ	461.33	3.12794	0.114455	27.3289	1.93e-164	9.92e-164
ADIPOR1	6747.49	-0.216162	0.011307	-19.1176	1.8e-81	4.97e-81
ADIPOR2	5380.16	0.0523953	0.0155451	3.37053	0.000750231	0.000890765
ADK	1076.14	-0.198406	0.0171919	-11.5407	8.23e-31	1.46e-30
ADM2	714.682	-0.0807435	0.0340588	-2.37071	0.017754	0.0200673
ADM	2295.86	-0.00818719	0.0357211	-0.229197	0.818715	0.82807
ADNP2	1397.52	0.0972674	0.0113812	8.5463	1.27e-17	1.93e-17
ADNP	5301.48	0.110379	0.0119385	9.2457	2.34e-20	3.68e-20
ADORA1	610.613	1.07489	0.0413387	26.0019	4.71e-149	2.16e-148
ADORA2A	445.345	-0.123044	0.0287571	-4.27874	1.88e-05	2.33e-05
ADORA2B	316.686	-0.89338	0.0340512	-26.2363	1.02e-151	4.79e-151
ADORA3	408.903	1.11259	0.0313473	35.4923	6.46e-276	7.49e-275
ADO	1446.08	0.258105	0.0100366	25.7163	7.68e-146	3.43e-145
ADPGK	2462.79	-0.208539	0.0116305	-17.9304	6.83e-72	1.74e-71
ADPRHL1	187.705	-0.34091	0.0295048	-11.5544	7.01e-31	1.25e-30
ADPRHL2	1869.12	-0.194895	0.0118641	-16.4273	1.22e-60	2.83e-60
ADPRH	605.719	0.511912	0.0186671	27.4232	1.45e-165	7.52e-165
ADRA1A	43.1487	2.24229	0.0633836	35.3765	3.93e-274	4.52e-273
ADRA1B	123.15	1.129	0.0422876	26.6981	4.96e-157	2.4e-156
ADRA1D	45.1733	1.28566	0.0436325	29.4657	7.93e-191	4.91e-190
ADRA2A	665.1	0.00418366	0.038735	0.108007	0.91399	0.917686
ADRA2B	98.2703	0.471863	0.0360836	13.077	4.46e-39	8.59e-39
ADRA2C	374.887	-0.311836	0.0399304	-7.80948	5.74e-15	8.4e-15
ADRB1	160.156	0.243846	0.0478576	5.09523	3.48e-07	4.48e-07
ADRB2	325.269	-0.0459526	0.0373548	-1.23016	0.218635	0.233169
ADRB3	9.54694	1.63313	0.0553682	29.4959	3.25e-191	2.02e-190
ADRBK1	6313.73	-0.60406	0.0144483	-41.8084	0	0
ADRBK2	1301.03	0.206948	0.0213716	9.6833	3.55e-22	5.7e-22
ADRM1	5674.38	-0.639477	0.013482	-47.4319	0	0
ADSL	2368.2	-0.237711	0.0125946	-18.874	1.87e-79	5.06e-79
ADSSL1	577.194	0.495638	0.031793	15.5895	8.58e-55	1.9e-54
ADSS	2947.38	-0.111534	0.0128215	-8.69898	3.35e-18	5.13e-18
AEBP1	18479.9	0.571158	0.0315903	18.0801	4.57e-73	1.18e-72
AEBP2	1668.46	0.0306549	0.0138662	2.21077	0.0270518	0.0303526
AEN	1632.44	-0.248365	0.017107	-14.5184	9.27e-48	1.93e-47
AES	19007.2	-0.242043	0.0148645	-16.2833	1.3e-59	2.99e-59
AFAP1L1	720.321	0.792637	0.0249566	31.7606	2.27e-221	1.78e-220
AFAP1L2	1924.54	0.76903	0.0320126	24.0227	1.61e-127	6.34e-127
AFAP1	2573.04	0.719086	0.0195581	36.7667	6.3e-296	8.42e-295
AFARP1	9.83092	-0.191273	0.0275596	-6.94034	3.91e-12	5.48e-12
AFF1	4744.13	0.584197	0.0189812	30.7777	5.21e-208	3.7e-207
AFF2	283.249	0.121394	0.0443247	2.73875	0.00616726	0.00709278
AFF3	1241.03	0.451973	0.0452772	9.98234	1.82e-23	2.97e-23
AFF4	5490.13	0.522151	0.0139662	37.3869	6.38e-306	9.24e-305
AFG3L1	601.451	-0.4243	0.0157604	-26.9219	1.22e-159	6.03e-159
AFG3L2	3480.51	-0.00324531	0.012925	-0.251088	0.801746	0.811714
AFMID	1347.88	-0.127788	0.0210606	-6.06764	1.3e-09	1.74e-09
AFM	285.144	0.375495	0.196476	1.91115	0.0559854	0.0619528
AFP	231.439	-0.224218	0.104109	-2.15369	0.0312643	0.0349769
AFTPH	2978.57	-0.0152001	0.0125666	-1.20956	0.226446	0.241272
AG2	1633.57	0.904052	0.0327269	27.6241	5.71e-168	3.01e-167
AGAP11	143.802	-0.302232	0.0375371	-8.05154	8.18e-16	1.21e-15
AGAP1	983.09	0.290526	0.0170499	17.0397	4.17e-65	1e-64
AGAP2	740.992	1.17654	0.0370201	31.781	1.18e-221	9.34e-221
AGAP3	4055.55	-0.135609	0.0158858	-8.53649	1.38e-17	2.1e-17
AGAP4	550.564	-0.521698	0.019851	-26.2806	3.19e-152	1.5e-151
AGAP5	134.028	-0.868888	0.02683	-32.385	4.47e-230	3.75e-229
AGAP6	359.851	-0.732284	0.0227322	-32.2134	1.14e-227	9.42e-227
AGAP7	104.104	-1.91047	0.0392716	-48.6477	0	0
AGAP8	149.647	-1.20955	0.031526	-38.3668	0	0
AGA	1079.57	-0.00985758	0.0150016	-0.657102	0.511116	0.52816
AGBL1	2.81182	0.187227	0.0802328	2.33355	0.0196194	0.0221292
AGBL2	59.9316	-0.491038	0.0318212	-15.4311	1.01e-53	2.21e-53
AGBL3	20.2178	0.601988	0.0274008	21.9697	5.61e-107	1.89e-106
AGBL4	24.4979	0.778029	0.0436681	17.8169	5.23e-71	1.33e-70
AGBL5	1768.68	0.00510869	0.0134569	0.379635	0.704217	0.717252
AGER	859.654	2.05754	0.0436856	47.0989	0	0
AGFG1	3623.7	0.119969	0.0117906	10.175	2.57e-24	4.24e-24
AGFG2	1688.56	0.0366804	0.0213842	1.7153	0.0862899	0.0944757
AGGF1	1731.85	0.273027	0.00959305	28.4609	3.58e-178	2.02e-177
AGK	1319.97	0.00656977	0.0101283	0.648654	0.516562	0.533598
AGL	1885.66	0.316097	0.0193599	16.3274	6.3e-60	1.45e-59
AGMAT	595.583	0.403502	0.0429472	9.3953	5.71e-21	9.03e-21
AGPAT1	4822.8	0.203851	0.0124298	16.4002	1.9e-60	4.42e-60
AGPAT2	4195.76	-0.788108	0.0238688	-33.0183	4.44e-239	3.98e-238
AGPAT3	5243.8	0.159143	0.0134055	11.8714	1.67e-32	3e-32
AGPAT4	700.415	0.710345	0.0267855	26.5198	5.74e-155	2.75e-154
AGPAT5	2093.19	0.461934	0.0179481	25.7373	4.47e-146	2e-145
AGPAT6	4640.09	-0.117611	0.0150855	-7.79633	6.37e-15	9.32e-15
AGPAT9	516.38	0.567333	0.0382362	14.8376	8.37e-50	1.77e-49
AGPHD1	95.7058	-0.122895	0.019501	-6.30199	2.94e-10	3.99e-10
AGPS	2503.49	0.139632	0.0150376	9.28554	1.61e-20	2.53e-20
AGR2	11282.7	-1.04045	0.0701439	-14.8331	8.95e-50	1.9e-49
AGR3	1038.21	-0.605804	0.0818443	-7.40192	1.34e-13	1.92e-13
AGRN	17309.8	-0.113166	0.0221912	-5.09958	3.4e-07	4.37e-07
AGRP	13.0018	-1.43542	0.0696597	-20.6062	2.41e-94	7.3e-94
AGTPBP1	876.583	0.11472	0.0174109	6.58899	4.43e-11	6.08e-11
AGTR1	455.674	0.43456	0.0560288	7.75601	8.76e-15	1.28e-14
AGTR2	40.1004	0.463313	0.117051	3.95823	7.55e-05	9.22e-05
AGTRAP	2580.46	-0.455059	0.0179435	-25.3607	6.85e-142	2.97e-141
AGT	11255.8	0.410899	0.0612083	6.71313	1.9e-11	2.63e-11
AGXT2L1	580.253	2.24316	0.0936217	23.9598	7.3e-127	2.85e-126
AGXT2L2	1173.72	-0.00530593	0.01673	-0.31715	0.75113	0.762838
AGXT2	405.151	1.43694	0.150166	9.56899	1.08e-21	1.72e-21
AGXT	2293.78	-0.443325	0.119404	-3.71281	0.00020497	0.000247538
AHCTF1	2790.53	0.0849945	0.0125672	6.76323	1.35e-11	1.87e-11
AHCYL1	8453.22	0.837659	0.0157277	53.2602	0	0
AHCYL2	2913.01	0.263283	0.0272276	9.66969	4.06e-22	6.51e-22
AHCY	11114.7	-0.54699	0.0160602	-34.0588	3.01e-254	3.01e-253
AHDC1	2350.75	0.270204	0.0182379	14.8155	1.16e-49	2.46e-49
AHI1	724.339	0.201561	0.016369	12.3136	7.66e-35	1.42e-34
AHNAK2	6251.85	-0.312995	0.0399447	-7.8357	4.66e-15	6.83e-15
AHNAK	50611.2	0.527675	0.0235314	22.4243	2.28e-111	7.94e-111
AHRR	151.463	-0.123811	0.0312672	-3.95978	7.5e-05	9.17e-05
AHR	5217.4	-0.0142898	0.0254719	-0.561003	0.574796	0.591173
AHSA1	4715.69	-0.318858	0.0113637	-28.0593	3.08e-173	1.69e-172
AHSA2	1099.81	-0.239109	0.0216142	-11.0626	1.9e-28	3.29e-28
AHSG	5920.44	-0.110073	0.123967	-0.887918	0.374585	0.392152
AHSP	8.22328	-2.62325	0.0818918	-32.0331	3.77e-225	3.05e-224
AICDA	11.4678	-0.437965	0.0642295	-6.81876	9.18e-12	1.28e-11
AIDA	2471.61	0.0350026	0.0120396	2.9073	0.00364568	0.00422775
AIF1L	3934.84	1.27988	0.0362076	35.3484	1.06e-273	1.22e-272
AIF1	1202.39	0.0907911	0.0277844	3.2677	0.00108424	0.00128114
AIFM1	3067.59	-0.327637	0.0182229	-17.9795	2.82e-72	7.22e-72
AIFM2	1189.18	-0.320265	0.019649	-16.2993	9.99e-60	2.3e-59
AIFM3	226.969	-0.586121	0.0407723	-14.3755	7.38e-47	1.52e-46
AIG1	1954.86	0.210926	0.0208532	10.1148	4.75e-24	7.82e-24
AIM1L	374.455	-2.31863	0.0507779	-45.6621	0	0
AIM1	3619.74	-0.386807	0.0319841	-12.0937	1.14e-33	2.08e-33
AIM2	271.952	-1.36688	0.0472795	-28.9106	8.78e-184	5.17e-183
AIMP1	2270.69	-0.0613243	0.00860261	-7.12857	1.01e-12	1.43e-12
AIMP2	1295.08	-0.306214	0.0133203	-22.9886	6.06e-117	2.19e-116
AIPL1	3.19718	-0.821222	0.0797705	-10.2948	7.44e-25	1.24e-24
AIP	2884.21	-0.16011	0.0139468	-11.48	1.66e-30	2.94e-30
AIRE	7.74077	-0.50491	0.0701204	-7.20061	5.99e-13	8.5e-13
AJAP1	123.972	0.712319	0.0465402	15.3055	7.03e-53	1.53e-52
AK1	2420.23	0.0267301	0.0238735	1.11966	0.262861	0.278815
AK2	5420.83	-0.291878	0.0120586	-24.2049	1.97e-129	7.88e-129
AK3L1	1034.93	0.263861	0.0297537	8.8682	7.43e-19	1.15e-18
AK3	3767.71	0.253277	0.0150339	16.847	1.1e-63	2.63e-63
AK5	333.507	1.59031	0.0537864	29.567	3.97e-192	2.48e-191
AK7	118.667	-0.0172658	0.0359176	-0.480706	0.630726	0.645825
AKAP10	863.842	0.404538	0.0153127	26.4184	8.41e-154	3.99e-153
AKAP11	2888.86	0.606926	0.0164599	36.8729	1.25e-297	1.7e-296
AKAP12	3933.73	1.32983	0.0327227	40.6393	0	0
AKAP13	6634.13	0.398673	0.0161911	24.623	7.16e-134	2.94e-133
AKAP14	13.1899	-1.13471	0.0850465	-13.3422	1.31e-40	2.57e-40
AKAP1	4193.39	-0.0820243	0.0170453	-4.81212	1.49e-06	1.89e-06
AKAP2	1606.19	1.27441	0.029414	43.3268	0	0
AKAP3	84.398	0.37243	0.0306742	12.1415	6.37e-34	1.17e-33
AKAP4	1.96421	-0.538324	0.108657	-4.95433	7.26e-07	9.27e-07
AKAP5	250.718	0.48557	0.0278633	17.4269	5.16e-68	1.28e-67
AKAP6	879.255	1.86798	0.0380814	49.0523	0	0
AKAP7	508.311	0.396052	0.0234384	16.8976	4.69e-64	1.12e-63
AKAP8L	2270.39	-0.179905	0.0125928	-14.2863	2.66e-46	5.47e-46
AKAP8	1564.08	-0.0664734	0.00831146	-7.9978	1.27e-15	1.87e-15
AKAP9	3806.42	0.234394	0.0196127	11.9511	6.41e-33	1.16e-32
AKD1	266.014	0.271886	0.0193146	14.0767	5.28e-45	1.07e-44
AKIRIN1	2810.12	0.235252	0.0123244	19.0883	3.16e-81	8.7e-81
AKIRIN2	1854.11	-0.00453732	0.0120523	-0.37647	0.706567	0.719574
AKNAD1	10.0003	0.854324	0.0491585	17.3789	1.19e-67	2.94e-67
AKNA	2216.14	-0.245285	0.0213215	-11.5041	1.26e-30	2.23e-30
AKR1A1	6018.62	-0.308258	0.0143261	-21.5171	1.08e-102	3.49e-102
AKR1B10	4608.84	-2.09123	0.0765232	-27.328	1.97e-164	1.02e-163
AKR1B15	85.5487	-1.48618	0.0760141	-19.5513	4.02e-85	1.14e-84
AKR1B1	5452.12	0.0901679	0.0306396	2.94286	0.00325199	0.00377938
AKR1C1	7941.5	-1.31178	0.0549938	-23.8532	9.38e-126	3.64e-125
AKR1C2	5336.75	-1.4903	0.0573569	-25.983	7.71e-149	3.53e-148
AKR1C3	5128.87	-0.898327	0.0436028	-20.6025	2.61e-94	7.89e-94
AKR1C4	480.988	-0.504218	0.122587	-4.11316	3.9e-05	4.8e-05
AKR1CL1	3.37974	-0.335317	0.095097	-3.52605	0.000421806	0.000504734
AKR1D1	114.38	0.415871	0.105501	3.94186	8.09e-05	9.87e-05
AKR1E2	69.9063	-0.596294	0.0331999	-17.9607	3.95e-72	1.01e-71
AKR7A2	2449.78	-0.0474789	0.0134125	-3.53991	0.000400257	0.0004794
AKR7A3	975.889	-0.32285	0.0511007	-6.31792	2.65e-10	3.6e-10
AKR7L	116.103	-0.565885	0.0375993	-15.0504	3.43e-51	7.35e-51
AKT1S1	2931.45	-0.312966	0.0116942	-26.7624	8.85e-158	4.32e-157
AKT1	8833.25	-0.0809129	0.010888	-7.43136	1.07e-13	1.54e-13
AKT2	6239.42	0.0312056	0.0129209	2.41512	0.0157299	0.0178241
AKT3	1708.05	1.15324	0.0267733	43.0744	0	0
AKTIP	1246.39	0.499639	0.0150056	33.2969	4.28e-243	3.94e-242
ALAD	3174.31	0.399049	0.0182996	21.8065	2.01e-105	6.68e-105
ALAS1	3724	-0.0990142	0.0219913	-4.50243	6.72e-06	8.41e-06
ALAS2	25.1871	-0.871026	0.065845	-13.2284	6.01e-40	1.17e-39
ALB	106860	-0.227597	0.103633	-2.19618	0.0280791	0.0314826
ALCAM	6194.06	0.278387	0.0268939	10.3513	4.13e-25	6.89e-25
ALDH16A1	1867.95	-0.653632	0.0151717	-43.0824	0	0
ALDH18A1	4775.31	-0.263876	0.0128137	-20.5932	3.16e-94	9.55e-94
ALDH1A1	10456	0.0671291	0.0436449	1.53807	0.124031	0.134681
ALDH1A2	638.052	0.891102	0.0506725	17.5855	3.18e-69	7.94e-69
ALDH1A3	3519.61	0.256902	0.0446171	5.75793	8.52e-09	1.13e-08
ALDH1B1	3059.79	0.411093	0.026543	15.4878	4.19e-54	9.21e-54
ALDH1L1	3108.74	0.555626	0.0582964	9.53106	1.56e-21	2.48e-21
ALDH1L2	563.781	0.702687	0.031702	22.1654	7.41e-109	2.52e-108
ALDH2	11857	0.335472	0.0301002	11.1451	7.56e-29	1.31e-28
ALDH3A1	2607.57	-2.74132	0.0608493	-45.051	0	0
ALDH3A2	6214.66	0.235104	0.0218033	10.783	4.14e-27	7.06e-27
ALDH3B1	1666.54	-0.170439	0.0308837	-5.51874	3.41e-08	4.46e-08
ALDH3B2	1741.42	-0.977867	0.0597849	-16.3564	3.91e-60	9.06e-60
ALDH4A1	3809.02	0.379831	0.032081	11.8398	2.43e-32	4.38e-32
ALDH5A1	2149.22	0.552011	0.0250145	22.0677	6.47e-108	2.19e-107
ALDH6A1	1375.79	1.2032	0.0288578	41.6941	0	0
ALDH7A1	3408.75	0.367436	0.0224656	16.3555	3.98e-60	9.2e-60
ALDH8A1	594.467	0.851783	0.0602416	14.1395	2.17e-45	4.43e-45
ALDH9A1	5371.54	0.374778	0.0148207	25.2875	4.39e-141	1.89e-140
ALDOA	65173	-0.404744	0.0158981	-25.4586	5.67e-143	2.47e-142
ALDOB	11475.4	0.916439	0.0852667	10.7479	6.06e-27	1.03e-26
ALDOC	4580.82	1.84752	0.0402284	45.9259	0	0
ALG10B	606.065	0.235027	0.0159354	14.7487	3.14e-49	6.61e-49
ALG10	243.237	-0.134767	0.0158322	-8.51222	1.71e-17	2.59e-17
ALG11	42.4913	-0.163022	0.0183753	-8.87179	7.2e-19	1.11e-18
ALG12	1490.02	-0.270535	0.0126141	-21.447	4.87e-102	1.57e-101
ALG13	1080.98	0.00958415	0.0117471	0.815875	0.414572	0.432169
ALG14	471.061	-0.118691	0.0134584	-8.81911	1.15e-18	1.78e-18
ALG1L2	2.10679	-1.35671	0.0594488	-22.8215	2.8e-115	1e-114
ALG1L	229.009	-2.00857	0.0412523	-48.69	0	0
ALG1	1454.09	-0.251798	0.0116739	-21.5693	3.49e-103	1.13e-102
ALG2	1845.51	-0.0222488	0.011339	-1.96215	0.0497447	0.0551668
ALG3	2919.31	-0.772426	0.0164844	-46.8579	0	0
ALG5	1485.25	-0.121422	0.0133078	-9.1241	7.23e-20	1.13e-19
ALG6	697.403	-0.256436	0.012747	-20.1174	5.19e-90	1.53e-89
ALG8	1854.7	-0.166094	0.0157373	-10.5541	4.86e-26	8.18e-26
ALG9	1179.78	0.125676	0.00985147	12.7571	2.85e-37	5.39e-37
ALKBH1	528.186	0.0944405	0.00878752	10.7471	6.11e-27	1.04e-26
ALKBH2	758.204	-0.216414	0.015451	-14.0065	1.42e-44	2.89e-44
ALKBH3	724.267	-0.100781	0.0138068	-7.29933	2.89e-13	4.12e-13
ALKBH4	730.53	-0.0871379	0.0123557	-7.05246	1.76e-12	2.47e-12
ALKBH5	5111.7	0.183209	0.0101053	18.1301	1.84e-73	4.76e-73
ALKBH6	405.928	-0.561791	0.0154995	-36.2457	1.16e-287	1.46e-286
ALKBH7	2057.07	-0.436808	0.0189626	-23.0353	2.07e-117	7.51e-117
ALKBH8	399.353	0.357111	0.0119017	30.0052	8.4e-198	5.49e-197
ALK	78.5111	0.821201	0.0538559	15.2481	1.69e-52	3.67e-52
ALLC	2.83678	-0.23584	0.0681062	-3.46282	0.000534544	0.000637613
ALMS1P	8.46196	0.416911	0.0323311	12.895	4.8e-38	9.16e-38
ALMS1	1358.48	0.186145	0.0146712	12.6878	6.91e-37	1.31e-36
ALOX12B	107.414	-3.07581	0.0605145	-50.8276	0	0
ALOX12P2	81.7781	-0.635851	0.0466508	-13.63	2.66e-42	5.26e-42
ALOX12	91.5857	-2.17025	0.0443813	-48.9002	0	0
ALOX15B	1354.25	0.255537	0.0551713	4.63169	3.63e-06	4.56e-06
ALOX15	155.656	-1.02354	0.0603546	-16.9587	1.66e-64	3.98e-64
ALOX5AP	939.634	0.346733	0.0308021	11.2568	2.14e-29	3.74e-29
ALOX5	1469.95	0.0328544	0.0322596	1.01844	0.308469	0.325142
ALOXE3	71.5241	-1.95828	0.0521798	-37.5294	3.05e-308	4.47e-307
ALPI	62.421	-0.183224	0.122538	-1.49524	0.134852	0.146058
ALPK1	885.482	-0.129877	0.0177588	-7.31339	2.6e-13	3.71e-13
ALPK2	496.221	1.06068	0.0518357	20.4623	4.66e-93	1.4e-92
ALPK3	1193.33	0.422696	0.0342853	12.3288	6.34e-35	1.17e-34
ALPL	2479.96	0.0905631	0.0404017	2.24157	0.0249895	0.0280804
ALPPL2	273.596	-3.41265	0.108686	-31.3992	2.07e-216	1.58e-215
ALPP	173.026	-2.27498	0.0934954	-24.3326	8.87e-131	3.58e-130
ALS2CL	1247.33	-0.701481	0.0320502	-21.8869	3.46e-106	1.16e-105
ALS2CR11	26.3162	-0.0268437	0.0412387	-0.650935	0.515089	0.532103
ALS2CR12	12.2133	0.269325	0.0371134	7.25682	3.96e-13	5.63e-13
ALS2CR4	1190.68	0.261066	0.0169669	15.3868	2.01e-53	4.38e-53
ALS2CR8	324.973	0.54163	0.019287	28.0827	1.59e-173	8.73e-173
ALS2	1314.86	0.239662	0.0127225	18.8377	3.71e-79	1e-78
ALX1	62.0674	-0.575964	0.0827151	-6.96322	3.33e-12	4.66e-12
ALX3	67.696	0.196228	0.02301	8.52793	1.49e-17	2.26e-17
ALX4	8.9989	0.826577	0.0697889	11.844	2.31e-32	4.16e-32
AMAC1L2	3.75302	-0.498865	0.0346493	-14.3975	5.36e-47	1.11e-46
AMAC1L3	1.76206	-0.458243	0.0467089	-9.81062	1.01e-22	1.64e-22
AMAC1	1.76019	-1.75649	0.0872654	-20.1282	4.18e-90	1.23e-89
AMACR	3732.57	-0.133981	0.0375476	-3.5683	0.000359311	0.000431115
AMBN	3.57673	-2.12336	0.135693	-15.6482	3.42e-55	7.57e-55
AMBP	13006.5	-0.573382	0.0942095	-6.08624	1.16e-09	1.55e-09
AMBRA1	2000.7	0.0388636	0.00959034	4.05237	5.07e-05	6.22e-05
AMD1	5237.57	0.108232	0.0190627	5.67767	1.37e-08	1.8e-08
AMDHD1	227.84	0.0153272	0.0537953	0.284917	0.775708	0.786721
AMDHD2	736.601	-0.354306	0.0189967	-18.6509	1.24e-77	3.32e-77
AMELX	1.45212	-1.33889	0.127109	-10.5334	6.06e-26	1.02e-25
AMELY	0.60478	-0.0310532	0.138802	-0.223723	0.822973	0.832128
AMFR	6111.89	0.234477	0.0142852	16.4139	1.52e-60	3.53e-60
AMHR2	18.3662	-1.22217	0.0686431	-17.8047	6.5e-71	1.65e-70
AMH	85.9656	-0.0548068	0.0450899	-1.2155	0.224175	0.238902
AMICA1	559.999	-0.203001	0.0322104	-6.30233	2.93e-10	3.98e-10
AMIGO1	254.609	0.899706	0.0237787	37.8366	0	0
AMIGO2	1488.78	-0.017565	0.0342714	-0.512525	0.608283	0.624133
AMIGO3	296.782	-0.328539	0.0183918	-17.8634	2.27e-71	5.78e-71
AMMECR1L	1566.06	0.0684267	0.0091481	7.47989	7.44e-14	1.07e-13
AMMECR1	997.125	-0.517373	0.0191275	-27.0487	3.96e-161	1.98e-160
AMN1	454.278	0.237922	0.0170645	13.9425	3.5e-44	7.07e-44
AMN	732.552	-0.274256	0.0594524	-4.61303	3.97e-06	4.99e-06
AMOTL1	3491.2	0.512092	0.0247005	20.7321	1.78e-95	5.44e-95
AMOTL2	3635.67	0.748955	0.0221785	33.7694	5.56e-250	5.4e-249
AMOT	1758.1	0.8412	0.0288025	29.2058	1.64e-187	9.91e-187
AMPD1	21.9158	-0.190584	0.0615887	-3.09446	0.0019717	0.00230939
AMPD2	2618.8	0.0229799	0.0167184	1.37453	0.169277	0.182142
AMPD3	849.117	-0.225575	0.0222642	-10.1317	3.99e-24	6.58e-24
AMPH	259.139	1.74855	0.0433388	40.346	0	0
AMTN	83.1466	-2.29901	0.111364	-20.6442	1.1e-94	3.34e-94
AMT	613.592	0.0375299	0.0305485	1.22854	0.219246	0.233784
AMY1A	425.885	-1.43035	0.0676074	-21.1567	2.39e-99	7.54e-99
AMY2A	134.035	-1.04566	0.0743863	-14.0572	6.96e-45	1.41e-44
AMY2B	494.942	-0.194053	0.0333589	-5.81713	5.99e-09	7.94e-09
AMZ1	76.989	1.3275	0.0424384	31.2807	8.54e-215	6.41e-214
AMZ2P1	418.201	0.359841	0.0173899	20.6925	4.04e-95	1.23e-94
AMZ2	2891.09	0.0674955	0.011595	5.82111	5.85e-09	7.75e-09
ANAPC10	262.838	0.052174	0.00980921	5.31888	1.04e-07	1.35e-07
ANAPC11	3680.46	-0.555892	0.0166693	-33.3483	7.72e-244	7.16e-243
ANAPC13	2701.99	0.10463	0.0104164	10.0447	9.69e-24	1.59e-23
ANAPC16	4479.94	-0.00420774	0.0117956	-0.356722	0.7213	0.7341
ANAPC1	1500.91	-0.163469	0.0154764	-10.5625	4.45e-26	7.49e-26
ANAPC2	1827.81	-0.121266	0.0110596	-10.9648	5.64e-28	9.69e-28
ANAPC4	1103.75	-0.273659	0.0142126	-19.2547	1.29e-82	3.58e-82
ANAPC5	5532.13	-0.180604	0.00809161	-22.3199	2.37e-110	8.16e-110
ANAPC7	2571.25	-0.281741	0.00926767	-30.4005	5.42e-203	3.71e-202
ANGEL1	1297.47	0.168346	0.013136	12.8156	1.34e-37	2.55e-37
ANGEL2	1260.58	0.205844	0.0110055	18.7036	4.62e-78	1.24e-77
ANGPT1	450.416	0.967052	0.0370293	26.1159	2.41e-150	1.11e-149
ANGPT2	966.623	1.05367	0.0304556	34.5969	2.81e-262	2.96e-261
ANGPT4	7.52498	1.72515	0.0481292	35.8442	2.27e-281	2.72e-280
ANGPTL1	354.488	2.05888	0.0426022	48.328	0	0
ANGPTL2	3432.61	1.40244	0.0286575	48.9379	0	0
ANGPTL3	686.094	0.122031	0.101479	1.20252	0.229162	0.244101
ANGPTL4	3817.23	0.8192	0.0444167	18.4435	5.88e-76	1.55e-75
ANGPTL5	5.46831	1.95875	0.0559497	35.0091	1.64e-268	1.81e-267
ANGPTL6	46.538	0.358645	0.0419978	8.53962	1.35e-17	2.04e-17
ANGPTL7	66.4334	0.853728	0.0667502	12.7899	1.87e-37	3.55e-37
ANG	1889.06	-0.0982183	0.0445891	-2.20274	0.0276129	0.0309702
ANK1	341.565	0.103048	0.0436941	2.3584	0.0183541	0.020725
ANK2	2008.05	2.20106	0.040864	53.863	0	0
ANK3	1999.14	0.551827	0.0295542	18.6717	8.41e-78	2.25e-77
ANKAR	69.4279	0.252471	0.0188087	13.4231	4.43e-41	8.68e-41
ANKDD1A	287.889	0.225517	0.0229357	9.8326	8.15e-23	1.32e-22
ANKFN1	31.2181	1.37352	0.0668637	20.5422	9.04e-94	2.73e-93
ANKFY1	3855.82	0.532429	0.0126868	41.9672	0	0
ANKHD1-EIF4EBP3	1734.22	0.0150169	0.0165111	0.909504	0.363084	0.380581
ANKHD1	4316.66	0.08837	0.0131142	6.73849	1.6e-11	2.21e-11
ANKH	4321.51	0.312555	0.0227264	13.753	4.89e-43	9.75e-43
ANKIB1	3003.64	0.504147	0.014981	33.6524	2.88e-248	2.76e-247
ANKK1	33.8509	-0.960786	0.0359235	-26.7454	1.4e-157	6.81e-157
ANKLE1	87.8488	-0.770945	0.0373651	-20.6328	1.39e-94	4.23e-94
ANKLE2	3665.05	-0.145007	0.0102237	-14.1835	1.16e-45	2.37e-45
ANKMY1	508.78	-0.34271	0.0149095	-22.9861	6.43e-117	2.33e-116
ANKMY2	1020.61	0.364339	0.0131667	27.6713	1.55e-168	8.19e-168
ANKRA2	616.742	0.120681	0.0125372	9.6258	6.22e-22	9.96e-22
ANKRD10	3365.28	-0.0190782	0.015035	-1.26892	0.204469	0.218599
ANKRD11	5779.04	-0.0404655	0.0121913	-3.31922	0.0009027	0.00106911
ANKRD12	2121.25	0.358374	0.0171994	20.8364	2.03e-96	6.25e-96
ANKRD13A	2824.58	0.243228	0.0140107	17.3601	1.65e-67	4.08e-67
ANKRD13B	572.895	0.192572	0.026162	7.36076	1.83e-13	2.61e-13
ANKRD13C	1145.12	0.29327	0.00923509	31.756	2.62e-221	2.06e-220
ANKRD13D	1667.01	-0.658057	0.0158941	-41.4026	0	0
ANKRD16	379.546	-0.173196	0.0125737	-13.7745	3.63e-43	7.25e-43
ANKRD17	4912.71	0.15829	0.0128748	12.2946	9.68e-35	1.79e-34
ANKRD19	181.762	-0.865438	0.0245611	-35.2361	5.59e-272	6.33e-271
ANKRD1	124.752	0.998459	0.0603432	16.5463	1.7e-61	3.98e-61
ANKRD20A3	36.2362	0.509552	0.0342274	14.8872	3.99e-50	8.47e-50
ANKRD20A4	6.17572	0.0889456	0.0462355	1.92375	0.054386	0.0602189
ANKRD20B	20.6182	0.441551	0.032577	13.5541	7.5e-42	1.48e-41
ANKRD22	773.523	-1.27558	0.0370256	-34.4513	4.31e-260	4.48e-259
ANKRD23	143.403	-0.597064	0.0259441	-23.0135	3.42e-117	1.24e-116
ANKRD24	139.327	0.476719	0.0331778	14.3686	8.14e-47	1.68e-46
ANKRD26P1	10.4839	-1.37111	0.094757	-14.4697	1.88e-47	3.9e-47
ANKRD26	428.177	0.242344	0.0177922	13.6208	3.01e-42	5.96e-42
ANKRD27	1914.58	-0.17679	0.0133785	-13.2145	7.24e-40	1.4e-39
ANKRD28	2570.4	0.132976	0.0160071	8.30735	9.79e-17	1.47e-16
ANKRD29	278.431	0.222225	0.0365403	6.08165	1.19e-09	1.6e-09
ANKRD2	55.9222	0.00311436	0.0587876	0.0529764	0.957751	0.959306
ANKRD30A	163.026	0.585891	0.176704	3.31567	0.000914239	0.00108253
ANKRD30B	44.6465	-0.225894	0.0895756	-2.52182	0.0116748	0.0133024
ANKRD31	3.66768	0.156478	0.0384733	4.06718	4.76e-05	5.84e-05
ANKRD32	332.076	-0.0725667	0.0156701	-4.63091	3.64e-06	4.58e-06
ANKRD33	6.76466	-0.579663	0.0672059	-8.62519	6.4e-18	9.76e-18
ANKRD34A	90.7382	0.59122	0.0271529	21.7737	4.12e-105	1.36e-104
ANKRD34B	39.5705	-0.809324	0.0661002	-12.2439	1.81e-34	3.34e-34
ANKRD34C	5.37292	1.0082	0.0703046	14.3405	1.22e-46	2.52e-46
ANKRD35	272.225	-0.297949	0.0387602	-7.68699	1.51e-14	2.19e-14
ANKRD36BP1	271.748	0.219697	0.0287818	7.63319	2.29e-14	3.32e-14
ANKRD36B	99.2757	-0.677133	0.0318734	-21.2445	3.71e-100	1.18e-99
ANKRD36	400.21	-0.270908	0.0242853	-11.1552	6.75e-29	1.17e-28
ANKRD37	443.531	-0.160247	0.0265741	-6.03021	1.64e-09	2.19e-09
ANKRD39	487.373	-0.564315	0.0145055	-38.9035	0	0
ANKRD40	2910.35	0.560593	0.0113997	49.1762	0	0
ANKRD42	559.569	0.243352	0.0148223	16.4179	1.42e-60	3.31e-60
ANKRD43	298.911	0.11071	0.0454737	2.43459	0.0149086	0.0169122
ANKRD44	240.748	0.303015	0.0305659	9.91351	3.64e-23	5.91e-23
ANKRD45	77.8693	0.558069	0.0415782	13.4221	4.49e-41	8.79e-41
ANKRD46	1126.63	0.554478	0.017602	31.5008	8.47e-218	6.49e-217
ANKRD49	597.252	-0.170218	0.01279	-13.3087	2.06e-40	4.02e-40
ANKRD50	1940.11	0.379432	0.0204999	18.509	1.75e-76	4.63e-76
ANKRD52	3264.74	-0.0655539	0.0132212	-4.95824	7.11e-07	9.08e-07
ANKRD53	47.4332	0.554182	0.0321786	17.222	1.81e-66	4.42e-66
ANKRD54	1141.15	-0.257761	0.0129087	-19.968	1.05e-88	3.04e-88
ANKRD55	15.8741	0.522436	0.0429088	12.1755	4.2e-34	7.71e-34
ANKRD56	326.4	-0.145498	0.038972	-3.73339	0.000188918	0.000228328
ANKRD57	1750.06	-0.275811	0.0252301	-10.9318	8.12e-28	1.39e-27
ANKRD58	62.9406	-0.654515	0.0277531	-23.5835	5.69e-123	2.16e-122
ANKRD5	448.283	-0.393281	0.0244879	-16.0602	4.85e-58	1.1e-57
ANKRD6	648.516	0.886682	0.0236769	37.4492	6.19e-307	9.01e-306
ANKRD7	9.7323	0.287034	0.0485135	5.91659	3.29e-09	4.38e-09
ANKRD9	417.989	-0.769305	0.0258433	-29.7681	1.01e-194	6.45e-194
ANKS1A	2802.31	0.126272	0.0176401	7.15827	8.17e-13	1.16e-12
ANKS1B	216.845	2.03696	0.0457236	44.5494	0	0
ANKS3	815.954	-0.17787	0.0174678	-10.1827	2.37e-24	3.91e-24
ANKS4B	304.103	-0.579854	0.0912747	-6.35284	2.11e-10	2.87e-10
ANKS6	1316.11	0.0530767	0.0200931	2.64153	0.00825316	0.00945081
ANKZF1	1574.1	-0.335519	0.0122777	-27.3274	2.01e-164	1.03e-163
ANLN	2097.98	-0.0692675	0.0329098	-2.10477	0.0353114	0.0394266
ANO10	1534.37	0.000369717	0.0135722	0.0272409	0.978268	0.979085
ANO1	3867.56	-0.244776	0.0396493	-6.17353	6.68e-10	9.01e-10
ANO2	57.5735	0.36225	0.0362034	10.006	1.43e-23	2.34e-23
ANO3	72.3605	1.32162	0.0515462	25.6395	5.54e-145	2.46e-144
ANO4	146.109	0.596189	0.0557459	10.6948	1.08e-26	1.83e-26
ANO5	272.918	0.798248	0.0417366	19.1258	1.54e-81	4.25e-81
ANO6	4590.74	0.708801	0.0173424	40.8709	0	0
ANO7	433.153	-0.0769715	0.0470209	-1.63696	0.101638	0.11094
ANO8	765.403	0.389883	0.0204811	19.0363	8.54e-81	2.34e-80
ANO9	958.411	-1.71076	0.0385196	-44.4127	0	0
ANP32A	5917.34	-0.132517	0.0101639	-13.038	7.44e-39	1.43e-38
ANP32B	6981.56	-0.320022	0.012005	-26.6575	1.47e-156	7.09e-156
ANP32C	11.8354	-1.55113	0.0356693	-43.4864	0	0
ANP32D	0.479888	-0.211882	0.05204	-4.07152	4.67e-05	5.73e-05
ANP32E	3626.06	-0.0215113	0.0167158	-1.28689	0.198134	0.212116
ANPEP	9520.7	0.0303537	0.0482135	0.62957	0.528976	0.545896
ANTXR1	6562.9	1.05564	0.025472	41.443	0	0
ANTXR2	2555.51	0.707567	0.0275381	25.6941	1.36e-145	6.06e-145
ANTXRL	1.9286	-0.477197	0.0915201	-5.21412	1.85e-07	2.39e-07
ANUBL1	290.219	0.165824	0.0165584	10.0145	1.32e-23	2.15e-23
ANXA10	385.081	-1.3134	0.111539	-11.7753	5.24e-32	9.4e-32
ANXA11	10035.3	-0.373933	0.0172681	-21.6546	5.5e-104	1.8e-103
ANXA13	372.412	-0.465878	0.0691754	-6.73473	1.64e-11	2.27e-11
ANXA1	19812.5	-0.564069	0.036691	-15.3735	2.46e-53	5.38e-53
ANXA2P1	311.457	-0.824241	0.0315405	-26.1327	1.55e-150	7.18e-150
ANXA2P2	12431	-0.524392	0.0259604	-20.1997	9.85e-91	2.91e-90
ANXA2P3	60.0357	-1.63098	0.0458086	-35.6043	1.2e-277	1.41e-276
ANXA2	30662.3	-0.506975	0.0232719	-21.7849	3.23e-105	1.07e-104
ANXA3	2000.14	-0.086202	0.0384772	-2.24034	0.025069	0.0281682
ANXA4	8169.23	0.0566367	0.0275342	2.05696	0.0396905	0.0442142
ANXA5	15860.2	0.347192	0.0184521	18.8158	5.6e-79	1.52e-78
ANXA6	7971.24	0.596987	0.0215999	27.6384	3.85e-168	2.03e-167
ANXA7	5978.89	0.0594409	0.0113958	5.21602	1.83e-07	2.36e-07
ANXA8L1	3.00968	-1.65491	0.138221	-11.973	4.92e-33	8.93e-33
ANXA8L2	952.69	-1.57343	0.0668594	-23.5334	1.86e-122	7.03e-122
ANXA8	2550.89	-1.79258	0.0685774	-26.1394	1.3e-150	6.03e-150
ANXA9	578.872	-0.186335	0.0381943	-4.87861	1.07e-06	1.36e-06
AOAH	460.409	-0.19874	0.0333762	-5.95452	2.61e-09	3.48e-09
AOC2	59.6437	-0.228511	0.0282099	-8.10038	5.48e-16	8.14e-16
AOC3	2308.68	1.92069	0.0351017	54.7178	0	0
AOX1	3313.98	0.941904	0.0582092	16.1814	6.83e-59	1.56e-58
AOX2P	2.61514	-3.38513	0.141705	-23.8886	4.02e-126	1.57e-125
AP1AR	1071.42	0.0154705	0.013754	1.12481	0.260671	0.276579
AP1B1	7530.18	-0.156878	0.0114573	-13.6924	1.13e-42	2.24e-42
AP1G1	4736.43	0.136062	0.0107273	12.6838	7.27e-37	1.37e-36
AP1G2	2908.35	-0.860396	0.0179434	-47.9504	0	0
AP1M1	3020.73	0.0895026	0.0137747	6.49761	8.16e-11	1.12e-10
AP1M2	3183.08	-0.705297	0.0458439	-15.3847	2.07e-53	4.52e-53
AP1S1	2671.45	-0.391274	0.0148689	-26.3149	1.29e-152	6.1e-152
AP1S2	1415.72	0.497512	0.0291771	17.0514	3.41e-65	8.23e-65
AP1S3	642.077	-0.145129	0.0261166	-5.55695	2.75e-08	3.6e-08
AP2A1	5421.56	-0.0667617	0.0110457	-6.04412	1.5e-09	2.01e-09
AP2A2	4121.93	0.126938	0.0111732	11.3609	6.54e-30	1.15e-29
AP2B1	13248.1	0.358514	0.013767	26.0415	1.68e-149	7.75e-149
AP2M1	18062.7	-0.150426	0.0125123	-12.0222	2.72e-33	4.94e-33
AP2S1	3896.62	-0.576191	0.0150392	-38.3126	0	0
AP3B1	2644.69	0.126026	0.0101542	12.4112	2.27e-35	4.23e-35
AP3B2	339.398	0.919881	0.048993	18.7758	1.19e-78	3.22e-78
AP3D1	8298.86	-0.0953835	0.00952021	-10.019	1.26e-23	2.05e-23
AP3M1	2737.44	0.0948291	0.0105048	9.02721	1.76e-19	2.74e-19
AP3M2	1303.39	0.179709	0.0167308	10.7412	6.52e-27	1.11e-26
AP3S1	2212.78	-0.00644984	0.0124996	-0.516003	0.605852	0.621759
AP3S2	3308.54	0.212264	0.0106287	19.971	9.86e-89	2.87e-88
AP4B1	817.816	-0.258448	0.011859	-21.7934	2.68e-105	8.88e-105
AP4E1	677.206	0.119583	0.0131341	9.10476	8.65e-20	1.35e-19
AP4M1	905.72	-0.202248	0.0116888	-17.3027	4.49e-67	1.1e-66
AP4S1	185.267	0.397805	0.0153858	25.8554	2.12e-147	9.6e-147
APAF1	1157.37	0.00721829	0.0156127	0.462334	0.643842	0.658726
APBA1	550.245	0.88544	0.0295335	29.9809	1.74e-197	1.13e-196
APBA2	991.236	1.23794	0.0386999	31.9882	1.59e-224	1.28e-223
APBA3	690.142	-0.198686	0.0119837	-16.5796	9.78e-62	2.29e-61
APBB1IP	1087.05	0.0445701	0.0343953	1.29582	0.195037	0.208867
APBB1	1867.48	1.24131	0.0284117	43.69	0	0
APBB2	2611.42	0.935351	0.0204039	45.8418	0	0
APBB3	752.328	-0.016749	0.0193041	-0.867636	0.385594	0.403179
APC2	1313.71	3.06058	0.058884	51.9764	0	0
APCDD1L	159.035	1.00143	0.0530543	18.8756	1.81e-79	4.92e-79
APCDD1	2577.52	-0.0601335	0.0368119	-1.63353	0.102357	0.111695
APCS	1633.9	-0.531497	0.228516	-2.32586	0.0200262	0.0225829
APC	1989.66	1.03636	0.0191022	54.2537	0	0
APEH	5061.15	-0.278917	0.0130564	-21.3624	2.99e-101	9.55e-101
APEX1	7103.39	-0.0979161	0.0103966	-9.41812	4.59e-21	7.27e-21
APEX2	1670.36	-0.531192	0.0118044	-44.9995	0	0
APH1A	10451.6	-0.130515	0.0107042	-12.1929	3.39e-34	6.23e-34
APH1B	1011.52	0.616388	0.0202152	30.4913	3.4e-204	2.35e-203
API5	4735.32	0.0738741	0.00939045	7.86694	3.63e-15	5.34e-15
APIP	858.951	0.0391556	0.0136643	2.86555	0.0041629	0.00481932
APITD1	583.527	-0.114321	0.0136819	-8.35561	6.51e-17	9.8e-17
APLF	139.252	-0.0343764	0.0173601	-1.9802	0.047681	0.0529445
APLNR	1729.08	1.62375	0.03282	49.4743	0	0
APLN	1005.05	1.51989	0.0359872	42.2344	0	0
APLP1	2347.13	0.798098	0.0540292	14.7716	2.23e-49	4.72e-49
APLP2	37585.6	0.446917	0.0189147	23.628	1.99e-123	7.58e-123
APOA1BP	4838.99	-0.4202	0.0144088	-29.1628	5.75e-187	3.47e-186
APOA1	13395	-0.513241	0.0887122	-5.78546	7.23e-09	9.57e-09
APOA2	21268.1	-0.789176	0.171344	-4.6058	4.11e-06	5.16e-06
APOA4	194.512	-0.751252	0.17373	-4.32425	1.53e-05	1.9e-05
APOA5	413.821	-0.169792	0.127801	-1.32857	0.18399	0.1974
APOB48R	790.26	-0.650385	0.0277719	-23.4188	2.75e-121	1.03e-120
APOBEC1	26.6519	-2.33763	0.132115	-17.694	4.67e-70	1.17e-69
APOBEC2	47.0502	-0.867581	0.0520259	-16.6759	1.96e-62	4.63e-62
APOBEC3A	275.452	-2.43641	0.0454127	-53.6504	0	0
APOBEC3B	564.314	-1.03451	0.0334145	-30.9598	1.87e-210	1.36e-209
APOBEC3C	841.333	-0.23971	0.0248163	-9.65936	4.49e-22	7.2e-22
APOBEC3D	243.281	-0.553277	0.0257986	-21.446	4.98e-102	1.6e-101
APOBEC3F	490.87	-0.383143	0.0210559	-18.1965	5.51e-74	1.43e-73
APOBEC3G	805.273	-0.304716	0.0258917	-11.7689	5.65e-32	1.01e-31
APOBEC3H	31.3952	-0.561796	0.0319702	-17.5725	4e-69	9.99e-69
APOBEC4	16.189	-1.42465	0.0844073	-16.8783	6.5e-64	1.55e-63
APOB	11929.1	0.152909	0.0941433	1.62422	0.104329	0.113767
APOC1P1	41.4938	-0.562614	0.0906102	-6.20917	5.33e-10	7.2e-10
APOC1	14219.7	-0.312214	0.0515281	-6.05911	1.37e-09	1.84e-09
APOC2	6890.73	-0.484333	0.0636204	-7.61285	2.68e-14	3.88e-14
APOC3	7072.48	-0.631575	0.202601	-3.11733	0.00182499	0.00213977
APOC4	420.626	-0.458603	0.0969621	-4.72971	2.25e-06	2.84e-06
APOD	8303.11	0.527804	0.0527248	10.0105	1.37e-23	2.24e-23
APOE	46842.4	0.0971206	0.0438146	2.21663	0.0266485	0.0299099
APOF	139.832	-0.398236	0.101437	-3.92595	8.64e-05	0.000105365
APOH	8855.4	-0.37137	0.135809	-2.7345	0.00624742	0.00718351
APOL1	8989.25	-0.766078	0.0318226	-24.0734	4.75e-128	1.88e-127
APOL2	2829.14	-0.204961	0.0188522	-10.872	1.57e-27	2.68e-27
APOL3	1598.87	0.125456	0.0259539	4.83379	1.34e-06	1.7e-06
APOL4	869.548	-0.227587	0.0329359	-6.91	4.85e-12	6.78e-12
APOL5	2.44044	0.951063	0.0752016	12.6468	1.16e-36	2.19e-36
APOL6	4232.31	0.0325781	0.0220529	1.47727	0.139603	0.151043
APOLD1	2441.34	1.65101	0.0295596	55.8536	0	0
APOM	908.824	0.132429	0.0506689	2.61361	0.00895902	0.0102499
APOOL	364.471	0.425389	0.0196058	21.697	2.19e-104	7.18e-104
APOO	714.543	-0.19421	0.0155597	-12.4816	9.41e-36	1.76e-35
APPBP2	2185.12	0.481054	0.0123938	38.8142	0	0
APPL1	2663.4	0.343565	0.012532	27.4151	1.81e-165	9.39e-165
APPL2	2188.72	0.305965	0.0149191	20.5082	1.82e-93	5.48e-93
APP	47778	0.52376	0.017964	29.156	7.01e-187	4.23e-186
APRT	4487.79	-0.748845	0.0154215	-48.5587	0	0
APTX	1221.43	-0.323279	0.0107339	-30.1177	2.84e-199	1.88e-198
AQP10	9.34944	-0.982497	0.0657976	-14.9321	2.04e-50	4.34e-50
AQP11	151.391	0.064222	0.030963	2.07415	0.0380654	0.0424411
AQP12A	6.05009	-4.32519	0.135586	-31.9	2.67e-223	2.13e-222
AQP12B	18.0414	-2.29921	0.0861188	-26.6981	4.95e-157	2.4e-156
AQP1	15968.6	1.11371	0.0369326	30.1552	9.16e-200	6.09e-199
AQP2	1041.69	5.89621	0.0955254	61.724	0	0
AQP3	9235.15	-1.44472	0.0479727	-30.1154	3.04e-199	2.01e-198
AQP4	4576.5	3.56302	0.0781745	45.5778	0	0
AQP5	1113.37	-1.47584	0.0659186	-22.3888	5.06e-111	1.76e-110
AQP6	115.801	1.61715	0.0545612	29.6392	4.67e-193	2.94e-192
AQP7P1	53.6237	1.00625	0.0538423	18.6889	6.1e-78	1.64e-77
AQP7P3	8.26899	0.253495	0.0668509	3.79195	0.000149468	0.000181196
AQP7	157.689	1.56438	0.0517278	30.2426	6.52e-201	4.39e-200
AQP8	55.5608	-2.05068	0.0720636	-28.4565	4.05e-178	2.29e-177
AQP9	1234.71	0.386411	0.0557917	6.92596	4.33e-12	6.06e-12
AQPEP	20.9971	1.45944	0.0430322	33.9151	3.99e-252	3.93e-251
AQR	1981.49	0.0478662	0.0120899	3.95919	7.52e-05	9.19e-05
ARAF	3147.99	-0.149261	0.0114318	-13.0567	5.82e-39	1.12e-38
ARAP1	5904.01	-0.000825475	0.013443	-0.0614058	0.951036	0.952903
ARAP2	1221.29	0.413476	0.0248791	16.6194	5.04e-62	1.19e-61
ARAP3	1077.62	0.298808	0.0221904	13.4657	2.49e-41	4.89e-41
ARCN1	8480.45	0.141123	0.0100452	14.0488	7.83e-45	1.59e-44
ARC	559.803	0.852305	0.0538345	15.8319	1.87e-56	4.2e-56
AREG	925.812	-0.867793	0.0516841	-16.7903	2.87e-63	6.84e-63
ARF1	25799.3	-0.309048	0.00959777	-32.1999	1.77e-227	1.45e-226
ARF3	12323.4	0.0735696	0.0102735	7.16108	8e-13	1.13e-12
ARF4	9520.6	0.0791305	0.0124176	6.37243	1.86e-10	2.53e-10
ARF5	6969.69	-0.463341	0.0125606	-36.8883	7.11e-298	9.66e-297
ARF6	7034.89	-0.204278	0.0128114	-15.945	3.09e-57	6.97e-57
ARFGAP1	4352.25	-0.342618	0.0140078	-24.4592	4.02e-132	1.63e-131
ARFGAP2	4466.9	-0.0501707	0.00944435	-5.31225	1.08e-07	1.4e-07
ARFGAP3	3052.28	0.111971	0.0153795	7.28051	3.33e-13	4.73e-13
ARFGEF1	3933.38	-0.0486922	0.0156282	-3.11566	0.00183537	0.00215169
ARFGEF2	3919.32	0.126555	0.0160058	7.90681	2.64e-15	3.88e-15
ARFIP1	1890.7	0.0651707	0.0116457	5.59613	2.19e-08	2.87e-08
ARFIP2	2788.67	-0.193227	0.0134881	-14.3257	1.51e-46	3.11e-46
ARFRP1	1924.68	-0.30996	0.0141759	-21.8653	5.56e-106	1.85e-105
ARG1	693.534	-0.910075	0.0985693	-9.23284	2.64e-20	4.14e-20
ARG2	1468.32	0.537311	0.032538	16.5133	2.94e-61	6.87e-61
ARGFXP2	5.56629	-1.20294	0.0477441	-25.1955	4.48e-140	1.92e-139
ARGFX	1.2333	-1.28906	0.11689	-11.028	2.8e-28	4.82e-28
ARGLU1	3895.48	-0.0282389	0.0173224	-1.6302	0.103059	0.112419
ARHGAP10	757.523	0.498814	0.0209786	23.7773	5.74e-125	2.21e-124
ARHGAP11A	1004.31	-0.617179	0.0267062	-23.1099	3.68e-118	1.35e-117
ARHGAP11B	76.2129	-0.793523	0.032261	-24.597	1.36e-133	5.59e-133
ARHGAP12	1782.93	0.398606	0.0158485	25.1511	1.38e-139	5.87e-139
ARHGAP15	263.837	-0.374512	0.0321787	-11.6385	2.63e-31	4.68e-31
ARHGAP17	2550.11	-0.00908202	0.0108986	-0.833321	0.404664	0.422425
ARHGAP18	1653.09	0.494332	0.0214417	23.0547	1.32e-117	4.8e-117
ARHGAP19	868.205	0.278542	0.0163171	17.0705	2.46e-65	5.94e-65
ARHGAP1	7281.06	0.164799	0.0115875	14.2221	6.68e-46	1.37e-45
ARHGAP20	202.2	1.49314	0.0341174	43.7647	0	0
ARHGAP21	3832.88	0.650957	0.017341	37.5386	0	3.17e-307
ARHGAP22	303.896	0.463466	0.0280109	16.5459	1.71e-61	4.01e-61
ARHGAP23	3149.97	-0.0858883	0.0277039	-3.10022	0.00193377	0.00226562
ARHGAP24	971.87	1.1331	0.0299187	37.8725	0	0
ARHGAP25	768.272	-0.0422157	0.0254566	-1.65834	0.0972484	0.106262
ARHGAP26	1627.13	-0.0162809	0.0228304	-0.713126	0.475768	0.493035
ARHGAP27	1983.44	-0.75082	0.020379	-36.8429	3.8e-297	5.14e-296
ARHGAP28	389.453	0.91381	0.0331703	27.5491	4.54e-167	2.38e-166
ARHGAP29	2749.92	1.02454	0.0283953	36.0814	4.45e-285	5.47e-284
ARHGAP30	1410.89	-0.311751	0.0271571	-11.4796	1.67e-30	2.95e-30
ARHGAP31	1740.19	1.37586	0.0235688	58.3761	0	0
ARHGAP32	2710.34	-0.0725833	0.0224964	-3.22644	0.0012534	0.00147784
ARHGAP33	742.115	0.470707	0.0272939	17.2459	1.2e-66	2.94e-66
ARHGAP36	533.527	0.519587	0.102927	5.04813	4.46e-07	5.72e-07
ARHGAP39	896.555	-0.162737	0.0227021	-7.16834	7.59e-13	1.08e-12
ARHGAP42	498.817	0.9621	0.0252355	38.1248	0	0
ARHGAP4	2002.78	-0.779068	0.0259313	-30.0435	2.65e-198	1.74e-197
ARHGAP5	4310.52	0.537615	0.0153334	35.0617	2.59e-269	2.89e-268
ARHGAP6	595.358	1.04409	0.0386244	27.0319	6.24e-161	3.12e-160
ARHGAP8	705.841	-0.803233	0.0349398	-22.9891	5.99e-117	2.17e-116
ARHGAP9	540.863	-0.622997	0.0297056	-20.9724	1.17e-97	3.65e-97
ARHGDIA	16852.4	-0.383826	0.012026	-31.9165	1.58e-223	1.26e-222
ARHGDIB	7616.6	-0.133269	0.024243	-5.49722	3.86e-08	5.04e-08
ARHGDIG	105.921	1.17657	0.0709966	16.5721	1.11e-61	2.6e-61
ARHGEF10L	2616.81	0.17992	0.0207966	8.65145	5.09e-18	7.77e-18
ARHGEF10	1325.77	0.783106	0.0202403	38.6905	0	0
ARHGEF11	3387.05	0.0411723	0.0145994	2.82013	0.00480045	0.00554259
ARHGEF12	8524.4	0.616552	0.0158382	38.9281	0	0
ARHGEF15	564.069	1.10161	0.0257529	42.7763	0	0
ARHGEF16	1270.49	-0.825379	0.0321808	-25.6482	4.43e-145	1.97e-144
ARHGEF17	3188.44	0.991557	0.0203592	48.7031	0	0
ARHGEF18	2986.9	-0.183821	0.0124961	-14.7103	5.53e-49	1.16e-48
ARHGEF19	1075.13	-0.84207	0.0280678	-30.0013	9.44e-198	6.17e-197
ARHGEF1	4487.41	-0.454925	0.0149013	-30.5292	1.07e-204	7.39e-204
ARHGEF2	4325.59	0.317086	0.018637	17.0138	6.49e-65	1.56e-64
ARHGEF33	36.0287	-0.0946795	0.0306465	-3.08941	0.00200556	0.00234824
ARHGEF35	1156.4	-0.339748	0.0291897	-11.6393	2.6e-31	4.64e-31
ARHGEF37	1145.07	0.439286	0.0303672	14.4658	1.99e-47	4.13e-47
ARHGEF38	48.8961	-0.0518509	0.0601526	-0.861989	0.388693	0.406316
ARHGEF3	1854.2	0.171219	0.0183303	9.34077	9.56e-21	1.51e-20
ARHGEF4	1194.33	0.500859	0.0441712	11.339	8.41e-30	1.47e-29
ARHGEF5	1298.12	-0.698819	0.027954	-24.9989	6.29e-138	2.65e-137
ARHGEF6	1871.79	1.08184	0.0303653	35.6276	5.23e-278	6.15e-277
ARHGEF7	2989.43	0.406888	0.0128828	31.5839	6.15e-219	4.76e-218
ARHGEF9	1388.41	0.803581	0.0199557	40.2682	0	0
ARID1A	5832.67	0.0634309	0.0137093	4.62684	3.71e-06	4.67e-06
ARID1B	3623.26	0.150386	0.0131062	11.4744	1.77e-30	3.14e-30
ARID2	1705.41	0.0926355	0.014097	6.57129	4.99e-11	6.85e-11
ARID3A	353.915	-0.651822	0.0264759	-24.6195	7.82e-134	3.22e-133
ARID3B	421.83	-0.46867	0.0199388	-23.5054	3.59e-122	1.36e-121
ARID3C	5.10273	0.272864	0.0565639	4.824	1.41e-06	1.79e-06
ARID4A	1112.13	0.530221	0.0153114	34.6293	9.16e-263	9.68e-262
ARID4B	2326.22	0.220754	0.0136419	16.182	6.75e-59	1.55e-58
ARID5A	1474.58	0.146632	0.0193992	7.55868	4.07e-14	5.88e-14
ARID5B	3323.04	0.529507	0.020023	26.445	4.16e-154	1.98e-153
ARIH1	3181.44	0.127214	0.00957287	13.2891	2.68e-40	5.22e-40
ARIH2	3038.82	0.100291	0.00901902	11.1199	1e-28	1.74e-28
ARL10	93.9146	1.06463	0.0269998	39.4311	0	0
ARL11	162.975	-0.535074	0.0283398	-18.8807	1.64e-79	4.47e-79
ARL13A	1.91389	-0.67325	0.0449162	-14.989	8.66e-51	1.85e-50
ARL13B	577.533	0.551406	0.0168445	32.7351	4.96e-235	4.31e-234
ARL14	168.835	-1.11837	0.0720893	-15.5137	2.8e-54	6.17e-54
ARL15	608.881	0.630737	0.0183539	34.3653	8.31e-259	8.59e-258
ARL16	1207.86	-0.192512	0.0140257	-13.7256	7.13e-43	1.42e-42
ARL17A	241.152	-0.598575	0.0207821	-28.8025	2e-182	1.17e-181
ARL17B	7.90376	-0.596985	0.0341271	-17.493	1.62e-68	4.03e-68
ARL1	4558.06	0.146494	0.0125626	11.6611	2.01e-31	3.6e-31
ARL2BP	3180.02	0.273215	0.0120102	22.7485	1.49e-114	5.28e-114
ARL2	3171.14	-0.151694	0.0165001	-9.19353	3.8e-20	5.96e-20
ARL3	1519.34	0.42908	0.0163049	26.316	1.26e-152	5.92e-152
ARL4A	1083.01	0.0882073	0.019879	4.43721	9.11e-06	1.14e-05
ARL4C	3211.97	0.179497	0.0268448	6.68645	2.29e-11	3.16e-11
ARL4D	1091	-0.210171	0.0336701	-6.24206	4.32e-10	5.84e-10
ARL5A	2032.27	0.244866	0.0121526	20.1493	2.73e-90	8.04e-90
ARL5B	635.757	0.0275239	0.0211032	1.30425	0.192149	0.205882
ARL5C	3.32685	-1.75083	0.0792323	-22.0974	3.35e-108	1.13e-107
ARL6IP1	13265.6	0.0236126	0.0130147	1.8143	0.0696309	0.0766031
ARL6IP4	6126.77	-0.404885	0.0149082	-27.1587	2e-162	1.01e-161
ARL6IP5	7132.36	0.285839	0.014609	19.5659	3.02e-85	8.55e-85
ARL6IP6	887.024	-0.00196648	0.0161595	-0.121692	0.903143	0.907556
ARL6	160.845	0.370899	0.0176054	21.0673	1.59e-98	4.97e-98
ARL8A	3031.12	0.163771	0.0120654	13.5736	5.74e-42	1.13e-41
ARL8B	4789.78	0.133874	0.0109453	12.2313	2.12e-34	3.9e-34
ARL9	26.8036	-0.373647	0.0384443	-9.71918	2.5e-22	4.02e-22
ARMC10	1654.96	-0.143176	0.010664	-13.4261	4.25e-41	8.34e-41
ARMC1	1564.16	0.114202	0.0130828	8.7292	2.56e-18	3.93e-18
ARMC2	105.718	0.00334016	0.0188676	0.177032	0.859483	0.867236
ARMC3	103.717	-0.913131	0.0684521	-13.3397	1.36e-40	2.66e-40
ARMC4	61.0916	0.391857	0.0515886	7.5958	3.06e-14	4.43e-14
ARMC5	1011.41	-0.227236	0.015055	-15.0937	1.78e-51	3.82e-51
ARMC6	1883.54	-0.279602	0.0128609	-21.7406	8.49e-105	2.8e-104
ARMC7	897.889	-0.22705	0.0120395	-18.8588	2.49e-79	6.75e-79
ARMC8	1508.73	0.173552	0.0100671	17.2395	1.34e-66	3.28e-66
ARMC9	666.87	0.131839	0.0215368	6.12157	9.27e-10	1.25e-09
ARMCX1	940.25	0.866261	0.0263299	32.9003	2.18e-237	1.93e-236
ARMCX2	1907.08	0.704999	0.0285723	24.6743	2.02e-134	8.34e-134
ARMCX3	3826.48	0.816791	0.0213173	38.3159	0	0
ARMCX5	672.002	0.0638792	0.0120842	5.28619	1.25e-07	1.62e-07
ARMCX6	544.06	-0.0349612	0.0191525	-1.82541	0.0679399	0.0747912
ARMS2	1.41165	0.0407318	0.0494643	0.823459	0.410247	0.427968
ARNT2	2780.09	1.40604	0.0376428	37.3523	2.33e-305	3.36e-304
ARNTL2	437.46	-0.977452	0.0381324	-25.6331	6.53e-145	2.9e-144
ARNTL	654.101	0.722424	0.0217681	33.1872	1.65e-241	1.5e-240
ARNT	2704.17	0.214365	0.0113047	18.9625	3.48e-80	9.5e-80
ARPC1A	6503.17	-0.31275	0.0116542	-26.8357	1.24e-158	6.07e-158
ARPC1B	9510.08	-0.547467	0.0202014	-27.1004	9.73e-162	4.9e-161
ARPC2	11036.4	-0.26873	0.0123823	-21.7028	1.93e-104	6.34e-104
ARPC3	8684.78	-0.40726	0.0113601	-35.8501	1.83e-281	2.21e-280
ARPC4	7828.56	-0.218707	0.0105553	-20.7201	2.28e-95	6.97e-95
ARPC5L	2155.89	-0.540757	0.0123964	-43.6223	0	0
ARPC5	8597.9	-0.12125	0.0125768	-9.64078	5.38e-22	8.62e-22
ARPM1	103.064	-0.0692771	0.0216311	-3.20267	0.00136162	0.00160312
ARPP19	7734.12	0.407516	0.0121058	33.6628	2.03e-248	1.95e-247
ARPP21	193.282	1.36212	0.0923205	14.7543	2.89e-49	6.09e-49
ARR3	0.577777	-0.63232	0.0683523	-9.25089	2.23e-20	3.5e-20
ARRB1	1092.34	0.162905	0.0241066	6.75769	1.4e-11	1.94e-11
ARRB2	2040.71	0.0296736	0.0171033	1.73496	0.0827476	0.0906754
ARRDC1	2442.31	-0.837572	0.0161639	-51.8176	0	0
ARRDC2	2009.06	0.135601	0.0209633	6.46852	9.9e-11	1.35e-10
ARRDC3	4957.28	0.687046	0.0214371	32.0495	2.23e-225	1.81e-224
ARRDC4	1629.43	0.482298	0.0220595	21.8635	5.79e-106	1.93e-105
ARRDC5	16.0636	-1.2731	0.0416962	-30.5327	9.61e-205	6.66e-204
ARSA	2206.77	-0.376157	0.0169589	-22.1806	5.29e-109	1.8e-108
ARSB	1037.88	0.689687	0.0186	37.08	5.9e-301	8.26e-300
ARSD	4224.57	-0.0254899	0.0217432	-1.17231	0.241071	0.256451
ARSE	1086.25	-0.212621	0.0521216	-4.07934	4.52e-05	5.55e-05
ARSF	46.9836	0.973955	0.0765778	12.7185	4.67e-37	8.82e-37
ARSG	300.354	0.227381	0.0261958	8.68005	3.96e-18	6.05e-18
ARSH	4.52169	-0.652206	0.0559417	-11.6587	2.07e-31	3.7e-31
ARSI	339.454	-0.30571	0.0426148	-7.17379	7.29e-13	1.03e-12
ARSJ	460.314	0.274898	0.0327461	8.39484	4.67e-17	7.03e-17
ARSK	365.765	0.488066	0.0147225	33.151	5.48e-241	4.97e-240
ART1	2.07865	0.03605	0.0689638	0.522738	0.601156	0.617131
ART3	43.636	0.208118	0.0574843	3.62044	0.000294108	0.000353948
ART4	49.4594	0.76336	0.0615033	12.4117	2.26e-35	4.2e-35
ART5	36.594	-0.287677	0.0445423	-6.45852	1.06e-10	1.44e-10
ARTN	163.37	-1.37192	0.0378036	-36.2907	2.27e-288	2.87e-287
ARV1	951.996	-0.0964415	0.0128772	-7.48934	6.92e-14	9.97e-14
ARVCF	1184.45	0.146302	0.022825	6.40972	1.46e-10	1.99e-10
ARX	89.5496	0.143302	0.0633321	2.26271	0.0236537	0.0266058
AR	372.03	0.91719	0.0498289	18.4068	1.16e-75	3.05e-75
AS3MT	766.778	-0.247021	0.0360392	-6.85422	7.17e-12	1e-11
ASAH1	10623.5	0.526627	0.0208246	25.2887	4.25e-141	1.83e-140
ASAH2B	20.8866	0.0628843	0.0339537	1.85206	0.0640173	0.0706028
ASAH2	17.7191	-0.202365	0.0333548	-6.06704	1.3e-09	1.75e-09
ASAM	315.525	1.30943	0.0404307	32.3871	4.16e-230	3.49e-229
ASAP1IT1	1.20884	-1.92716	0.114155	-16.882	6.11e-64	1.46e-63
ASAP1	2680.5	0.446408	0.0176902	25.2348	1.66e-140	7.15e-140
ASAP2	2448.04	0.320335	0.0193606	16.5457	1.72e-61	4.02e-61
ASAP3	1573.32	0.510675	0.0233789	21.8434	8.97e-106	2.99e-105
ASB10	2.12219	-0.917904	0.130927	-7.01082	2.37e-12	3.33e-12
ASB11	7.60454	-1.36534	0.153253	-8.90906	5.15e-19	7.96e-19
ASB12	12.2073	-0.567425	0.0405524	-13.9924	1.73e-44	3.52e-44
ASB13	1695.01	-0.00400277	0.0195627	-0.204612	0.837875	0.84644
ASB14	24.6902	-0.26685	0.0234223	-11.393	4.53e-30	7.97e-30
ASB15	3.57419	1.91181	0.103324	18.5031	1.95e-76	5.17e-76
ASB16	50.8993	-0.0836724	0.0243501	-3.43623	0.000589864	0.000702776
ASB17	0.431284	0.411895	0.149786	2.7499	0.00596141	0.00685774
ASB18	0.281678	-0.190521	0.124438	-1.53105	0.125757	0.13649
ASB1	1066.46	0.51874	0.0137245	37.7967	0	0
ASB2	366.333	0.961018	0.0394098	24.3853	2.45e-131	9.93e-131
ASB3	731.323	0.473053	0.0127768	37.0243	4.66e-300	6.46e-299
ASB4	13.8865	-0.51156	0.0665913	-7.68209	1.57e-14	2.27e-14
ASB5	75.3002	1.86437	0.0900464	20.7045	3.15e-95	9.62e-95
ASB6	1795.61	-0.142586	0.00956649	-14.9048	3.07e-50	6.53e-50
ASB7	887.229	0.110431	0.00953613	11.5802	5.19e-31	9.23e-31
ASB8	1448.7	0.281081	0.0102106	27.5284	8.03e-167	4.2e-166
ASB9	203.879	-0.0980959	0.0324724	-3.0209	0.00252027	0.00294109
ASCC1	1137.02	0.297557	0.0112908	26.354	4.62e-153	2.18e-152
ASCC2	3529.49	-0.386116	0.0118208	-32.6641	5.06e-234	4.37e-233
ASCC3	2326.96	0.0692793	0.0144554	4.79264	1.65e-06	2.09e-06
ASCL1	391.969	1.17187	0.0812886	14.4162	4.1e-47	8.47e-47
ASCL2	581.77	-2.52957	0.0452061	-55.9564	0	0
ASCL3	1.05263	-0.787028	0.0786522	-10.0064	1.43e-23	2.33e-23
ASCL4	5.72785	-0.733197	0.0678032	-10.8136	2.97e-27	5.06e-27
ASF1A	1066.76	0.169187	0.0134942	12.5377	4.64e-36	8.69e-36
ASF1B	1249.96	-0.907665	0.0279183	-32.5114	7.35e-232	6.26e-231
ASFMR1	2.52803	0.0378471	0.0373398	1.01359	0.31078	0.327476
ASGR1	1279.11	-0.14761	0.060637	-2.43431	0.0149201	0.0169243
ASGR2	1336.19	-0.613253	0.0707461	-8.66836	4.38e-18	6.7e-18
ASH1L	4049.78	0.443625	0.0163094	27.2005	6.41e-163	3.25e-162
ASH2L	2532.46	0.00654212	0.0148267	0.441239	0.65904	0.673666
ASIP	7.32308	0.154373	0.0464998	3.31986	0.000900619	0.00106671
ASL	2582.95	-0.416771	0.0252271	-16.5208	2.6e-61	6.08e-61
ASMTL	1674.67	0.185318	0.0165355	11.2072	3.76e-29	6.53e-29
ASMT	3.69003	-1.09394	0.0466982	-23.4258	2.33e-121	8.73e-121
ASNA1	3498.1	-0.0326556	0.0113982	-2.86499	0.00417028	0.00482676
ASNSD1	1918.67	0.224841	0.00882638	25.4738	3.85e-143	1.68e-142
ASNS	1703.11	-0.318476	0.021474	-14.8307	9.27e-50	1.96e-49
ASPA	127.012	1.96876	0.0496042	39.6894	0	0
ASPDH	166.804	0.500771	0.0870118	5.75521	8.65e-09	1.14e-08
ASPG	197.251	0.113105	0.0665905	1.69852	0.0894101	0.0978604
ASPHD1	433.619	-0.128488	0.0381921	-3.36425	0.000767532	0.000911095
ASPHD2	342.337	-0.163001	0.0241586	-6.74714	1.51e-11	2.09e-11
ASPH	9302.44	0.121045	0.0219831	5.50629	3.66e-08	4.79e-08
ASPM	1162.35	-0.560742	0.0336703	-16.6539	2.83e-62	6.69e-62
ASPN	1613	1.3091	0.0413289	31.6751	3.42e-220	2.66e-219
ASPRV1	264.535	-0.884462	0.0346581	-25.5197	1.19e-143	5.23e-143
ASPSCR1	1580.45	-0.513689	0.0183861	-27.939	8.96e-172	4.86e-171
ASRGL1	2020.77	-0.608846	0.0390798	-15.5796	1e-54	2.21e-54
ASS1	10620	-0.142145	0.0387199	-3.67111	0.0002415	0.000291222
ASTE1	412.468	0.0444051	0.0104675	4.2422	2.21e-05	2.74e-05
ASTL	6.40899	-0.617023	0.0469913	-13.1306	2.2e-39	4.25e-39
ASTN1	844.944	2.39493	0.06956	34.4297	9.06e-260	9.41e-259
ASTN2	1005.59	0.757745	0.038016	19.9322	2.14e-88	6.2e-88
ASXL1	3670.72	0.0883826	0.0109247	8.09015	5.96e-16	8.86e-16
ASXL2	1270.49	0.299321	0.0226952	13.1888	1.02e-39	1.97e-39
ASXL3	63.8831	1.67841	0.0451719	37.156	3.5e-302	4.93e-301
ASZ1	0.957554	-0.754562	0.145853	-5.17343	2.3e-07	2.96e-07
ATAD1	2133.69	0.176403	0.0116647	15.1228	1.15e-51	2.46e-51
ATAD2B	727.908	-0.0889734	0.0148545	-5.98967	2.1e-09	2.81e-09
ATAD2	2335.15	-0.346369	0.0226896	-15.2656	1.3e-52	2.81e-52
ATAD3A	1968.29	-0.67603	0.0167708	-40.3099	0	0
ATAD3B	1066.08	-0.908613	0.0210417	-43.1815	0	0
ATAD3C	297.26	-0.276798	0.032764	-8.44824	2.96e-17	4.47e-17
ATAD5	294.012	-0.721599	0.0268076	-26.9177	1.36e-159	6.74e-159
ATCAY	830.035	2.14529	0.0955336	22.4559	1.12e-111	3.9e-111
ATE1	478.705	0.409505	0.0191021	21.4377	5.95e-102	1.91e-101
ATF1	972.822	0.116409	0.0125534	9.27316	1.81e-20	2.84e-20
ATF2	946.494	0.500054	0.0158061	31.6368	1.15e-219	8.94e-219
ATF3	3222.41	0.677718	0.0320698	21.1326	3.99e-99	1.25e-98
ATF4	13411.2	-0.232245	0.0115825	-20.0514	1.96e-89	5.74e-89
ATF5	4506.8	-0.0552245	0.0311529	-1.77269	0.0762796	0.0837817
ATF6B	5086.02	-0.172478	0.01041	-16.5686	1.18e-61	2.76e-61
ATF6	2962.08	0.222582	0.0124955	17.8129	5.61e-71	1.42e-70
ATF7IP2	320.564	-0.568918	0.0259998	-21.8816	3.89e-106	1.3e-105
ATF7IP	2133.65	0.240276	0.0163465	14.6989	6.55e-49	1.38e-48
ATF7	2770.78	0.310263	0.012567	24.6888	1.41e-134	5.84e-134
ATG10	244.51	-0.110984	0.0121749	-9.11583	7.81e-20	1.22e-19
ATG12	1116.52	0.140185	0.0102479	13.6795	1.35e-42	2.67e-42
ATG16L1	1555.21	-0.0257248	0.0115201	-2.23304	0.0255461	0.02869
ATG16L2	1001.59	-0.646182	0.0250519	-25.7937	1.04e-146	4.69e-146
ATG2A	2175.21	-0.144392	0.012465	-11.5839	4.98e-31	8.85e-31
ATG2B	1803.97	0.345719	0.0136454	25.3359	1.29e-141	5.56e-141
ATG3	2058.52	-0.102163	0.0101462	-10.0692	7.56e-24	1.24e-23
ATG4A	720.385	-0.00658759	0.0131436	-0.501203	0.616228	0.631858
ATG4B	2526.97	-0.278002	0.0110855	-25.0779	8.67e-139	3.68e-138
ATG4C	416.676	0.386612	0.0121464	31.8294	2.53e-222	2.01e-221
ATG4D	1171.69	-0.669018	0.0141487	-47.2848	0	0
ATG5	1744.79	-0.036547	0.0119155	-3.06719	0.0021608	0.00252768
ATG7	1685.5	-0.0876935	0.0101337	-8.65368	4.99e-18	7.62e-18
ATG9A	3904.6	-0.0376132	0.0108015	-3.4822	0.000497306	0.000593856
ATG9B	208.422	-1.25207	0.0364074	-34.3905	3.5e-259	3.62e-258
ATHL1	3306.86	-0.974844	0.0338952	-28.7605	6.69e-182	3.89e-181
ATIC	4224.39	-0.369098	0.012493	-29.5444	7.75e-192	4.83e-191
ATL1	520.977	1.01515	0.0246391	41.2009	0	0
ATL2	2630.65	-0.00781525	0.0157328	-0.49675	0.619365	0.634736
ATL3	1076.93	0.0558771	0.0184374	3.03064	0.00244033	0.00284993
ATMIN	3098.39	0.205126	0.00971865	21.1065	6.94e-99	2.18e-98
ATM	2326.76	0.425539	0.0175421	24.2582	5.42e-130	2.18e-129
ATN1	10843.3	0.268333	0.0150718	17.8036	6.63e-71	1.68e-70
ATOH1	27.4285	-2.71518	0.146524	-18.5306	1.17e-76	3.11e-76
ATOH7	9.53773	0.215391	0.0373604	5.76523	8.15e-09	1.08e-08
ATOH8	1008.02	1.23767	0.0395039	31.3303	1.8e-215	1.36e-214
ATOX1	2404.07	-0.391574	0.0198378	-19.7387	1e-86	2.87e-86
ATP10A	688.771	0.555216	0.0317797	17.4708	2.39e-68	5.94e-68
ATP10B	1120.63	-1.63262	0.0613316	-26.6195	4.04e-156	1.95e-155
ATP10D	1231.48	0.342368	0.0221256	15.4738	5.21e-54	1.14e-53
ATP11A	4730.53	0.383064	0.0277309	13.8136	2.11e-43	4.23e-43
ATP11B	3418.94	-0.279535	0.0211238	-13.2331	5.65e-40	1.1e-39
ATP11C	1139.02	0.315223	0.0179739	17.5378	7.37e-69	1.84e-68
ATP12A	114.555	-1.28669	0.0806483	-15.9543	2.66e-57	6.01e-57
ATP13A1	4400.99	-0.351963	0.0108315	-32.4944	1.28e-231	1.09e-230
ATP13A2	3309.12	-0.307324	0.0153066	-20.0778	1.15e-89	3.38e-89
ATP13A3	5628.21	0.148764	0.0170957	8.70183	3.27e-18	5e-18
ATP13A4	625.805	1.40666	0.0586332	23.9909	3.46e-127	1.36e-126
ATP13A5	51.7489	0.320625	0.0835685	3.83668	0.00012471	0.000151418
ATP1A1	47223.6	-0.0270096	0.0199982	-1.3506	0.176824	0.189991
ATP1A2	3578.89	3.75261	0.0609063	61.6129	0	0
ATP1A3	1859.86	0.955694	0.0629068	15.1922	3.98e-52	8.59e-52
ATP1A4	18.1402	-0.669715	0.0629393	-10.6406	1.93e-26	3.26e-26
ATP1B1	18158.8	0.215058	0.0307615	6.99114	2.73e-12	3.83e-12
ATP1B2	2482.08	3.18114	0.0516798	61.5549	0	0
ATP1B3	7052.29	-0.74313	0.021471	-34.6108	1.74e-262	1.83e-261
ATP1B4	4.16804	0.331644	0.12818	2.58734	0.00967203	0.0110532
ATP2A1	90.5455	-0.43046	0.0401795	-10.7134	8.81e-27	1.5e-26
ATP2A2	16267.3	0.00614092	0.0137084	0.447968	0.654176	0.66887
ATP2A3	3501.09	-0.915543	0.033317	-27.4798	3.07e-166	1.59e-165
ATP2B1	2940.19	0.21642	0.0177899	12.1654	4.75e-34	8.72e-34
ATP2B2	674.751	1.25093	0.0645884	19.3677	1.45e-83	4.05e-83
ATP2B3	110.265	0.456948	0.0850164	5.37482	7.67e-08	9.96e-08
ATP2B4	8649.32	0.658412	0.0204534	32.1908	2.38e-227	1.95e-226
ATP2C1	6459	0.0101021	0.0142448	0.709178	0.478214	0.495443
ATP2C2	903.31	-1.10323	0.0448842	-24.5794	2.1e-133	8.6e-133
ATP4A	34.7995	-2.1241	0.0936126	-22.6903	5.59e-114	1.98e-113
ATP4B	13.7767	-1.4596	0.0785817	-18.5743	5.19e-77	1.38e-76
ATP5A1	21832.6	0.00433836	0.012706	0.341443	0.73277	0.74529
ATP5B	31067	-0.178488	0.0132347	-13.4864	1.88e-41	3.7e-41
ATP5C1	7878.03	-0.264029	0.0124186	-21.2607	2.62e-100	8.32e-100
ATP5D	4179.49	-0.746138	0.0204332	-36.516	6.18e-292	8.02e-291
ATP5EP2	279.187	-1.41488	0.0330658	-42.7898	0	0
ATP5E	10203.6	-0.461526	0.0153737	-30.0204	5.31e-198	3.48e-197
ATP5F1	6470.39	-0.100219	0.0103009	-9.72913	2.27e-22	3.65e-22
ATP5G1	2886.87	-0.519167	0.0163909	-31.674	3.54e-220	2.75e-219
ATP5G2	12048.1	-0.386213	0.0124876	-30.9278	5.06e-210	3.64e-209
ATP5G3	8548.96	-0.375249	0.0142104	-26.4066	1.15e-153	5.45e-153
ATP5H	5698.5	-0.324988	0.0144485	-22.4929	4.88e-112	1.7e-111
ATP5I	3985.07	-0.604583	0.0179403	-33.6997	5.84e-249	5.64e-248
ATP5J2	5149.11	-0.599563	0.0163868	-36.5882	4.41e-293	5.77e-292
ATP5J	4078.4	-0.129298	0.0139684	-9.25647	2.11e-20	3.32e-20
ATP5L2	3.93482	-1.53249	0.0442102	-34.6638	2.77e-263	2.94e-262
ATP5L	6584.72	-0.292358	0.0127636	-22.9055	4.09e-116	1.47e-115
ATP5O	6752.65	-0.183689	0.0128478	-14.2973	2.28e-46	4.68e-46
ATP5SL	1979.27	-0.159422	0.00933704	-17.0742	2.31e-65	5.58e-65
ATP5S	281.154	0.181381	0.0120512	15.0509	3.4e-51	7.29e-51
ATP6AP1L	97.8905	0.187119	0.0212073	8.82332	1.11e-18	1.71e-18
ATP6AP1	10662.3	-0.172699	0.01306	-13.2235	6.42e-40	1.25e-39
ATP6AP2	8308.6	0.20633	0.0125631	16.4235	1.3e-60	3.02e-60
ATP6V0A1	4303.35	0.24219	0.0176371	13.7318	6.55e-43	1.3e-42
ATP6V0A2	1141.48	-0.000731735	0.0118784	-0.0616021	0.95088	0.952799
ATP6V0A4	303.761	1.23609	0.0680138	18.1741	8.28e-74	2.15e-73
ATP6V0B	6522.79	-0.435442	0.0140451	-31.0031	4.89e-211	3.56e-210
ATP6V0C	9731.77	-0.385145	0.0152905	-25.1884	5.36e-140	2.29e-139
ATP6V0D1	5224.78	-0.120378	0.013069	-9.21092	3.23e-20	5.07e-20
ATP6V0D2	172.311	1.70091	0.0527575	32.2402	4.82e-228	3.98e-227
ATP6V0E1	7722.79	-0.122587	0.0120043	-10.212	1.75e-24	2.9e-24
ATP6V0E2	3993.76	0.51535	0.0300542	17.1474	6.58e-66	1.6e-65
ATP6V1A	5123.6	0.304582	0.0160246	19.0072	1.49e-80	4.07e-80
ATP6V1B1	857.731	0.0884638	0.0557057	1.58806	0.112273	0.122241
ATP6V1B2	6098.77	0.214435	0.0179882	11.9209	9.21e-33	1.67e-32
ATP6V1C1	3776.52	0.199471	0.0130663	15.266	1.29e-52	2.79e-52
ATP6V1C2	469.503	-0.733835	0.0310841	-23.6081	3.18e-123	1.21e-122
ATP6V1D	3003.76	0.140289	0.0136007	10.3149	6.04e-25	1e-24
ATP6V1E1	5596.95	0.0314779	0.0121772	2.58498	0.00973841	0.0111284
ATP6V1E2	150.833	-0.165926	0.016643	-9.9697	2.07e-23	3.37e-23
ATP6V1F	5189.37	-0.299348	0.0145309	-20.6007	2.7e-94	8.18e-94
ATP6V1G1	5729.67	-0.17443	0.01335	-13.066	5.15e-39	9.93e-39
ATP6V1G2	400.427	2.72335	0.0478562	56.907	0	0
ATP6V1G3	11.7171	2.04975	0.176815	11.5927	4.49e-31	7.99e-31
ATP6V1H	2839.5	0.0325323	0.0126026	2.5814	0.00983999	0.0112433
ATP7A	993.039	0.245633	0.0176358	13.9281	4.28e-44	8.63e-44
ATP7B	827.156	-0.140383	0.0296935	-4.72773	2.27e-06	2.87e-06
ATP8A1	1912.6	0.758814	0.0332859	22.7969	4.93e-115	1.76e-114
ATP8A2	88.3539	0.48087	0.046831	10.2682	9.8e-25	1.63e-24
ATP8B1	3224.03	-0.443316	0.0308582	-14.3662	8.43e-47	1.74e-46
ATP8B2	2041.74	0.576865	0.0234729	24.5758	2.29e-133	9.4e-133
ATP8B3	168.86	-0.428693	0.0332655	-12.887	5.33e-38	1.02e-37
ATP8B4	402.384	-0.647324	0.0394203	-16.4211	1.35e-60	3.14e-60
ATP8B5P	82.1632	-0.434454	0.0214474	-20.2567	3.1e-91	9.17e-91
ATP9A	5829.59	0.573098	0.0226842	25.2641	7.92e-141	3.41e-140
ATP9B	978.894	0.21067	0.0125682	16.7621	4.62e-63	1.1e-62
ATPAF1	2737.97	0.205902	0.0123909	16.6172	5.23e-62	1.23e-61
ATPAF2	755.577	-0.163566	0.0117954	-13.867	1e-43	2.02e-43
ATPBD4	301.919	0.00921035	0.0137097	0.671814	0.501702	0.518854
ATPIF1	4532.07	-0.403647	0.0150758	-26.7745	6.4e-158	3.13e-157
ATRIP	545.069	-0.270914	0.0126184	-21.4697	2.99e-102	9.64e-102
ATRNL1	310.723	1.19891	0.0501165	23.9224	1.79e-126	6.99e-126
ATRN	4612.52	0.326358	0.0158847	20.5454	8.46e-94	2.55e-93
ATRX	3597.61	0.36634	0.0164196	22.3112	2.88e-110	9.9e-110
ATR	1502.29	-0.171352	0.0134968	-12.6958	6.24e-37	1.18e-36
ATXN10	4618.82	0.153487	0.010381	14.7854	1.82e-49	3.85e-49
ATXN1L	2420.59	0.391443	0.0129286	30.2774	2.27e-201	1.53e-200
ATXN1	1962.32	0.606079	0.0147196	41.1751	0	0
ATXN2L	6717.54	-0.2749	0.0109823	-25.0311	2.8e-138	1.18e-137
ATXN2	2019.32	0.0849232	0.0114683	7.40504	1.31e-13	1.88e-13
ATXN3L	0.221004	-0.738809	0.250308	-2.95159	0.00316139	0.00367493
ATXN3	854.664	0.0353735	0.0118884	2.97546	0.00292547	0.00340516
ATXN7L1	489.001	0.0333468	0.0159769	2.08719	0.0368712	0.0411434
ATXN7L2	302.235	-0.0936874	0.0185229	-5.05793	4.24e-07	5.43e-07
ATXN7L3B	6205.39	0.24175	0.0119006	20.3142	9.64e-92	2.87e-91
ATXN7L3	3345.91	-0.213857	0.00960935	-22.2551	1.01e-109	3.44e-109
ATXN7	1277.6	0.0869409	0.013827	6.28775	3.22e-10	4.37e-10
ATXN8OS	0.277014	-0.0383551	0.231904	-0.165392	0.868635	0.875906
AUH	673.123	0.213943	0.0189662	11.2803	1.64e-29	2.87e-29
AUP1	6737.08	-0.476995	0.0106164	-44.9302	0	0
AURKAIP1	3956.75	-0.611762	0.0162961	-37.5404	0	2.97e-307
AURKAPS1	37.082	-0.871148	0.0235344	-37.016	6.34e-300	8.76e-299
AURKA	1071.57	-0.80413	0.0271645	-29.6023	1.4e-192	8.76e-192
AURKB	800.735	-1.15248	0.0343521	-33.5489	9.35e-247	8.89e-246
AURKC	34.3603	-0.0364209	0.0267696	-1.36053	0.173662	0.186722
AUTS2	2133.02	0.161322	0.022308	7.2316	4.77e-13	6.78e-13
AVEN	536.859	-0.289146	0.0143774	-20.1111	5.9e-90	1.73e-89
AVIL	140.407	0.129408	0.0297736	4.34641	1.38e-05	1.72e-05
AVL9	820.86	-0.133884	0.0162058	-8.26149	1.44e-16	2.16e-16
AVPI1	968.621	-0.498132	0.0245358	-20.3022	1.23e-91	3.65e-91
AVPR1A	110.895	1.26187	0.0432622	29.168	4.94e-187	2.98e-186
AVPR1B	10.1144	0.864002	0.0770074	11.2197	3.26e-29	5.68e-29
AVPR2	58.9079	0.866505	0.0391119	22.1545	9.44e-109	3.21e-108
AVP	0.78376	-0.457704	0.125911	-3.63514	0.000277831	0.000334537
AWAT1	0.736227	-0.586254	0.10164	-5.76795	8.02e-09	1.06e-08
AWAT2	3.0818	0.052438	0.0756913	0.692787	0.488443	0.505604
AXIN1	2222.85	-0.366621	0.0114052	-32.1451	1.03e-226	8.46e-226
AXIN2	1345.82	-0.62408	0.0358582	-17.4041	7.68e-68	1.9e-67
AXL	2674.75	1.0877	0.0248165	43.8295	0	0
AZGP1	12995.5	0.00778255	0.0655384	0.118748	0.905475	0.909855
AZI1	997.889	-0.480753	0.0168784	-28.4834	1.88e-178	1.06e-177
AZI2	1721.58	0.355816	0.010235	34.7646	8.34e-265	8.97e-264
AZIN1	8301.37	0.0846733	0.0135943	6.22858	4.71e-10	6.37e-10
AZU1	111.885	-4.48574	0.0763989	-58.7147	0	0
B2M	116737	-0.0321331	0.0191647	-1.67668	0.0936045	0.102374
B3GALNT1	1013.01	0.6413	0.0243255	26.3633	3.62e-153	1.71e-152
B3GALNT2	1573.96	-0.141112	0.0144618	-9.75762	1.71e-22	2.76e-22
B3GALT1	19.4052	1.25093	0.0537796	23.2603	1.12e-119	4.14e-119
B3GALT2	107.085	1.44053	0.043882	32.8274	2.39e-236	2.1e-235
B3GALT4	535.583	-0.332084	0.0186802	-17.7773	1.06e-70	2.68e-70
B3GALT5	116.473	-0.542064	0.0570873	-9.49535	2.19e-21	3.49e-21
B3GALT6	1429.82	-0.205836	0.013309	-15.4659	5.89e-54	1.29e-53
B3GALTL	690.406	0.515284	0.0159543	32.2976	7.56e-229	6.28e-228
B3GAT1	901.985	1.97763	0.0542381	36.462	4.45e-291	5.73e-290
B3GAT2	112.973	2.93103	0.0425961	68.8099	0	0
B3GAT3	2211.96	-0.333144	0.0160723	-20.7278	1.95e-95	5.94e-95
B3GNT1	2153.52	0.803202	0.0241799	33.2178	5.96e-242	5.44e-241
B3GNT2	1746.7	0.0623403	0.0166758	3.73837	0.00018522	0.000223939
B3GNT3	1524.26	-1.25979	0.0533022	-23.6349	1.69e-123	6.44e-123
B3GNT4	77.9243	-0.488218	0.0402678	-12.1243	7.86e-34	1.44e-33
B3GNT5	1906.71	-0.817206	0.0318847	-25.63	7.06e-145	3.13e-144
B3GNT6	125.601	-1.95686	0.0909277	-21.5211	9.89e-103	3.21e-102
B3GNT7	1358.33	-0.564543	0.0380761	-14.8267	9.84e-50	2.08e-49
B3GNT8	366.289	-1.0632	0.0330704	-32.1496	8.94e-227	7.31e-226
B3GNT9	1057.55	0.530538	0.0215115	24.663	2.67e-134	1.1e-133
B3GNTL1	250.757	-0.742777	0.0181038	-41.0287	0	0
B4GALNT1	399.707	1.26592	0.0427138	29.6372	4.96e-193	3.12e-192
B4GALNT2	76.7427	-0.085638	0.0812758	-1.05367	0.292034	0.308441
B4GALNT3	1007.24	-0.832753	0.0381461	-21.8306	1.19e-105	3.95e-105
B4GALNT4	901.461	0.338037	0.0479498	7.0498	1.79e-12	2.52e-12
B4GALT1	10751.1	-0.215739	0.021608	-9.98422	1.79e-23	2.91e-23
B4GALT2	2720.01	-0.181904	0.014655	-12.4124	2.24e-35	4.16e-35
B4GALT3	2465.8	-0.316811	0.0122543	-25.8531	2.24e-147	1.02e-146
B4GALT4	1775.2	-0.366401	0.0176959	-20.7054	3.09e-95	9.44e-95
B4GALT5	5358.57	0.111631	0.0172454	6.4731	9.6e-11	1.31e-10
B4GALT6	435.411	0.171233	0.0284396	6.02095	1.73e-09	2.32e-09
B4GALT7	1474.92	-0.325906	0.0130487	-24.9761	1.11e-137	4.68e-137
B9D1	510.592	-0.0818193	0.0213031	-3.84071	0.000122677	0.000149002
B9D2	286.894	-0.326342	0.0170792	-19.1075	2.19e-81	6.03e-81
BAALC	2287.42	2.43269	0.054997	44.2331	0	0
BAAT	1636.24	-0.359976	0.082981	-4.33805	1.44e-05	1.79e-05
BACE1	2691.83	0.871192	0.0170038	51.2351	0	0
BACE2	4419.25	-0.476156	0.0289134	-16.4683	6.19e-61	1.44e-60
BACH1	2169.97	0.241797	0.0164855	14.6673	1.04e-48	2.19e-48
BACH2	275.323	0.60495	0.0293129	20.6376	1.26e-94	3.83e-94
BAD	2349.96	-0.188424	0.0153826	-12.2491	1.7e-34	3.13e-34
BAG1	3704.67	-0.253029	0.0156858	-16.1311	1.54e-58	3.52e-58
BAG2	690.841	0.514895	0.0253569	20.3059	1.14e-91	3.38e-91
BAG3	3822.82	-0.0471601	0.0200209	-2.35554	0.0184957	0.0208814
BAG4	438.116	0.10083	0.0201575	5.0021	5.67e-07	7.25e-07
BAG5	2677.01	0.163571	0.00963892	16.9698	1.37e-64	3.3e-64
BAGE2	11.877	0.127882	0.0435931	2.93354	0.00335119	0.00389157
BAGE	5.52201	-0.369813	0.157896	-2.34214	0.0191737	0.0216348
BAHCC1	1503.65	-0.00573107	0.026699	-0.214655	0.830036	0.838854
BAHD1	2014.28	0.0677727	0.0124657	5.43674	5.43e-08	7.07e-08
BAI1	635.004	1.95841	0.0531711	36.8323	5.63e-297	7.59e-296
BAI2	1163.91	1.18424	0.041349	28.6401	2.13e-180	1.22e-179
BAI3	215.902	2.65218	0.0597765	44.3682	0	0
BAIAP2L1	2994.89	-0.947993	0.0298929	-31.713	1.03e-220	8.04e-220
BAIAP2L2	653.278	-1.20589	0.0436257	-27.6418	3.5e-168	1.85e-167
BAIAP2	3738.09	-0.363063	0.0217442	-16.6971	1.38e-62	3.26e-62
BAIAP3	1063.13	0.172556	0.0385103	4.48077	7.44e-06	9.3e-06
BAK1	1466.38	-0.758669	0.0171018	-44.3619	0	0
BAMBI	1684.92	-0.301891	0.0371536	-8.12549	4.46e-16	6.63e-16
BANF1	6327.89	-0.373889	0.0128484	-29.1001	3.58e-186	2.15e-185
BANF2	0.885449	-0.296408	0.114368	-2.5917	0.00955042	0.0109173
BANK1	358.927	0.039507	0.0411152	0.960888	0.336609	0.353814
BANP	583.034	-0.208255	0.0103702	-20.082	1.06e-89	3.1e-89
BAP1	4099.1	-0.00795799	0.0107706	-0.738865	0.459989	0.477461
BARD1	205.443	0.108791	0.0272956	3.98567	6.73e-05	8.23e-05
BARHL1	2.20456	2.09021	0.102579	20.3765	2.7e-92	8.06e-92
BARHL2	1.2967	0.457518	0.116705	3.9203	8.84e-05	0.000107798
BARX1	230.908	0.126608	0.0680103	1.8616	0.0626601	0.0691472
BARX2	621.991	-0.310787	0.0530196	-5.86174	4.58e-09	6.09e-09
BASE	0.766362	-1.36165	0.194185	-7.01213	2.35e-12	3.3e-12
BASP1	2774.43	0.227123	0.0316848	7.16821	7.6e-13	1.08e-12
BAT1	12049	-0.21433	0.0096269	-22.2636	8.32e-110	2.85e-109
BAT2L1	10729.1	0.234786	0.0135789	17.2905	5.55e-67	1.36e-66
BAT2L2	9779.26	-0.0414254	0.0146934	-2.81933	0.00481238	0.00555541
BAT2	15611.2	0.00742508	0.0118037	0.629046	0.529319	0.546221
BAT3	11425	-0.127138	0.00957276	-13.2813	2.97e-40	5.79e-40
BAT4	1014.15	0.0113031	0.0131149	0.861849	0.388771	0.406376
BAT5	2740.63	-0.142569	0.011084	-12.8626	7.3e-38	1.39e-37
BATF2	555.056	-0.672469	0.0300428	-22.3837	5.67e-111	1.96e-110
BATF3	101.575	0.291361	0.0275975	10.5575	4.69e-26	7.9e-26
BATF	361.877	-1.12668	0.0343293	-32.8199	3.06e-236	2.68e-235
BAX	2259.91	-0.473921	0.0150321	-31.5273	3.68e-218	2.82e-217
BAZ1A	2551.64	-0.366573	0.0192845	-19.0086	1.45e-80	3.96e-80
BAZ1B	5092.52	0.131196	0.0101913	12.8733	6.36e-38	1.21e-37
BAZ2A	5659.08	-0.0484242	0.011972	-4.0448	5.24e-05	6.42e-05
BAZ2B	1676.27	0.314238	0.0167498	18.7607	1.58e-78	4.27e-78
BBC3	565.908	-0.570147	0.0203983	-27.9508	6.45e-172	3.5e-171
BBOX1	1064.77	1.5744	0.0636243	24.7453	3.48e-135	1.44e-134
BBS10	783.9	0.652411	0.0147248	44.3069	0	0
BBS12	318.295	0.601708	0.0195586	30.7644	7.84e-208	5.55e-207
BBS1	1841.56	0.592959	0.0169544	34.9736	5.66e-268	6.24e-267
BBS2	1899.36	0.705532	0.0165803	42.5524	0	0
BBS4	911.389	0.264317	0.0165009	16.0183	9.52e-58	2.16e-57
BBS5	470.905	0.317957	0.0176302	18.0348	1.04e-72	2.66e-72
BBS7	536.099	0.341767	0.0118313	28.8866	1.76e-183	1.03e-182
BBS9	610.067	0.552011	0.0133672	41.2958	0	0
BBX	3138.88	0.53938	0.0143299	37.6402	4.74140690988353e-310	0
BCAM	15051.3	-0.01837	0.0351452	-0.522689	0.601191	0.617135
BCAN	10214	3.15393	0.0723618	43.5855	0	0
BCAP29	2681.09	0.410596	0.0136787	30.0172	5.85e-198	3.83e-197
BCAP31	13743.7	-0.533849	0.0130285	-40.9755	0	0
BCAR1	4161.91	-0.0349261	0.0189243	-1.84557	0.0649545	0.0716015
BCAR3	1215	0.162501	0.020588	7.89299	2.95e-15	4.34e-15
BCAR4	3.96839	-1.47583	0.0884375	-16.6878	1.61e-62	3.8e-62
BCAS1	1441.09	0.375976	0.0554662	6.77847	1.21e-11	1.69e-11
BCAS2	1541.83	0.0453495	0.0105204	4.31064	1.63e-05	2.02e-05
BCAS3	1374.74	0.121641	0.0150041	8.10721	5.18e-16	7.7e-16
BCAS4	2233.98	-0.650944	0.0237407	-27.419	1.63e-165	8.44e-165
BCAT1	2555.52	-0.0516953	0.0386137	-1.33878	0.180642	0.1939
BCAT2	1997.94	-0.6193	0.0186447	-33.2159	6.34e-242	5.79e-241
BCCIP	2461.8	-0.142562	0.010287	-13.8584	1.13e-43	2.27e-43
BCDIN3D	394.292	0.0486332	0.0113512	4.28443	1.83e-05	2.27e-05
BCHE	797.592	1.46878	0.0544435	26.9781	2.67e-160	1.33e-159
BCKDHA	2776.03	-0.0600351	0.0140113	-4.28477	1.83e-05	2.27e-05
BCKDHB	951.045	0.342012	0.0178964	19.1106	2.06e-81	5.68e-81
BCKDK	3019.28	-0.0849732	0.0124605	-6.8194	9.14e-12	1.27e-11
BCL10	1099.57	-0.245769	0.0149639	-16.4241	1.29e-60	2.99e-60
BCL11A	643.619	-1.14556	0.0379582	-30.1796	4.39e-200	2.93e-199
BCL11B	502.061	-0.918404	0.0344589	-26.6522	1.69e-156	8.16e-156
BCL2A1	377.84	-0.518325	0.0379915	-13.6432	2.22e-42	4.4e-42
BCL2L10	40.2675	-0.862071	0.0452017	-19.0716	4.34e-81	1.2e-80
BCL2L11	1725.81	0.0560134	0.0151757	3.69099	0.000223384	0.000269551
BCL2L12	805.278	-0.818524	0.0196052	-41.7504	0	0
BCL2L13	2951.14	0.0624455	0.0116934	5.34025	9.28e-08	1.2e-07
BCL2L14	163.898	-1.54059	0.0482954	-31.8992	2.74e-223	2.18e-222
BCL2L15	362.768	-1.56587	0.0508035	-30.822	1.33e-208	9.5e-208
BCL2L1	7462.02	-0.119491	0.0145702	-8.20109	2.38e-16	3.56e-16
BCL2L2	2468.97	0.462182	0.0158177	29.2193	1.1e-187	6.68e-187
BCL2	1816.2	0.651064	0.030703	21.2052	8.54e-100	2.7e-99
BCL3	2864.92	-0.557149	0.0230766	-24.1435	8.74e-129	3.47e-128
BCL6B	615.064	1.14671	0.0252467	45.4202	0	0
BCL6	2849.84	0.438329	0.0201224	21.7831	3.36e-105	1.11e-104
BCL7A	1363.18	0.197304	0.0162152	12.1679	4.61e-34	8.46e-34
BCL7B	2519.59	-0.0390834	0.00950539	-4.11171	3.93e-05	4.83e-05
BCL7C	2057.58	-0.430719	0.0168001	-25.6378	5.78e-145	2.56e-144
BCL8	29.2523	-0.55815	0.0544362	-10.2533	1.14e-24	1.9e-24
BCL9L	4406.81	0.0211536	0.0161894	1.30663	0.19134	0.205036
BCL9	2132.33	0.154903	0.0177929	8.7059	3.15e-18	4.83e-18
BCLAF1	6401.34	0.197733	0.0109228	18.1028	3.03e-73	7.81e-73
BCMO1	102.135	0.0184041	0.0498055	0.36952	0.71174	0.724661
BCO2	143.436	0.311564	0.0392309	7.94179	1.99e-15	2.94e-15
BCORL1	996.681	0.120828	0.0151561	7.97223	1.56e-15	2.3e-15
BCORL2	6.98899	-1.01225	0.0780946	-12.9619	2.01e-38	3.85e-38
BCOR	2218.35	0.0826313	0.0148283	5.57253	2.51e-08	3.29e-08
BCR	4882.24	0.0220892	0.0157552	1.40203	0.160908	0.173357
BCS1L	932.332	-0.300201	0.010988	-27.3208	2.4e-164	1.23e-163
BCYRN1	1.5563	-3.78187	0.213115	-17.7457	1.86e-70	4.69e-70
BDH1	1917.07	-0.620727	0.027973	-22.1902	4.27e-109	1.46e-108
BDH2	1859.25	0.632617	0.023441	26.9876	2.07e-160	1.03e-159
BDKRB1	109.382	-0.0536941	0.0438773	-1.22373	0.221053	0.235698
BDKRB2	855.105	0.232239	0.0341742	6.79575	1.08e-11	1.5e-11
BDNFOS	147.112	1.01514	0.0246508	41.1808	0	0
BDNF	124.986	0.867572	0.0380113	22.824	2.65e-115	9.46e-115
BDP1	1689.07	0.334469	0.0160467	20.8435	1.75e-96	5.39e-96
BEAN	116.347	0.183519	0.0375581	4.88627	1.03e-06	1.31e-06
BECN1	3379.38	-0.021313	0.0092627	-2.30095	0.0213946	0.0240981
BEGAIN	187.262	-0.144018	0.043544	-3.30742	0.000941612	0.00111429
BEND2	0.603156	0.400313	0.0832961	4.8059	1.54e-06	1.95e-06
BEND3	460.035	-0.393116	0.0206186	-19.066	4.84e-81	1.33e-80
BEND4	170.829	-0.504458	0.0655788	-7.6924	1.44e-14	2.1e-14
BEND5	237.147	0.536887	0.034484	15.5691	1.18e-54	2.6e-54
BEND6	191.288	1.4487	0.0353509	40.9806	0	0
BEND7	730.228	0.550946	0.0302024	18.2418	2.4e-74	6.26e-74
BEST1	248.069	0.851872	0.0350507	24.304	1.78e-130	7.15e-130
BEST2	14.3662	-2.5902	0.0804044	-32.2147	1.1e-227	9.06e-227
BEST3	122.131	2.32363	0.0683522	33.995	2.64e-253	2.63e-252
BEST4	56.4463	-0.576863	0.0383686	-15.0348	4.34e-51	9.3e-51
BET1L	3892.01	-0.0420939	0.00981269	-4.28974	1.79e-05	2.22e-05
BET1	1184.95	-0.0592359	0.0126546	-4.68099	2.85e-06	3.6e-06
BET3L	3.19216	0.684894	0.0446807	15.3286	4.92e-53	1.07e-52
BEX1	1093.64	0.917684	0.0639526	14.3494	1.07e-46	2.21e-46
BEX2	976.953	0.449297	0.0372223	12.0706	1.51e-33	2.75e-33
BEX4	2306.06	0.658417	0.0281589	23.3822	6.49e-121	2.42e-120
BEX5	297.276	0.0270793	0.0422417	0.641057	0.521486	0.538357
BEYLA	0.0496981	-0.458528	0.442656	-1.03586	0.300268	0.316843
BFAR	3146.04	-0.0557109	0.0110196	-5.05562	4.29e-07	5.5e-07
BFSP1	138.887	-0.167976	0.026453	-6.34999	2.15e-10	2.93e-10
BFSP2	12.4478	-1.26438	0.053438	-23.6606	9.17e-124	3.51e-123
BGLAP	113.874	-0.307406	0.0224116	-13.7163	8.11e-43	1.61e-42
BGN	22999.8	0.649686	0.0299298	21.707	1.76e-104	5.8e-104
BHLHA15	43.2005	-0.265995	0.0457787	-5.81046	6.23e-09	8.26e-09
BHLHB9	328.769	0.629738	0.0184875	34.063	2.61e-254	2.62e-253
BHLHE22	72.698	0.622286	0.0375712	16.5628	1.29e-61	3.03e-61
BHLHE23	0.580361	-0.832819	0.196218	-4.24436	2.19e-05	2.71e-05
BHLHE40	12149.9	0.0500917	0.0233964	2.141	0.0322741	0.0360986
BHLHE41	3156.29	0.842054	0.0340862	24.7037	9.76e-135	4.04e-134
BHMT2	1637.58	1.0102	0.0580814	17.3928	9.35e-68	2.31e-67
BHMT	2393.64	1.46832	0.0837146	17.5395	7.15e-69	1.78e-68
BICC1	469.871	1.43085	0.042339	33.795	2.33e-250	2.27e-249
BICD1	486.283	0.38013	0.0241379	15.7482	7.06e-56	1.58e-55
BICD2	2921.84	-0.337933	0.020449	-16.5257	2.4e-61	5.6e-61
BID	1654.75	-0.276986	0.0187518	-14.7712	2.25e-49	4.74e-49
BIK	422.092	-1.30685	0.0391665	-33.3665	4.2e-244	3.9e-243
BIN1	3218.46	0.344662	0.026393	13.0588	5.66e-39	1.09e-38
BIN2	608.634	-0.558925	0.0315674	-17.7058	3.78e-70	9.52e-70
BIN3	1089.26	-0.354505	0.0148849	-23.8165	2.26e-125	8.73e-125
BIRC2	2703.68	0.247119	0.0142105	17.3899	9.85e-68	2.43e-67
BIRC3	1763.78	-0.215801	0.0347296	-6.21377	5.17e-10	6.99e-10
BIRC5	1005.25	-0.936063	0.0336738	-27.798	4.59e-170	2.46e-169
BIRC6	4352.61	0.14973	0.0143276	10.4505	1.46e-25	2.44e-25
BIRC7	332.433	-1.18475	0.0635	-18.6575	1.1e-77	2.94e-77
BIRC8	0.194617	-0.589916	0.218659	-2.69788	0.00697825	0.00801208
BIVM	1217.59	0.423389	0.0187824	22.5419	1.61e-112	5.66e-112
BLCAP	4666.31	-0.242907	0.0142986	-16.9882	1e-64	2.42e-64
BLID	0.504113	-0.00747134	0.0955177	-0.0782194	0.937654	0.940286
BLK	100.08	-1.18799	0.0534134	-22.2414	1.37e-109	4.68e-109
BLMH	1915.32	-0.0645877	0.0152552	-4.23381	2.3e-05	2.84e-05
BLM	471.36	-0.438355	0.0278407	-15.7451	7.42e-56	1.65e-55
BLNK	645.523	-0.202889	0.0274788	-7.38349	1.54e-13	2.21e-13
BLOC1S1	3201.53	-0.403321	0.0172657	-23.3597	1.1e-120	4.09e-120
BLOC1S2	1657.36	-0.0400139	0.0125997	-3.17577	0.0014944	0.00175702
BLOC1S3	822.955	-0.337478	0.0107803	-31.3052	3.97e-215	2.99e-214
BLVRA	2000.29	-0.0533105	0.0185989	-2.86633	0.00415262	0.00480769
BLVRB	3285.49	-0.490935	0.0205785	-23.8567	8.62e-126	3.35e-125
BLZF1	1156.31	0.0683666	0.0134511	5.08262	3.72e-07	4.78e-07
BMF	1545.21	-0.160717	0.0232781	-6.90424	5.05e-12	7.06e-12
BMI1	3120.67	0.243443	0.0152063	16.0093	1.1e-57	2.49e-57
BMP10	0.892772	1.76127	0.143319	12.2891	1.04e-34	1.91e-34
BMP15	0.241259	-0.0957541	0.114153	-0.83882	0.40157	0.419282
BMP1	2611.3	0.239242	0.0208133	11.4947	1.4e-30	2.48e-30
BMP2K	740.608	0.332941	0.0203667	16.3473	4.55e-60	1.05e-59
BMP2	919.048	0.682169	0.0371658	18.3548	3.02e-75	7.94e-75
BMP3	270.002	-0.846835	0.0659382	-12.8429	9.43e-38	1.79e-37
BMP4	855.015	-0.244957	0.0359358	-6.8165	9.33e-12	1.3e-11
BMP5	69.4592	0.828813	0.0694366	11.9363	7.66e-33	1.39e-32
BMP6	319.737	0.636411	0.0303583	20.9633	1.42e-97	4.41e-97
BMP7	2123.52	0.376306	0.0500937	7.51206	5.82e-14	8.39e-14
BMP8A	732.929	0.684251	0.0332959	20.5506	7.6e-94	2.29e-93
BMP8B	310.096	0.134809	0.0318478	4.23293	2.31e-05	2.85e-05
BMPER	145.501	1.7268	0.0436157	39.5913	0	0
BMPR1A	1195.33	0.566433	0.015349	36.9036	4.05e-298	5.52e-297
BMPR1B	1692.56	0.0678297	0.0554656	1.22291	0.221362	0.236003
BMPR2	4814.61	0.745333	0.0144898	51.4385	0	0
BMS1P4	59.6785	-0.210931	0.0218227	-9.66565	4.22e-22	6.77e-22
BMS1P5	200.379	-0.472532	0.0256678	-18.4095	1.1e-75	2.91e-75
BMS1	2699.89	-0.166329	0.00919294	-18.0931	3.61e-73	9.3e-73
BMX	68.8328	0.616455	0.0428237	14.3952	5.55e-47	1.15e-46
BNC1	705.361	-1.47068	0.0695633	-21.1416	3.3e-99	1.04e-98
BNC2	713.464	1.19446	0.0341083	35.0197	1.13e-268	1.25e-267
BNIP1	461.711	-0.148233	0.0117923	-12.5703	3.07e-36	5.76e-36
BNIP2	1679.32	0.0788589	0.0129712	6.07953	1.21e-09	1.62e-09
BNIP3L	5365.28	0.587963	0.0161155	36.4843	1.97e-291	2.55e-290
BNIP3	3438.7	0.333872	0.0271499	12.2974	9.36e-35	1.73e-34
BNIPL	470.239	-0.78091	0.0488519	-15.9852	1.62e-57	3.67e-57
BOC	1372.94	1.10524	0.0310248	35.6245	5.84e-278	6.86e-277
BOD1L	2549.54	0.355613	0.0155856	22.8169	3.12e-115	1.11e-114
BOD1	1909.39	0.0829018	0.0115034	7.20669	5.73e-13	8.13e-13
BOK	2425.62	-0.050623	0.0255838	-1.97871	0.0478488	0.0531279
BOLA1	641.678	-0.245536	0.016376	-14.9936	8.08e-51	1.72e-50
BOLA2	3174.45	-0.9563	0.016207	-59.0052	0	0
BOLA3	693.215	-0.484343	0.0142061	-34.0941	9.01e-255	9.07e-254
BOLL	2.28584	-0.495161	0.0675975	-7.32514	2.39e-13	3.4e-13
BOP1	1295.61	-0.896448	0.0248819	-36.0282	3.03e-284	3.71e-283
BPESC1	0.547818	-0.913752	0.110097	-8.29949	1.05e-16	1.57e-16
BPGM	1359.96	0.00427	0.0184405	0.231556	0.816883	0.826299
BPHL	1088.18	0.0437933	0.0208477	2.10063	0.0356732	0.0398241
BPIL1	213.479	-1.61593	0.10266	-15.7406	7.96e-56	1.78e-55
BPIL2	11.604	-3.14642	0.117846	-26.6994	4.79e-157	2.33e-156
BPIL3	0.640912	-1.70146	0.213659	-7.96344	1.67e-15	2.47e-15
BPI	20.0255	-0.244933	0.0596534	-4.10593	4.03e-05	4.95e-05
BPNT1	1627.94	-0.214313	0.0124649	-17.1933	2.98e-66	7.25e-66
BPTF	3916.61	0.234431	0.0150916	15.5339	2.05e-54	4.51e-54
BPY2	0.258181	-0.0226623	0.24764	-0.0915131	0.927085	0.930192
BRAF	374.858	0.103461	0.0156593	6.60703	3.92e-11	5.39e-11
BRAP	1305.84	0.017706	0.0074599	2.37349	0.0176206	0.0199189
BRCA1	842.677	-0.523318	0.0224133	-23.3486	1.42e-120	5.3e-120
BRCA2	351.732	-0.579223	0.0300723	-19.261	1.14e-82	3.17e-82
BRCC3	1187.13	-0.247152	0.0141058	-17.5214	9.84e-69	2.45e-68
BRD1	2013.74	-0.125394	0.0110183	-11.3805	5.23e-30	9.2e-30
BRD2	11369.3	0.0369844	0.00890685	4.15235	3.29e-05	4.05e-05
BRD3	2332.73	0.225867	0.0130269	17.3385	2.41e-67	5.93e-67
BRD4	4453.43	-0.0526719	0.0127058	-4.14551	3.39e-05	4.18e-05
BRD7P3	3.9244	-1.10421	0.0489644	-22.5513	1.3e-112	4.57e-112
BRD7	2467.59	0.0348154	0.0095324	3.65232	0.000259879	0.000313144
BRD8	2282.35	0.174389	0.0108081	16.1351	1.45e-58	3.3e-58
BRD9	1864.81	-0.17981	0.0110283	-16.3044	9.18e-60	2.12e-59
BRDT	37.0918	-1.54778	0.1225	-12.635	1.35e-36	2.55e-36
BREA2	11.0919	-0.41055	0.0243548	-16.8571	9.31e-64	2.22e-63
BRE	1511.76	-0.0390981	0.0115612	-3.38183	0.000720051	0.000855431
BRF1	1728	-0.0717731	0.0120538	-5.95439	2.61e-09	3.48e-09
BRF2	842.687	-0.130458	0.0146627	-8.89727	5.72e-19	8.85e-19
BRI3BP	349.679	-0.810051	0.0214412	-37.7802	0	0
BRI3	4187.67	-0.268489	0.0164401	-16.3314	5.91e-60	1.36e-59
BRIP1	242.484	-0.435665	0.031463	-13.8469	1.33e-43	2.67e-43
BRIX1	1675.41	-0.421894	0.0142103	-29.6893	1.06e-193	6.67e-193
BRMS1L	493.964	0.48669	0.0152505	31.9132	1.75e-223	1.4e-222
BRMS1	2449.42	-0.648323	0.0139173	-46.5841	0	0
BRP44L	1629.48	0.420826	0.0209671	20.0708	1.33e-89	3.89e-89
BRP44	3256.37	-0.197758	0.0220342	-8.97505	2.83e-19	4.4e-19
BRPF1	1277.47	-0.0078157	0.0106508	-0.733814	0.463062	0.480528
BRPF3	2560.84	0.23762	0.0144949	16.3933	2.13e-60	4.95e-60
BRS3	1.66379	0.195954	0.0891647	2.19766	0.0279734	0.0313659
BRSK1	468.144	0.999922	0.0392926	25.4481	7.41e-143	3.23e-142
BRSK2	231.433	1.1157	0.0520008	21.4554	4.06e-102	1.31e-101
BRWD1	2701.11	0.234969	0.0136401	17.2263	1.69e-66	4.11e-66
BRWD3	511.328	-0.0180671	0.021961	-0.822691	0.410684	0.428401
BSCL2	5150.61	-0.320603	0.0203892	-15.7241	1.03e-55	2.3e-55
BSDC1	4356.25	0.133666	0.00907833	14.7236	4.55e-49	9.57e-49
BSG	34624.2	-0.43322	0.0166154	-26.0734	7.31e-150	3.38e-149
BSND	23.435	2.70272	0.0957706	28.2208	3.25e-175	1.8e-174
BSN	399.83	1.59023	0.0413495	38.4583	0	0
BSPH1	0.0574875	-0.286681	0.516757	-0.554768	0.579053	0.595255
BSPRY	1058.8	-0.389619	0.0361382	-10.7814	4.22e-27	7.18e-27
BST1	252.298	0.159616	0.0295497	5.4016	6.6e-08	8.59e-08
BST2	7254.48	-0.723557	0.0306767	-23.5866	5.29e-123	2.01e-122
BSX	0.253478	-0.619799	0.260304	-2.38106	0.0172628	0.019522
BTAF1	1783.79	0.0693149	0.0162569	4.26372	2.01e-05	2.49e-05
BTBD10	1343.3	-0.00918272	0.0117078	-0.784326	0.432849	0.450392
BTBD11	616.009	-0.351828	0.0380859	-9.23775	2.52e-20	3.96e-20
BTBD12	621.574	-0.0992569	0.0133371	-7.44215	9.91e-14	1.42e-13
BTBD16	66.7158	-1.94052	0.0616872	-31.4574	3.33e-217	2.54e-216
BTBD17	97.0018	3.1756	0.106653	29.7749	8.25e-195	5.27e-194
BTBD18	11.4106	-1.06354	0.0453051	-23.475	7.35e-122	2.76e-121
BTBD19	62.9205	0.661764	0.0277572	23.8411	1.25e-125	4.85e-125
BTBD1	3216.63	0.332962	0.0102534	32.4732	2.55e-231	2.16e-230
BTBD2	5283.34	-0.170479	0.0124978	-13.6407	2.29e-42	4.55e-42
BTBD3	2258.47	0.362485	0.0178049	20.3587	3.89e-92	1.16e-91
BTBD6	2676.23	-0.200513	0.0131579	-15.2389	1.95e-52	4.22e-52
BTBD7	1860.8	0.271434	0.0126795	21.4073	1.14e-101	3.67e-101
BTBD8	16.4592	0.909421	0.0300591	30.2544	4.56e-201	3.08e-200
BTBD9	1297.75	0.12645	0.0150902	8.37965	5.31e-17	8e-17
BTC	63.7316	0.395208	0.0387606	10.1961	2.06e-24	3.41e-24
BTD	1036.15	0.30839	0.0194049	15.8924	7.16e-57	1.61e-56
BTF3L1	0.302839	-0.478061	0.0684287	-6.98627	2.82e-12	3.96e-12
BTF3L4	2069.93	0.113442	0.0117645	9.64273	5.28e-22	8.46e-22
BTF3	17734.5	-0.185709	0.0116067	-16.0002	1.27e-57	2.89e-57
BTG1	7961.74	-0.0197068	0.0163951	-1.202	0.229364	0.244291
BTG2	8690.41	0.443318	0.0255091	17.3788	1.19e-67	2.95e-67
BTG3	1596.27	-0.0592358	0.0200331	-2.95689	0.00310754	0.00361316
BTG4	1.44946	-0.46932	0.0766155	-6.12565	9.03e-10	1.22e-09
BTK	456.672	-0.358066	0.0333705	-10.73	7.36e-27	1.25e-26
BTLA	55.1626	-0.596905	0.0386113	-15.4593	6.53e-54	1.43e-53
BTN1A1	7.68755	-0.486759	0.047981	-10.1448	3.49e-24	5.76e-24
BTN2A1	1299.62	0.178152	0.0120236	14.8169	1.14e-49	2.41e-49
BTN2A2	772.788	0.0282409	0.0186081	1.51767	0.129097	0.139974
BTN2A3	57.7093	0.0890842	0.019583	4.54905	5.39e-06	6.76e-06
BTN3A1	1873.47	0.0568157	0.0179579	3.16383	0.00155708	0.00182987
BTN3A2	2859.61	0.032248	0.0198454	1.62496	0.10417	0.1136
BTN3A3	1342.23	0.184136	0.0189286	9.72795	2.29e-22	3.69e-22
BTNL2	0.923184	0.388182	0.0630689	6.15489	7.51e-10	1.01e-09
BTNL3	61.9232	-2.52707	0.090422	-27.9475	7.06e-172	3.83e-171
BTNL8	102.563	-1.53504	0.0641297	-23.9364	1.28e-126	5e-126
BTNL9	558.177	1.02551	0.03726	27.5231	9.3e-167	4.86e-166
BTRC	1431.04	0.231272	0.0136498	16.9432	2.16e-64	5.18e-64
BUB1B	880.514	-0.751176	0.0301139	-24.9445	2.45e-137	1.03e-136
BUB1	1066.92	-0.645714	0.031065	-20.7859	5.81e-96	1.78e-95
BUB3	4358.4	-0.292689	0.0118229	-24.7562	2.66e-135	1.1e-134
BUD13	912.79	-0.0484796	0.00876134	-5.53335	3.14e-08	4.11e-08
BUD31	3194.91	-0.377585	0.0126377	-29.8776	3.85e-196	2.48e-195
BVES	297.499	1.32576	0.0325263	40.7596	0	0
BYSL	1226.94	-0.468068	0.0154819	-30.2332	8.68e-201	5.83e-200
BZRAP1	1207.37	0.349756	0.033067	10.5772	3.8e-26	6.41e-26
BZW1	8585.97	-0.0307291	0.0127382	-2.41236	0.0158496	0.0179578
BZW2	3671.16	-0.445561	0.0170023	-26.206	2.27e-151	1.06e-150
C10orf105	62.5362	1.09292	0.0397691	27.4817	2.91e-166	1.51e-165
C10orf107	63.1258	0.3918	0.0504276	7.76956	7.88e-15	1.15e-14
C10orf108	108.428	0.142991	0.0504486	2.83439	0.00459134	0.00530596
C10orf10	4896.09	0.812394	0.0308402	26.342	6.33e-153	2.99e-152
C10orf110	55.2008	-0.257746	0.0333265	-7.73398	1.04e-14	1.52e-14
C10orf111	14.833	-0.0812452	0.0227983	-3.56365	0.000365736	0.000438672
C10orf113	0.262282	-0.690129	0.0923667	-7.47162	7.92e-14	1.14e-13
C10orf114	193.782	0.341182	0.0372095	9.1692	4.77e-20	7.46e-20
C10orf116	4245.35	-0.366907	0.0412083	-8.90372	5.4e-19	8.35e-19
C10orf118	1056.67	0.239523	0.0221908	10.7938	3.68e-27	6.28e-27
C10orf119	3173.87	-0.0149904	0.0105625	-1.41921	0.155839	0.168056
C10orf11	208.123	-0.280746	0.0292145	-9.60984	7.27e-22	1.16e-21
C10orf120	0.259935	-0.107116	0.139181	-0.769619	0.441526	0.458998
C10orf122	0.682804	-0.109452	0.124648	-0.878089	0.379896	0.397487
C10orf125	569.915	-0.446515	0.0324672	-13.7528	4.9e-43	9.77e-43
C10orf128	40.453	0.674663	0.0315385	21.3918	1.59e-101	5.11e-101
C10orf129	5.39598	-1.9467	0.107579	-18.0956	3.45e-73	8.89e-73
C10orf12	273.696	-0.223651	0.0217168	-10.2986	7.15e-25	1.19e-24
C10orf131	2.51625	0.630814	0.034865	18.093	3.62e-73	9.31e-73
C10orf137	772.828	-0.0620759	0.0135158	-4.59285	4.37e-06	5.49e-06
C10orf140	93.6358	0.447133	0.0355366	12.5823	2.64e-36	4.96e-36
C10orf18	3030.65	0.119491	0.0145063	8.23718	1.76e-16	2.64e-16
C10orf25	150.705	0.579302	0.0208565	27.7756	8.54e-170	4.57e-169
C10orf26	3688.17	0.335194	0.0121738	27.534	6.88e-167	3.6e-166
C10orf27	43.5908	-5.23434	0.123905	-42.2448	0	0
C10orf28	749.558	-0.130066	0.0115336	-11.2772	1.7e-29	2.97e-29
C10orf2	856.462	-0.320447	0.014156	-22.6369	1.88e-113	6.64e-113
C10orf32	1428.71	0.454807	0.0182772	24.8838	1.11e-136	4.67e-136
C10orf35	407.377	-0.395486	0.0222345	-17.7871	8.9e-71	2.25e-70
C10orf40	0.175872	-0.547215	0.167921	-3.25876	0.001119	0.00132199
C10orf41	216.474	-0.220302	0.0274313	-8.03103	9.67e-16	1.43e-15
C10orf46	2821.08	-0.0837563	0.0107446	-7.7952	6.43e-15	9.4e-15
C10orf47	699.643	-0.38598	0.0281555	-13.7089	8.99e-43	1.79e-42
C10orf4	768.594	0.222417	0.0135073	16.4665	6.39e-61	1.49e-60
C10orf50	2.49237	-1.14309	0.0576605	-19.8245	1.83e-87	5.27e-87
C10orf53	0.572156	-0.454892	0.0973869	-4.67098	3e-06	3.78e-06
C10orf54	2850.37	0.20279	0.0236268	8.58304	9.24e-18	1.41e-17
C10orf55	43.3524	-0.102424	0.0354896	-2.88602	0.00390145	0.00451973
C10orf57	1837.61	-0.131052	0.0177449	-7.38538	1.52e-13	2.18e-13
C10orf58	4661.09	0.049681	0.02108	2.35679	0.0184336	0.0208136
C10orf62	2.69168	0.144179	0.0533137	2.70435	0.0068438	0.00786037
C10orf67	17.6977	0.301142	0.0481548	6.25363	4.01e-10	5.43e-10
C10orf68	14.9816	0.0367167	0.0293992	1.2489	0.211701	0.226035
C10orf71	7.62567	0.0601772	0.12292	0.489564	0.624443	0.639617
C10orf72	1325.54	1.2698	0.0314892	40.325	0	0
C10orf75	319.15	0.175704	0.023984	7.32588	2.37e-13	3.39e-13
C10orf76	1459.24	0.0103806	0.00825889	1.2569	0.20879	0.222996
C10orf78	326.436	-0.102825	0.013962	-7.3646	1.78e-13	2.54e-13
C10orf79	144.377	-0.203406	0.0406998	-4.99772	5.8e-07	7.42e-07
C10orf81	899.697	-0.734901	0.0589798	-12.4602	1.23e-35	2.29e-35
C10orf82	67.5306	-0.511827	0.0605722	-8.44987	2.92e-17	4.41e-17
C10orf84	1264.77	0.124064	0.0102236	12.1351	6.88e-34	1.26e-33
C10orf88	412.362	0.0427134	0.00961102	4.44421	8.82e-06	1.1e-05
C10orf90	90.3875	0.299753	0.0750251	3.99536	6.46e-05	7.9e-05
C10orf91	13.8577	-1.64734	0.0476451	-34.5752	5.96e-262	6.26e-261
C10orf93	25.7184	0.32539	0.048397	6.72334	1.78e-11	2.46e-11
C10orf95	70.1793	-0.850231	0.0356017	-23.8818	4.74e-126	1.84e-125
C10orf96	0.976933	-0.344591	0.27295	-1.26247	0.206781	0.220932
C10orf99	835.723	-3.24587	0.0989416	-32.8059	4.85e-236	4.24e-235
C11orf10	3186.61	-0.417665	0.0123904	-33.7087	4.31e-249	4.17e-248
C11orf16	22.3611	-1.67235	0.0654597	-25.5478	5.8e-144	2.55e-143
C11orf17	799.868	0.0223319	0.0118912	1.87802	0.0603788	0.0667057
C11orf1	710.622	-0.0974324	0.0162864	-5.98245	2.2e-09	2.94e-09
C11orf20	14.2102	-0.0158124	0.0455106	-0.347444	0.728258	0.741034
C11orf21	73.894	-1.58003	0.0436275	-36.2164	3.36e-287	4.21e-286
C11orf24	2251.54	-0.220746	0.0165324	-13.3523	1.15e-40	2.24e-40
C11orf2	5360.06	-0.170199	0.0143386	-11.87	1.7e-32	3.06e-32
C11orf30	855.264	0.250357	0.0159537	15.6927	1.7e-55	3.77e-55
C11orf31	2677.17	-0.459298	0.0135025	-34.0158	1.3e-253	1.3e-252
C11orf34	1.63166	-0.824017	0.0614355	-13.4127	5.09e-41	9.98e-41
C11orf35	134.455	-0.705473	0.0257552	-27.3915	3.46e-165	1.79e-164
C11orf36	0.692087	-1.20245	0.115236	-10.4346	1.72e-25	2.88e-25
C11orf40	0.0131592	-0.438752	0.887905	-0.494143	0.621205	0.636493
C11orf41	613.407	0.825249	0.0458327	18.0057	1.76e-72	4.5e-72
C11orf42	2.59398	0.146947	0.0371274	3.95791	7.56e-05	9.24e-05
C11orf45	125.925	-0.122992	0.0239386	-5.13781	2.78e-07	3.58e-07
C11orf46	1117.32	0.330846	0.0110399	29.9681	2.56e-197	1.66e-196
C11orf48	1621.9	-0.56044	0.0135889	-41.2423	0	0
C11orf49	1448.09	0.0527194	0.0164914	3.19678	0.00138972	0.00163574
C11orf51	1300.97	-0.448835	0.014881	-30.1617	7.54e-200	5.02e-199
C11orf52	538.889	-0.113233	0.0351967	-3.21714	0.00129474	0.00152544
C11orf53	41.8698	-1.79715	0.068783	-26.1278	1.76e-150	8.18e-150
C11orf54	1962.64	0.79348	0.0258055	30.7484	1.28e-207	9.08e-207
C11orf57	1570.22	0.284976	0.00943487	30.2046	2.06e-200	1.38e-199
C11orf58	6374.59	0.209323	0.00902389	23.1965	4.94e-119	1.82e-118
C11orf59	4634.08	-0.125625	0.0109847	-11.4363	2.75e-30	4.86e-30
C11orf61	445.937	0.237546	0.015643	15.1854	4.42e-52	9.53e-52
C11orf63	206.741	0.382238	0.0272164	14.0444	8.34e-45	1.69e-44
C11orf64	0.0452827	-0.380539	0.569236	-0.668508	0.50381	0.520927
C11orf65	16.9775	-0.0646869	0.0230562	-2.80562	0.00502198	0.00579409
C11orf66	77.5178	-0.337951	0.0326169	-10.3612	3.72e-25	6.21e-25
C11orf67	654.125	-0.165015	0.0208557	-7.91219	2.53e-15	3.72e-15
C11orf68	2052.56	0.148581	0.0116654	12.7368	3.69e-37	6.98e-37
C11orf70	99.594	0.135117	0.0380717	3.549	0.000386694	0.000463319
C11orf71	612.697	0.193458	0.0174712	11.073	1.7e-28	2.93e-28
C11orf73	1066.09	-0.107122	0.0117151	-9.14392	6.02e-20	9.41e-20
C11orf74	422.202	0.249728	0.0166718	14.9791	1.01e-50	2.15e-50
C11orf75	894.66	-0.166726	0.0234848	-7.09929	1.25e-12	1.77e-12
C11orf80	678.476	-0.50566	0.0192904	-26.213	1.89e-151	8.82e-151
C11orf82	343.999	-0.657606	0.0283901	-23.1632	1.07e-118	3.92e-118
C11orf83	1121.56	-0.82515	0.0188146	-43.8569	0	0
C11orf84	1172.84	-0.349097	0.0153822	-22.6949	5.03e-114	1.78e-113
C11orf85	8.3296	-0.661805	0.0712013	-9.29485	1.47e-20	2.32e-20
C11orf86	38.9753	-1.24871	0.0789053	-15.8255	2.08e-56	4.65e-56
C11orf87	55.0114	1.68988	0.075501	22.3823	5.86e-111	2.03e-110
C11orf88	31.3273	-0.840124	0.0607249	-13.8349	1.57e-43	3.15e-43
C11orf90	5.03218	-0.0455352	0.0479008	-0.950615	0.3418	0.359122
C11orf92	663.521	-0.278345	0.0463544	-6.00473	1.92e-09	2.56e-09
C11orf93	190.966	-0.290262	0.0374871	-7.743	9.71e-15	1.42e-14
C11orf94	0.277968	-0.610441	0.0862075	-7.08107	1.43e-12	2.02e-12
C11orf95	1276.83	0.515418	0.0169175	30.4665	7.24e-204	4.98e-203
C11orf9	2108.86	0.270762	0.0447596	6.04924	1.46e-09	1.95e-09
C12orf10	2002.1	-0.276194	0.0126768	-21.7874	3.06e-105	1.01e-104
C12orf11	1350.18	-0.191811	0.0144378	-13.2853	2.82e-40	5.48e-40
C12orf12	0.21212	-0.556046	0.183871	-3.0241	0.00249372	0.0029106
C12orf23	2785.13	0.412851	0.014231	29.0108	4.81e-185	2.86e-184
C12orf24	292.633	0.397525	0.0228052	17.4313	4.77e-68	1.18e-67
C12orf26	206.435	0.172456	0.0143386	12.0274	2.55e-33	4.64e-33
C12orf27	94.8791	-0.597044	0.0863033	-6.91797	4.58e-12	6.41e-12
C12orf29	910.23	0.0746551	0.0136917	5.45259	4.96e-08	6.47e-08
C12orf32	1545.28	-0.20525	0.0128645	-15.9548	2.64e-57	5.96e-57
C12orf34	667.156	0.308661	0.0345731	8.9278	4.35e-19	6.73e-19
C12orf35	2845.76	-0.176878	0.0221803	-7.97456	1.53e-15	2.26e-15
C12orf36	200.796	-1.50793	0.0860306	-17.5278	8.8e-69	2.19e-68
C12orf39	48.9771	1.2982	0.077885	16.6682	2.23e-62	5.27e-62
C12orf40	1.86615	-1.83669	0.115004	-15.9707	2.05e-57	4.63e-57
C12orf41	1203.19	-0.0237636	0.00989318	-2.40201	0.0163051	0.0184635
C12orf42	5.02808	-1.00825	0.0456608	-22.0813	4.78e-108	1.62e-107
C12orf43	577.706	0.158738	0.00810423	19.5871	1.99e-85	5.65e-85
C12orf44	2370.11	-0.382392	0.0131512	-29.0765	7.11e-186	4.26e-185
C12orf45	451.667	-0.618316	0.0149037	-41.4874	0	0
C12orf47	770.969	-0.265412	0.0114368	-23.2068	3.89e-119	1.43e-118
C12orf48	363.824	-0.695406	0.0254154	-27.3616	7.87e-165	4.06e-164
C12orf49	1583.37	0.477425	0.0188042	25.3892	3.32e-142	1.44e-141
C12orf4	841.288	0.19084	0.0115914	16.4639	6.66e-61	1.55e-60
C12orf50	1.4197	-0.90687	0.0596609	-15.2004	3.51e-52	7.59e-52
C12orf51	2925.03	0.294781	0.016214	18.1806	7.36e-74	1.91e-73
C12orf52	1207.53	-0.245858	0.0111963	-21.9589	7.12e-107	2.39e-106
C12orf53	400.745	1.86137	0.0506709	36.7345	2.06e-295	2.73e-294
C12orf54	14.9121	-1.60354	0.070389	-22.7811	7.06e-115	2.51e-114
C12orf56	55.1376	-1.12096	0.0645901	-17.355	1.81e-67	4.46e-67
C12orf57	4036.27	-0.206025	0.0185851	-11.0855	1.48e-28	2.55e-28
C12orf59	190.122	2.72647	0.047858	56.97	0	0
C12orf5	858.753	-0.0744177	0.016045	-4.63807	3.52e-06	4.43e-06
C12orf60	63.694	-0.146482	0.022211	-6.59502	4.25e-11	5.84e-11
C12orf61	30.1853	0.0653176	0.0194864	3.35196	0.000802429	0.000951909
C12orf62	1638.84	-0.272057	0.0145844	-18.6539	1.17e-77	3.14e-77
C12orf63	13.7417	0.251063	0.0440827	5.69527	1.23e-08	1.62e-08
C12orf65	832.804	-0.168973	0.0129796	-13.0183	9.63e-39	1.85e-38
C12orf66	282.283	-0.0537081	0.0152942	-3.51166	0.000445321	0.00053259
C12orf68	183.686	0.720488	0.0403372	17.8616	2.35e-71	5.96e-71
C12orf69	43.4263	0.0177867	0.0432524	0.411232	0.680903	0.694758
C12orf70	8.81078	-1.03674	0.0426288	-24.3201	1.2e-130	4.84e-130
C12orf71	2.1163	-0.44352	0.0416238	-10.6554	1.64e-26	2.79e-26
C12orf72	125.123	0.388698	0.0167571	23.196	4.99e-119	1.84e-118
C12orf73	332.356	-0.279692	0.012449	-22.4671	8.7e-112	3.03e-111
C12orf74	7.23874	-0.969377	0.051777	-18.7222	3.27e-78	8.77e-78
C12orf75	1708.32	-0.466353	0.0325047	-14.3473	1.11e-46	2.28e-46
C12orf76	474.274	0.553491	0.0198705	27.8549	9.39e-171	5.06e-170
C12orf77	1.52938	-0.438879	0.106857	-4.10716	4.01e-05	4.93e-05
C13orf15	1649.27	1.29879	0.0268496	48.3729	0	0
C13orf16	7.81611	0.220488	0.0415334	5.3087	1.1e-07	1.43e-07
C13orf18	527.427	-0.995916	0.0379677	-26.2306	1.19e-151	5.56e-151
C13orf1	721.68	0.00536733	0.0139331	0.385221	0.700073	0.713282
C13orf23	2340.27	-0.365936	0.0163932	-22.3225	2.24e-110	7.71e-110
C13orf26	5.25371	1.18318	0.0976465	12.117	8.59e-34	1.57e-33
C13orf27	453.869	-0.022107	0.0189458	-1.16686	0.243269	0.258735
C13orf28	0.0198061	-0.363334	0.84054	-0.432262	0.665551	0.679843
C13orf29	219.501	0.188161	0.0286732	6.56228	5.3e-11	7.27e-11
C13orf30	60.6145	-1.13513	0.0834519	-13.6022	3.89e-42	7.68e-42
C13orf31	514.784	0.166966	0.0179775	9.2875	1.58e-20	2.49e-20
C13orf33	447.796	1.46156	0.0393822	37.1123	1.78e-301	2.5e-300
C13orf34	421.833	-0.767279	0.0202259	-37.9355	0	0
C13orf35	1.31959	-0.139621	0.0674456	-2.07013	0.0384405	0.0428545
C13orf36	91.0894	1.35483	0.076635	17.679	6.09e-70	1.53e-69
C13orf37	1054.85	-0.275536	0.0152249	-18.0978	3.32e-73	8.55e-73
C13orf38	26.5265	-0.024376	0.0420462	-0.579743	0.562088	0.578483
C13orf39	1.54732	1.60917	0.0843121	19.0858	3.31e-81	9.12e-81
C14orf101	971.494	-0.077178	0.0119512	-6.45778	1.06e-10	1.45e-10
C14orf102	621.79	0.119013	0.0104743	11.3623	6.44e-30	1.13e-29
C14orf104	662.827	-0.0167433	0.0115279	-1.45242	0.146386	0.158129
C14orf105	368.834	1.08307	0.106155	10.2027	1.93e-24	3.19e-24
C14orf106	1025.87	-0.225373	0.020189	-11.1631	6.18e-29	1.07e-28
C14orf109	761.126	-0.00192142	0.0130675	-0.147038	0.883102	0.889745
C14orf115	19.1626	-2.19317	0.0967429	-22.6701	8.84e-114	3.13e-113
C14orf118	447.273	0.222907	0.0166219	13.4104	5.25e-41	1.03e-40
C14orf119	2283.57	-0.179681	0.0105937	-16.9611	1.59e-64	3.82e-64
C14orf126	682.22	0.00714902	0.0132572	0.539256	0.58971	0.6059
C14orf128	195.501	0.275106	0.0200997	13.6871	1.21e-42	2.41e-42
C14orf129	1358.54	-0.362495	0.0175509	-20.6539	9e-95	2.73e-94
C14orf132	1828.34	1.56361	0.0385067	40.6061	0	0
C14orf135	1629.12	0.457811	0.0147071	31.1286	9.87e-213	7.3e-212
C14orf138	304.513	-0.177794	0.012843	-13.8436	1.39e-43	2.79e-43
C14orf139	258.69	0.510862	0.0299805	17.0398	4.16e-65	1e-64
C14orf142	525.263	-0.112465	0.0125836	-8.9374	3.98e-19	6.17e-19
C14orf143	162.222	-0.26866	0.0136543	-19.6759	3.47e-86	9.92e-86
C14orf145	240.112	-0.263005	0.0203141	-12.947	2.44e-38	4.67e-38
C14orf147	3261.45	-0.126031	0.0178014	-7.07982	1.44e-12	2.04e-12
C14orf148	15.9841	0.15117	0.0229127	6.59766	4.18e-11	5.74e-11
C14orf149	253.893	0.461886	0.0175717	26.2857	2.79e-152	1.31e-151
C14orf153	1117	-0.150083	0.0125502	-11.9586	5.86e-33	1.06e-32
C14orf156	1549.53	-0.517232	0.0153901	-33.6082	1.27e-247	1.22e-246
C14orf159	2077.9	0.22235	0.0178939	12.426	1.89e-35	3.51e-35
C14orf162	13.7367	-0.270962	0.0613169	-4.41904	9.91e-06	1.24e-05
C14orf165	0.0919272	-0.353043	0.171885	-2.05395	0.0399803	0.0445297
C14orf166B	0.833242	-0.0475651	0.0658027	-0.722843	0.469776	0.487197
C14orf166	4924.52	-0.222445	0.0103516	-21.4889	1.98e-102	6.4e-102
C14orf167	1197.31	0.252677	0.0157441	16.049	5.81e-58	1.32e-57
C14orf169	650.141	-0.347688	0.0136021	-25.5614	4.1e-144	1.8e-143
C14orf174	70.3395	0.386144	0.0277667	13.9067	5.77e-44	1.16e-43
C14orf176	81.5332	-0.677187	0.033549	-20.185	1.33e-90	3.91e-90
C14orf177	0.0877922	-0.441619	0.27742	-1.59188	0.111412	0.121328
C14orf178	2.29173	0.548937	0.0346747	15.831	1.9e-56	4.26e-56
C14orf179	732.994	-0.210526	0.0150232	-14.0133	1.29e-44	2.62e-44
C14orf180	32.7881	2.38325	0.0779959	30.5561	4.7e-205	3.26e-204
C14orf181	120.009	-0.59348	0.0240974	-24.6284	6.27e-134	2.58e-133
C14orf182	14.684	-0.564637	0.0299712	-18.8393	3.6e-79	9.75e-79
C14orf183	0.479701	-0.803606	0.0732514	-10.9705	5.3e-28	9.09e-28
C14orf184	7.52774	-0.719027	0.0526057	-13.6682	1.57e-42	3.12e-42
C14orf19	25.5802	-1.12908	0.033744	-33.4601	1.84e-245	1.73e-244
C14orf1	2550.34	-0.261645	0.0142925	-18.3065	7.35e-75	1.92e-74
C14orf21	597.493	0.116487	0.0135082	8.62346	6.5e-18	9.91e-18
C14orf23	19.3398	0.606965	0.126303	4.80564	1.54e-06	1.96e-06
C14orf28	198.861	0.367873	0.0134353	27.381	4.62e-165	2.39e-164
C14orf2	2785.67	-0.502105	0.0140519	-35.7322	1.25e-279	1.49e-278
C14orf33	115.338	-0.0283327	0.0173468	-1.63331	0.102404	0.111734
C14orf34	35.0033	-1.28275	0.0695955	-18.4315	7.34e-76	1.94e-75
C14orf37	240.457	1.28134	0.0277123	46.2373	0	0
C14orf39	13.4722	-0.171251	0.0740254	-2.31341	0.0207003	0.0233329
C14orf43	2424.91	0.262793	0.014753	17.8129	5.61e-71	1.42e-70
C14orf45	343.25	0.504793	0.0223511	22.5847	6.13e-113	2.15e-112
C14orf48	0.353925	-0.473698	0.100455	-4.71552	2.41e-06	3.04e-06
C14orf49	124.617	0.426535	0.0316755	13.4658	2.49e-41	4.88e-41
C14orf4	3123.58	0.271845	0.0165589	16.4168	1.45e-60	3.37e-60
C14orf50	52.9969	-0.461781	0.038183	-12.0939	1.14e-33	2.08e-33
C14orf53	3.68729	-0.789234	0.126046	-6.26145	3.81e-10	5.17e-10
C14orf64	69.0875	0.762746	0.0389761	19.5696	2.81e-85	7.96e-85
C14orf68	149.759	0.284308	0.0836112	3.40035	0.000672993	0.000800413
C14orf70	0.770931	-0.759284	0.148091	-5.12713	2.94e-07	3.78e-07
C14orf72	18.2155	-1.17257	0.0381538	-30.7326	2.09e-207	1.47e-206
C14orf73	190.732	-0.326822	0.0507055	-6.44549	1.15e-10	1.57e-10
C14orf79	588.523	-0.0742943	0.0174741	-4.25169	2.12e-05	2.62e-05
C14orf80	621.028	-0.857604	0.0207863	-41.2581	0	0
C14orf86	6.87348	1.20274	0.0924271	13.0129	1.03e-38	1.99e-38
C14orf93	499.145	-0.104398	0.0108462	-9.62523	6.26e-22	1e-21
C15orf17	2391.26	0.268204	0.0141318	18.9787	2.56e-80	6.98e-80
C15orf21	366.349	-0.378086	0.0415988	-9.08886	1e-19	1.56e-19
C15orf23	817.574	-0.339894	0.0168357	-20.1889	1.23e-90	3.62e-90
C15orf24	2725.24	0.0204157	0.0117052	1.74415	0.0811328	0.0889442
C15orf26	19.4855	-1.03805	0.0510598	-20.33	6.98e-92	2.08e-91
C15orf27	71.7434	-0.350167	0.0309864	-11.3007	1.3e-29	2.27e-29
C15orf28	33.4168	-1.83222	0.0465371	-39.3711	0	0
C15orf29	794.186	-0.0576847	0.0125972	-4.57918	4.67e-06	5.86e-06
C15orf2	5.95345	0.246201	0.0800345	3.07618	0.00209671	0.00245356
C15orf32	0.425994	-0.301485	0.110368	-2.73163	0.00630211	0.00724558
C15orf33	54.2655	0.679789	0.0222499	30.5524	5.25e-205	3.64e-204
C15orf34	33.0366	-0.192229	0.0239365	-8.03082	9.68e-16	1.43e-15
C15orf37	148.125	-0.00601822	0.0175431	-0.343054	0.731558	0.744206
C15orf38	731.764	0.381167	0.0166155	22.9404	1.84e-116	6.62e-116
C15orf39	2516.85	-0.275399	0.016452	-16.7395	6.75e-63	1.6e-62
C15orf40	519.077	-0.0529128	0.010537	-5.0216	5.12e-07	6.56e-07
C15orf41	389.769	-0.079342	0.0181713	-4.36634	1.26e-05	1.57e-05
C15orf42	467.641	-0.870011	0.0314387	-27.6733	1.46e-168	7.77e-168
C15orf43	1.45007	0.303305	0.164265	1.84643	0.0648291	0.0714672
C15orf44	2023.25	-0.0856374	0.0075084	-11.4055	3.92e-30	6.91e-30
C15orf48	1456.35	-1.15527	0.0452187	-25.5486	5.7e-144	2.5e-143
C15orf50	1.91336	0.0689744	0.0661248	1.04309	0.296905	0.313407
C15orf51	17.5921	0.693604	0.0378092	18.3449	3.63e-75	9.52e-75
C15orf52	1014.58	0.402477	0.0259162	15.5299	2.18e-54	4.79e-54
C15orf53	1.42415	-0.658835	0.0468954	-14.049	7.81e-45	1.59e-44
C15orf54	3.54623	0.518209	0.0406976	12.7332	3.87e-37	7.32e-37
C15orf55	4.53919	-1.39371	0.0610101	-22.8439	1.68e-115	6.02e-115
C15orf56	33.9447	0.0858606	0.0364467	2.35579	0.0184835	0.0208688
C15orf57	834.921	0.0150228	0.0115926	1.2959	0.195011	0.20885
C15orf58	120.789	-0.264164	0.0136343	-19.3749	1.26e-83	3.52e-83
C15orf59	312.143	0.850581	0.0463677	18.3443	3.67e-75	9.62e-75
C15orf5	2.91651	-0.885409	0.0658169	-13.4526	2.97e-41	5.84e-41
C15orf60	1.0621	-1.9077	0.0952621	-20.0258	3.28e-89	9.58e-89
C15orf61	317.658	-0.33071	0.0147015	-22.4949	4.66e-112	1.63e-111
C15orf62	135.566	-0.821025	0.0244602	-33.5658	5.3e-247	5.05e-246
C15orf63	2246.44	-0.45188	0.0147987	-30.535	8.94e-205	6.2e-204
C16orf11	10.2993	2.73315	0.0914315	29.8929	2.43e-196	1.57e-195
C16orf13	2067.27	-0.631854	0.017177	-36.7848	3.23e-296	4.33e-295
C16orf3	7.83702	-0.158202	0.0286733	-5.5174	3.44e-08	4.5e-08
C16orf42	2319.55	-0.272174	0.0133382	-20.4056	1.49e-92	4.46e-92
C16orf45	1205.16	1.40845	0.03011	46.7768	0	0
C16orf46	119.082	0.355622	0.0181473	19.5964	1.66e-85	4.71e-85
C16orf48	839.168	-0.254204	0.0205387	-12.3769	3.49e-35	6.47e-35
C16orf52	661.823	0.44262	0.0127097	34.8254	1.01e-265	1.09e-264
C16orf53	2355.7	-0.274896	0.0119549	-22.9945	5.29e-117	1.91e-116
C16orf54	248.371	-0.893717	0.0363873	-24.5612	3.28e-133	1.34e-132
C16orf55	367.54	-0.271647	0.0149908	-18.121	2.18e-73	5.62e-73
C16orf57	2397.08	-0.282829	0.0128972	-21.9294	1.36e-106	4.56e-106
C16orf58	5459.72	-0.0787838	0.0109524	-7.19327	6.33e-13	8.97e-13
C16orf59	319.822	-0.94265	0.0252846	-37.2816	3.26e-304	4.65e-303
C16orf5	2366.52	0.506089	0.0244542	20.6954	3.81e-95	1.16e-94
C16orf61	1000.12	-0.300638	0.0136227	-22.0689	6.29e-108	2.13e-107
C16orf62	2388.45	0.392208	0.014827	26.4523	3.43e-154	1.63e-153
C16orf63	1727.18	-0.0472509	0.0113128	-4.17676	2.96e-05	3.65e-05
C16orf68	455.368	-0.170944	0.0114215	-14.9669	1.21e-50	2.58e-50
C16orf70	1213.18	-0.0834409	0.0120306	-6.93572	4.04e-12	5.66e-12
C16orf71	58.1557	-0.0746876	0.0298411	-2.50284	0.0123201	0.0140181
C16orf72	2382.64	0.144413	0.00986082	14.6451	1.45e-48	3.03e-48
C16orf73	25.9102	-1.06723	0.0704405	-15.1508	7.49e-52	1.61e-51
C16orf74	285.99	-1.35744	0.0351781	-38.5877	0	0
C16orf75	739.183	-0.87577	0.0246161	-35.5772	3.16e-277	3.69e-276
C16orf78	0.0622211	-0.315232	0.240628	-1.31004	0.190183	0.20384
C16orf79	88.9762	-0.437948	0.0275688	-15.8856	7.97e-57	1.79e-56
C16orf7	994.819	-0.107301	0.0169241	-6.34014	2.3e-10	3.12e-10
C16orf80	1438.44	-0.00446929	0.0116731	-0.38287	0.701816	0.714914
C16orf81	3.15738	-0.117455	0.0515841	-2.27696	0.0227885	0.025649
C16orf82	0.928391	0.499582	0.107428	4.65038	3.31e-06	4.17e-06
C16orf86	122.587	0.322354	0.0240852	13.3839	7.51e-41	1.47e-40
C16orf87	304.622	0.0724379	0.0143812	5.03699	4.73e-07	6.06e-07
C16orf88	931.824	-0.219717	0.0129879	-16.9171	3.37e-64	8.06e-64
C16orf89	1765.73	0.485084	0.0618049	7.84864	4.21e-15	6.17e-15
C16orf90	0.654167	-0.691062	0.0700668	-9.8629	6.03e-23	9.78e-23
C16orf91	544.668	-0.35582	0.0123401	-28.8345	7.93e-183	4.65e-182
C16orf92	0.957021	0.0982053	0.109265	0.898782	0.368769	0.386321
C16orf93	165.827	-0.551633	0.0233757	-23.5985	3.99e-123	1.52e-122
C17orf100	166.413	0.310687	0.0176764	17.5763	3.74e-69	9.34e-69
C17orf101	993.587	-0.252785	0.01347	-18.7665	1.42e-78	3.83e-78
C17orf102	5.03003	2.39553	0.0776836	30.837	8.37e-209	5.99e-208
C17orf103	966.722	0.44341	0.0184447	24.04	1.06e-127	4.18e-127
C17orf104	45.5289	0.0981269	0.0295422	3.32159	0.00089507	0.00106026
C17orf105	0.150019	-0.14413	0.119908	-1.20201	0.229361	0.244291
C17orf106	845.3	-0.559416	0.0150877	-37.0777	6.44e-301	9e-300
C17orf107	215.653	0.258323	0.0275605	9.37294	7.05e-21	1.12e-20
C17orf108	565.122	0.565073	0.022937	24.6359	5.22e-134	2.15e-133
C17orf28	3389.34	-0.530405	0.0347265	-15.2738	1.14e-52	2.48e-52
C17orf37	3000.61	-0.740499	0.0225605	-32.8229	2.78e-236	2.44e-235
C17orf39	754.946	0.342057	0.0119037	28.7354	1.38e-181	7.99e-181
C17orf42	387.806	-0.227118	0.0108175	-20.9954	7.22e-98	2.25e-97
C17orf44	125.905	-0.0523915	0.0190179	-2.75485	0.00587197	0.00675792
C17orf46	6.59867	-0.472808	0.0293613	-16.1031	2.43e-58	5.53e-58
C17orf47	6.76184	0.0324259	0.0279464	1.16029	0.245932	0.261458
C17orf48	345.984	0.0968018	0.0161131	6.00765	1.88e-09	2.52e-09
C17orf49	2619.29	-0.324232	0.0134502	-24.1061	2.16e-128	8.54e-128
C17orf50	4.94667	-0.494292	0.0416653	-11.8634	1.83e-32	3.31e-32
C17orf51	596.325	0.768159	0.0230985	33.2558	1.68e-242	1.55e-241
C17orf53	273.503	-0.874572	0.0251514	-34.7723	6.39e-265	6.89e-264
C17orf54	1.07205	-0.584071	0.0835789	-6.98825	2.78e-12	3.91e-12
C17orf55	74.1971	-0.970713	0.042975	-22.5878	5.71e-113	2.01e-112
C17orf56	946.058	-0.508235	0.0133228	-38.1478	0	0
C17orf57	110.75	0.206924	0.0303984	6.80708	9.96e-12	1.39e-11
C17orf58	625.824	0.0495608	0.0184579	2.68507	0.00725149	0.00832017
C17orf59	587.54	-0.225598	0.0135298	-16.6741	2.02e-62	4.78e-62
C17orf60	56.5142	0.0309354	0.0294672	1.04983	0.293798	0.310224
C17orf61	1275.19	-0.373445	0.0181827	-20.5385	9.75e-94	2.94e-93
C17orf62	3473.68	-0.309409	0.0122155	-25.3293	1.52e-141	6.57e-141
C17orf63	1946.11	-0.18848	0.0139767	-13.4853	1.91e-41	3.75e-41
[truncated: 18,502 more rows]

## Sheet: DESEQ_K3_Fig. 4f
Gene	baseMean	log2Fold change	lfcSE	stat	pvalue	padj
A1BG	4486.9	-4.14787	0.0580843	-71.4112	0	0
A1CF	231.599	-1.62524	0.124741	-13.0289	8.38119e-39	2.37418e-38
A2BP1	82.435	-2.04588	0.0844045	-24.239	8.63919e-130	7.43073e-129
A2LD1	281.775	-0.355058	0.0227695	-15.5936	8.04609e-55	2.98434e-54
A2ML1	1567.79	-1.30522	0.0859347	-15.1885	4.21481e-52	1.49338e-51
A2M	42913	0.410507	0.0332948	12.3295	6.28692e-35	1.66682e-34
A4GALT	1458.4	-0.120895	0.0319569	-3.78306	0.000154913	0.000202835
A4GNT	16.9587	1.42123	0.0680057	20.8987	5.50114e-97	3.45886e-96
AAA1	1.86968	-0.451978	0.0984791	-4.58958	4.44134e-06	6.13775e-06
AAAS	1850.08	-0.0985247	0.0103605	-9.50966	1.91295e-21	3.91887e-21
AACSL	23.0561	0.504545	0.0760027	6.63852	3.16854e-11	5.09745e-11
AACS	1911.66	-0.288121	0.0166888	-17.2644	8.72335e-67	3.81113e-66
AADACL2	8.2283	-0.800032	0.130634	-6.12421	9.11325e-10	1.41135e-09
AADACL3	1.52513	-0.68943	0.144657	-4.76597	1.87949e-06	2.62679e-06
AADACL4	0.898042	-0.684349	0.0986427	-6.93766	3.9866e-12	6.58526e-12
AADAC	877.576	-2.78651	0.0931668	-29.9089	1.50789e-196	2.0344e-195
AADAT	331.464	-0.979932	0.0295955	-33.1108	2.07893e-240	3.46642e-239
AAGAB	2390.37	-0.156336	0.0117038	-13.3578	1.06742e-40	3.12775e-40
AAK1	2561.98	0.072115	0.0172591	4.17838	2.93595e-05	3.9436e-05
AAMP	5599.58	-0.160148	0.00977575	-16.3821	2.56604e-60	1.02697e-59
AANAT	3.0433	0.31092	0.0411698	7.55214	4.28165e-14	7.42759e-14
AARS2	1233.14	0.0342913	0.0136273	2.51637	0.0118572	0.0143111
AARSD1	1354.21	-0.19687	0.0142476	-13.8178	1.99184e-43	6.12659e-43
AARS	7866.08	-0.160416	0.0134513	-11.9257	8.70016e-33	2.2188e-32
AASDHPPT	1927.31	-0.18438	0.0135418	-13.6156	3.23585e-42	9.7238e-42
AASDH	543.697	0.0201902	0.0128094	1.5762	0.114981	0.130412
AASS	1043.01	-0.36906	0.0302853	-12.1861	3.68571e-34	9.62511e-34
AATF	3039.11	0.0853965	0.0117352	7.27695	3.41456e-13	5.79743e-13
AATK	613.066	-0.134025	0.039798	-3.36763	0.000758183	0.000965162
ABAT	4255.6	-1.66173	0.0416536	-39.8941	0	0
ABCA10	72.6049	-0.283065	0.0394734	-7.17103	7.44338e-13	1.25198e-12
ABCA11P	206.487	-0.278103	0.0166089	-16.7442	6.24503e-63	2.59369e-62
ABCA12	475.594	-0.32487	0.0620786	-5.23321	1.6659e-07	2.40881e-07
ABCA13	381.975	-0.0854991	0.0608646	-1.40474	0.160098	0.179237
ABCA17P	49.5646	-0.0991677	0.0428768	-2.31285	0.0207308	0.0246544
ABCA1	2672.54	0.330872	0.0239162	13.8346	1.57508e-43	4.85349e-43
ABCA2	4499.06	-0.369433	0.0255289	-14.4712	1.84311e-47	6.05713e-47
ABCA3	3913.68	0.511369	0.0384504	13.2995	2.33154e-40	6.80153e-40
ABCA4	194.084	-0.343066	0.0541519	-6.33524	2.36967e-10	3.72341e-10
ABCA5	927.739	-0.459272	0.0245219	-18.729	2.87146e-78	1.4564e-77
ABCA6	423.988	-0.468379	0.049655	-9.43266	3.99802e-21	8.13225e-21
ABCA7	1106.37	0.5711	0.0240336	23.7626	8.14382e-125	6.70712e-124
ABCA8	659.087	0.157279	0.0497015	3.16447	0.00155366	0.00195385
ABCA9	201.735	0.539332	0.0428268	12.5933	2.29792e-36	6.24695e-36
ABCB10	1026.63	0.090678	0.0151818	5.97282	2.33189e-09	3.56875e-09
ABCB11	76.4214	-3.90637	0.0907946	-43.0243	0	0
ABCB1	1122.17	-0.621367	0.0456015	-13.626	2.8047e-42	8.44687e-42
ABCB4	475.943	-1.93421	0.0530532	-36.4579	5.15991e-291	1.03396e-289
ABCB5	178.364	2.10656	0.0834486	25.2437	1.32706e-140	1.23594e-139
ABCB6	1792.14	-0.398582	0.0207165	-19.2399	1.71631e-82	9.18568e-82
ABCB7	947.332	0.0186151	0.010824	1.7198	0.0854684	0.0978162
ABCB8	1875.01	-0.0405894	0.0141979	-2.85883	0.00425208	0.00524211
ABCB9	405.757	-0.0667	0.0198449	-3.36106	0.000776433	0.000987963
ABCC10	1285.45	0.111349	0.014335	7.76764	7.99612e-15	1.41621e-14
ABCC11	305.29	-0.11474	0.0664513	-1.72668	0.0842251	0.0964475
ABCC12	11.8991	-0.0064277	0.101498	-0.0633284	0.949505	0.953121
ABCC13	17.3759	0.239089	0.0841716	2.8405	0.00450428	0.00554933
ABCC1	4458.27	0.0491644	0.0238867	2.05824	0.0395675	0.0462936
ABCC2	650.669	-0.827008	0.0602326	-13.7302	6.69065e-43	2.03853e-42
ABCC3	3911.46	0.0785618	0.0424252	1.85177	0.0640588	0.0739495
ABCC4	2645.73	-1.17267	0.0389513	-30.1061	4.02756e-199	5.51056e-198
ABCC5	3284.17	-0.244627	0.0277127	-8.82724	1.07286e-18	2.06997e-18
ABCC6P1	105.267	-0.930014	0.0619845	-15.004	6.91472e-51	2.40439e-50
ABCC6P2	118.761	-0.598033	0.0442381	-13.5185	1.21626e-41	3.61857e-41
ABCC6	828.854	-0.876304	0.0505203	-17.3456	2.13028e-67	9.37941e-67
ABCC8	237.077	-1.07787	0.0749819	-14.3751	7.41787e-47	2.41439e-46
ABCC9	670.948	-0.159545	0.0365256	-4.36802	1.2538e-05	1.7039e-05
ABCD1	1486.18	0.487326	0.0230321	21.1585	2.30333e-99	1.492e-98
ABCD2	78.1374	0.180787	0.0433903	4.16654	3.09261e-05	4.15156e-05
ABCD3	3112.66	-0.297775	0.0175143	-17.0018	7.96477e-65	3.39449e-64
ABCD4	1490.88	0.0713924	0.013894	5.13837	2.77126e-07	3.9794e-07
ABCE1	3191.95	0.054544	0.0126247	4.32043	1.55725e-05	2.11051e-05
ABCF1	4335.54	0.0443858	0.0114047	3.89189	9.94647e-05	0.000131068
ABCF2	3157.95	0.0322096	0.0105722	3.04664	0.00231416	0.00288918
ABCF3	2960.67	-0.228186	0.0122677	-18.6006	3.17976e-77	1.5949e-76
ABCG1	1879.22	0.164619	0.0227069	7.24974	4.17579e-13	7.07495e-13
ABCG2	564.824	-0.6437	0.0398822	-16.14	1.335e-58	5.20179e-58
ABCG4	42.3425	-1.01439	0.043505	-23.3167	3.00218e-120	2.38756e-119
ABCG5	131.574	-3.28377	0.0657598	-49.9358	0	0
ABCG8	169.212	-4.25374	0.102784	-41.3851	0	0
ABHD10	1687.4	-0.322005	0.0137722	-23.3808	6.69975e-121	5.35113e-120
ABHD11	2160.75	-0.580883	0.0235578	-24.6577	3.04008e-134	2.70511e-133
ABHD12B	54.1539	0.0350313	0.0596857	0.586929	0.557251	0.586916
ABHD12	4354.66	-0.188986	0.0155195	-12.1773	4.10436e-34	1.07047e-33
ABHD13	985.174	0.0346367	0.0123115	2.81337	0.00490252	0.00603303
ABHD14A	991.536	-0.530848	0.0223835	-23.716	2.46458e-124	2.01998e-123
ABHD14B	4163.3	-0.215252	0.0200171	-10.7534	5.71296e-27	1.30921e-26
ABHD15	838.453	0.182016	0.0169897	10.7133	8.81365e-27	2.01208e-26
ABHD1	44.4754	-0.93833	0.0353902	-26.5138	6.71943e-155	6.96542e-154
ABHD2	11437.9	-0.128275	0.0255984	-5.01108	5.41248e-07	7.70417e-07
ABHD3	1208.96	-0.0149535	0.0214961	-0.695639	0.486655	0.517487
ABHD4	2422.92	-0.101434	0.0166377	-6.09664	1.08321e-09	1.67513e-09
ABHD5	1346.9	-0.187509	0.0151463	-12.3799	3.35734e-35	8.9431e-35
ABHD6	800.875	-0.345385	0.0261285	-13.2187	6.84198e-40	1.97835e-39
ABHD8	878.094	-0.270983	0.0203335	-13.3269	1.61416e-40	4.72028e-40
ABI1	3328.25	0.044076	0.0123113	3.58012	0.000343441	0.000443325
ABI2	3106.87	-0.30291	0.0190664	-15.8872	7.77812e-57	2.95714e-56
ABI3BP	1505.5	0.665424	0.0429689	15.4862	4.29956e-54	1.57437e-53
ABI3	599.19	1.19303	0.0202721	58.8509	0	0
ABL1	5248.29	0.0320805	0.0139569	2.29854	0.0215309	0.025588
ABL2	2126.63	0.362528	0.0170171	21.3037	1.04842e-100	6.89432e-100
ABLIM1	7570.39	-0.331596	0.0239438	-13.8489	1.29119e-43	3.98413e-43
ABLIM2	435.503	-0.426229	0.0334251	-12.7518	3.04822e-37	8.40563e-37
ABLIM3	1551.19	0.0390377	0.036673	1.06448	0.287111	0.313774
ABO	215.764	-0.054393	0.0510247	-1.06601	0.286417	0.313134
ABP1	3144.18	0.175769	0.065704	2.67517	0.00746916	0.00910893
ABRA	7.47772	-0.298002	0.0617746	-4.82402	1.40691e-06	1.97567e-06
ABR	6024.12	0.275491	0.0217999	12.6373	1.31528e-36	3.59288e-36
ABT1	1578.16	-0.0277774	0.0116161	-2.39129	0.0167894	0.0200832
ABTB1	1312.65	0.242475	0.0164359	14.7528	2.95131e-49	1.0006e-48
ABTB2	766.91	-0.0994974	0.0270336	-3.6805	0.000232774	0.000302718
ACAA1	3832.64	-0.66817	0.0223211	-29.9344	7.01388e-197	9.50703e-196
ACAA2	4456.23	-0.386596	0.0313026	-12.3503	4.8546e-35	1.28977e-34
ACACA	4145.31	-0.471993	0.0190512	-24.7749	1.67077e-135	1.50178e-134
ACACB	1554.53	-0.552695	0.0316235	-17.4773	2.13303e-68	9.51498e-68
ACAD10	1475.85	-0.194991	0.0157996	-12.3415	5.41224e-35	1.43642e-34
ACAD11	1640.85	-0.0533158	0.0300959	-1.77153	0.0764726	0.0877971
ACAD8	1421.4	-0.445276	0.0197889	-22.5013	4.03348e-112	2.98609e-111
ACAD9	2188.88	-0.178455	0.0100128	-17.8227	4.71358e-71	2.17063e-70
ACADL	357.12	-0.570493	0.0636865	-8.95784	3.31108e-19	6.46248e-19
ACADM	2476.82	-0.25128	0.0200843	-12.5112	6.48089e-36	1.74807e-35
ACADSB	2786.47	-1.0719	0.031044	-34.5283	3.01838e-261	5.46233e-260
ACADS	1721.06	-0.265044	0.0267931	-9.89225	4.49781e-23	9.52573e-23
ACADVL	12841.7	-0.302283	0.0178467	-16.9377	2.37024e-64	1.00303e-63
ACAN	493.223	0.259799	0.0466533	5.56872	2.56613e-08	3.80869e-08
ACAP1	533.777	2.57673	0.0307651	83.7552	0	0
ACAP2	2792.85	0.188165	0.0169199	11.121	9.91919e-29	2.3452e-28
ACAP3	2250.26	-0.199302	0.0214882	-9.27496	1.77689e-20	3.56797e-20
ACAT1	4021.88	-0.828207	0.0284272	-29.1343	1.32206e-186	1.68119e-185
ACAT2	1603.47	-0.509753	0.0230346	-22.1299	1.63025e-108	1.16457e-107
ACBD3	3212.03	-0.0155359	0.0135338	-1.14793	0.250996	0.276143
ACBD4	791.123	-0.468791	0.0245954	-19.0601	5.41759e-81	2.85373e-80
ACBD5	2103.17	-0.332468	0.0176575	-18.8287	4.39167e-79	2.24818e-78
ACBD6	1183.61	-0.139001	0.0111143	-12.5065	6.87518e-36	1.85221e-35
ACBD7	334.758	-0.863631	0.0413256	-20.8982	5.55601e-97	3.49227e-96
ACCN1	57.5057	-1.723	0.0609402	-28.2736	7.29269e-176	8.68257e-175
ACCN2	716.481	-1.13936	0.0425601	-26.7706	7.10621e-158	7.5078e-157
ACCN3	86.0505	-0.114905	0.0388886	-2.95473	0.00312947	0.00388446
ACCN4	290.514	-2.98874	0.0773992	-38.6146	0	0
ACCN5	0.413985	-0.26155	0.119356	-2.19136	0.0284261	0.0335377
ACCSL	3.60169	1.63905	0.155964	10.5092	7.83925e-26	1.75519e-25
ACCS	589.019	0.366934	0.0241163	15.2152	2.80401e-52	9.97149e-52
ACD	997.419	-0.0127426	0.013145	-0.969381	0.332355	0.360241
ACE2	805.871	-0.136307	0.0608539	-2.23991	0.0250971	0.0297117
ACER1	7.20495	-1.05608	0.0763568	-13.8309	1.66004e-43	5.11452e-43
ACER2	266.914	-0.273063	0.0353941	-7.71492	1.21058e-14	2.13331e-14
ACER3	962.013	0.228081	0.0193123	11.8101	3.45979e-32	8.72837e-32
ACE	1789.01	0.392079	0.030043	13.0506	6.30565e-39	1.78972e-38
ACHE	432.824	0.122476	0.0422615	2.89804	0.00375498	0.00464247
ACIN1	6693.26	0.0832214	0.009904	8.40281	4.35922e-17	8.10052e-17
ACLY	9135.33	-0.0557825	0.0162654	-3.42953	0.000604637	0.000773132
ACMSD	419.562	-0.965117	0.117282	-8.22901	1.88773e-16	3.46144e-16
ACN9	582.393	-0.309463	0.0188765	-16.3941	2.1061e-60	8.43723e-60
ACO1	3121.15	-0.270307	0.0207688	-13.0151	1.00423e-38	2.84158e-38
ACO2	8223.89	-0.179555	0.0162343	-11.0602	1.95622e-28	4.60263e-28
ACOT11	670.165	-0.339841	0.0339907	-9.99804	1.55439e-23	3.32343e-23
ACOT12	88.2109	-5.0234	0.122551	-40.9903	0	0
ACOT13	1663.2	-0.315377	0.0151425	-20.8273	2.45002e-96	1.53336e-95
ACOT1	1104.89	-0.476494	0.0259802	-18.3406	3.92286e-75	1.90337e-74
ACOT2	768.136	-0.428112	0.0210302	-20.357	4.02135e-92	2.40513e-91
ACOT4	264.765	-0.270335	0.0292966	-9.22749	2.77045e-20	5.5428e-20
ACOT6	9.02572	-0.956216	0.0441035	-21.6812	3.08929e-104	2.10632e-103
ACOT7	2466.18	0.226647	0.0238899	9.48717	2.37391e-21	4.85343e-21
ACOT8	1152.72	-0.225816	0.0148128	-15.2446	1.78772e-52	6.37524e-52
ACOT9	1228.43	0.19524	0.0145597	13.4096	5.313e-41	1.56356e-40
ACOX1	4429.82	-0.495668	0.0181055	-27.3767	5.19735e-165	5.80115e-164
ACOX2	787.513	-1.18636	0.0423295	-28.0268	7.66228e-173	8.99114e-172
ACOX3	999.087	-0.209678	0.015588	-13.4513	3.0255e-41	8.94383e-41
ACOXL	47.7698	0.0310809	0.0513148	0.605691	0.54472	0.57455
ACP1	3756.8	-0.244162	0.0100888	-24.2013	2.15551e-129	1.84697e-128
ACP2	2794.77	0.131504	0.0140323	9.37153	7.14888e-21	1.44762e-20
ACP5	3745.58	1.41087	0.0335308	42.0768	0	0
ACP6	816.144	-0.379096	0.0201533	-18.8106	6.18224e-79	3.15845e-78
ACPL2	1016.22	-0.196497	0.0214695	-9.15234	5.57123e-20	1.10701e-19
ACPP	11416	-5.71884	0.0690234	-82.8536	0	0
ACPT	1.70073	-1.31787	0.0754913	-17.4572	3.03257e-68	1.34892e-67
ACRBP	111.254	0.61027	0.0287128	21.2543	3.01005e-100	1.97111e-99
ACRC	59.8125	0.205037	0.0258842	7.92131	2.3503e-15	4.21547e-15
ACRV1	7.45139	-0.316402	0.0394038	-8.02973	9.76876e-16	1.76611e-15
ACR	11.4006	-0.228028	0.0350366	-6.50828	7.60147e-11	1.20971e-10
ACSBG1	215.745	-0.971125	0.0550867	-17.629	1.47513e-69	6.66641e-69
ACSBG2	4.25027	0.0207692	0.0397465	0.522542	0.601293	0.629103
ACSF2	1668.33	-0.37293	0.0277969	-13.4162	4.85716e-41	1.43107e-40
ACSF3	1073.41	0.123725	0.0154085	8.02967	9.77377e-16	1.76686e-15
ACSL1	7228.27	-0.621256	0.0321416	-19.3287	3.0794e-83	1.66782e-82
ACSL3	5472.01	-0.31206	0.0191845	-16.2663	1.7117e-59	6.78117e-59
ACSL4	3899.75	-0.00674522	0.0261597	-0.257847	0.796525	0.813834
ACSL5	3866.06	-0.0375098	0.0375076	-1.00006	0.317282	0.34473
ACSL6	205.823	-1.52943	0.0549489	-27.8337	1.69558e-170	1.96361e-169
ACSM1	315.741	-3.08789	0.061643	-50.0932	0	0
ACSM2A	1824.25	-1.36057	0.143894	-9.45542	3.2174e-21	6.55882e-21
ACSM2B	1370.52	-1.61998	0.166848	-9.70931	2.75201e-22	5.73707e-22
ACSM3	733.271	-0.840983	0.046305	-18.1618	1.03516e-73	4.93093e-73
ACSM4	0.251616	-0.326844	0.143073	-2.28446	0.0223447	0.0265319
ACSM5	462.074	-1.15634	0.0631482	-18.3116	6.69006e-75	3.23445e-74
ACSS1	2897.7	-0.102775	0.0245051	-4.19403	2.74038e-05	3.68504e-05
ACSS2	3051.98	-0.251912	0.0220169	-11.4418	2.58522e-30	6.29425e-30
ACSS3	708.074	-0.757064	0.044589	-16.9787	1.17993e-64	5.01403e-64
ACTA1	516.17	-1.52318	0.0708117	-21.5103	1.24825e-102	8.34857e-102
ACTA2	17563.6	-0.314594	0.0365753	-8.60127	7.88391e-18	1.49116e-17
ACTBL2	13.0055	0.54486	0.0624777	8.72087	2.76072e-18	5.27206e-18
ACTB	233891	0.238528	0.0134636	17.7164	3.13077e-70	1.42593e-69
ACTC1	463.984	-1.14129	0.0682803	-16.7148	1.02305e-62	4.24029e-62
ACTG1	162830	-0.00233146	0.0132218	-0.176335	0.860031	0.872589
ACTG2	7933.78	-1.33013	0.0601609	-22.1095	2.56064e-108	1.82471e-107
ACTL6A	2644.31	-0.145578	0.0178044	-8.17654	2.92105e-16	5.33313e-16
ACTL6B	96.8023	-3.55208	0.159188	-22.3137	2.72126e-110	1.98219e-109
ACTL7A	0.277667	0.368413	0.111246	3.3117	0.000927316	0.00117532
ACTL7B	0.580718	-0.159907	0.0638034	-2.50624	0.0122022	0.0147188
ACTL8	61.1874	-0.746442	0.0806358	-9.25695	2.10362e-20	4.21864e-20
ACTL9	0.176635	0.0636035	0.204849	0.31049	0.756188	0.775735
ACTN1	12474.5	0.0862453	0.0220973	3.90297	9.50183e-05	0.000125322
ACTN2	303.169	-1.035	0.0657084	-15.7514	6.71762e-56	2.52286e-55
ACTN3	6.81849	-0.155363	0.0495061	-3.13826	0.00169955	0.00213482
ACTN4	28533.8	-0.000189265	0.01637	-0.0115617	0.990775	0.991408
ACTR10	2158.24	-0.132623	0.0107134	-12.3792	3.38691e-35	9.0195e-35
ACTR1A	6119.21	-0.0429758	0.0107166	-4.01021	6.0664e-05	8.05911e-05
ACTR1B	3352.53	-0.165972	0.0106091	-15.6443	3.63562e-55	1.35365e-54
ACTR2	12261.1	0.269655	0.012199	22.1047	2.85026e-108	2.03038e-107
ACTR3B	484.304	-0.481619	0.0186254	-25.8581	1.97081e-147	1.94492e-146
ACTR3C	125.294	-0.499328	0.0280194	-17.8208	4.87574e-71	2.2443e-70
ACTR3	9427.55	0.238365	0.0135265	17.6221	1.66663e-69	7.52347e-69
ACTR5	539.586	-0.00933362	0.0120626	-0.773767	0.439069	0.469559
ACTR6	1067.09	-0.206592	0.0118445	-17.442	3.95953e-68	1.75932e-67
ACTR8	960.62	-0.0202922	0.0101684	-1.99562	0.0459757	0.0535787
ACTRT1	0.237307	-0.145188	0.123811	-1.17266	0.240932	0.265559
ACTRT2	0.199268	-0.484817	0.301035	-1.6105	0.107288	0.121918
ACVR1B	2974.25	-0.264523	0.0164257	-16.1042	2.38232e-58	9.2472e-58
ACVR1C	178.982	-0.683484	0.0410798	-16.6379	3.70115e-62	1.5238e-61
ACVR1	2052.26	-0.0720884	0.0169241	-4.2595	2.04884e-05	2.76607e-05
ACVR2A	733.909	-0.29984	0.0143183	-20.941	2.26785e-97	1.43478e-96
ACVR2B	805.103	-0.336783	0.0197479	-17.0542	3.2556e-65	1.39333e-64
ACVRL1	1465.96	0.669628	0.0265953	25.1784	6.90947e-140	6.40574e-139
ACY1	2961.75	-0.759838	0.0274028	-27.7285	3.16373e-169	3.62875e-168
ACY3	380.346	-0.00972295	0.0525646	-0.184971	0.853252	0.866358
ACYP1	254.105	-0.134028	0.0189836	-7.06021	1.66254e-12	2.77553e-12
ACYP2	377.746	-0.538488	0.0218546	-24.6396	4.7603e-134	4.2284e-133
ADAD1	0.631138	1.16914	0.245221	4.76771	1.86332e-06	2.60455e-06
ADAD2	13.4342	-0.674785	0.051957	-12.9874	1.44275e-38	4.06996e-38
ADAL	371.295	-0.149814	0.01639	-9.14059	6.21133e-20	1.2324e-19
ADAM10	3649.01	0.154573	0.0187085	8.26221	1.43003e-16	2.62833e-16
ADAM11	112.361	-0.74661	0.0434915	-17.1668	4.70517e-66	2.03468e-65
ADAM12	1533.29	0.639355	0.0431679	14.8109	1.24596e-49	4.25256e-49
ADAM15	7043.74	-0.0274238	0.0188336	-1.45611	0.145362	0.163387
ADAM17	1521.84	0.167418	0.0196337	8.52707	1.50099e-17	2.81854e-17
ADAM18	1.64356	0.911174	0.160978	5.66026	1.51147e-08	2.2585e-08
ADAM19	1238.84	0.843386	0.0298756	28.2299	2.51285e-175	2.98304e-174
ADAM20	4.27752	0.0411052	0.0303267	1.35541	0.175287	0.195629
ADAM21P1	3.05608	-0.27548	0.0396376	-6.94996	3.65399e-12	6.04367e-12
ADAM21	13.1413	-0.324981	0.0336887	-9.64659	5.08167e-22	1.05397e-21
ADAM22	195.431	-0.639164	0.0437665	-14.604	2.64952e-48	8.83854e-48
ADAM23	466.845	0.0810178	0.0548935	1.47591	0.139968	0.157524
ADAM28	552.32	0.971356	0.0366848	26.4784	1.71879e-154	1.77628e-153
ADAM29	3.73457	-0.0262758	0.0738984	-0.355566	0.722166	0.744245
ADAM2	5.16217	-3.34594	0.168232	-19.8888	5.08381e-88	2.8992e-87
ADAM30	0.426417	-0.222782	0.133089	-1.67392	0.0941455	0.107481
ADAM32	35.5889	-0.603928	0.0430562	-14.0265	1.07347e-44	3.37005e-44
ADAM33	298.295	-0.0681137	0.0451126	-1.50986	0.131079	0.147872
ADAM3A	0.16054	-0.261347	0.245751	-1.06346	0.287572	0.314244
ADAM5P	0.182894	-0.354357	0.196474	-1.80358	0.0712979	0.0820411
ADAM6	101053	1.70426	0.0518562	32.8652	6.90207e-237	1.13413e-235
ADAM7	3.00718	-2.26618	0.194629	-11.6436	2.47481e-31	6.14596e-31
ADAM8	1161.34	1.00984	0.0324293	31.1396	7.01272e-213	1.02936e-211
ADAM9	6202.88	0.110339	0.0236188	4.67167	2.98765e-06	4.14823e-06
ADAMDEC1	434.699	1.99003	0.0475883	41.8175	0	0
ADAMTS10	369.387	0.371027	0.0306658	12.099	1.06848e-33	2.76582e-33
ADAMTS12	308.01	0.616439	0.0429309	14.3589	9.37665e-47	3.04659e-46
ADAMTS13	257.203	-0.586064	0.0280167	-20.9184	3.64216e-97	2.29782e-96
ADAMTS14	324.405	0.601466	0.0371067	16.2091	4.34942e-59	1.70979e-58
ADAMTS15	234.681	-0.22886	0.0458314	-4.99352	5.92875e-07	8.43431e-07
ADAMTS16	201.106	0.0542654	0.0509545	1.06498	0.286886	0.313596
ADAMTS17	200.834	0.116796	0.0338431	3.45111	0.000558284	0.000714985
ADAMTS18	66.514	-0.0947405	0.050907	-1.86105	0.0627369	0.0724769
ADAMTS19	67.4096	-2.22638	0.0818862	-27.1886	8.8502e-163	9.72375e-162
ADAMTS1	3512.95	0.0207061	0.0327312	0.63261	0.526988	0.557232
ADAMTS20	17.1432	-0.633816	0.0868412	-7.29856	2.90865e-13	4.95335e-13
ADAMTS2	801.464	0.866326	0.0373063	23.222	2.72965e-119	2.14899e-118
ADAMTS3	149.376	0.0880197	0.0373744	2.35508	0.0185188	0.0221128
ADAMTS4	1483.76	0.584368	0.0348523	16.767	4.2559e-63	1.77118e-62
ADAMTS5	663.254	0.422012	0.0372046	11.343	8.03409e-30	1.9396e-29
ADAMTS6	141.023	-0.139485	0.0361428	-3.85929	0.000113715	0.000149527
ADAMTS7	549.311	0.146165	0.0306898	4.76265	1.91068e-06	2.67002e-06
ADAMTS8	210.851	0.119903	0.0478971	2.50335	0.0123025	0.0148372
ADAMTS9	1226.71	-0.158087	0.0328572	-4.81134	1.49925e-06	2.10303e-06
ADAMTSL1	396.704	-0.382932	0.0409973	-9.34041	9.59594e-21	1.93775e-20
ADAMTSL2	710.985	-0.245943	0.0329502	-7.4641	8.38738e-14	1.446e-13
ADAMTSL3	438.057	0.0483616	0.041188	1.17417	0.240328	0.264936
ADAMTSL4	1247.49	0.613661	0.0351507	17.458	2.9939e-68	1.33201e-67
ADAMTSL5	197.357	-0.246436	0.0363221	-6.78475	1.16287e-11	1.89521e-11
ADAP1	1427.85	-0.0675071	0.0334384	-2.01885	0.0435029	0.0507812
ADAP2	571.118	1.12185	0.0207948	53.9484	0	0
ADARB1	1176.25	0.359673	0.021457	16.7625	4.58821e-63	1.90869e-62
ADARB2	54.4542	-0.442422	0.0611295	-7.23746	4.57179e-13	7.7345e-13
ADAR	17126.5	0.187839	0.0123022	15.2688	1.23476e-52	4.41879e-52
ADAT1	506.611	0.169059	0.0176438	9.58176	9.54075e-22	1.96599e-21
ADAT2	381.557	0.267206	0.0206281	12.9535	2.24519e-38	6.30656e-38
ADAT3	197.774	-0.0926918	0.0249821	-3.71033	0.000206991	0.000269618
ADA	785.876	1.6108	0.0304251	52.9432	0	0
ADCK1	503.515	-0.107456	0.0144984	-7.41157	1.24815e-13	2.1444e-13
ADCK2	1834.66	-0.0302334	0.0124958	-2.41948	0.0155427	0.0186247
ADCK4	1576.39	-0.0556726	0.012321	-4.51852	6.22739e-06	8.56124e-06
ADCK5	568.536	-0.190985	0.0209793	-9.10353	8.74436e-20	1.72908e-19
ADCY10	16.5476	-0.99301	0.0524717	-18.9247	7.14033e-80	3.71221e-79
ADCY1	1050.52	-0.467685	0.0433946	-10.7775	4.39691e-27	1.01012e-26
ADCY2	727.72	-0.921879	0.0604578	-15.2483	1.68945e-52	6.029e-52
ADCY3	2262.54	0.284831	0.0195732	14.5521	5.66092e-48	1.87797e-47
ADCY4	347.978	0.286102	0.0260633	10.9772	4.91919e-28	1.14877e-27
ADCY5	479.45	-0.429628	0.0472987	-9.08329	1.05343e-19	2.07898e-19
ADCY6	2816.61	-0.217402	0.0188679	-11.5223	1.01808e-30	2.49784e-30
ADCY7	1576.47	1.02212	0.0227323	44.9632	0	0
ADCY8	220.77	-1.28787	0.102004	-12.6257	1.52443e-36	4.15864e-36
ADCY9	1952.67	0.0758907	0.0225514	3.36523	0.000764795	0.000973458
ADCYAP1R1	244.194	-2.47917	0.0932086	-26.598	7.15184e-156	7.44018e-155
ADCYAP1	113.456	-0.234833	0.0579804	-4.05021	5.1172e-05	6.81545e-05
ADC	350.54	0.16649	0.0254163	6.55053	5.73339e-11	9.1593e-11
ADD1	11295.8	-0.00586419	0.0120282	-0.487537	0.625878	0.653147
ADD2	404.312	-0.0407507	0.0521677	-0.781147	0.434716	0.465075
ADD3	4876.98	0.0151987	0.0225157	0.675027	0.499659	0.530234
ADH1A	1395.68	-5.7633	0.101967	-56.5213	0	0
ADH1B	7464.19	-1.9559	0.0748935	-26.1157	2.41807e-150	2.43108e-149
ADH1C	2047.8	-1.97582	0.0775563	-25.4759	3.64403e-143	3.46191e-142
ADH4	1590.3	-5.89685	0.115402	-51.0982	0	0
ADH5	6138.18	-0.300404	0.0140754	-21.3425	4.57989e-101	3.01949e-100
ADH6	777.635	-3.01281	0.0830909	-36.2592	7.11436e-288	1.40759e-286
ADH7	538.105	-1.30153	0.134765	-9.65776	4.55723e-22	9.46548e-22
ADHFE1	388.63	-0.848748	0.037547	-22.605	3.87247e-113	2.89108e-112
ADI1	5846.08	-0.624043	0.0216044	-28.8849	1.8453e-183	2.30199e-182
ADIG	2.60909	-1.28604	0.108904	-11.8089	3.50922e-32	8.85196e-32
ADIPOQ	378.703	-0.207583	0.12397	-1.67446	0.0940399	0.107366
ADIPOR1	6747.49	-0.0871344	0.0120647	-7.22226	5.11294e-13	8.63926e-13
ADIPOR2	5380.16	-0.185915	0.0162996	-11.4061	3.899e-30	9.46235e-30
ADK	1076.14	-0.317462	0.0179828	-17.6537	9.53316e-70	4.32262e-69
ADM2	714.682	-0.189036	0.0357987	-5.28051	1.28825e-07	1.86953e-07
ADM	2295.86	-0.248912	0.0376164	-6.61711	3.66296e-11	5.88172e-11
ADNP2	1397.52	-0.00536813	0.0120349	-0.446046	0.655564	0.681507
ADNP	5301.48	-0.082846	0.0125465	-6.60309	4.02662e-11	6.45801e-11
ADORA1	610.613	-0.248597	0.0444937	-5.58723	2.30718e-08	3.43011e-08
ADORA2A	445.345	0.96327	0.0290626	33.1446	6.76611e-241	1.13375e-239
ADORA2B	316.686	-0.0855081	0.0365945	-2.33664	0.019458	0.0231922
ADORA3	408.903	1.05674	0.0332552	31.7766	1.36415e-221	2.09606e-220
ADO	1446.08	-0.0410723	0.010867	-3.77954	0.000157119	0.000205683
ADPGK	2462.79	0.347215	0.0119816	28.9789	1.21257e-184	1.52294e-183
ADPRHL1	187.705	-0.435263	0.0309884	-14.046	8.15212e-45	2.56204e-44
ADPRHL2	1869.12	0.0606235	0.0126204	4.80361	1.55829e-06	2.18448e-06
ADPRH	605.719	0.698575	0.0192149	36.3559	2.11898e-289	4.21292e-288
ADRA1A	43.1487	-1.76839	0.0689428	-25.6501	4.2149e-145	4.0843e-144
ADRA1B	123.15	-0.196855	0.045678	-4.30963	1.63531e-05	2.21468e-05
ADRA1D	44.1175	-0.612437	0.0467771	-13.0927	3.62641e-39	1.03317e-38
ADRA2A	665.1	0.391802	0.0406185	9.64589	5.11631e-22	1.06094e-21
ADRA2B	98.2703	-0.295514	0.0381469	-7.74675	9.42766e-15	1.66685e-14
ADRA2C	374.887	-0.652468	0.0418305	-15.5979	7.52322e-55	2.79091e-54
ADRB1	160.156	-0.79157	0.0501317	-15.7898	3.65642e-56	1.37752e-55
ADRB2	325.269	-0.00816539	0.0393334	-0.207594	0.835546	0.84963
ADRB3	9.38665	0.0624882	0.0604601	1.03354	0.301349	0.328298
ADRBK1	6313.73	0.366291	0.0158717	23.0782	7.65849e-118	5.96477e-117
ADRBK2	1301.03	0.438056	0.0222422	19.6948	2.38721e-86	1.33557e-85
ADRM1	5674.38	-0.0564432	0.0153865	-3.66835	0.00024412	0.000317209
ADSL	2368.2	0.0863078	0.0134231	6.4298	1.27775e-10	2.02111e-10
ADSSL1	577.194	-0.264515	0.0337138	-7.84589	4.29906e-15	7.66751e-15
ADSS	2947.38	-0.0605596	0.0134587	-4.49967	6.8058e-06	9.34444e-06
AEBP1	18479.9	0.739091	0.0331474	22.2971	3.94325e-110	2.8641e-109
AEBP2	1668.46	-0.105932	0.0145546	-7.27827	3.38124e-13	5.7423e-13
AEN	1632.44	0.169924	0.0181069	9.38453	6.31986e-21	1.28141e-20
AES	19007.2	-0.206657	0.0156905	-13.1709	1.29054e-39	3.71365e-39
AFAP1L1	720.321	0.334263	0.0271191	12.3257	6.58426e-35	1.74452e-34
AFAP1L2	1924.54	-0.282255	0.0342653	-8.23732	1.76105e-16	3.23147e-16
AFAP1	2573.04	0.132148	0.0216692	6.09843	1.07112e-09	1.65669e-09
AFARP1	9.83092	0.0522214	0.0290477	1.79778	0.0722112	0.0830498
AFF1	4744.13	0.0349898	0.0206033	1.69826	0.0894583	0.102267
AFF2	274.939	0.463419	0.0461496	10.0417	9.99783e-24	2.14892e-23
AFF3	1241.03	-0.558446	0.0477081	-11.7055	1.19492e-31	2.98532e-31
AFF4	5490.13	-0.116257	0.0155179	-7.4918	6.79371e-14	1.17374e-13
AFG3L1	601.451	-0.00979391	0.017052	-0.574354	0.565728	0.59489
AFG3L2	3480.51	-0.0670946	0.0136531	-4.91425	8.91249e-07	1.25971e-06
AFMID	1347.88	-0.554164	0.0217041	-25.5327	8.5423e-144	8.16875e-143
AFM	410.641	-6.33681	0.1971	-32.1502	8.77315e-227	1.37606e-225
AFP	280.289	-2.65388	0.109055	-24.3353	8.29994e-131	7.18446e-130
AFTPH	2978.57	-0.128198	0.0131581	-9.74293	1.97761e-22	4.13666e-22
AG2	1633.57	0.199742	0.0353484	5.65066	1.59829e-08	2.38613e-08
AGAP11	143.802	-1.04636	0.0388661	-26.9222	1.20877e-159	1.29591e-158
AGAP1	983.09	-0.185379	0.0181263	-10.2271	1.4999e-24	3.27504e-24
AGAP2	742.236	0.0378658	0.0402665	0.94038	0.347023	0.375321
AGAP3	4055.55	-0.121312	0.0167272	-7.25239	4.09481e-13	6.93967e-13
AGAP4	550.564	-0.185801	0.0214063	-8.67973	3.96714e-18	7.5469e-18
AGAP5	134.028	-0.523097	0.0288977	-18.1017	3.08857e-73	1.46301e-72
AGAP6	359.851	-0.215019	0.024728	-8.69537	3.45704e-18	6.58451e-18
AGAP7	104.104	-1.6279	0.0422536	-38.527	0	0
AGAP8	149.647	-0.953391	0.03389	-28.1319	3.98897e-174	4.70791e-173
AGA	1079.57	-0.112974	0.0157735	-7.1623	7.93335e-13	1.33362e-12
AGBL1	3.05776	0.175072	0.0859489	2.03693	0.0416569	0.0486878
AGBL2	59.9316	-0.200934	0.0337515	-5.95334	2.6272e-09	4.01706e-09
AGBL3	20.2178	-0.0444198	0.0294263	-1.50953	0.131164	0.14796
AGBL4	24.4979	-0.926047	0.0460501	-20.1096	6.08462e-90	3.54846e-89
AGBL5	1768.68	-0.243086	0.0140103	-17.3506	1.95187e-67	8.59575e-67
AGER	965.714	2.83162	0.0447077	63.3363	0	0
AGFG1	3623.7	0.12936	0.012415	10.4197	2.01692e-25	4.47693e-25
AGFG2	1688.56	-0.421067	0.0222025	-18.9648	3.33327e-80	1.73738e-79
AGGF1	1731.85	-0.016183	0.0104503	-1.54858	0.121483	0.137435
AGK	1319.97	-0.0945696	0.0106307	-8.8959	5.79499e-19	1.12512e-18
AGL	1885.66	-0.289281	0.0204083	-14.1747	1.314e-45	4.18324e-45
AGMAT	595.583	-0.907959	0.0448468	-20.2458	3.86874e-91	2.28898e-90
AGPAT1	4822.8	0.0300934	0.0133026	2.26222	0.0236837	0.0280841
AGPAT2	4195.76	-0.19724	0.0259659	-7.59608	3.05227e-14	5.32121e-14
AGPAT3	5243.8	-0.0801722	0.0141777	-5.65481	1.56021e-08	2.32979e-08
AGPAT4	700.415	-0.131304	0.0289154	-4.54099	5.59919e-06	7.70594e-06
AGPAT5	2093.19	-0.139477	0.0193445	-7.21015	5.58887e-13	9.43559e-13
AGPAT6	4640.09	0.0399913	0.0159194	2.51211	0.012001	0.0144813
AGPAT9	516.38	-0.493265	0.0403365	-12.2288	2.18264e-34	5.7256e-34
AGPHD1	95.7058	-0.349347	0.0203752	-17.1457	6.76383e-66	2.91748e-65
AGPS	2503.49	0.104821	0.0158847	6.59888	4.14275e-11	6.64217e-11
AGR2	11282.7	-0.184377	0.0743732	-2.47908	0.0131721	0.0158559
AGR3	1038.21	-0.0857609	0.0862811	-0.99397	0.320238	0.347811
AGRN	17309.8	-0.0899697	0.023349	-3.85326	0.000116555	0.000153182
AGRP	12.9992	-0.97146	0.0741256	-13.1056	3.05845e-39	8.72331e-39
AGTPBP1	876.583	0.486335	0.0178211	27.2899	5.58811e-164	6.19991e-163
AGTR1	455.674	-1.17772	0.0585906	-20.1008	7.26191e-90	4.2314e-89
AGTR2	41.1064	1.03488	0.122785	8.42839	3.50458e-17	6.52371e-17
AGTRAP	2580.46	-0.00564452	0.0193771	-0.291299	0.770823	0.789713
AGT	10996.7	-2.15272	0.0627601	-34.3008	7.63244e-258	1.37027e-256
AGXT2L1	554.638	-3.31255	0.0977798	-33.8777	1.42155e-251	2.47997e-250
AGXT2L2	1173.72	0.302223	0.017368	17.4011	8.08792e-68	3.57727e-67
AGXT2	387.442	-0.982081	0.158161	-6.20938	5.31954e-10	8.29508e-10
AGXT	3549.86	-7.3615	0.119646	-61.5272	0	0
AHCTF1	2790.53	-0.113634	0.0131961	-8.61118	7.23143e-18	1.3689e-17
AHCYL1	8453.22	-0.285516	0.0182563	-15.6393	3.92946e-55	1.46225e-54
AHCYL2	2913.01	0.305187	0.0286694	10.6451	1.83868e-26	4.16853e-26
AHCY	11114.7	-0.38093	0.0173967	-21.8967	2.79343e-106	1.94432e-105
AHDC1	2350.75	-0.0699257	0.0193976	-3.60486	0.000312316	0.000403813
AHI1	724.339	-0.157262	0.0172876	-9.09683	9.30048e-20	1.83744e-19
AHNAK2	6251.85	-0.220653	0.0421219	-5.23844	1.61942e-07	2.34293e-07
AHNAK	50611.2	0.165751	0.0252018	6.57697	4.80123e-11	7.684e-11
AHRR	151.463	0.323915	0.0328419	9.86286	6.03075e-23	1.27325e-22
AHR	5217.4	0.292532	0.0267414	10.9393	7.47871e-28	1.7415e-27
AHSA1	4715.69	-0.175181	0.0122391	-14.3132	1.81003e-46	5.84464e-46
AHSA2	1099.81	0.100255	0.0228433	4.38879	1.13983e-05	1.5515e-05
AHSG	8081.98	-7.62721	0.123303	-61.8573	0	0
AHSP	8.67339	3.89324	0.0776012	50.1698	0	0
AICDA	15.9214	3.05307	0.0644806	47.3486	0	0
AIDA	2471.61	-0.0616201	0.0126861	-4.85729	1.19005e-06	1.67472e-06
AIF1L	3934.84	-0.552985	0.0393582	-14.0501	7.69758e-45	2.42106e-44
AIF1	1202.39	1.7712	0.0244435	72.4609	0	0
AIFM1	3067.59	-0.365077	0.0191884	-19.0259	1.04099e-80	5.46506e-80
AIFM2	1189.18	-0.147882	0.0208394	-7.09628	1.28158e-12	2.14341e-12
AIFM3	228.611	-0.692921	0.0429591	-16.1298	1.57591e-58	6.13459e-58
AIG1	1954.86	-0.645752	0.0213706	-30.2169	1.41991e-200	1.95456e-199
AIM1L	374.455	-0.79899	0.0558858	-14.2969	2.28939e-46	7.38312e-46
AIM1	3619.74	-0.0687404	0.033876	-2.02918	0.0424402	0.0495777
AIM2	271.952	1.219	0.0499285	24.415	1.18552e-131	1.03322e-130
AIMP1	2270.69	-0.132051	0.0089864	-14.6945	6.99292e-49	2.35359e-48
AIMP2	1295.08	-0.159188	0.014256	-11.1663	5.95812e-29	1.4141e-28
AIPL1	3.13752	0.589533	0.0835107	7.05938	1.6725e-12	2.79193e-12
AIP	2884.21	0.054999	0.0147528	3.72805	0.000192967	0.000251738
AIRE	7.56635	0.646566	0.0731989	8.833	1.01909e-18	1.96754e-18
AJAP1	123.972	-0.559526	0.0492587	-11.3589	6.69577e-30	1.61822e-29
AK1	2420.23	-0.258973	0.0249967	-10.3603	3.75888e-25	8.28573e-25
AK2	5420.83	0.102075	0.0129701	7.87006	3.54469e-15	6.33595e-15
AK3L1	1034.93	-0.240804	0.0313586	-7.67906	1.60261e-14	2.81344e-14
AK3	3767.71	-0.306885	0.0157864	-19.4398	3.55526e-84	1.94417e-83
AK5	333.507	-0.906112	0.057774	-15.6837	1.95459e-55	7.29753e-55
AK7	118.667	-0.376354	0.0377341	-9.97386	1.98365e-23	4.23235e-23
AKAP10	863.842	0.178151	0.0165193	10.7844	4.07946e-27	9.38035e-27
AKAP11	2888.86	-0.0555455	0.0183137	-3.03301	0.00242129	0.00301998
AKAP12	3933.73	0.42508	0.0362276	11.7336	8.57243e-32	2.14828e-31
AKAP13	6634.13	0.458659	0.0169621	27.0402	4.98564e-161	5.40483e-160
AKAP14	13.2483	-0.658479	0.0902648	-7.29497	2.98732e-13	5.08562e-13
AKAP1	4193.39	-0.425278	0.017608	-24.1526	7.0097e-129	5.97866e-128
AKAP2	1606.19	0.755465	0.0324043	23.3137	3.21651e-120	2.55501e-119
AKAP3	83.3508	0.0415343	0.032215	1.28929	0.197299	0.219138
AKAP4	1.89544	-1.56272	0.113076	-13.8201	1.92932e-43	5.93609e-43
AKAP5	250.718	0.190132	0.0295886	6.42583	1.31151e-10	2.0737e-10
AKAP6	879.255	-0.447352	0.0430352	-10.395	2.61213e-25	5.78362e-25
AKAP7	508.311	-0.319248	0.0248164	-12.8644	7.14017e-38	1.98969e-37
AKAP8L	2270.39	-0.122857	0.0133256	-9.21964	2.98086e-20	5.96025e-20
AKAP8	1564.08	0.0597893	0.0087675	6.81942	9.14087e-12	1.49549e-11
AKAP9	3806.42	0.0433127	0.0207082	2.09158	0.0364764	0.0427557
AKD1	266.014	-0.126619	0.0204999	-6.17656	6.55136e-10	1.01871e-09
AKIRIN1	2810.12	-0.0173782	0.0131956	-1.31697	0.18785	0.209032
AKIRIN2	1854.11	0.00502054	0.0126908	0.395605	0.692397	0.716031
AKNAD1	10.0003	-0.466828	0.0524416	-8.90187	5.49156e-19	1.06672e-18
AKNA	2216.14	1.29347	0.0191349	67.5974	0	0
AKR1A1	6018.62	-0.0998414	0.0153428	-6.50736	7.64814e-11	1.21704e-10
AKR1B10	4628.15	-1.00949	0.0818952	-12.3266	6.51204e-35	1.72583e-34
AKR1B15	79.8745	-0.882736	0.080159	-11.0123	3.33332e-28	7.80664e-28
AKR1B1	5452.12	-0.0380841	0.0322763	-1.17994	0.238024	0.262496
AKR1C1	8015.16	-1.05347	0.0582346	-18.0901	3.81428e-73	1.80467e-72
AKR1C2	5336.75	-1.13119	0.0606743	-18.6437	1.41998e-77	7.14872e-77
AKR1C3	5128.87	-0.627797	0.0462818	-13.5647	6.48752e-42	1.94006e-41
AKR1C4	589.478	-5.05718	0.124062	-40.7635	0	0
AKR1CL1	3.50511	-1.79375	0.0997252	-17.9869	2.46725e-72	1.15526e-71
AKR1D1	172.327	-5.00871	0.108148	-46.3137	0	0
AKR1E2	69.9063	-0.086388	0.0353344	-2.44487	0.0144905	0.0173997
AKR7A2	2449.78	-0.0773403	0.0141238	-5.4759	4.35289e-08	6.41945e-08
AKR7A3	975.889	-0.923267	0.0535064	-17.2553	1.0214e-66	4.4595e-66
AKR7L	116.103	-0.834318	0.0393736	-21.1898	1.18718e-99	7.7121e-99
AKT1S1	2931.45	-0.165874	0.0126028	-13.1617	1.45722e-39	4.18618e-39
AKT1	8833.25	-0.113665	0.0114648	-9.9143	3.60788e-23	7.65692e-23
AKT2	6239.42	-0.158371	0.0135288	-11.7062	1.18462e-31	2.9603e-31
AKT3	1708.05	0.0532714	0.0300791	1.77104	0.0765536	0.0878851
AKTIP	1246.39	-0.368687	0.0162206	-22.7295	2.2878e-114	1.72636e-113
ALAD	3174.31	-0.405083	0.019297	-20.992	7.76539e-98	4.93894e-97
ALAS1	3724	-0.502907	0.0227671	-22.0892	4.01856e-108	2.85663e-107
ALAS2	27.6881	2.63567	0.0659587	39.9594	0	0
ALB	145210	-8.29939	0.103285	-80.3545	0	0
ALCAM	6194.06	-0.402835	0.0281801	-14.295	2.35003e-46	7.57748e-46
ALDH16A1	1867.95	0.136152	0.0170317	7.99405	1.30579e-15	2.3547e-15
ALDH18A1	4775.31	-0.15383	0.0136765	-11.2478	2.37568e-29	5.68083e-29
ALDH1A1	10456	-0.605939	0.0457208	-13.253	4.33264e-40	1.25868e-39
ALDH1A2	614.464	-0.251552	0.0533581	-4.71442	2.42403e-06	3.37581e-06
ALDH1A3	3519.61	-0.348099	0.046902	-7.42185	1.15498e-13	1.98583e-13
ALDH1B1	3059.79	-0.420909	0.0279496	-15.0596	2.98626e-51	1.04445e-50
ALDH1L1	3108.74	-1.79662	0.0603657	-29.7623	1.20276e-194	1.60993e-193
ALDH1L2	563.781	0.359584	0.0338454	10.6243	2.29715e-26	5.19756e-26
ALDH2	11857	-0.51063	0.0315846	-16.167	8.61385e-59	3.36731e-58
ALDH3A1	2389.52	-1.26668	0.0655045	-19.3373	2.60888e-83	1.41336e-82
ALDH3A2	6214.66	-0.573084	0.0223402	-25.6526	3.95009e-145	3.83317e-144
ALDH3B1	1666.54	0.705174	0.0320615	21.9944	3.25537e-107	2.28617e-106
ALDH3B2	1741.42	-0.833296	0.0631295	-13.1998	8.7977e-40	2.53916e-39
ALDH4A1	3809.02	-0.996605	0.0330724	-30.134	1.73671e-199	2.37939e-198
ALDH5A1	2149.22	-0.681145	0.0262672	-25.9314	2.95072e-148	2.92899e-147
ALDH6A1	1375.79	-1.13839	0.0310002	-36.7219	3.26204e-295	6.61472e-294
ALDH7A1	3408.75	-0.594184	0.0233549	-25.4416	8.75449e-143	8.26682e-142
ALDH8A1	589.612	-1.2722	0.0629657	-20.2047	8.90808e-91	5.23707e-90
ALDH9A1	5371.54	-0.298143	0.0158285	-18.8358	3.84434e-79	1.97245e-78
ALDOA	65173	-0.10105	0.0171033	-5.90822	3.45814e-09	5.26663e-09
ALDOB	15395.8	-4.36999	0.0882621	-49.5115	0	0
ALDOC	4580.82	-1.26369	0.0442299	-28.571	1.5407e-179	1.8749e-178
ALG10B	606.065	-0.0874696	0.0169092	-5.17289	2.30501e-07	3.31785e-07
ALG10	243.237	0.0889991	0.0167143	5.32474	1.01099e-07	1.47282e-07
ALG11	42.4913	0.2215	0.0192634	11.4985	1.34249e-30	3.28586e-30
ALG12	1490.02	-0.127794	0.0134932	-9.47097	2.77259e-21	5.66169e-21
ALG13	1080.98	-0.0216436	0.01237	-1.74969	0.0801722	0.091946
ALG14	471.061	-0.283971	0.0139879	-20.3011	1.25653e-91	7.47346e-91
ALG1L2	2.10679	0.492689	0.0625393	7.87808	3.32458e-15	5.94772e-15
ALG1L	229.009	-0.750587	0.0456829	-16.4304	1.1595e-60	4.67173e-60
ALG1	1454.09	-0.02362	0.0125364	-1.88411	0.05955	0.0689007
ALG2	1845.51	-0.188533	0.0118115	-15.9619	2.35599e-57	9.01608e-57
ALG3	2919.31	-0.170895	0.0186799	-9.14862	5.76643e-20	1.14535e-19
ALG5	1485.25	-0.195371	0.0139528	-14.0022	1.51069e-44	4.73536e-44
ALG6	697.403	0.00903062	0.0136486	0.66165	0.508196	0.538564
ALG8	1854.7	-0.16595	0.0165761	-10.0114	1.35848e-23	2.90854e-23
ALG9	1179.78	-0.136798	0.010386	-13.1713	1.28313e-39	3.69287e-39
ALKBH1	528.186	-0.0150351	0.00931143	-1.61469	0.106377	0.120964
ALKBH2	758.204	-0.301652	0.0161806	-18.6428	1.44373e-77	7.26647e-77
ALKBH3	724.267	-0.00379271	0.014579	-0.260148	0.79475	0.812142
ALKBH4	730.53	-0.157696	0.0129395	-12.1873	3.63456e-34	9.49275e-34
ALKBH5	5111.7	-0.0609786	0.0107618	-5.66622	1.45981e-08	2.18211e-08
ALKBH6	405.928	-0.138139	0.0170944	-8.08092	6.42783e-16	1.16645e-15
ALKBH7	2057.07	-0.26304	0.020251	-12.989	1.41288e-38	3.98626e-38
ALKBH8	399.353	0.0763915	0.0130123	5.87071	4.33943e-09	6.59007e-09
ALK	76.5637	0.153415	0.056835	2.69931	0.00694842	0.00848557
ALLC	2.73551	-0.0376055	0.0710625	-0.529188	0.596675	0.624496
ALMS1P	8.46196	-0.177898	0.0344676	-5.16133	2.452e-07	3.52644e-07
ALMS1	1358.48	0.0622926	0.0155316	4.01069	6.05407e-05	8.04377e-05
ALOX12B	100.321	-1.5564	0.0659909	-23.585	5.48759e-123	4.45107e-122
ALOX12P2	81.7781	-0.119296	0.0494685	-2.41156	0.0158846	0.0190209
ALOX12	87.4228	-0.76038	0.0483866	-15.7147	1.19976e-55	4.49007e-55
ALOX15B	1378.88	-0.728285	0.0581019	-12.5346	4.82703e-36	1.30613e-35
ALOX15	146.85	-0.251278	0.0635358	-3.9549	7.65667e-05	0.000101327
ALOX5AP	939.634	1.66587	0.0290259	57.3924	0	0
ALOX5	1469.95	1.04707	0.0327551	31.9667	3.16309e-224	4.90833e-223
ALOXE3	68.7606	-1.05544	0.0560658	-18.825	4.71225e-79	2.41047e-78
ALPI	65.9504	0.721397	0.12914	5.58615	2.32157e-08	3.45124e-08
ALPK1	885.482	0.516455	0.0181249	28.4942	1.38186e-178	1.67062e-177
ALPK2	496.221	0.706908	0.0550443	12.8425	9.47191e-38	2.63477e-37
ALPK3	1193.33	-0.319202	0.0361617	-8.82709	1.07434e-18	2.07264e-18
ALPL	2479.96	0.382693	0.0424208	9.02135	1.85787e-19	3.64854e-19
ALPPL2	248.778	-0.78347	0.117991	-6.64007	3.13525e-11	5.04469e-11
ALPP	166.419	-0.992431	0.0999175	-9.93251	3.00604e-23	6.38898e-23
ALS2CL	1247.33	-0.421647	0.0340936	-12.3673	3.92734e-35	1.04505e-34
ALS2CR11	26.3162	0.534851	0.0431458	12.3964	2.73428e-35	7.29297e-35
ALS2CR12	12.2133	0.446884	0.0389306	11.479	1.68239e-30	4.11087e-30
ALS2CR4	1190.68	-0.221552	0.0179183	-12.3646	4.06463e-35	1.0813e-34
ALS2CR8	324.973	0.0644742	0.0209722	3.07427	0.00211018	0.0026397
ALS2	1314.86	0.063747	0.013577	4.69523	2.66308e-06	3.70465e-06
ALX1	64.3566	1.33464	0.0864894	15.4312	1.00943e-53	3.67506e-53
ALX3	67.696	-0.236069	0.0242334	-9.74146	2.00654e-22	4.19589e-22
ALX4	8.9862	-0.620429	0.0740845	-8.37462	5.54015e-17	1.02716e-16
AMAC1L2	3.75302	0.359773	0.0361065	9.96424	2.1855e-23	4.65716e-23
AMAC1L3	1.76206	0.910731	0.047354	19.2324	1.98269e-82	1.0603e-81
AMAC1	1.75291	-0.21382	0.0932763	-2.29233	0.0218867	0.0260017
AMACR	3732.57	-1.19572	0.0386743	-30.9177	6.91002e-210	9.9562e-209
AMBN	3.7142	-3.08871	0.142943	-21.608	1.51093e-103	1.01959e-102
AMBP	16908.6	-6.35206	0.0948472	-66.9715	0	0
AMBRA1	2000.7	0.107213	0.0100509	10.667	1.45315e-26	3.30112e-26
AMD1	5237.57	-0.277379	0.0199819	-13.8815	8.19754e-44	2.53792e-43
AMDHD1	262.503	-2.31524	0.055902	-41.4161	0	0
AMDHD2	736.601	0.310507	0.0200973	15.4502	7.52374e-54	2.74312e-53
AMELX	1.69302	-1.89428	0.138371	-13.6899	1.16709e-42	3.53636e-42
AMELY	0.60478	-1.62663	0.147242	-11.0473	2.25856e-28	5.30909e-28
AMFR	6111.89	-0.318178	0.0149576	-21.272	2.0624e-100	1.35272e-99
AMHR2	18.9857	-1.41175	0.0725831	-19.4501	2.91074e-84	1.59343e-83
AMH	85.9656	-0.618174	0.0473048	-13.0679	5.0236e-39	1.42943e-38
AMICA1	559.999	1.87171	0.0296381	63.1522	0	0
AMIGO1	254.609	-0.288144	0.0263019	-10.9553	6.26934e-28	1.46155e-27
AMIGO2	1488.78	-0.305524	0.0359553	-8.49732	1.94026e-17	3.63268e-17
AMIGO3	296.782	-0.0714279	0.0195898	-3.64618	0.000266165	0.000345347
AMMECR1L	1566.06	0.0184726	0.00966031	1.91221	0.0558488	0.0647619
AMMECR1	997.125	-0.173823	0.0206093	-8.43421	3.33458e-17	6.2135e-17
AMN1	454.278	-0.380811	0.0178083	-21.384	1.88454e-101	1.24812e-100
AMN	732.552	-0.314033	0.06261	-5.0157	5.28418e-07	7.52575e-07
AMOTL1	3491.2	-0.156992	0.02648	-5.9287	3.05345e-09	4.65866e-09
AMOTL2	3635.67	-0.0709067	0.0244231	-2.90327	0.00369291	0.00456684
AMOT	1758.1	-0.335454	0.0311442	-10.771	4.71896e-27	1.08313e-26
AMPD1	24.5089	1.01968	0.0655257	15.5615	1.33029e-54	4.91799e-54
AMPD2	2618.8	-0.0250084	0.0175875	-1.42194	0.155043	0.173779
AMPD3	849.117	0.294759	0.0233698	12.6128	1.79504e-36	4.89095e-36
AMPH	259.139	-0.614758	0.0477477	-12.8751	6.21422e-38	1.73356e-37
AMTN	79.8953	-0.641726	0.119391	-5.37499	7.65888e-08	1.12033e-07
AMT	613.592	-0.717517	0.0316339	-22.6819	6.75847e-114	5.0792e-113
AMY1A	412.088	-0.345031	0.0718146	-4.80447	1.5516e-06	2.17526e-06
AMY2A	98.8491	0.944702	0.0756087	12.4946	7.98859e-36	2.15046e-35
AMY2B	502.962	0.0498958	0.0354564	1.40724	0.159355	0.178426
AMZ1	76.989	-0.338339	0.046071	-7.34387	2.07506e-13	3.54621e-13
AMZ2P1	418.201	-0.0886976	0.0185745	-4.77522	1.79507e-06	2.51123e-06
AMZ2	2891.09	-0.100853	0.0122097	-8.26009	1.45559e-16	2.67459e-16
ANAPC10	262.838	0.000723888	0.0103611	0.0698661	0.9443	0.948306
ANAPC11	3680.46	-0.334065	0.0180628	-18.4946	2.28056e-76	1.12667e-75
ANAPC13	2701.99	-0.248431	0.0107704	-23.0662	1.01169e-117	7.87045e-117
ANAPC16	4479.94	-0.182058	0.012309	-14.7907	1.68223e-49	5.72719e-49
ANAPC1	1500.91	0.0992786	0.0163413	6.0753	1.23754e-09	1.91046e-09
ANAPC2	1827.81	-0.0575975	0.0116784	-4.93195	8.14134e-07	1.15288e-06
ANAPC4	1103.75	-0.0424195	0.0151932	-2.79201	0.00523815	0.00643593
ANAPC5	5532.13	-0.0224888	0.00869449	-2.58656	0.00969391	0.0117552
ANAPC7	2571.25	-0.0971121	0.0100934	-9.62134	6.49785e-22	1.34372e-21
ANGEL1	1297.47	0.0232101	0.0139368	1.66538	0.0958362	0.10935
ANGEL2	1260.58	-0.0485912	0.0117543	-4.13392	3.56625e-05	4.77823e-05
ANGPT1	450.416	0.840789	0.0393198	21.3833	1.90954e-101	1.26427e-100
ANGPT2	966.623	0.323758	0.0333268	9.71465	2.61147e-22	5.44631e-22
ANGPT4	7.52498	0.112355	0.0538561	2.0862	0.0369602	0.0433004
ANGPTL1	354.488	-0.487195	0.0480019	-10.1495	3.33091e-24	7.22964e-24
ANGPTL2	3432.61	0.229002	0.0325145	7.04308	1.88031e-12	3.13395e-12
ANGPTL3	882.104	-4.58156	0.103632	-44.2097	0	0
ANGPTL4	3817.23	0.344745	0.0471674	7.30896	2.69225e-13	4.5879e-13
ANGPTL5	5.11107	0.431807	0.0615061	7.02056	2.20981e-12	3.67682e-12
ANGPTL6	47.5439	0.125115	0.0445329	2.8095	0.00496179	0.00610433
ANGPTL7	61.9284	0.655115	0.0698212	9.38276	6.42691e-21	1.30285e-20
ANG	2068.1	-2.01797	0.045975	-43.8928	0	0
ANK1	333.156	0.329974	0.045619	7.23327	4.71502e-13	7.97549e-13
ANK2	2008.05	-0.452397	0.0468195	-9.66256	4.34866e-22	9.03596e-22
ANK3	1999.14	-0.470429	0.0313449	-15.0081	6.49584e-51	2.25989e-50
ANKAR	69.4279	0.163256	0.0199057	8.20148	2.37451e-16	4.34345e-16
ANKDD1A	287.889	0.0569606	0.024271	2.34686	0.0189324	0.022592
ANKFN1	28.8619	-0.840935	0.0706231	-11.9074	1.08345e-32	2.7576e-32
ANKFY1	3855.82	0.0952002	0.0143187	6.64869	2.95717e-11	4.76118e-11
ANKHD1-EIF4EBP3	1734.22	0.113036	0.0173601	6.51122	7.4542e-11	1.18674e-10
ANKHD1	4316.66	0.103907	0.0137883	7.53589	4.85023e-14	8.40677e-14
ANKH	4321.51	-0.204745	0.0238871	-8.57135	1.02282e-17	1.92901e-17
ANKIB1	3003.64	-0.045954	0.0165057	-2.78412	0.00536724	0.00659137
ANKK1	33.8509	-0.512413	0.0384583	-13.3239	1.68154e-40	4.91593e-40
ANKLE1	87.8488	0.997462	0.0389721	25.5943	1.76733e-144	1.70203e-143
ANKLE2	3665.05	0.100572	0.0108257	9.29013	1.54095e-20	3.09848e-20
ANKMY1	508.78	0.0597199	0.0160138	3.72927	0.000192038	0.000250542
ANKMY2	1020.61	-0.0738977	0.0143025	-5.16675	2.38197e-07	3.42741e-07
ANKRA2	616.742	-0.232106	0.0130962	-17.7231	2.78264e-70	1.26795e-69
ANKRD10	3365.28	0.00259826	0.0158441	0.163989	0.86974	0.881034
ANKRD11	5779.04	0.121159	0.0128101	9.45805	3.1373e-21	6.39876e-21
ANKRD12	2121.25	0.185569	0.0183681	10.1028	5.36779e-24	1.16024e-23
ANKRD13A	2824.58	0.311106	0.0146693	21.2081	8.04688e-100	5.24245e-99
ANKRD13B	572.895	-0.380026	0.0274236	-13.8576	1.14413e-43	3.53357e-43
ANKRD13C	1145.12	0.0115009	0.0101442	1.13375	0.256901	0.282243
ANKRD13D	1667.01	0.227092	0.0176587	12.8601	7.55134e-38	2.10283e-37
ANKRD16	379.546	-0.228631	0.0132078	-17.3103	3.93485e-67	1.72911e-66
ANKRD17	4912.71	0.0469353	0.0136452	3.43969	0.000582381	0.000745376
ANKRD19	181.762	-0.1958	0.0268481	-7.29288	3.03405e-13	5.16085e-13
ANKRD1	141.141	1.09777	0.0646069	16.9915	9.5005e-65	4.04476e-64
ANKRD20A3	36.2362	-0.427477	0.0362384	-11.7962	4.08127e-32	1.02886e-31
ANKRD20A4	6.17572	-0.406625	0.0487956	-8.33323	7.86654e-17	1.45384e-16
ANKRD20B	20.6182	-0.423635	0.0344268	-12.3054	8.47585e-35	2.24045e-34
ANKRD22	773.523	0.240672	0.0402107	5.98526	2.16039e-09	3.31101e-09
ANKRD23	142.147	0.0012852	0.0275918	0.0465791	0.962849	0.965552
ANKRD24	139.327	-0.63523	0.034822	-18.2422	2.38701e-74	1.14616e-73
ANKRD26P1	9.80829	1.83185	0.0972732	18.832	4.12894e-79	2.11688e-78
ANKRD26	428.177	-0.045694	0.0188884	-2.41916	0.0155566	0.0186402
ANKRD27	1914.58	0.087064	0.0141637	6.147	7.89639e-10	1.22523e-09
ANKRD28	2570.4	0.32087	0.0166359	19.2878	6.80409e-83	3.67049e-82
ANKRD29	278.431	-0.0139585	0.0385239	-0.362333	0.717103	0.739665
ANKRD2	56.8572	-0.615735	0.0618722	-9.95172	2.47861e-23	5.27735e-23
ANKRD30A	158.964	-1.20615	0.185545	-6.50057	8.00139e-11	1.27236e-10
ANKRD30B	45.6272	-0.242116	0.0945638	-2.56034	0.0104568	0.01266
ANKRD31	3.66768	-0.423548	0.040819	-10.3763	3.18007e-25	7.02508e-25
ANKRD32	332.076	0.180321	0.0164476	10.9634	5.73321e-28	1.33749e-27
ANKRD33	6.7388	-0.903584	0.0706493	-12.7897	1.87173e-37	5.17892e-37
ANKRD34A	90.7382	-0.183262	0.029013	-6.31655	2.67472e-10	4.19851e-10
ANKRD34B	40.1775	-0.926638	0.0698136	-13.273	3.31856e-40	9.66284e-40
ANKRD34C	5.37728	-1.02579	0.0748976	-13.6959	1.07408e-42	3.25647e-42
ANKRD35	272.225	-0.517058	0.0407035	-12.703	5.68837e-37	1.56204e-36
ANKRD36BP1	271.748	0.553519	0.0300005	18.4503	5.18657e-76	2.5481e-75
ANKRD36B	99.2757	0.568713	0.0336679	16.8918	5.16606e-64	2.17755e-63
ANKRD36	400.21	0.643393	0.0250522	25.6821	1.85244e-145	1.80277e-144
ANKRD37	443.531	-0.487537	0.0277512	-17.5681	4.32168e-69	1.9427e-68
ANKRD39	487.373	-0.104143	0.0161544	-6.44671	1.14304e-10	1.81057e-10
ANKRD40	2910.35	0.0236825	0.0132324	1.78974	0.0734959	0.0844892
ANKRD42	559.569	-0.157898	0.0157245	-10.0415	1.00121e-23	2.15176e-23
ANKRD43	298.911	-0.657099	0.0476076	-13.8024	2.46523e-43	7.56895e-43
ANKRD44	240.748	1.56745	0.0291536	53.765	0	0
ANKRD45	77.8693	-0.218372	0.0440343	-4.95914	7.08075e-07	1.00465e-06
ANKRD46	1126.63	-0.587887	0.018621	-31.5712	9.16883e-219	1.38273e-217
ANKRD49	597.252	0.0503241	0.0135798	3.70581	0.000210714	0.000274397
ANKRD50	1940.11	-0.0471531	0.0218569	-2.15735	0.0309781	0.0364767
ANKRD52	3264.74	0.0490638	0.0139326	3.52151	0.000429102	0.000551938
ANKRD53	47.4332	-0.00777881	0.0342737	-0.226961	0.820454	0.835473
ANKRD54	1141.15	-0.125752	0.013752	-9.14427	6.00318e-20	1.19156e-19
ANKRD55	15.8741	0.855843	0.0448233	19.0937	2.84892e-81	1.50535e-80
ANKRD56	326.4	-0.603498	0.0406966	-14.8292	9.48547e-50	3.24378e-49
ANKRD57	1750.06	-0.579198	0.0262182	-22.0914	3.81991e-108	2.71731e-107
ANKRD58	62.9406	1.44473	0.0266478	54.2157	0	0
ANKRD5	448.283	-0.325999	0.0258592	-12.6067	1.93952e-36	5.27685e-36
ANKRD6	648.516	-0.0485416	0.0262105	-1.85199	0.0640277	0.0739199
ANKRD7	9.7323	0.177028	0.0510812	3.46562	0.000529001	0.000678164
ANKRD9	417.989	-0.276778	0.0279403	-9.90606	3.91807e-23	8.30917e-23
ANKS1A	2802.31	0.192707	0.0185217	10.4044	2.36744e-25	5.24754e-25
ANKS1B	216.845	-0.919386	0.0507937	-18.1004	3.16406e-73	1.49842e-72
ANKS3	815.954	-0.20673	0.0183895	-11.2417	2.54366e-29	6.0768e-29
ANKS4B	304.103	-0.42985	0.0960827	-4.47375	7.68591e-06	1.05259e-05
ANKS6	1316.11	-0.160082	0.021134	-7.57463	3.60153e-14	6.26482e-14
ANKZF1	1574.1	-0.0711733	0.0132806	-5.35921	8.35869e-08	1.22103e-07
ANLN	2097.98	0.0399055	0.034654	1.15154	0.249509	0.274567
ANO10	1534.37	-0.244051	0.0141324	-17.2689	8.0661e-67	3.5255e-66
ANO1	3867.56	-0.553728	0.041575	-13.3188	1.80028e-40	5.26153e-40
ANO2	56.8612	0.00539871	0.038039	0.141925	0.887139	0.897142
ANO3	72.3605	-0.450454	0.05548	-8.11921	4.69247e-16	8.53897e-16
ANO4	146.109	-0.383672	0.0588736	-6.51688	7.17839e-11	1.14345e-10
ANO5	272.918	-0.865922	0.0440004	-19.6799	3.20827e-86	1.78902e-85
ANO6	4590.74	0.0738017	0.019458	3.79287	0.000148915	0.000195106
ANO7	444.059	-1.95352	0.0479763	-40.7185	0	0
ANO8	765.403	-0.340625	0.0216594	-15.7264	9.97168e-56	3.73598e-55
ANO9	958.411	-0.126744	0.0427901	-2.962	0.00305645	0.00379614
ANP32A	5917.34	0.0486621	0.0107705	4.51811	6.23951e-06	8.57733e-06
ANP32B	6981.56	0.149184	0.0129294	11.5383	8.45974e-31	2.07884e-30
ANP32C	11.8354	-1.25906	0.0384954	-32.7067	1.25511e-234	2.03608e-233
ANP32D	0.479888	-0.149261	0.0551006	-2.70888	0.00675102	0.00825043
ANP32E	3626.06	0.0850193	0.0176009	4.83038	1.3627e-06	1.91412e-06
ANPEP	9387.42	0.117458	0.0506232	2.32024	0.0203281	0.0241952
ANTXR1	6562.9	0.230918	0.0285047	8.10104	5.44916e-16	9.90619e-16
ANTXR2	2555.51	0.182623	0.0296181	6.16591	7.00799e-10	1.08896e-09
ANTXRL	1.8203	-0.361518	0.0953328	-3.79217	0.000149339	0.000195625
ANUBL1	290.219	-0.0268082	0.0174882	-1.53293	0.125293	0.141579
ANXA10	369.281	0.424338	0.11798	3.59669	0.000322296	0.000416532
ANXA11	10035.3	0.0699469	0.0185033	3.78024	0.000156675	0.000205115
ANXA13	372.412	-0.314856	0.0730452	-4.31043	1.62937e-05	2.20678e-05
ANXA1	19812.5	-0.332156	0.0383637	-8.6581	4.79695e-18	9.10847e-18
ANXA2P1	311.457	-0.176441	0.0339185	-5.20192	1.97243e-07	2.84578e-07
ANXA2P2	12431	0.094918	0.0274743	3.45479	0.00055072	0.000705519
ANXA2P3	60.0357	-0.804386	0.0494163	-16.2778	1.41964e-59	5.62741e-59
ANXA2	30662.3	0.173719	0.0249837	6.9533	3.56834e-12	5.90344e-12
ANXA3	2000.14	-0.120737	0.0405136	-2.98017	0.00288092	0.00358293
ANXA4	8169.23	0.187792	0.0289512	6.48648	8.78628e-11	1.39554e-10
ANXA5	15860.2	0.383584	0.0193987	19.7736	5.02144e-87	2.82564e-86
ANXA6	7971.24	0.246667	0.0232123	10.6265	2.24263e-26	5.07476e-26
ANXA7	5978.89	-0.158841	0.0119299	-13.3145	1.907e-40	5.56944e-40
ANXA8L1	3.00968	-0.40583	0.147868	-2.74455	0.00605945	0.00741908
ANXA8L2	952.69	-0.209866	0.0713992	-2.93934	0.00328914	0.00407967
ANXA8	2550.89	-0.297413	0.0731774	-4.06427	4.81825e-05	6.42191e-05
ANXA9	578.872	-0.897816	0.0397068	-22.6111	3.36894e-113	2.517e-112
AOAH	460.409	1.7834	0.0315318	56.5586	0	0
AOC2	59.6437	-0.160718	0.0297481	-5.40264	6.56666e-08	9.6208e-08
AOC3	2308.68	0.178555	0.0405376	4.40468	1.05941e-05	1.44339e-05
AOX1	3085.4	-2.02965	0.0594882	-34.1185	3.91777e-255	6.92979e-254
AOX2P	2.69002	4.2889	0.131999	32.4918	1.39025e-231	2.2182e-230
AP1AR	1071.42	-0.163236	0.0144232	-11.3176	1.07369e-29	2.58536e-29
AP1B1	7530.18	0.136987	0.0120865	11.3339	8.91459e-30	2.14962e-29
AP1G1	4736.43	-0.0394594	0.0113797	-3.46753	0.000525259	0.000673495
AP1G2	2908.35	0.0555588	0.0204316	2.71926	0.00654279	0.00800124
AP1M1	3020.73	0.150089	0.0144631	10.3774	3.14271e-25	6.94329e-25
AP1M2	3183.08	-0.709062	0.0483099	-14.6774	9.00172e-49	3.02419e-48
AP1S1	2671.45	-0.268325	0.0159152	-16.8596	8.91579e-64	3.74725e-63
AP1S2	1415.72	0.983743	0.029858	32.9474	4.61229e-238	7.60953e-237
AP1S3	642.077	-0.0613707	0.0275355	-2.22879	0.0258281	0.0305575
AP2A1	5421.56	0.0203036	0.0116553	1.74201	0.0815066	0.0934132
AP2A2	4121.93	-0.022263	0.0118426	-1.8799	0.0601215	0.0695304
AP2B1	13248.1	-0.082235	0.0148908	-5.52254	3.34142e-08	4.94317e-08
AP2M1	18062.7	-0.0519441	0.0132598	-3.91742	8.95032e-05	0.000118186
AP2S1	3896.62	-0.0380716	0.0166801	-2.28245	0.0224627	0.0266673
AP3B1	2644.69	0.00109201	0.0107695	0.101398	0.919235	0.926745
AP3B2	339.398	-1.11605	0.0516018	-21.628	9.78372e-104	6.63293e-103
AP3D1	8298.86	-0.0444826	0.0100528	-4.42489	9.64918e-06	1.31711e-05
AP3M1	2737.44	-0.0283782	0.0110946	-2.55784	0.0105326	0.0127487
AP3M2	1303.39	0.00355406	0.0177008	0.200785	0.840867	0.854678
AP3S1	2212.78	-0.0212082	0.0131619	-1.61134	0.107107	0.121745
AP3S2	3308.54	-0.155913	0.0112801	-13.8219	1.88056e-43	5.78954e-43
AP4B1	817.816	0.275808	0.0124479	22.1569	8.94507e-109	6.40115e-108
AP4E1	677.206	0.185016	0.0137716	13.4345	3.79378e-41	1.11906e-40
AP4M1	905.72	-0.145177	0.012413	-11.6956	1.34295e-31	3.35063e-31
AP4S1	185.267	0.0179247	0.0166587	1.07599	0.28193	0.308459
APAF1	1157.37	0.418405	0.0159805	26.1822	4.23872e-151	4.28268e-150
APBA1	550.245	-0.798475	0.0314603	-25.3804	4.15492e-142	3.89995e-141
APBA2	991.236	-0.476602	0.0419523	-11.3606	6.57195e-30	1.58868e-29
APBA3	690.142	0.143859	0.0126867	11.3394	8.375e-30	2.02094e-29
APBB1IP	1087.05	1.65129	0.0332663	49.6386	0	0
APBB1	1867.48	-0.330643	0.0318329	-10.3868	2.8466e-25	6.29592e-25
APBB2	2611.42	-0.165877	0.0232241	-7.14243	9.16922e-13	1.53896e-12
APBB3	752.328	-0.177596	0.0202711	-8.76105	1.93439e-18	3.70587e-18
APC2	1274.24	-1.79256	0.0653157	-27.4446	8.06285e-166	9.03918e-165
APCDD1L	157.488	0.069433	0.0565001	1.2289	0.21911	0.242504
APCDD1	2577.52	-0.863663	0.0382351	-22.5882	5.66187e-113	4.2208e-112
APCS	2277.61	-5.50978	0.232998	-23.6473	1.25759e-123	1.02495e-122
APC	1989.66	-0.154625	0.0223626	-6.91445	4.69696e-12	7.74294e-12
APEH	5061.15	-0.238425	0.0138419	-17.2249	1.72738e-66	7.51288e-66
APEX1	7103.39	-0.0561189	0.0109588	-5.12088	3.04115e-07	4.36143e-07
APEX2	1670.36	0.0189536	0.0134103	1.41337	0.157548	0.176479
APH1A	10451.6	-0.0668834	0.011303	-5.91729	3.27281e-09	4.98923e-09
APH1B	1011.52	-0.0573258	0.0220844	-2.59576	0.00943822	0.0114506
API5	4735.32	-0.0517837	0.00991143	-5.22464	1.74496e-07	2.52152e-07
APIP	858.951	-0.121837	0.014369	-8.47915	2.26837e-17	4.2423e-17
APITD1	583.527	-0.159296	0.0143685	-11.0865	1.45915e-28	3.44069e-28
APLF	139.252	0.0973489	0.0182772	5.32624	1.00269e-07	1.46105e-07
APLNR	1729.08	0.332949	0.0373249	8.92029	4.65069e-19	9.0485e-19
APLN	1005.05	0.140897	0.0401032	3.51335	0.000442489	0.000568763
APLP1	2341.65	-1.55561	0.0561366	-27.7112	5.12125e-169	5.8608e-168
APLP2	37585.6	-0.253527	0.0201824	-12.5618	3.42644e-36	9.28755e-36
APOA1BP	4838.99	-0.261	0.0155189	-16.8182	1.79618e-63	7.51355e-63
APOA1	19924.5	-6.07431	0.0902995	-67.2684	0	0
APOA2	24218.3	-7.50424	0.171642	-43.7204	0	0
APOA4	203.907	-2.02567	0.181912	-11.1354	8.43402e-29	1.99614e-28
APOA5	676.777	-7.93989	0.126999	-62.5194	0	0
APOB48R	790.26	1.11539	0.0281201	39.6651	0	0
APOBEC1	25.8837	-0.162676	0.142299	-1.1432	0.252956	0.27815
APOBEC2	48.0719	1.14369	0.0545629	20.961	1.49013e-97	9.44504e-97
APOBEC3A	271.924	-0.0337773	0.0507998	-0.664911	0.506108	0.536631
APOBEC3B	564.314	0.163787	0.0361692	4.52836	5.94433e-06	8.17597e-06
APOBEC3C	841.333	0.808007	0.0251495	32.1282	1.78167e-226	2.78808e-225
APOBEC3D	243.281	1.1231	0.0256541	43.7787	0	0
APOBEC3F	490.87	0.488956	0.0220298	22.1952	3.81869e-109	2.74038e-108
APOBEC3G	805.273	1.16513	0.0253041	46.0449	0	0
APOBEC3H	31.3952	1.4055	0.0313988	44.7627	0	0
APOBEC4	15.8733	-0.634193	0.0896773	-7.07195	1.52774e-12	2.55175e-12
APOB	13877.4	-5.28721	0.0955585	-55.3296	0	0
APOC1P1	55.4231	-3.61158	0.0939641	-38.4358	0	0
APOC1	15916.6	-1.44991	0.0544386	-26.6339	2.74988e-156	2.86514e-155
APOC2	7356.74	-3.21455	0.0645738	-49.7811	0	0
APOC3	10282	-7.52076	0.204413	-36.7919	2.48449e-296	5.06324e-295
APOC4	525.939	-6.71361	0.095739	-70.124	0	0
APOD	8000.92	0.706499	0.0548194	12.8878	5.27582e-38	1.47339e-37
APOE	46842.4	-0.315439	0.0459793	-6.86045	6.86444e-12	1.12686e-11
APOF	210.448	-5.12117	0.103902	-49.2884	0	0
APOH	12590.8	-7.24512	0.136461	-53.093	0	0
APOL1	8989.25	0.343169	0.0339695	10.1023	5.39836e-24	1.16672e-23
APOL2	2829.14	0.36398	0.0197146	18.4624	4.14428e-76	2.03899e-75
APOL3	1598.87	0.996367	0.0258978	38.473	0	0
APOL4	869.548	0.0752149	0.0347609	2.16378	0.0304816	0.0359046
APOL5	2.62076	-1.35148	0.0816206	-16.5581	1.39925e-61	5.71233e-61
APOL6	4232.31	0.637473	0.0225089	28.3209	1.90946e-176	2.28405e-175
APOLD1	2441.34	-0.0907351	0.0344386	-2.63469	0.00842145	0.0102415
APOM	1021.98	-2.63825	0.0517378	-50.9927	0	0
APOOL	364.471	-0.149215	0.0210014	-7.10502	1.20308e-12	2.01327e-12
APOO	714.543	-0.319134	0.0162289	-19.6645	4.34123e-86	2.41682e-85
APPBP2	2185.12	-0.109859	0.0138485	-7.93292	2.14055e-15	3.84265e-15
APPL1	2663.4	0.00643489	0.0136163	0.472586	0.636508	0.663187
APPL2	2188.72	-0.203313	0.0159282	-12.7643	2.59444e-37	7.16401e-37
APP	47778	-0.254121	0.0193984	-13.1001	3.28968e-39	9.37889e-39
APRT	4487.79	-0.135139	0.0175999	-7.6784	1.61084e-14	2.82766e-14
APTX	1221.43	-0.194969	0.0115925	-16.8186	1.78355e-63	7.46224e-63
AQP10	9.48771	-0.412595	0.0700008	-5.89415	3.76608e-09	5.73089e-09
AQP11	151.391	-0.922441	0.0318375	-28.9734	1.42332e-184	1.78542e-183
AQP12A	5.87632	-2.97108	0.147505	-20.1423	3.14655e-90	1.84135e-89
AQP12B	17.5787	-1.04681	0.0927747	-11.2834	1.58559e-29	3.80358e-29
AQP1	15968.6	0.292529	0.0399704	7.31864	2.50496e-13	4.2723e-13
AQP2	818.766	-5.78404	0.106148	-54.4905	0	0
AQP3	9235.15	-0.450491	0.0516155	-8.72783	2.59608e-18	4.96045e-18
AQP4	4263	-0.520828	0.0871549	-5.97589	2.28835e-09	3.50395e-09
AQP5	1087.24	-0.48463	0.0699989	-6.92339	4.4095e-12	7.27496e-12
AQP6	120.173	-2.04092	0.0577385	-35.3477	1.08903e-273	2.07793e-272
AQP7P1	51.8229	-1.23358	0.0563826	-21.8788	4.13514e-106	2.87329e-105
AQP7P3	8.22384	-1.43394	0.0696558	-20.5861	3.65327e-94	2.22952e-93
AQP7	149.927	-0.718071	0.05528	-12.9897	1.39951e-38	3.94963e-38
AQP8	56.0245	0.342374	0.077703	4.40619	1.05205e-05	1.43374e-05
AQP9	1481.55	-1.52883	0.0594926	-25.6979	1.23461e-145	1.20323e-144
AQPEP	20.0612	-0.0854302	0.0466177	-1.83257	0.0668667	0.0770904
AQR	1981.49	0.0541174	0.0127251	4.2528	2.11117e-05	2.84758e-05
ARAF	3147.99	0.0441786	0.0121393	3.63929	0.000273388	0.000354494
ARAP1	5904.01	0.311089	0.013854	22.4548	1.14749e-111	8.46133e-111
ARAP2	1221.29	0.19625	0.0264322	7.42466	1.1307e-13	1.9449e-13
ARAP3	1077.62	0.0791526	0.0235343	3.36329	0.000770194	0.000980207
ARCN1	8480.45	-0.0178678	0.0106674	-1.67498	0.0939376	0.107256
ARC	465.5	-1.47305	0.0544425	-27.0571	3.1544e-161	3.42875e-160
AREG	925.812	-0.196274	0.0547284	-3.58633	0.000335364	0.000433118
ARF1	25799.3	-0.157792	0.0104316	-15.1263	1.08675e-51	3.82589e-51
ARF3	12323.4	-0.0415757	0.0108177	-3.84329	0.000121394	0.000159449
ARF4	9520.6	-0.048878	0.013092	-3.73343	0.000188887	0.000246557
ARF5	6969.69	-0.219366	0.0138124	-15.8818	8.46725e-57	3.21854e-56
ARF6	7034.89	-0.0229924	0.0136413	-1.6855	0.0918912	0.104978
ARFGAP1	4352.25	-0.0148384	0.0150866	-0.983548	0.325338	0.353087
ARFGAP2	4466.9	-0.0745197	0.00994479	-7.49334	6.71436e-14	1.16013e-13
ARFGAP3	3052.28	-0.240967	0.0161036	-14.9635	1.27067e-50	4.40108e-50
ARFGEF1	3933.38	0.0148592	0.0164619	0.902641	0.366716	0.395465
ARFGEF2	3919.32	-0.131258	0.01687	-7.78059	7.2187e-15	1.27963e-14
ARFIP1	1890.7	-0.166798	0.0121485	-13.7299	6.72387e-43	2.04774e-42
ARFIP2	2788.67	-0.360641	0.0139639	-25.8267	4.44576e-147	4.37675e-146
ARFRP1	1924.68	-0.00951781	0.0152211	-0.625305	0.531771	0.561852
ARG1	980.008	-5.60053	0.100163	-55.914	0	0
ARG2	1468.32	-1.35009	0.0329898	-40.9243	0	0
ARGFXP2	5.56629	1.87465	0.0471622	39.7491	0	0
ARGFX	1.29274	0.0874147	0.125224	0.698067	0.485135	0.515952
ARGLU1	3895.48	0.139782	0.0181941	7.68284	1.55595e-14	2.73248e-14
ARHGAP10	757.523	0.0318218	0.0225954	1.40833	0.159033	0.178094
ARHGAP11A	1004.31	0.246771	0.0285178	8.65323	5.00599e-18	9.50275e-18
ARHGAP11B	76.2129	0.657266	0.0341294	19.2581	1.20763e-82	6.47684e-82
ARHGAP12	1782.93	-0.166228	0.0170529	-9.7478	1.8851e-22	3.94599e-22
ARHGAP15	263.837	2.13011	0.0282422	75.4232	0	0
ARHGAP17	2550.11	0.342042	0.0109992	31.0969	2.65221e-212	3.87626e-211
ARHGAP18	1653.09	0.28068	0.0229627	12.2233	2.33352e-34	6.11667e-34
ARHGAP19	868.205	0.239097	0.0172781	13.8381	1.50121e-43	4.62727e-43
ARHGAP1	7281.06	0.101781	0.0122919	8.28033	1.22837e-16	2.26034e-16
ARHGAP20	202.2	0.179722	0.0382666	4.69659	2.64541e-06	3.68032e-06
ARHGAP21	3832.88	-0.0961828	0.0192512	-4.99619	5.84734e-07	8.32023e-07
ARHGAP22	303.896	0.521091	0.0294164	17.7143	3.2525e-70	1.48105e-69
ARHGAP23	3149.97	-0.248088	0.0291481	-8.51128	1.72021e-17	3.22513e-17
ARHGAP24	971.87	0.0167318	0.0330711	0.505933	0.612903	0.640395
ARHGAP25	768.272	1.70096	0.0218232	77.9425	0	0
ARHGAP26	1627.13	0.261171	0.0238951	10.9299	8.29458e-28	1.92971e-27
ARHGAP27	1983.44	0.197768	0.0224224	8.82011	1.14347e-18	2.20349e-18
ARHGAP28	389.453	0.0940918	0.0358769	2.62263	0.0087254	0.0106048
ARHGAP29	2749.92	-0.0656395	0.0312963	-2.09735	0.0359624	0.0421677
ARHGAP30	1410.89	2.04433	0.0217438	94.019	0	0
ARHGAP31	1740.19	0.455052	0.0276377	16.4649	6.55706e-61	2.65187e-60
ARHGAP32	2710.34	-0.376354	0.0234885	-16.0229	8.8425e-58	3.40891e-57
ARHGAP33	742.115	-0.0857349	0.0290126	-2.95509	0.00312576	0.00388009
ARHGAP36	614.041	-3.34237	0.106624	-31.3472	1.06179e-215	1.58019e-214
ARHGAP39	896.555	-0.349787	0.0237718	-14.7143	5.21545e-49	1.7603e-48
ARHGAP42	498.817	0.344665	0.0278955	12.3556	4.54482e-35	1.20841e-34
ARHGAP4	2002.78	1.24823	0.0258227	48.3384	0	0
ARHGAP5	4310.52	-0.231825	0.0168219	-13.7812	3.30938e-43	1.01424e-42
ARHGAP6	595.358	-0.848807	0.0411422	-20.631	1.4451e-94	8.85904e-94
ARHGAP8	705.841	-0.655529	0.0370812	-17.6782	6.17248e-70	2.80504e-69
ARHGAP9	540.863	2.20283	0.0247762	88.909	0	0
ARHGDIA	16852.4	0.0878346	0.0131478	6.68055	2.38051e-11	3.84336e-11
ARHGDIB	7616.6	1.19113	0.023129	51.4992	0	0
ARHGDIG	105.921	-1.31004	0.0747948	-17.5151	1.09907e-68	4.91994e-68
ARHGEF10L	2616.81	-0.33398	0.0217931	-15.3251	5.19941e-53	1.87122e-52
ARHGEF10	1325.77	0.21773	0.0224559	9.69592	3.138e-22	6.53304e-22
ARHGEF11	3387.05	0.0802208	0.0153586	5.22317	1.75881e-07	2.54118e-07
ARHGEF12	8524.4	-0.246914	0.0175748	-14.0493	7.77654e-45	2.44551e-44
ARHGEF15	564.069	0.303654	0.028819	10.5366	5.85761e-26	1.31527e-25
ARHGEF16	1270.49	-0.319433	0.0345404	-9.24809	2.28532e-20	4.57986e-20
ARHGEF17	3188.44	-0.0513185	0.0233842	-2.19458	0.0281935	0.033271
ARHGEF18	2986.9	0.269602	0.0130459	20.6657	7.05741e-95	4.34215e-94
ARHGEF19	1075.13	-0.372482	0.0302296	-12.3217	6.9194e-35	1.83189e-34
ARHGEF1	4487.41	0.726464	0.0147481	49.258	0	0
ARHGEF2	4325.59	0.490775	0.0193656	25.3427	1.08292e-141	1.01506e-140
ARHGEF33	36.0287	-0.195516	0.032295	-6.05405	1.41246e-09	2.17686e-09
ARHGEF35	1156.4	-0.323871	0.0307362	-10.5371	5.82477e-26	1.30804e-25
ARHGEF37	1145.07	-0.559968	0.0318116	-17.6027	2.35035e-69	1.05935e-68
ARHGEF38	48.8961	-0.55647	0.0631579	-8.81078	1.24279e-18	2.39307e-18
ARHGEF3	1854.2	0.0232351	0.0193571	1.20034	0.230008	0.253944
ARHGEF4	1194.33	-0.899829	0.046269	-19.4478	3.04482e-84	1.66638e-83
ARHGEF5	1298.12	-0.562992	0.0296946	-18.9594	3.69498e-80	1.92492e-79
ARHGEF6	1871.79	0.751638	0.0327945	22.9196	2.96076e-116	2.27036e-115
ARHGEF7	2989.43	-0.0568895	0.0141438	-4.02221	5.76537e-05	7.6657e-05
ARHGEF9	1388.41	-0.456277	0.0220184	-20.7225	2.16908e-95	1.34676e-94
ARID1A	5832.67	0.1737	0.0143563	12.0993	1.06576e-33	2.75913e-33
ARID1B	3623.26	0.145032	0.0138026	10.5076	7.96754e-26	1.78313e-25
ARID2	1705.41	0.0897932	0.0148465	6.04811	1.46556e-09	2.2575e-09
ARID3A	353.915	0.160708	0.0283863	5.66147	1.50082e-08	2.24274e-08
ARID3B	421.83	0.293992	0.021281	13.8147	2.07689e-43	6.3853e-43
ARID3C	5.10273	-1.70504	0.0592738	-28.7655	5.80129e-182	7.16243e-181
ARID4A	1112.13	0.171758	0.0168627	10.1857	2.29753e-24	5.00164e-24
ARID4B	2326.22	0.0421169	0.0145075	2.90312	0.00369461	0.00456866
ARID5A	1474.58	0.568141	0.0197812	28.7212	2.07331e-181	2.55666e-180
ARID5B	3323.04	0.14182	0.021663	6.54665	5.88435e-11	9.39604e-11
ARIH1	3181.44	-0.00497912	0.0101759	-0.489303	0.624627	0.651909
ARIH2	3038.82	-0.025278	0.00953787	-2.65028	0.0080425	0.00979349
ARL10	93.9146	0.170719	0.0301028	5.67119	1.41813e-08	2.12074e-08
ARL11	162.975	1.279	0.0279475	45.7642	0	0
ARL13A	1.91389	0.606951	0.0462339	13.1278	2.28116e-39	6.52736e-39
ARL13B	577.533	-0.0828581	0.0185054	-4.47752	7.55153e-06	1.03453e-05
ARL14	166.312	0.39165	0.0762535	5.13615	2.80419e-07	4.02556e-07
ARL15	608.881	-0.0837109	0.0202671	-4.13038	3.6216e-05	4.85112e-05
ARL16	1207.86	-0.167647	0.0148161	-11.3152	1.10354e-29	2.65567e-29
ARL17A	241.152	-0.0146817	0.0225273	-0.651728	0.514577	0.544958
ARL17B	7.77137	0.856966	0.0346867	24.7059	9.23413e-135	8.2709e-134
ARL1	4558.06	-0.280339	0.0130737	-21.4429	5.31996e-102	3.54414e-101
ARL2BP	3180.02	0.0501059	0.0128992	3.88443	0.000102572	0.000135101
ARL2	3171.14	0.040268	0.0174041	2.3137	0.020684	0.0246031
ARL3	1519.34	-0.402564	0.0172688	-23.3117	3.3764e-120	2.68097e-119
ARL4A	1083.01	-0.119388	0.0209228	-5.70609	1.15601e-08	1.7332e-08
ARL4C	3211.97	0.508527	0.0280828	18.1081	2.75039e-73	1.30312e-72
ARL4D	1091	-0.822511	0.0349591	-23.5278	2.11862e-122	1.70891e-121
ARL5A	2032.27	0.0202397	0.0130154	1.55506	0.119931	0.135754
ARL5B	635.757	-0.00790068	0.0222243	-0.355497	0.722218	0.744261
ARL5C	3.42468	3.44608	0.072735	47.3787	0	0
ARL6IP1	13265.6	-0.231244	0.0135258	-17.0965	1.57497e-65	6.76047e-65
ARL6IP4	6126.77	-0.104044	0.0161439	-6.44477	1.15776e-10	1.83332e-10
ARL6IP5	7132.36	0.16638	0.0155602	10.6926	1.102e-26	2.5093e-26
ARL6IP6	887.024	0.0649092	0.0169888	3.8207	0.000133073	0.000174542
ARL6	160.845	-0.291355	0.0187198	-15.564	1.27894e-54	4.72987e-54
ARL8A	3031.12	-0.107321	0.0127553	-8.41379	3.96964e-17	7.38265e-17
ARL8B	4789.78	-0.0973603	0.0115467	-8.43189	3.40131e-17	6.33552e-17
ARL9	26.8036	-0.00472499	0.0406248	-0.116308	0.907408	0.91582
ARMC10	1654.96	-0.230038	0.0111337	-20.6613	7.7235e-95	4.7491e-94
ARMC1	1564.16	-0.0767516	0.0138156	-5.55543	2.76927e-08	4.10541e-08
ARMC2	105.718	-0.045447	0.0198435	-2.29027	0.0220059	0.0261388
ARMC3	103.749	-0.97793	0.0720884	-13.5657	6.3964e-42	1.91309e-41
ARMC4	60.5782	-0.47435	0.0542668	-8.74106	2.30935e-18	4.41755e-18
ARMC5	1011.41	-0.0162938	0.0159961	-1.01861	0.308388	0.335496
ARMC6	1883.54	-0.159596	0.0137169	-11.635	2.73519e-31	6.78432e-31
ARMC7	897.889	-0.000713884	0.0128784	-0.0554326	0.955794	0.958997
ARMC8	1508.73	0.0270091	0.0107513	2.51216	0.0119994	0.0144802
ARMC9	666.87	0.240363	0.0225976	10.6366	2.01275e-26	4.56015e-26
ARMCX1	940.25	-0.143442	0.0287633	-4.98699	6.13283e-07	8.71977e-07
ARMCX2	1907.08	-0.419481	0.0305539	-13.7292	6.78618e-43	2.0661e-42
ARMCX3	3826.48	-0.436897	0.0234018	-18.6694	8.78709e-78	4.43362e-77
ARMCX5	672.002	-0.157901	0.0126694	-12.4632	1.1858e-35	3.1803e-35
ARMCX6	544.06	-0.36352	0.0199031	-18.2645	1.58528e-74	7.63175e-74
ARMS2	1.41165	-0.484636	0.0530253	-9.13972	6.26124e-20	1.24206e-19
ARNT2	2780.09	-0.444246	0.0411246	-10.8025	3.35124e-27	7.72508e-27
ARNTL2	437.46	0.0342822	0.0409107	0.837977	0.402044	0.43196
ARNTL	654.101	-0.0570545	0.0239385	-2.38337	0.0171547	0.0205129
ARNT	2704.17	0.0882714	0.0120388	7.33226	2.26306e-13	3.86491e-13
ARPC1A	6503.17	-0.101144	0.0126053	-8.02391	1.0243e-15	1.85103e-15
ARPC1B	9510.08	0.710141	0.0208684	34.0296	8.13833e-254	1.43081e-252
ARPC2	11036.4	0.339459	0.0128749	26.366	3.36388e-153	3.45013e-152
ARPC3	8684.78	0.134279	0.0125148	10.7296	7.39096e-27	1.68919e-26
ARPC4	7828.56	0.133582	0.0112404	11.8841	1.43099e-32	3.63488e-32
ARPC5L	2155.89	-0.0791672	0.0139963	-5.65629	1.54681e-08	2.31029e-08
ARPC5	8597.9	0.254796	0.0130755	19.4865	1.42799e-84	7.82991e-84
ARPM1	103.064	-0.199414	0.0227401	-8.76927	1.79832e-18	3.44745e-18
ARPP19	7734.12	-0.0921005	0.0133377	-6.90528	5.01058e-12	8.2526e-12
ARPP21	170.368	-0.0477345	0.0972101	-0.491045	0.623395	0.650789
ARR3	0.554255	0.521528	0.0679716	7.67274	1.68366e-14	2.95395e-14
ARRB1	1092.34	0.604683	0.0248627	24.3209	1.17957e-130	1.02061e-129
ARRB2	2040.71	0.793692	0.0164276	48.3146	0	0
ARRDC1	2442.31	-0.195582	0.0185764	-10.5285	6.38144e-26	1.43162e-25
ARRDC2	2009.06	0.359862	0.0218556	16.4654	6.49878e-61	2.62882e-60
ARRDC3	4957.28	0.057942	0.0233799	2.47828	0.0132018	0.0158897
ARRDC4	1629.43	0.00978107	0.0236257	0.414002	0.678873	0.703511
ARRDC5	16.0636	2.73432	0.0372132	73.4773	0	0
ARSA	2206.77	0.0953856	0.0181806	5.24655	1.54971e-07	2.2432e-07
ARSB	1037.88	0.504457	0.0201449	25.0414	2.16516e-138	1.98829e-137
ARSD	4224.57	-0.35118	0.0227196	-15.4572	6.75192e-54	2.46393e-53
ARSE	1086.25	-0.594616	0.0547281	-10.8649	1.69392e-27	3.92382e-27
ARSF	45.7132	-1.19116	0.0804837	-14.8	1.46527e-49	4.99354e-49
ARSG	300.354	-0.17518	0.0276099	-6.34485	2.22638e-10	3.50069e-10
ARSH	4.52169	-0.434265	0.0592336	-7.3314	2.27762e-13	3.88945e-13
ARSI	339.454	0.489143	0.0447241	10.9369	7.67797e-28	1.78769e-27
ARSJ	460.314	-0.132737	0.0344826	-3.8494	0.000118409	0.000155578
ARSK	365.765	-0.11683	0.0161814	-7.21998	5.1996e-13	8.78422e-13
ART1	2.10895	0.663569	0.0721063	9.20264	3.49254e-20	6.9731e-20
ART3	41.6289	0.314709	0.0599938	5.24569	1.55697e-07	2.25338e-07
ART4	48.8122	-0.381121	0.064917	-5.8709	4.33443e-09	6.58346e-09
ART5	36.594	0.26507	0.0468897	5.65305	1.57629e-08	2.35363e-08
ARTN	163.37	-0.599492	0.0409691	-14.6328	1.73527e-48	5.79913e-48
ARV1	951.996	-0.277543	0.0133727	-20.7544	1.11888e-95	6.95765e-95
ARVCF	1184.45	-0.765548	0.0232379	-32.9439	5.1656e-238	8.5155e-237
ARX	87.7495	-0.427996	0.0665131	-6.43476	1.23666e-10	1.95641e-10
AR	372.03	-0.86433	0.0527133	-16.3968	2.01548e-60	8.08217e-60
AS3MT	766.778	-1.33055	0.0365888	-36.3649	1.5274e-289	3.0427e-288
ASAH1	10623.5	0.179531	0.0224428	7.99947	1.24956e-15	2.2541e-15
ASAH2B	20.8866	-0.540062	0.0355646	-15.1854	4.42023e-52	1.56534e-51
ASAH2	17.7191	-0.682868	0.0348223	-19.6101	1.26804e-85	7.00951e-85
ASAM	315.525	0.362423	0.0439476	8.24671	1.6282e-16	2.98905e-16
ASAP1IT1	1.15922	2.67319	0.109638	24.3821	2.65039e-131	2.30792e-130
ASAP1	2680.5	0.381976	0.0187878	20.331	6.83649e-92	4.08165e-91
ASAP2	2448.04	-0.120195	0.0205666	-5.84421	5.08981e-09	7.71754e-09
ASAP3	1573.32	-0.159767	0.0250008	-6.39047	1.65378e-10	2.6082e-10
ASB10	2.22479	0.0692704	0.139318	0.497212	0.61904	0.646574
ASB11	7.4865	1.75372	0.158928	11.0347	2.60033e-28	6.1033e-28
ASB12	12.2073	-0.622301	0.0428024	-14.5389	6.86612e-48	2.27334e-47
ASB13	1695.01	-0.206249	0.0205251	-10.0486	9.3152e-24	2.00368e-23
ASB14	24.8995	0.499284	0.0245741	20.3175	9.0005e-92	5.36263e-91
ASB15	3.90885	-2.1269	0.11289	-18.8405	3.51945e-79	1.80758e-78
ASB16	50.8993	-0.225674	0.025583	-8.82125	1.13193e-18	2.18208e-18
ASB17	0.431284	-0.107629	0.158811	-0.677715	0.497952	0.528589
ASB18	0.281678	-0.458391	0.132328	-3.46406	0.00053209	0.000682039
ASB1	1066.46	-0.0105653	0.0153175	-0.689753	0.490349	0.521198
ASB2	366.333	0.136081	0.042326	3.21506	0.00130417	0.00164468
ASB3	731.323	-0.0630991	0.014235	-4.43269	9.30661e-06	1.27087e-05
ASB4	14.5004	-0.911672	0.0704189	-12.9464	2.46166e-38	6.90983e-38
ASB5	66.0892	-1.45599	0.0949027	-15.3419	4.01203e-53	1.44645e-52
ASB6	1795.61	-0.00451613	0.0101584	-0.444571	0.65663	0.682545
ASB7	887.229	0.0305969	0.0100987	3.02977	0.00244737	0.00305213
ASB8	1448.7	-0.11548	0.011045	-10.4554	1.38345e-25	3.08024e-25
ASB9	203.879	0.165513	0.0342082	4.83839	1.30894e-06	1.84e-06
ASCC1	1137.02	-0.0541349	0.0122413	-4.42232	9.76475e-06	1.33244e-05
ASCC2	3529.49	-0.0868887	0.0129715	-6.69842	2.10679e-11	3.40684e-11
ASCC3	2326.96	0.0668531	0.0152363	4.38776	1.14525e-05	1.55846e-05
ASCL1	328.873	-1.41184	0.0842728	-16.7532	5.36257e-63	2.229e-62
ASCL2	579.703	-0.97121	0.050359	-19.2857	7.08069e-83	3.81869e-82
ASCL3	1.03801	0.339354	0.081989	4.13903	3.48784e-05	4.67441e-05
ASCL4	5.67144	-0.282984	0.0715582	-3.9546	7.66624e-05	0.000101447
ASF1A	1066.76	-0.153577	0.0142215	-10.7989	3.48279e-27	8.02197e-27
ASF1B	1249.96	0.0440477	0.0303882	1.4495	0.147198	0.165332
ASFMR1	2.52803	0.0480331	0.0393719	1.21998	0.222471	0.24601
ASGR1	1468.85	-4.42445	0.0600327	-73.7007	0	0
ASGR2	1617.12	-5.1175	0.0708371	-72.2432	0	0
ASH1L	4049.78	0.0309627	0.0177247	1.74687	0.0806604	0.0924851
ASH2L	2532.46	0.0898444	0.0156118	5.7549	8.66947e-09	1.30529e-08
ASIP	7.32308	0.0509218	0.0489921	1.03939	0.298624	0.325535
ASL	2582.95	-0.582135	0.0264142	-22.0387	1.22489e-107	8.67088e-107
ASMTL	1674.67	-0.187421	0.0174126	-10.7635	5.11764e-27	1.17384e-26
ASMT	3.475	0.327699	0.0481008	6.81276	9.57429e-12	1.56489e-11
ASNA1	3498.1	-0.0791004	0.0119795	-6.60298	4.0298e-11	6.4626e-11
ASNSD1	1918.67	-0.0896132	0.0095205	-9.41266	4.83751e-21	9.83002e-21
ASNS	1703.11	-0.265836	0.0227094	-11.706	1.18801e-31	2.96841e-31
ASPA	127.012	0.161781	0.0550933	2.93648	0.0033196	0.00411569
ASPDH	185.324	-3.49961	0.0890596	-39.2952	0	0
ASPG	203.123	-1.38037	0.0696527	-19.818	2.08383e-87	1.17814e-86
ASPHD1	433.619	-0.325569	0.040226	-8.09349	5.79782e-16	1.05334e-15
ASPHD2	342.337	0.299184	0.025341	11.8063	3.62068e-32	9.13198e-32
ASPH	9302.44	-0.0223889	0.0231526	-0.967013	0.333538	0.361408
ASPM	1162.35	0.295349	0.0356525	8.28411	1.18997e-16	2.19008e-16
ASPN	1613	0.293704	0.0449116	6.5396	6.16836e-11	9.84336e-11
ASPRV1	247.43	-0.786138	0.0356101	-22.0763	5.34141e-108	3.78905e-107
ASPSCR1	1580.45	-0.328759	0.0196799	-16.7053	1.19956e-62	4.96582e-62
ASRGL1	2020.77	-1.00275	0.0407662	-24.5975	1.3447e-133	1.19133e-132
ASS1	10620	-0.91684	0.040198	-22.8081	3.81212e-115	2.89701e-114
ASTE1	412.468	0.0493979	0.0110229	4.4814	7.41565e-06	1.01639e-05
ASTL	6.49561	-0.392358	0.0499474	-7.85541	3.98461e-15	7.1098e-15
ASTN1	830.047	-1.9033	0.074715	-25.4742	3.81168e-143	3.61781e-142
ASTN2	1005.59	-0.994495	0.0397593	-25.0129	4.42561e-138	4.05495e-137
ASXL1	3670.72	0.101488	0.0114708	8.84752	8.94882e-19	1.73068e-18
ASXL2	1270.49	0.348017	0.0238966	14.5635	4.79598e-48	1.59311e-47
ASXL3	63.8831	-0.654451	0.0496705	-13.1758	1.20874e-39	3.48171e-39
ASZ1	0.954641	0.359348	0.153365	2.3431	0.0191244	0.0228079
ATAD1	2133.69	-0.186872	0.012284	-15.2126	2.91944e-52	1.03747e-51
ATAD2B	727.908	0.196705	0.015574	12.6304	1.43577e-36	3.91835e-36
ATAD2	2335.15	0.0283827	0.0240942	1.17799	0.238801	0.26331
ATAD3A	1968.29	-0.0120302	0.0187288	-0.642334	0.520656	0.551109
ATAD3B	1066.08	0.0314261	0.0235653	1.33358	0.182343	0.203192
ATAD3C	297.26	-0.400564	0.0345034	-11.6094	3.69101e-31	9.13398e-31
ATAD5	294.012	0.567479	0.0284506	19.9461	1.62072e-88	9.29732e-88
ATCAY	803.341	-3.33024	0.099649	-33.4197	7.08453e-245	1.21103e-243
ATE1	478.705	0.0136944	0.0205166	0.667479	0.504466	0.535002
ATF1	972.822	-0.0328775	0.0132568	-2.48004	0.0131366	0.0158169
ATF2	946.494	0.0630715	0.0173256	3.64036	0.000272254	0.000353069
ATF3	3222.41	-0.30834	0.0341983	-9.01624	1.94652e-19	3.82042e-19
ATF4	13411.2	-0.0900416	0.0123727	-7.27741	3.40278e-13	5.7784e-13
ATF5	4545.95	-0.622236	0.0326107	-19.0807	3.65347e-81	1.92747e-80
ATF6B	5086.02	0.0338385	0.0110856	3.05246	0.00226972	0.00283422
ATF6	2962.08	0.0339971	0.0133448	2.5476	0.0108468	0.0131173
ATF7IP2	320.564	0.31353	0.0277561	11.2959	1.37505e-29	3.30243e-29
ATF7IP	2133.65	0.222556	0.0172608	12.8937	4.88174e-38	1.36502e-37
ATF7	2770.78	0.150226	0.0134962	11.131	8.86719e-29	2.09793e-28
ATG10	244.51	-0.105742	0.0128239	-8.24568	1.64225e-16	3.01429e-16
ATG12	1116.52	0.037278	0.0108828	3.4254	0.000613902	0.000784781
ATG16L1	1555.21	1.92362e-05	0.0121177	0.00158744	0.998733	0.998782
ATG16L2	1001.59	1.01919	0.0253962	40.1318	0	0
ATG2A	2175.21	0.0258679	0.0131992	1.95981	0.0500177	0.0581693
ATG2B	1803.97	0.00584072	0.0147594	0.395728	0.692306	0.71601
ATG3	2058.52	0.13956	0.0106227	13.1379	1.99763e-39	5.72409e-39
ATG4A	720.385	-0.0600992	0.0138502	-4.33923	1.42983e-05	1.93988e-05
ATG4B	2526.97	-0.0921389	0.011939	-7.7175	1.18637e-14	2.0912e-14
ATG4C	416.676	0.324533	0.0130083	24.9482	2.23321e-137	2.03518e-136
ATG4D	1171.69	-0.227947	0.0160291	-14.2208	6.806e-46	2.17627e-45
ATG5	1744.79	-0.10707	0.0124973	-8.56746	1.05788e-17	1.99457e-17
ATG7	1685.5	0.241898	0.0104487	23.1512	1.41515e-118	1.10897e-117
ATG9A	3904.6	-0.113174	0.0113419	-9.9784	1.895e-23	4.04619e-23
ATG9B	208.422	-0.480312	0.0393627	-12.2022	3.02531e-34	7.91268e-34
ATHL1	3306.86	-0.0552885	0.0365503	-1.51267	0.130364	0.14709
ATIC	4224.39	0.0421117	0.0136078	3.09467	0.00197031	0.00246837
ATL1	520.977	-0.536089	0.0272374	-19.6821	3.07261e-86	1.71431e-85
ATL2	2630.65	-0.225524	0.0164582	-13.7029	9.75762e-43	2.96191e-42
ATL3	1076.93	0.174132	0.0193646	8.99228	2.42159e-19	4.74414e-19
ATMIN	3098.39	-0.152283	0.0103198	-14.7563	2.8026e-49	9.51127e-49
ATM	2326.76	0.564037	0.0181599	31.0595	8.49186e-212	1.23666e-210
ATN1	10843.3	-0.246307	0.0159152	-15.4762	5.02651e-54	1.83923e-53
ATOH1	26.7462	-0.20514	0.158552	-1.29384	0.195721	0.217446
ATOH7	9.53773	-0.854868	0.039203	-21.8062	2.02627e-105	1.39887e-104
ATOH8	1008.02	-0.515982	0.0427284	-12.0759	1.41689e-33	3.65933e-33
ATOX1	2404.07	-0.0064604	0.0211947	-0.304812	0.760509	0.779853
ATP10A	688.771	0.806094	0.033085	24.3643	4.08925e-131	3.54873e-130
ATP10B	1120.63	-0.0472771	0.0658096	-0.718393	0.472515	0.503398
ATP10D	1231.48	0.144553	0.0234959	6.15229	7.63717e-10	1.18564e-09
ATP11A	4730.53	0.341872	0.0292372	11.693	1.38334e-31	3.45013e-31
ATP11B	3418.94	-0.0549415	0.022366	-2.45647	0.0140308	0.0168606
ATP11C	1139.02	0.210725	0.0191188	11.0219	2.99741e-28	7.02558e-28
ATP12A	112.305	-0.798926	0.0852644	-9.36999	7.2541e-21	1.46864e-20
ATP13A1	4400.99	0.0277854	0.0118983	2.33525	0.0195304	0.0232703
ATP13A2	3309.12	0.060968	0.0164239	3.71216	0.000205502	0.000267729
ATP13A3	5628.21	-0.0615195	0.0180635	-3.40574	0.000659846	0.000842668
ATP13A4	625.805	-0.339623	0.0627807	-5.40967	6.31393e-08	9.25586e-08
ATP13A5	46.7503	-0.927	0.0865735	-10.7077	9.36908e-27	2.13744e-26
ATP1A1	47223.6	-0.130103	0.0210235	-6.18844	6.07626e-10	9.4548e-10
ATP1A2	3253.73	-2.14368	0.0684878	-31.3003	4.62932e-215	6.88446e-214
ATP1A3	1820.94	-2.59394	0.0646407	-40.1287	0	0
ATP1A4	17.9378	-0.592835	0.066333	-8.93726	3.98935e-19	7.77515e-19
ATP1B1	18158.8	-0.489171	0.0321313	-15.2241	2.44599e-52	8.70897e-52
ATP1B2	2383.92	-1.07052	0.059319	-18.0468	8.36176e-73	3.93976e-72
ATP1B3	7052.29	-0.147705	0.0235498	-6.27202	3.56395e-10	5.57627e-10
ATP1B4	4.1854	-0.508501	0.135145	-3.76263	0.000168139	0.000219897
ATP2A1	92.1041	-0.544387	0.0425577	-12.7917	1.82371e-37	5.04674e-37
ATP2A2	16267.3	-0.103796	0.0144003	-7.20789	5.68243e-13	9.59275e-13
ATP2A3	3501.09	1.17488	0.0344554	34.0985	7.76678e-255	1.37022e-253
ATP2B1	2940.19	0.0691694	0.0189346	3.65308	0.000259118	0.000336333
ATP2B2	674.751	-2.01897	0.0674881	-29.916	1.22005e-196	1.64824e-195
ATP2B3	136.118	-3.39652	0.0878582	-38.6592	0	0
ATP2B4	8649.32	0.0874065	0.0223917	3.90353	9.47992e-05	0.00012505
ATP2C1	6459	-0.235073	0.0148308	-15.8503	1.39877e-56	5.30604e-56
ATP2C2	903.31	-0.51929	0.0478864	-10.8442	2.12463e-27	4.91259e-27
ATP4A	33.0432	-1.20557	0.0996605	-12.0968	1.0986e-33	2.84307e-33
ATP4B	13.8538	0.325142	0.0839058	3.87509	0.000106587	0.000140326
ATP5A1	21832.6	-0.20174	0.0132595	-15.2147	2.82359e-52	1.00394e-51
ATP5B	31067	-0.203588	0.0138338	-14.7167	5.03686e-49	1.70059e-48
ATP5C1	7878.03	-0.242366	0.0131395	-18.4455	5.66252e-76	2.78059e-75
ATP5D	4179.49	-0.313562	0.022383	-14.0089	1.37458e-44	4.31002e-44
ATP5EP2	279.187	-0.991678	0.0358689	-27.6473	3.00519e-168	3.41802e-167
ATP5E	10203.6	-0.0661279	0.0167961	-3.93711	8.24689e-05	0.000109039
ATP5F1	6470.39	-0.121891	0.0108211	-11.2643	1.9698e-29	4.71745e-29
ATP5G1	2886.87	-0.342537	0.0176572	-19.3993	7.81963e-84	4.25668e-83
ATP5G2	12048.1	-0.14731	0.0136027	-10.8294	2.49679e-27	5.76983e-27
ATP5G3	8548.96	-0.210668	0.0152861	-13.7817	3.28394e-43	1.00659e-42
ATP5H	5698.5	-0.288615	0.0153001	-18.8636	2.27392e-79	1.17083e-78
ATP5I	3985.07	-0.348438	0.0194381	-17.9255	7.46315e-72	3.47059e-71
ATP5J2	5149.11	-0.204107	0.0180019	-11.3381	8.49919e-30	2.05018e-29
ATP5J	4078.4	-0.187251	0.014667	-12.7669	2.51021e-37	6.9333e-37
ATP5L2	3.93482	-0.650446	0.0476097	-13.662	1.71113e-42	5.17022e-42
ATP5L	6584.72	-0.118987	0.0136823	-8.6964	3.42583e-18	6.52629e-18
ATP5O	6752.65	-0.159001	0.0135667	-11.7199	1.00744e-31	2.52188e-31
ATP5SL	1979.27	-0.0643718	0.00993015	-6.48245	9.02431e-11	1.43312e-10
ATP5S	281.154	-0.267579	0.0125822	-21.2665	2.32104e-100	1.52138e-99
ATP6AP1L	97.8905	-0.168333	0.0223487	-7.53212	4.99239e-14	8.64948e-14
ATP6AP1	10662.3	-0.158471	0.0137579	-11.5185	1.06421e-30	2.61008e-30
ATP6AP2	8308.6	-0.0973952	0.0132997	-7.3231	2.42309e-13	4.13441e-13
ATP6V0A1	4303.35	-0.110525	0.0186894	-5.91378	3.34342e-09	5.09344e-09
ATP6V0A2	1141.48	0.279106	0.0122274	22.8262	2.51833e-115	1.91738e-114
ATP6V0A4	388.908	-1.74946	0.0734742	-23.8105	2.59866e-125	2.1524e-124
ATP6V0B	6522.79	-0.151537	0.015256	-9.93293	2.99331e-23	6.36324e-23
ATP6V0C	9731.77	-0.0610865	0.0164006	-3.72465	0.000195585	0.000255087
ATP6V0D1	5224.78	0.0608384	0.0137999	4.4086	1.04042e-05	1.41837e-05
ATP6V0D2	207.851	-0.668385	0.0592295	-11.2847	1.56241e-29	3.7493e-29
ATP6V0E1	7722.79	0.00811336	0.0126757	0.64007	0.522127	0.552552
ATP6V0E2	3993.76	-0.860003	0.0312394	-27.5294	7.80574e-167	8.80427e-166
ATP6V1A	5123.6	-0.178566	0.017012	-10.4965	8.96799e-26	2.0046e-25
ATP6V1B1	923.54	-1.3212	0.0584951	-22.5865	5.87695e-113	4.37953e-112
ATP6V1B2	6098.77	0.401822	0.018681	21.5096	1.26578e-102	8.46306e-102
ATP6V1C1	3776.52	-0.0147819	0.0138808	-1.06492	0.286911	0.313606
ATP6V1C2	469.503	-0.900417	0.032515	-27.6924	8.62001e-169	9.82613e-168
ATP6V1D	3003.76	-0.277516	0.0141498	-19.6126	1.20594e-85	6.6735e-85
ATP6V1E1	5596.95	-0.0508019	0.0128218	-3.96215	7.42773e-05	9.83425e-05
ATP6V1E2	150.833	-0.162694	0.0175437	-9.27366	1.79862e-20	3.61089e-20
ATP6V1F	5189.37	0.00793374	0.0155609	0.509851	0.610156	0.637655
ATP6V1G1	5729.67	-0.304492	0.0138338	-22.0108	2.26816e-107	1.59618e-106
ATP6V1G2	393.673	-2.07964	0.0531928	-39.0962	0	0
ATP6V1G3	16.7192	-4.77452	0.186127	-25.6519	4.02436e-145	3.90338e-144
ATP6V1H	2839.5	-0.214005	0.013159	-16.263	1.80782e-59	7.15779e-59
ATP7A	993.039	0.0519019	0.0186957	2.77614	0.00550081	0.00675296
ATP7B	827.156	-0.292573	0.0312381	-9.3659	7.54037e-21	1.52614e-20
ATP8A1	1912.6	-0.213493	0.0356492	-5.9887	2.1152e-09	3.2432e-09
ATP8A2	88.3539	-0.647927	0.0492029	-13.1685	1.33263e-39	3.83314e-39
ATP8B1	3224.03	-0.385322	0.0326076	-11.8169	3.19059e-32	8.05522e-32
ATP8B2	2041.74	0.492995	0.0249261	19.7783	4.58166e-87	2.58102e-86
ATP8B3	168.86	0.560985	0.0348515	16.0964	2.70254e-58	1.04882e-57
ATP8B4	399.479	2.2543	0.0371137	60.7403	0	0
ATP8B5P	82.1632	-0.210466	0.0228325	-9.21785	3.03127e-20	6.05986e-20
ATP9A	5829.59	-0.553415	0.0240218	-23.038	1.94038e-117	1.50435e-116
ATP9B	978.894	0.0754363	0.013368	5.64304	1.67076e-08	2.49359e-08
ATPAF1	2737.97	-0.357846	0.0127938	-27.9702	3.73982e-172	4.3758e-171
ATPAF2	755.577	-0.0946331	0.0124908	-7.57626	3.55669e-14	6.18789e-14
ATPBD4	301.919	-0.168221	0.0143423	-11.7291	9.04545e-32	2.2657e-31
ATPIF1	4532.07	-0.361339	0.0160098	-22.5699	8.56702e-113	6.37252e-112
ATRIP	545.069	-0.092546	0.0134952	-6.85771	6.99731e-12	1.1483e-11
ATRNL1	310.723	-1.29866	0.0529898	-24.5078	1.22108e-132	1.07063e-131
ATRN	4612.52	-0.301166	0.0168216	-17.9036	1.10599e-71	5.12915e-71
ATRX	3597.61	0.0753251	0.0176315	4.27219	1.9356e-05	2.61597e-05
ATR	1502.29	0.0690697	0.0142913	4.83298	1.34501e-06	1.88993e-06
ATXN10	4618.82	-0.20672	0.0108605	-19.0342	8.89128e-81	4.67021e-80
ATXN1L	2420.59	0.0751813	0.0141228	5.32342	1.01835e-07	1.48333e-07
ATXN1	1962.32	0.0877028	0.0165694	5.29306	1.20288e-07	1.74762e-07
ATXN2L	6717.54	0.134423	0.0117946	11.397	4.32696e-30	1.04897e-29
ATXN2	2019.32	-0.034934	0.0120975	-2.88771	0.00388054	0.00479277
ATXN3L	0.221004	0.635062	0.261979	2.42409	0.0153467	0.0183952
ATXN3	854.664	0.119903	0.0124825	9.60566	7.56747e-22	1.56222e-21
ATXN7L1	489.001	0.344867	0.0165154	20.8815	7.88586e-97	4.94908e-96
ATXN7L2	302.235	-0.127985	0.0194799	-6.57011	5.02797e-11	8.04499e-11
ATXN7L3B	6205.39	-0.126367	0.012713	-9.93999	2.7886e-23	5.93116e-23
ATXN7L3	3345.91	-0.0442029	0.01032	-4.28324	1.84194e-05	2.49154e-05
ATXN7	1277.6	0.321759	0.0142937	22.5105	3.27684e-112	2.42947e-111
ATXN8OS	0.277014	-1.00512	0.246229	-4.08204	4.46425e-05	5.95751e-05
AUH	673.123	-0.559589	0.0194952	-28.7039	3.41158e-181	4.19423e-180
AUP1	6737.08	-0.0887008	0.0120647	-7.35209	1.95137e-13	3.33707e-13
AURKAIP1	3956.75	-0.212435	0.0179596	-11.8285	2.78191e-32	7.03214e-32
AURKAPS1	37.082	0.0466163	0.0258537	1.80308	0.0713752	0.0821209
AURKA	1071.57	0.0178981	0.0294598	0.607544	0.54349	0.573401
AURKB	800.735	0.171417	0.0373077	4.59467	4.3343e-06	5.99226e-06
AURKC	34.7799	0.202783	0.0284339	7.13174	9.91062e-13	1.66203e-12
AUTS2	2133.02	-0.232213	0.0234239	-9.91349	3.63708e-23	7.71809e-23
AVEN	536.859	-0.0571948	0.0153518	-3.72561	0.000194841	0.000254133
AVIL	140.407	0.102095	0.0313511	3.25651	0.0011279	0.00142547
AVL9	820.86	-0.0228691	0.0170881	-1.33831	0.180795	0.201576
AVPI1	968.621	-0.0510724	0.0261935	-1.94981	0.0511989	0.0595192
AVPR1A	109.254	-0.839966	0.0462966	-18.1432	1.45434e-73	6.90992e-73
AVPR1B	9.95788	0.5023	0.081263	6.18117	6.36295e-10	9.89635e-10
AVPR2	58.9079	0.104261	0.0418442	2.49166	0.0127149	0.0153183
AVP	0.78376	-0.382266	0.132844	-2.87755	0.0040078	0.00494604
AWAT1	0.736227	-0.118094	0.106678	-1.10702	0.268285	0.294242
AWAT2	3.03417	0.866636	0.0783243	11.0647	1.86058e-28	4.37965e-28
AXIN1	2222.85	-0.0547648	0.0125277	-4.37151	1.23392e-05	1.67744e-05
AXIN2	1345.82	-0.714094	0.0377053	-18.9388	5.46179e-80	2.841e-79
AXL	2674.75	0.779346	0.0270927	28.7659	5.72307e-182	7.07015e-181
AZGP1	12995.5	-1.46004	0.0682328	-21.3979	1.39643e-101	9.26658e-101
AZI1	997.889	-0.0159691	0.0183303	-0.871186	0.383653	0.412985
AZI2	1721.58	-0.0240319	0.0113231	-2.12238	0.0338062	0.0397013
AZIN1	8301.37	-0.14094	0.014274	-9.87389	5.40254e-23	1.14252e-22
AZU1	133.416	5.27237	0.0741601	71.0944	0	0
B2M	116737	0.685623	0.0191798	35.7472	7.3186e-280	1.41634e-278
B3GALNT1	1013.01	-0.21652	0.0262756	-8.24036	1.7169e-16	3.15103e-16
B3GALNT2	1573.96	-0.259244	0.0150926	-17.1769	3.95684e-66	1.71253e-65
B3GALT1	19.2289	-0.105211	0.0578655	-1.8182	0.0690334	0.0795254
B3GALT2	106.123	-0.527863	0.0475822	-11.0937	1.34585e-28	3.17646e-28
B3GALT4	535.583	0.138087	0.0198692	6.9498	3.65803e-12	6.04987e-12
B3GALT5	116.473	0.492766	0.0600496	8.20598	2.28727e-16	4.18537e-16
B3GALT6	1429.82	-0.107469	0.0141331	-7.60405	2.86999e-14	5.00472e-14
B3GALTL	690.406	0.00905235	0.0175329	0.516306	0.605641	0.633229
B3GAT1	901.985	-1.42718	0.0585654	-24.3691	3.64205e-131	3.16333e-130
B3GAT2	99.588	-1.2808	0.0489484	-26.1663	6.4331e-151	6.49338e-150
B3GAT3	2211.96	-0.0602803	0.0172124	-3.50213	0.000461548	0.000592886
B3GNT1	2153.52	-0.540499	0.0261186	-20.6941	3.91768e-95	2.42358e-94
B3GNT2	1746.7	0.17633	0.0175091	10.0708	7.43957e-24	1.60345e-23
B3GNT3	1524.26	-0.197157	0.0569355	-3.46281	0.000534567	0.00068517
B3GNT4	77.9243	-0.358538	0.0424535	-8.44543	3.02924e-17	5.64972e-17
B3GNT5	1906.71	-0.208639	0.0342245	-6.09619	1.08625e-09	1.67971e-09
B3GNT6	125.853	0.434393	0.0974151	4.4592	8.22679e-06	1.1253e-05
B3GNT7	1358.33	0.611769	0.0400906	15.2596	1.42009e-52	5.07757e-52
B3GNT8	366.289	0.00708504	0.0359333	0.197172	0.843693	0.857423
B3GNT9	1057.55	-0.130099	0.0231702	-5.61495	1.96615e-08	2.9278e-08
B3GNTL1	250.757	0.311115	0.0199851	15.5674	1.21298e-54	4.48918e-54
B4GALNT1	387.391	-0.233893	0.0457477	-5.11266	3.1765e-07	4.55329e-07
B4GALNT2	73.4538	-0.618813	0.0849473	-7.28467	3.22465e-13	5.48047e-13
B4GALNT3	1007.24	-0.18116	0.0406661	-4.45482	8.3963e-06	1.14794e-05
B4GALNT4	901.461	-0.85708	0.0502082	-17.0705	2.45976e-65	1.05361e-64
B4GALT1	10751.1	-0.13398	0.0228091	-5.87395	4.25535e-09	6.46527e-09
B4GALT2	2720.01	-0.217238	0.0154046	-14.1021	3.68487e-45	1.16401e-44
B4GALT3	2465.8	-0.0710333	0.0132349	-5.36711	8.00095e-08	1.16969e-07
B4GALT4	1775.2	-0.183186	0.0188447	-9.7208	2.45849e-22	5.1299e-22
B4GALT5	5358.57	0.130316	0.0181546	7.17812	7.06752e-13	1.18974e-12
B4GALT6	435.411	0.335321	0.0298136	11.2472	2.38991e-29	5.7135e-29
B4GALT7	1474.92	-0.128555	0.0140557	-9.14606	5.90493e-20	1.17218e-19
B9D1	510.592	-0.511541	0.0219874	-23.2653	9.97063e-120	7.88012e-119
B9D2	286.894	-0.00701915	0.0182394	-0.384835	0.700359	0.723641
BAALC	2268.93	-0.629604	0.0608482	-10.3471	4.31238e-25	9.49657e-25
BAAT	2130.05	-4.1464	0.0854617	-48.5176	0	0
BACE1	2691.83	-0.144741	0.0197392	-7.33266	2.25632e-13	3.85373e-13
BACE2	4419.25	0.128311	0.0308566	4.15829	3.20641e-05	4.30204e-05
BACH1	2169.97	0.320047	0.0172364	18.5681	5.81938e-77	2.90171e-76
BACH2	275.323	0.671511	0.0307704	21.8233	1.39489e-105	9.65282e-105
BAD	2349.96	-0.216982	0.0161978	-13.3957	6.4051e-41	1.88332e-40
BAG1	3704.67	-0.327256	0.0164238	-19.9257	2.43828e-88	1.39598e-87
BAG2	690.841	-0.282853	0.0270041	-10.4745	1.13185e-25	2.52502e-25
BAG3	3822.82	-0.323433	0.0209147	-15.4644	6.03625e-54	2.20553e-53
BAG4	438.116	0.010851	0.0212348	0.511003	0.609349	0.63691
BAG5	2677.01	-0.142999	0.0101793	-14.048	7.92083e-45	2.48974e-44
BAGE2	12.0079	0.179293	0.0460199	3.89598	9.7802e-05	0.00012891
BAGE	5.39361	0.202234	0.165964	1.21854	0.223018	0.246588
BAHCC1	1503.65	0.763079	0.0272507	28.0021	1.52992e-172	1.79422e-171
BAHD1	2014.28	-0.0205206	0.0131264	-1.56331	0.117979	0.133634
BAI1	605.288	-1.0542	0.0573266	-18.3893	1.60033e-75	7.80575e-75
BAI2	1163.91	-0.715166	0.0443299	-16.1328	1.50009e-58	5.8417e-58
BAI3	214.315	-1.88698	0.065562	-28.7816	3.64859e-182	4.51835e-181
BAIAP2L1	2994.89	-0.348142	0.032345	-10.7634	5.12524e-27	1.17545e-26
BAIAP2L2	653.278	0.0937386	0.0467813	2.00376	0.0450954	0.0525739
BAIAP2	3738.09	-0.4442	0.0227905	-19.4906	1.31954e-84	7.24113e-84
BAIAP3	1063.13	-1.08496	0.0397707	-27.2803	7.26898e-164	8.06041e-163
BAK1	1466.38	0.215835	0.0191954	11.2441	2.476e-29	5.91654e-29
BAMBI	1684.92	-0.128313	0.039188	-3.27428	0.00105931	0.00134036
BANF1	6327.89	-0.161028	0.0139167	-11.5709	5.78991e-31	1.42829e-30
BANF2	0.870519	-1.43449	0.121095	-11.8461	2.25542e-32	5.70908e-32
BANK1	358.927	0.693175	0.0429263	16.148	1.17224e-58	4.5711e-58
BANP	583.034	-0.0205218	0.0110948	-1.84967	0.0643613	0.0742903
BAP1	4099.1	-0.0995358	0.0113146	-8.79708	1.40419e-18	2.70028e-18
BARD1	205.443	0.193842	0.0287015	6.75374	1.44083e-11	2.34016e-11
BARHL1	2.2361	-1.67937	0.112949	-14.8684	5.28871e-50	1.81481e-49
BARHL2	1.36522	-0.237125	0.124437	-1.90559	0.0567035	0.0657305
BARX1	239.417	-0.191071	0.0718257	-2.6602	0.00780948	0.00951714
BARX2	621.991	-0.225529	0.0558276	-4.03974	5.35111e-05	7.12048e-05
BASE	0.768111	-0.339006	0.206293	-1.64332	0.100317	0.114302
BASP1	2774.43	-0.191827	0.0333933	-5.74445	9.22181e-09	1.38702e-08
BAT1	12049	0.0112574	0.0103392	1.0888	0.276242	0.302496
BAT2L1	10729.1	0.0355263	0.0144967	2.45064	0.0142603	0.0171293
BAT2L2	9779.26	0.215837	0.0153406	14.0697	5.83495e-45	1.83806e-44
BAT2	15611.2	0.0314551	0.0124073	2.53521	0.011238	0.0135783
BAT3	11425	0.00471717	0.0101655	0.464036	0.642622	0.669112
BAT4	1014.15	0.0208065	0.0138266	1.50481	0.132373	0.14929
BAT5	2740.63	-0.124974	0.0116713	-10.7078	9.35992e-27	2.13559e-26
BATF2	555.056	0.811935	0.0313954	25.8616	1.80055e-147	1.77862e-146
BATF3	101.575	0.986872	0.0278493	35.4362	4.73644e-275	9.07997e-274
BATF	361.877	1.24597	0.0357358	34.8662	2.42228e-266	4.47101e-265
BAX	2259.91	0.227394	0.0162887	13.9603	2.72372e-44	8.49843e-44
BAZ1A	2551.64	0.386847	0.0203046	19.0522	6.29874e-81	3.31359e-80
BAZ1B	5092.52	0.0713267	0.010792	6.60924	3.86296e-11	6.19894e-11
BAZ2A	5659.08	0.19456	0.0124816	15.5877	8.82302e-55	3.26953e-54
BAZ2B	1676.27	0.0283095	0.0178599	1.58508	0.112947	0.128191
BBC3	565.908	0.130358	0.0220371	5.91539	3.31095e-09	5.04586e-09
BBOX1	1064.77	-0.25619	0.0683339	-3.7491	0.000177472	0.000231955
BBS10	783.9	-0.15856	0.0167093	-9.48933	2.3253e-21	4.75596e-21
BBS12	318.295	-0.0222664	0.0213654	-1.04217	0.297332	0.324269
BBS1	1841.56	-0.309993	0.0185572	-16.7048	1.20972e-62	5.00685e-62
BBS2	1899.36	-0.344171	0.0185096	-18.5941	3.584e-77	1.795e-76
BBS4	911.389	-0.236452	0.0174272	-13.568	6.19532e-42	1.8535e-41
BBS5	470.905	-0.161855	0.0187262	-8.64324	5.46389e-18	1.03613e-17
BBS7	536.099	-0.10371	0.0128845	-8.04915	8.33716e-16	1.5093e-15
BBS9	610.067	0.0164592	0.0150877	1.0909	0.275316	0.301564
BBX	3138.88	-0.0783079	0.0159508	-4.90935	9.13772e-07	1.29092e-06
BCAM	15051.3	-0.779057	0.0365624	-21.3076	9.65241e-101	6.34938e-100
BCAN	9728.5	-1.82043	0.0790849	-23.0187	3.03016e-117	2.34122e-116
BCAP29	2681.09	-0.0846762	0.0149284	-5.67215	1.41016e-08	2.10913e-08
BCAP31	13743.7	-0.210139	0.0144963	-14.4961	1.28304e-47	4.2302e-47
BCAR1	4161.91	-0.154021	0.0197627	-7.79353	6.51647e-15	1.15595e-14
BCAR3	1215	-0.0184199	0.0217545	-0.846718	0.397152	0.42693
BCAR4	3.85389	-0.966388	0.0936548	-10.3186	5.80509e-25	1.27548e-24
BCAS1	1441.09	-0.417593	0.0584227	-7.14778	8.81922e-13	1.48095e-12
BCAS2	1541.83	-0.163426	0.0109816	-14.8819	4.32265e-50	1.48532e-49
BCAS3	1374.74	0.0422335	0.0158437	2.66563	0.00768444	0.00936756
BCAS4	2233.98	0.0308064	0.0256293	1.202	0.229364	0.253261
BCAT1	2589.48	0.170717	0.040889	4.17513	2.97816e-05	3.99976e-05
BCAT2	1997.94	-0.476007	0.0200247	-23.771	6.66062e-125	5.49002e-124
BCCIP	2461.8	-0.213683	0.0107415	-19.8933	4.65408e-88	2.65487e-87
BCDIN3D	394.292	-0.239072	0.0117636	-20.3229	8.06137e-92	4.80731e-91
BCHE	797.592	-0.772159	0.0584111	-13.2194	6.78235e-40	1.96167e-39
BCKDHA	2776.03	-0.215444	0.0145979	-14.7586	2.70983e-49	9.19797e-49
BCKDHB	951.045	-0.569061	0.0184925	-30.7725	6.10917e-208	8.71595e-207
BCKDK	3019.28	-0.0172668	0.0131576	-1.31231	0.189414	0.21068
BCL10	1099.57	0.033279	0.0158939	2.09383	0.0362755	0.0425251
BCL11A	643.619	0.579828	0.04067	14.2569	4.06194e-46	1.30478e-45
BCL11B	502.061	0.961047	0.03607	26.644	2.10188e-156	2.19335e-155
BCL2A1	377.84	2.02533	0.0362965	55.7996	0	0
BCL2L10	40.2675	-1.09437	0.0473942	-23.0908	5.73436e-118	4.47131e-117
BCL2L11	1725.81	0.0527667	0.0159291	3.3126	0.000924333	0.00117183
BCL2L12	805.278	0.0175587	0.0218722	0.80279	0.422096	0.452525
BCL2L13	2951.14	-0.0249994	0.0123098	-2.03085	0.0422698	0.0493843
BCL2L14	163.898	0.156322	0.0522314	2.99287	0.00276369	0.00343923
BCL2L15	362.768	0.164059	0.0547413	2.997	0.00272653	0.00339403
BCL2L1	7462.02	-0.0235578	0.0153852	-1.5312	0.12572	0.142022
BCL2L2	2468.97	-0.319566	0.0169706	-18.8306	4.23824e-79	2.17182e-78
BCL2	1816.2	0.161934	0.0327488	4.94474	7.62451e-07	1.08067e-06
BCL3	2864.92	0.107453	0.0247562	4.34047	1.42179e-05	1.9291e-05
BCL6B	615.064	0.369322	0.028413	12.9983	1.25035e-38	3.53162e-38
BCL6	2849.84	0.0154977	0.0216075	0.717238	0.473227	0.50413
BCL7A	1363.18	-0.261592	0.0170382	-15.3533	3.36709e-53	1.21587e-52
BCL7B	2519.59	0.044923	0.00998057	4.50104	6.76213e-06	9.28636e-06
BCL7C	2057.58	-0.165568	0.0180607	-9.16731	4.84971e-20	9.64588e-20
BCL8	32.3809	-1.78106	0.0573344	-31.0644	7.28158e-212	1.06193e-210
BCL9L	4406.81	0.172791	0.0169747	10.1793	2.45327e-24	5.33898e-24
BCL9	2132.33	-0.359882	0.0184739	-19.4805	1.60621e-84	8.80476e-84
BCLAF1	6401.34	0.0158825	0.0116625	1.36185	0.173247	0.193437
BCMO1	102.135	0.327324	0.0523777	6.24929	4.1232e-10	6.44585e-10
BCO2	143.436	-0.730858	0.0411014	-17.7818	9.77124e-71	4.48148e-70
BCORL1	996.681	0.0297241	0.0160346	1.85375	0.0637749	0.0736427
BCORL2	6.98899	2.03908	0.0786182	25.9364	2.58578e-148	2.56925e-147
BCOR	2218.35	0.00614881	0.0156361	0.393244	0.694139	0.717603
BCR	4882.24	-0.192546	0.0165147	-11.6591	2.06242e-31	5.12747e-31
BCS1L	932.332	-0.18772	0.0118003	-15.9081	5.56786e-57	2.12079e-56
BCYRN1	1.5563	-3.5319	0.229332	-15.4008	1.61609e-53	5.86385e-53
BDH1	1917.07	-0.937995	0.0290044	-32.3398	1.9322e-229	3.0613e-228
BDH2	1859.25	-0.317157	0.0252124	-12.5794	2.74027e-36	7.44153e-36
BDKRB1	109.382	0.277644	0.0461015	6.02245	1.71795e-09	2.64067e-09
BDKRB2	855.105	-0.145137	0.0360226	-4.02906	5.6e-05	7.44776e-05
BDNFOS	147.112	-0.625916	0.0271576	-23.0475	1.55844e-117	1.21008e-116
BDNF	124.986	-0.0259819	0.0407463	-0.637651	0.523701	0.554073
BDP1	1689.07	0.162431	0.017138	9.47785	2.59579e-21	5.30227e-21
BEAN	116.347	0.380021	0.0394481	9.63343	5.77688e-22	1.19633e-21
BECN1	3379.38	-0.0386859	0.00975355	-3.96635	7.29827e-05	9.66724e-05
BEGAIN	187.262	-0.845115	0.0454443	-18.5967	3.41646e-77	1.71151e-76
BEND2	0.603156	0.672088	0.0870507	7.72065	1.15737e-14	2.04078e-14
BEND3	460.035	-0.0200478	0.0220067	-0.910983	0.362304	0.390914
BEND4	172.578	-0.551948	0.069183	-7.97809	1.48619e-15	2.67693e-15
BEND5	237.147	0.215567	0.0365781	5.89334	3.78477e-09	5.75847e-09
BEND6	191.288	-0.137743	0.0393612	-3.49945	0.000466214	0.000598729
BEND7	730.228	-0.428495	0.0320089	-13.3868	7.22691e-41	2.12251e-40
BEST1	248.069	0.716215	0.0371639	19.2718	9.26401e-83	4.97904e-82
BEST2	13.9838	-0.381604	0.0875818	-4.35712	1.31785e-05	1.78915e-05
BEST3	115.532	-1.44348	0.0738757	-19.5393	5.09057e-85	2.80029e-84
BEST4	56.5199	0.283086	0.0406012	6.97234	3.11703e-12	5.161e-12
BET1L	3892.01	-0.0109451	0.0103471	-1.05779	0.290152	0.316859
BET1	1184.95	-0.0808639	0.0133229	-6.06952	1.2829e-09	1.97973e-09
BET3L	3.19216	0.372404	0.0474425	7.84958	4.17437e-15	7.44577e-15
BEX1	1089.58	-1.81611	0.066624	-27.2592	1.29348e-163	1.43119e-162
BEX2	976.953	-0.937768	0.0387255	-24.2157	1.51891e-129	1.30313e-128
BEX4	2306.06	-0.559393	0.0298922	-18.7137	3.82712e-78	1.93918e-77
BEX5	297.276	-1.4487	0.043228	-33.5129	3.13153e-246	5.38469e-245
BEYLA	0.0496981	-0.252078	0.466149	-0.540768	0.588668	0.61694
BFAR	3146.04	0.128002	0.0115701	11.0631	1.89365e-28	4.45646e-28
BFSP1	138.887	-0.0617777	0.0278907	-2.21499	0.0267607	0.0316297
BFSP2	12.6338	1.68888	0.0548538	30.7888	3.69577e-208	5.27645e-207
BGLAP	112.956	-0.401554	0.0232853	-17.245	1.22044e-66	5.32055e-66
BGN	22999.8	0.468958	0.0317859	14.7537	2.91387e-49	9.88396e-49
BHLHA15	43.2005	-0.296392	0.0482163	-6.14714	7.88906e-10	1.22419e-09
BHLHB9	328.769	-0.488703	0.0199531	-24.4925	1.77363e-132	1.55376e-131
BHLHE22	72.698	0.787355	0.0394388	19.964	1.13279e-88	6.51664e-88
BHLHE23	0.580361	1.80455	0.20152	8.9547	3.40676e-19	6.64732e-19
BHLHE40	12149.9	-0.0760929	0.024639	-3.08832	0.00201295	0.00252071
BHLHE41	3156.29	-0.00129404	0.0366304	-0.0353269	0.971819	0.97378
BHMT2	1637.58	-0.885456	0.0613688	-14.4284	3.42739e-47	1.12058e-46
BHMT	2279.03	-1.6155	0.0879008	-18.3787	1.94553e-75	9.48037e-75
BICC1	469.871	0.31229	0.0461294	6.76986	1.28909e-11	2.09771e-11
BICD1	486.283	0.039691	0.0257062	1.54403	0.122582	0.138647
BICD2	2921.84	-0.0735246	0.02173	-3.38355	0.000715539	0.000912475
BID	1654.75	-0.120558	0.0198567	-6.07142	1.26781e-09	1.9566e-09
BIK	422.092	-0.153581	0.0425016	-3.61354	0.000302049	0.000390811
BIN1	3218.46	-0.125054	0.0279488	-4.4744	7.66261e-06	1.04947e-05
BIN2	608.634	2.32632	0.0263551	88.2682	0	0
BIN3	1089.26	0.227282	0.015873	14.3188	1.67015e-46	5.39896e-46
BIRC2	2703.68	0.103367	0.0151304	6.83174	8.38932e-12	1.37386e-11
BIRC3	1763.78	1.06889	0.0354293	30.1697	5.91364e-200	8.1184e-199
BIRC5	1005.25	0.0768074	0.0362818	2.11696	0.0342628	0.0402259
BIRC6	4352.61	0.199763	0.0150436	13.2789	3.06979e-40	8.94488e-40
BIRC7	339.537	1.39305	0.0666283	20.9078	4.5444e-97	2.86349e-96
BIRC8	0.194617	-0.316943	0.230226	-1.37666	0.168617	0.188443
BIVM	1217.59	-0.0607661	0.020201	-3.00807	0.00262914	0.00327501
BLCAP	4666.31	-0.367197	0.0148732	-24.6884	1.42374e-134	1.27299e-133
BLID	0.513972	1.38432	0.099206	13.954	2.97284e-44	9.27004e-44
BLK	106.807	3.33113	0.0499948	66.6296	0	0
BLMH	1915.32	0.0725272	0.0160629	4.5152	6.32566e-06	8.69282e-06
BLM	471.36	0.418159	0.0293775	14.234	5.63753e-46	1.80662e-45
BLNK	645.523	0.167223	0.0289585	5.77457	7.71504e-09	1.16392e-08
BLOC1S1	3201.53	-0.199288	0.0184691	-10.7904	3.82267e-27	8.79983e-27
BLOC1S2	1657.36	-0.0168278	0.0132791	-1.26724	0.20507	0.22741
BLOC1S3	822.955	0.00359574	0.0118036	0.304631	0.760647	0.779879
BLVRA	2000.29	0.203022	0.0195532	10.3831	2.96109e-25	6.54417e-25
BLVRB	3285.49	-0.117279	0.0220698	-5.31398	1.07257e-07	1.56131e-07
BLZF1	1156.31	-0.0170887	0.0141801	-1.20512	0.228158	0.251998
BMF	1545.21	0.34975	0.0243716	14.3507	1.05401e-46	3.41968e-46
BMI1	3120.67	-0.0426886	0.0161941	-2.63605	0.00838769	0.0102028
BMP10	0.925938	-0.933056	0.157362	-5.92937	3.041e-09	4.64001e-09
BMP15	0.241259	-0.339204	0.121426	-2.7935	0.00521413	0.00640682
BMP1	2611.3	0.295994	0.0218534	13.5445	8.53691e-42	2.54656e-41
BMP2K	740.608	0.688569	0.0207503	33.1835	1.85961e-241	3.12116e-240
BMP2	919.048	-0.0818476	0.039533	-2.07036	0.0384186	0.0449649
BMP3	269.296	-0.12183	0.0698444	-1.74431	0.081105	0.0929686
BMP4	855.015	-0.331181	0.0377781	-8.76649	1.84324e-18	3.5329e-18
BMP5	70.3716	0.173068	0.0737518	2.34662	0.0189444	0.0226025
BMP6	319.737	-0.102817	0.0324648	-3.16702	0.00154009	0.00193715
BMP7	2123.52	-1.04161	0.0523027	-19.9151	3.01248e-88	1.72424e-87
BMP8A	750.744	-0.272646	0.0358977	-7.59509	3.07572e-14	5.36118e-14
BMP8B	310.096	0.23895	0.0334528	7.14291	9.13774e-13	1.53381e-12
BMPER	145.501	0.0246578	0.0483108	0.510399	0.609772	0.637287
BMPR1A	1195.33	-0.39751	0.0167372	-23.7501	1.09732e-124	9.03366e-124
BMPR1B	1692.56	-1.44092	0.0576297	-25.003	5.6692e-138	5.18738e-137
BMPR2	4814.61	-0.00271674	0.0169162	-0.1606	0.872408	0.883518
BMS1P4	59.6785	0.330656	0.0228376	14.4786	1.65512e-47	5.44195e-47
BMS1P5	198.284	0.57748	0.0266348	21.6814	3.07174e-104	2.09577e-103
BMS1	2699.89	-0.019908	0.00980834	-2.0297	0.0423874	0.0495189
BMX	65.8286	0.392876	0.0446382	8.80135	1.35183e-18	2.60082e-18
BNC1	705.361	-0.383157	0.074077	-5.17242	2.31086e-07	3.32603e-07
BNC2	713.464	0.542663	0.0370981	14.6278	1.86777e-48	6.23887e-48
BNIP1	461.711	-0.0906036	0.0124529	-7.27569	3.44666e-13	5.849e-13
BNIP2	1679.32	0.342964	0.0133053	25.7766	1.62469e-146	1.59024e-145
BNIP3L	5365.28	0.0724489	0.0178998	4.04747	5.17737e-05	6.89289e-05
BNIP3	3438.7	-0.464736	0.0285079	-16.302	9.54493e-60	3.79097e-59
BNIPL	470.239	-0.754647	0.051441	-14.6701	1.0013e-48	3.35949e-48
BOC	1372.94	-0.228736	0.0340749	-6.71273	1.91016e-11	3.09281e-11
BOD1L	2549.54	0.251369	0.0165864	15.1551	7.01171e-52	2.47703e-51
BOD1	1909.39	-0.233424	0.0119787	-19.4867	1.42491e-84	7.81725e-84
BOK	2425.62	-0.539164	0.0264907	-20.3529	4.37246e-92	2.61436e-91
BOLA1	641.678	-0.314318	0.0171494	-18.3283	4.9234e-75	2.38372e-74
BOLA2	3174.45	-0.219252	0.0190526	-11.5077	1.20646e-30	2.95681e-30
BOLA3	693.215	-0.21706	0.0155323	-13.9747	2.22294e-44	6.94229e-44
BOLL	2.21007	0.30343	0.0702519	4.31917	1.56615e-05	2.12229e-05
BOP1	1295.61	-0.367393	0.0271786	-13.5178	1.22859e-41	3.65418e-41
BPESC1	0.547818	-0.465235	0.11675	-3.98489	6.75107e-05	8.95466e-05
BPGM	1359.96	-0.218317	0.0192835	-11.3215	1.02738e-29	2.47561e-29
BPHL	1088.18	-0.628318	0.0213211	-29.4694	7.10903e-191	9.2837e-190
BPIL1	191.302	-1.92099	0.106779	-17.9903	2.3203e-72	1.08721e-71
BPIL2	10.8545	-1.2963	0.128062	-10.1224	4.39301e-24	9.51259e-24
BPIL3	0.673366	-1.63519	0.228493	-7.15641	8.28165e-13	1.39148e-12
BPI	21.5316	1.97839	0.0608329	32.5216	5.27301e-232	8.42646e-231
BPNT1	1627.94	-0.104212	0.0132426	-7.86942	3.56288e-15	6.3679e-15
BPTF	3916.61	0.162303	0.0159646	10.1664	2.79951e-24	6.08534e-24
BPY2	0.265906	-0.407338	0.262075	-1.55428	0.120118	0.135951
BRAF	374.858	-0.00936041	0.0165115	-0.566904	0.57078	0.599799
BRAP	1305.84	-0.0466112	0.00785638	-5.93291	2.97609e-09	4.54166e-09
BRCA1	842.677	0.303378	0.0238366	12.7274	4.16436e-37	1.1457e-36
BRCA2	351.732	0.630249	0.0315515	19.9752	9.0454e-89	5.21243e-88
BRCC3	1187.13	-0.160743	0.0149821	-10.729	7.44188e-27	1.70063e-26
BRD1	2013.74	0.0609782	0.0116101	5.25216	1.50328e-07	2.17708e-07
BRD2	11369.3	-0.00181129	0.00937861	-0.19313	0.846857	0.860509
BRD3	2332.73	-0.160292	0.013819	-11.5994	4.14862e-31	1.02602e-30
BRD4	4453.43	0.0493682	0.0133307	3.70336	0.000212762	0.000277028
BRD7P3	3.92108	1.55474	0.0489849	31.7391	4.48586e-221	6.87191e-220
BRD7	2467.59	-0.120825	0.00998179	-12.1045	9.99443e-34	2.5881e-33
BRD8	2282.35	-0.11041	0.011446	-9.64612	5.10499e-22	1.0587e-21
BRD9	1864.81	-0.00865595	0.0117437	-0.737069	0.46108	0.491782
BRDT	38.0804	0.332708	0.130524	2.54903	0.0108023	0.0130666
BREA2	11.0919	-0.0340906	0.0258527	-1.31865	0.187287	0.208439
BRE	1511.76	0.011111	0.0121869	0.911719	0.361916	0.390516
BRF1	1728	-0.208796	0.0125689	-16.6122	5.69032e-62	2.33755e-61
BRF2	842.687	-0.0716044	0.0154612	-4.63124	3.63489e-06	5.03625e-06
BRI3BP	349.679	0.165166	0.0236463	6.98487	2.85113e-12	4.72649e-12
BRI3	4187.67	0.125518	0.0174513	7.19248	6.36227e-13	1.07253e-12
BRIP1	242.484	0.32245	0.0332456	9.69904	3.04337e-22	6.33861e-22
BRIX1	1675.41	-0.142485	0.0154434	-9.22627	2.80212e-20	5.60561e-20
BRMS1L	493.964	-0.2848	0.0165703	-17.1873	3.3052e-66	1.43232e-65
BRMS1	2449.42	-0.0306853	0.015861	-1.93464	0.0530349	0.0615937
BRP44L	1629.48	-0.45674	0.0220871	-20.679	5.34892e-95	3.29896e-94
BRP44	3256.37	-0.671604	0.0225125	-29.8325	1.47989e-195	1.99135e-194
BRPF1	1277.47	0.190239	0.0110776	17.1733	4.20683e-66	1.81995e-65
BRPF3	2560.84	-0.117837	0.0154157	-7.64394	2.10678e-14	3.68773e-14
BRS3	1.61208	-0.238911	0.0935652	-2.55342	0.0106671	0.0129069
BRSK1	468.144	-0.871565	0.0416945	-20.9036	4.96401e-97	3.12499e-96
BRSK2	231.433	-1.40397	0.0547817	-25.6285	7.33655e-145	7.09235e-144
BRWD1	2701.11	-0.0620415	0.014559	-4.26138	2.0317e-05	2.74366e-05
BRWD3	511.328	0.300529	0.0229271	13.108	2.96117e-39	8.44821e-39
BSCL2	5150.61	-0.547212	0.0211585	-25.8625	1.75895e-147	1.73837e-146
BSDC1	4356.25	-0.133772	0.00955986	-13.9931	1.71779e-44	5.37541e-44
BSG	34624.2	-0.179683	0.0178958	-10.0405	1.01128e-23	2.17294e-23
BSND	34.6337	-3.69948	0.105586	-35.0376	6.02476e-269	1.12737e-267
BSN	403.64	-1.6729	0.0441765	-37.8685	0	0
BSPH1	0.0574875	-0.322628	0.54677	-0.590063	0.555149	0.584883
BSPRY	1058.8	-0.460906	0.038052	-12.1125	9.0674e-34	2.35073e-33
BST1	252.298	1.0424	0.0297789	35.0046	1.9165e-268	3.57635e-267
BST2	7254.48	0.269737	0.0328392	8.21388	2.1415e-16	3.92075e-16
BSX	0.248137	-0.582688	0.27378	-2.12831	0.0333117	0.039134
BTAF1	1783.79	0.277	0.016925	16.3664	3.32534e-60	1.32824e-59
BTBD10	1343.3	-0.0670367	0.0123308	-5.43655	5.43234e-08	7.98535e-08
BTBD11	616.009	-0.481892	0.0400412	-12.0349	2.32923e-33	5.99352e-33
BTBD12	621.574	0.180329	0.0140019	12.879	5.91248e-38	1.64984e-37
BTBD16	66.318	-1.92426	0.0651976	-29.5142	1.8906e-191	2.47848e-190
BTBD17	91.7669	-2.47871	0.116062	-21.3568	3.36902e-101	2.22477e-100
BTBD18	11.5219	2.09901	0.0443981	47.277	0	0
BTBD19	62.9205	0.537059	0.0294718	18.2228	3.40296e-74	1.63052e-73
BTBD1	3216.63	-0.0377166	0.0112801	-3.34364	0.000826861	0.00105088
BTBD2	5283.34	-0.145582	0.01319	-11.0373	2.52486e-28	5.92754e-28
BTBD3	2258.47	-0.141936	0.0190557	-7.44851	9.44036e-14	1.62575e-13
BTBD6	2676.23	-0.17171	0.0139243	-12.3317	6.11224e-35	1.62093e-34
BTBD7	1860.8	-0.0748584	0.0136186	-5.49679	3.86768e-08	5.70925e-08
BTBD8	16.4592	-0.0417772	0.0330057	-1.26576	0.205601	0.227986
BTBD9	1297.75	0.0483693	0.0159427	3.03394	0.0024138	0.00301081
BTC	63.7316	-0.18516	0.0409862	-4.51761	6.25403e-06	8.5967e-06
BTD	1036.15	-0.394906	0.0203723	-19.3844	1.04415e-83	5.67483e-83
BTF3L1	0.302839	-0.183267	0.0715262	-2.56224	0.0104	0.0125957
BTF3L4	2069.93	-0.070909	0.0124473	-5.69675	1.22115e-08	1.82952e-08
BTF3	17734.5	-0.0558485	0.0123371	-4.52689	5.98595e-06	8.23209e-06
BTG1	7961.74	0.283298	0.0170684	16.5978	7.22638e-62	2.96378e-61
BTG2	8690.41	-0.241863	0.0270786	-8.93189	4.18789e-19	8.15508e-19
BTG3	1596.27	-0.0581838	0.0210776	-2.76046	0.00577207	0.00707444
BTG4	1.47043	0.0170094	0.0809695	0.210072	0.833612	0.847939
BTK	456.672	2.4815	0.0275902	89.9412	0	0
BTLA	55.1626	2.47278	0.0345153	71.643	0	0
BTN1A1	7.68755	0.622118	0.0501476	12.4058	2.43217e-35	6.49227e-35
BTN2A1	1299.62	0.222258	0.0125909	17.6522	9.78145e-70	4.43125e-69
BTN2A2	772.788	0.757182	0.0182777	41.4266	0	0
BTN2A3	57.7093	0.332205	0.0203788	16.3015	9.62521e-60	3.82137e-59
BTN3A1	1873.47	0.76948	0.0175172	43.927	0	0
BTN3A2	2859.61	0.82599	0.0194602	42.4451	0	0
BTN3A3	1342.23	0.731253	0.0188543	38.7844	0	0
BTNL2	0.923184	-0.00316989	0.0670828	-0.0472534	0.962311	0.965061
BTNL3	56.4974	-0.382268	0.0971628	-3.93431	8.34378e-05	0.000110256
BTNL8	97.4958	0.658167	0.0678981	9.69344	3.21508e-22	6.69213e-22
BTNL9	558.177	0.232989	0.0402032	5.79529	6.82021e-09	1.03052e-08
BTRC	1431.04	-0.281976	0.0143303	-19.677	3.39754e-86	1.89404e-85
BUB1B	880.514	0.219607	0.0322919	6.80068	1.04128e-11	1.6999e-11
BUB1	1066.92	0.286975	0.0330795	8.67529	4.12495e-18	7.84052e-18
BUB3	4358.4	-0.0869936	0.0127155	-6.84154	7.83463e-12	1.28374e-11
BUD13	912.79	0.0868547	0.00919284	9.44808	3.45096e-21	7.02791e-21
BUD31	3194.91	-0.143621	0.0137268	-10.4628	1.27986e-25	2.85272e-25
BVES	297.499	-0.062098	0.0362634	-1.71241	0.0868202	0.0993242
BYSL	1226.94	-0.0171162	0.0168853	-1.01367	0.310738	0.337909
BZRAP1	1207.37	0.183996	0.0349132	5.2701	1.36348e-07	1.97756e-07
BZW1	8585.97	-0.127255	0.013375	-9.51435	1.8285e-21	3.74776e-21
BZW2	3671.16	-0.105039	0.0183637	-5.71992	1.06575e-08	1.60059e-08
C10orf105	61.1143	0.449758	0.0424743	10.5889	3.35353e-26	7.56589e-26
C10orf107	63.1258	-0.783615	0.0529237	-14.8065	1.32988e-49	4.53594e-49
C10orf108	108.428	-0.312679	0.0531395	-5.88411	4.00208e-09	6.08411e-09
C10orf10	4896.09	0.468631	0.033028	14.1889	1.07305e-45	3.41989e-45
C10orf110	55.2008	0.748856	0.0345021	21.7047	1.85355e-104	1.26675e-103
C10orf111	14.833	-0.361304	0.0239112	-15.1102	1.38656e-51	4.86959e-51
C10orf113	0.262282	-0.422977	0.097266	-4.34866	1.36972e-05	1.85908e-05
C10orf114	193.782	-0.799531	0.0388258	-20.5928	3.18643e-94	1.94754e-93
C10orf116	4245.35	-0.907662	0.0430246	-21.0964	8.59048e-99	5.52412e-98
C10orf118	1056.67	-0.121011	0.0234317	-5.16441	2.41195e-07	3.46982e-07
C10orf119	3173.87	0.0716182	0.0111116	6.44537	1.15318e-10	1.82634e-10
C10orf11	208.123	0.120355	0.030838	3.90282	9.50787e-05	0.000125394
C10orf120	0.259935	-0.36392	0.147304	-2.47053	0.0134912	0.0162295
C10orf122	0.699256	-1.36637	0.133822	-10.2103	1.78254e-24	3.88428e-24
C10orf125	569.915	-0.457065	0.0341884	-13.369	9.17468e-41	2.69068e-40
C10orf128	40.453	1.24868	0.0317952	39.2725	0	0
C10orf129	5.59201	-0.711836	0.116235	-6.12412	9.11868e-10	1.41209e-09
C10orf12	273.696	0.368103	0.0227176	16.2034	4.76867e-59	1.87315e-58
C10orf131	2.51625	-0.0297266	0.0377535	-0.787386	0.431056	0.461378
C10orf137	772.828	-0.0208806	0.0142255	-1.46783	0.142151	0.159884
C10orf140	93.6358	-0.252725	0.0376465	-6.71309	1.90542e-11	3.08538e-11
C10orf18	3030.65	0.0441325	0.0153043	2.88367	0.00393067	0.00485351
C10orf25	150.705	0.222367	0.0225534	9.85961	6.22935e-23	1.31464e-22
C10orf26	3688.17	0.0863039	0.0131924	6.54195	6.07234e-11	9.69241e-11
C10orf27	86.8958	6.62703	0.121963	54.3366	0	0
C10orf28	749.558	0.269207	0.0119384	22.5498	1.34965e-112	1.00283e-111
C10orf2	856.462	-0.111648	0.0151592	-7.36505	1.77084e-13	3.03116e-13
C10orf32	1428.71	-0.473784	0.0193192	-24.5241	8.18052e-133	7.18186e-132
C10orf35	407.377	-0.458244	0.0233644	-19.6129	1.19961e-85	6.64026e-85
C10orf40	0.175872	-0.363473	0.176809	-2.05574	0.0398081	0.0465697
C10orf41	216.474	-0.483324	0.0286822	-16.851	1.031e-63	4.32964e-63
C10orf46	2821.08	-0.0524941	0.0113138	-4.63981	3.48728e-06	4.8337e-06
C10orf47	699.643	-0.386849	0.0296873	-13.0308	8.17809e-39	2.3173e-38
C10orf4	768.594	-0.19195	0.0142745	-13.4471	3.20137e-41	9.45824e-41
C10orf50	2.49237	2.20786	0.054826	40.2703	0	0
C10orf53	0.572156	-0.62277	0.103375	-6.0244	1.69734e-09	2.60959e-09
C10orf54	2850.37	0.992344	0.0233425	42.5124	0	0
C10orf55	43.3524	0.158729	0.0373267	4.25243	2.11459e-05	2.852e-05
C10orf57	1837.61	-0.572439	0.0180644	-31.6888	2.21623e-220	3.38232e-219
C10orf58	4661.09	-0.620881	0.0215275	-28.8413	6.5079e-183	8.09372e-182
C10orf62	2.69168	-0.587717	0.0565022	-10.4017	2.43607e-25	5.39849e-25
C10orf67	17.6977	0.110139	0.0508412	2.16634	0.0302854	0.0356777
C10orf68	14.9816	-0.192457	0.0309849	-6.2113	5.25473e-10	8.1959e-10
C10orf71	7.62843	-0.785231	0.129152	-6.0799	1.20258e-09	1.85775e-09
C10orf72	1325.54	-0.317148	0.034954	-9.07329	1.15472e-19	2.27756e-19
C10orf75	319.15	-0.702733	0.0246423	-28.5173	7.15194e-179	8.67737e-178
C10orf76	1459.24	0.0782947	0.00866832	9.03228	1.6813e-19	3.30657e-19
C10orf78	326.436	0.125178	0.0146703	8.53273	1.4294e-17	2.6861e-17
C10orf79	144.377	-0.481136	0.0427451	-11.2559	2.16512e-29	5.18157e-29
C10orf81	899.697	-0.143185	0.0624221	-2.29382	0.0218007	0.0259041
C10orf82	67.5306	-1.18859	0.0632926	-18.7793	1.11631e-78	5.68602e-78
C10orf84	1264.77	-0.118297	0.0107884	-10.9651	5.62084e-28	1.31142e-27
C10orf88	412.362	-0.0852942	0.0101047	-8.44103	3.14562e-17	5.86515e-17
C10orf90	90.3875	1.04048	0.0784326	13.2659	3.64959e-40	1.06176e-39
C10orf91	13.7041	-0.356864	0.0517123	-6.90095	5.16559e-12	8.50447e-12
C10orf93	25.7184	-0.625472	0.0508745	-12.2944	9.70459e-35	2.56326e-34
C10orf95	70.1793	-0.400372	0.0380142	-10.5322	6.14145e-26	1.37824e-25
C10orf96	0.934022	0.525826	0.285567	1.84134	0.0655716	0.0756402
C10orf99	842.001	-0.75042	0.108009	-6.94776	3.71122e-12	6.13635e-12
C11orf10	3186.61	-0.127015	0.0135856	-9.34925	8.8268e-21	1.78296e-20
C11orf16	22.2229	0.125065	0.0703744	1.77714	0.0755449	0.086776
C11orf17	799.868	0.0358896	0.0125214	2.86626	0.00415359	0.00512255
C11orf1	710.622	-0.329429	0.0169054	-19.4866	1.4262e-84	7.82222e-84
C11orf20	14.0619	-0.610309	0.0476151	-12.8175	1.30794e-37	3.62884e-37
C11orf21	73.894	3.17242	0.0389647	81.4177	0	0
C11orf24	2251.54	0.188636	0.0174906	10.785	4.05324e-27	9.32111e-27
C11orf2	5360.06	-0.160567	0.0151238	-10.6168	2.48827e-26	5.62562e-26
C11orf30	855.264	0.0827323	0.0169346	4.8854	1.03219e-06	1.4561e-06
C11orf31	2677.17	-0.111507	0.0148377	-7.51514	5.68508e-14	9.83619e-14
C11orf34	1.62909	1.68906	0.0601906	28.0619	2.85664e-173	3.35593e-172
C11orf35	134.455	-0.270268	0.0277639	-9.7345	2.14877e-22	4.49007e-22
C11orf36	0.666862	-1.12341	0.121263	-9.26429	1.96382e-20	3.93982e-20
C11orf40	0.0131592	-0.25195	0.934958	-0.269477	0.787563	0.805404
C11orf41	613.407	-0.0315177	0.0487832	-0.646077	0.518229	0.548677
C11orf42	2.59398	-0.024518	0.0392642	-0.624437	0.53234	0.562424
C11orf45	125.925	0.356509	0.0249963	14.2625	3.7491e-46	1.20543e-45
C11orf46	1117.32	-0.0833082	0.0120263	-6.92719	4.29268e-12	7.08509e-12
C11orf48	1621.9	-0.0877016	0.0152319	-5.75777	8.52323e-09	1.28375e-08
C11orf49	1448.09	-0.324386	0.0171236	-18.9438	4.96635e-80	2.58461e-79
C11orf51	1300.97	-0.220315	0.016145	-13.646	2.13303e-42	6.43353e-42
C11orf52	538.889	-0.700847	0.0366945	-19.0995	2.54979e-81	1.34799e-80
C11orf53	40.1665	-0.351912	0.0736702	-4.77686	1.78057e-06	2.49128e-06
C11orf54	1962.64	-0.346576	0.0279869	-12.3835	3.20977e-35	8.55335e-35
C11orf57	1570.22	-0.0694742	0.0103065	-6.7408	1.57518e-11	2.55633e-11
C11orf58	6374.59	-0.10141	0.00969205	-10.4632	1.27491e-25	2.84199e-25
C11orf59	4634.08	-0.0377075	0.0116321	-3.24169	0.00118822	0.00150077
C11orf61	445.937	-0.0963542	0.0166199	-5.79752	6.73019e-09	1.017e-08
C11orf63	206.741	-0.063167	0.0288249	-2.1914	0.0284226	0.0335355
C11orf64	0.0452827	-0.214871	0.599632	-0.358338	0.72009	0.742445
C11orf65	16.9775	0.302965	0.0240844	12.5793	2.74472e-36	7.45189e-36
C11orf66	77.5178	-0.424526	0.0342942	-12.3789	3.398e-35	9.04786e-35
C11orf67	654.125	-0.327158	0.0218303	-14.9864	9.00482e-51	3.12582e-50
C11orf68	2052.56	-0.0274162	0.0123534	-2.21932	0.0264651	0.0312912
C11orf70	99.594	-0.387939	0.0399972	-9.69915	3.04014e-22	6.33255e-22
C11orf71	612.697	-0.465211	0.0180313	-25.8002	8.81507e-147	8.65314e-146
C11orf73	1066.09	-0.0131459	0.0123702	-1.06271	0.287916	0.314586
C11orf74	422.202	-0.240896	0.0175618	-13.717	8.02959e-43	2.44101e-42
C11orf75	894.66	-0.0700943	0.0248099	-2.82526	0.00472425	0.00581681
C11orf80	678.476	-0.293923	0.0206218	-14.253	4.29134e-46	1.37803e-45
C11orf82	343.999	0.0796912	0.0304332	2.61857	0.00883004	0.0107281
C11orf83	1121.56	-0.464087	0.0207972	-22.3148	2.65313e-110	1.93325e-109
C11orf84	1172.84	-0.0170058	0.0165578	-1.02706	0.304391	0.331325
C11orf85	8.37996	-0.131858	0.0752516	-1.75222	0.0797356	0.0914556
C11orf86	37.7755	0.780155	0.0831904	9.37795	6.72709e-21	1.36289e-20
C11orf87	50.2141	-1.82257	0.0789624	-23.0815	7.09646e-118	5.52916e-117
C11orf88	31.2715	0.0155874	0.0644356	0.241907	0.808852	0.824856
C11orf90	5.03218	-0.0619527	0.0505126	-1.22648	0.220017	0.243469
C11orf92	663.521	-0.845764	0.0484009	-17.4741	2.25525e-68	1.0058e-67
C11orf93	190.966	-0.242223	0.0394659	-6.13754	8.38098e-10	1.29943e-09
C11orf94	0.277968	-0.462069	0.0913253	-5.0596	4.20138e-07	6.0021e-07
C11orf95	1276.83	-0.16489	0.0184815	-8.92192	4.58282e-19	8.91814e-19
C11orf9	2108.86	0.285705	0.0471286	6.06224	1.34241e-09	2.06999e-09
C12orf10	2002.1	-0.195627	0.0134946	-14.4967	1.27178e-47	4.1951e-47
C12orf11	1350.18	0.0742899	0.015297	4.85651	1.19475e-06	1.68111e-06
C12orf12	0.219043	0.0715581	0.193761	0.369311	0.711896	0.734815
C12orf23	2785.13	-0.117194	0.0154443	-7.58817	3.24459e-14	5.65263e-14
C12orf24	292.633	0.182207	0.0242172	7.52386	5.3184e-14	9.20726e-14
C12orf26	206.435	0.0488624	0.0151879	3.21719	0.00129455	0.00163264
C12orf27	94.8791	-0.206345	0.0911181	-2.26459	0.0235381	0.0279147
C12orf29	910.23	-0.32198	0.0141491	-22.7562	1.24673e-114	9.42521e-114
C12orf32	1545.28	-0.0243403	0.0136991	-1.77677	0.0756053	0.0868405
C12orf34	667.156	-1.07669	0.0355684	-30.2711	2.75739e-201	3.81111e-200
C12orf35	2845.76	0.488499	0.0230293	21.2121	7.38653e-100	4.81532e-99
C12orf36	200.796	0.130814	0.0916023	1.42806	0.153275	0.171893
C12orf39	48.527	-0.765143	0.0828673	-9.23336	2.62282e-20	5.25002e-20
C12orf40	1.76092	1.39973	0.1189	11.7723	5.42008e-32	1.36383e-31
C12orf41	1203.19	-0.00349901	0.0104313	-0.335433	0.737299	0.758344
C12orf42	5.02808	1.35958	0.0462595	29.3903	7.31255e-190	9.46448e-189
C12orf43	577.706	-0.0227141	0.00868036	-2.61672	0.00887781	0.0107842
C12orf44	2370.11	-0.124708	0.0142439	-8.75519	2.03759e-18	3.90101e-18
C12orf45	451.667	-0.0825924	0.016689	-4.9489	7.4633e-07	1.05811e-06
C12orf47	770.969	-0.1395	0.0122337	-11.4029	4.04289e-30	9.80688e-30
C12orf48	363.824	0.066212	0.0274055	2.41602	0.0156914	0.0187962
C12orf49	1583.37	0.0564703	0.0203106	2.78034	0.00543024	0.00666753
C12orf4	841.288	0.17899	0.0122051	14.6652	1.07728e-48	3.61206e-48
C12orf50	1.4197	-0.533521	0.0632646	-8.43317	3.36422e-17	6.26816e-17
C12orf51	2925.03	-0.115347	0.0172583	-6.68361	2.33131e-11	3.76453e-11
C12orf52	1207.53	-0.166558	0.0119233	-13.9691	2.40705e-44	7.51381e-44
C12orf53	400.745	-1.37467	0.0547546	-25.106	4.27666e-139	3.94511e-138
C12orf54	14.7779	-0.778004	0.0751748	-10.3493	4.21745e-25	9.28852e-25
C12orf56	55.1376	-0.550023	0.068661	-8.01071	1.14046e-15	2.05857e-15
C12orf57	4036.27	-0.094724	0.0196248	-4.82676	1.38771e-06	1.94898e-06
C12orf59	170.871	-1.22565	0.0534545	-22.9289	2.39163e-116	1.83463e-115
C12orf5	858.753	0.286298	0.0166563	17.1886	3.23411e-66	1.40182e-65
C12orf60	63.694	-0.260881	0.0233398	-11.1775	5.25533e-29	1.24846e-28
C12orf61	30.1853	-0.0406517	0.0205454	-1.97863	0.0478578	0.0557145
C12orf62	1638.84	-0.227003	0.0154444	-14.6981	6.62709e-49	2.23083e-48
C12orf63	13.6166	-0.00567687	0.0463302	-0.122531	0.902479	0.911252
C12orf65	832.804	0.0231112	0.0137614	1.67943	0.0930688	0.106294
C12orf66	282.283	-0.0263722	0.0161058	-1.63744	0.101539	0.11563
C12orf68	182.926	-1.10073	0.0421481	-26.1157	2.41588e-150	2.43008e-149
C12orf69	43.2516	-0.781813	0.0451326	-17.3226	3.17737e-67	1.39715e-66
C12orf70	8.81078	0.131113	0.0456078	2.87479	0.00404293	0.00498849
C12orf71	2.1163	0.865263	0.0422235	20.4924	2.51467e-93	1.52053e-92
C12orf72	125.123	-0.236663	0.0179652	-13.1734	1.24878e-39	3.595e-39
C12orf73	332.356	-0.339356	0.0130432	-26.0178	3.11686e-149	3.12131e-148
C12orf74	7.23874	0.196266	0.0551121	3.56122	0.000369138	0.000476072
C12orf75	1708.32	-0.193983	0.0344125	-5.63698	1.73058e-08	2.58135e-08
C12orf76	474.274	-0.163323	0.0215258	-7.58732	3.26591e-14	5.68831e-14
C12orf77	1.58731	0.535932	0.11288	4.7478	2.05638e-06	2.87027e-06
C13orf15	1649.27	0.276788	0.0305571	9.05806	1.32795e-19	2.61695e-19
C13orf16	7.81611	0.00758598	0.0438668	0.172932	0.862705	0.874953
C13orf18	527.427	0.334759	0.0406726	8.23058	1.86317e-16	3.41701e-16
C13orf1	721.68	-0.311324	0.0144001	-21.6196	1.17398e-103	7.93794e-103
C13orf23	2340.27	0.00226256	0.0176051	0.128517	0.89774	0.906601
C13orf26	5.27503	-0.378821	0.104379	-3.6293	0.000284193	0.00036827
C13orf27	453.869	-0.0507441	0.01995	-2.54356	0.010973	0.0132645
C13orf28	0.0198061	-0.164907	0.876257	-0.188194	0.850724	0.864051
C13orf29	219.501	0.0797995	0.0302255	2.64014	0.00828725	0.0100843
C13orf30	58.8656	0.223924	0.0882308	2.53794	0.0111508	0.0134753
C13orf31	514.784	0.337026	0.0187686	17.9569	4.235e-72	1.97798e-71
C13orf33	447.796	0.9878	0.0425581	23.2106	3.55678e-119	2.79909e-118
C13orf34	421.833	0.0632015	0.022371	2.82515	0.00472578	0.00581834
C13orf35	1.31959	0.631089	0.0699418	9.02305	1.82924e-19	3.59335e-19
C13orf36	86.4878	-0.530274	0.0812795	-6.52408	6.84189e-11	1.09054e-10
C13orf37	1054.85	-0.187342	0.0161679	-11.5873	4.77913e-31	1.1808e-30
C13orf38	26.5265	-0.333331	0.0441957	-7.54215	4.62301e-14	8.01634e-14
C13orf39	1.52392	-0.588595	0.0921655	-6.38628	1.69968e-10	2.67955e-10
C14orf101	971.494	-0.213677	0.0124459	-17.1685	4.56881e-66	1.97613e-65
C14orf102	621.79	0.0175828	0.0110922	1.58515	0.112933	0.128182
C14orf104	662.827	-0.245997	0.0119191	-20.639	1.22684e-94	7.53231e-94
C14orf105	368.834	-0.493833	0.112443	-4.39184	1.12393e-05	1.52996e-05
C14orf106	1025.87	0.625618	0.0206042	30.3636	1.65965e-202	2.30483e-201
C14orf109	761.126	-0.0957846	0.0137267	-6.97796	2.99501e-12	4.96218e-12
C14orf115	16.8749	1.68	0.100761	16.6731	2.0557e-62	8.48582e-62
C14orf118	447.273	0.382037	0.0172556	22.1399	1.30451e-108	9.32857e-108
C14orf119	2283.57	-0.0423473	0.0112854	-3.7524	0.000175151	0.000228994
C14orf126	682.22	-0.223111	0.0138073	-16.159	9.81928e-59	3.83191e-58
C14orf128	195.501	-0.257422	0.0212372	-12.1213	8.14643e-34	2.11332e-33
C14orf129	1358.54	-0.153589	0.0187429	-8.19453	2.51581e-16	4.59862e-16
C14orf132	1828.34	-0.838142	0.0421854	-19.8681	7.69229e-88	4.37329e-87
C14orf135	1629.12	-0.102203	0.0161117	-6.34336	2.24811e-10	3.53377e-10
C14orf138	304.513	0.0143967	0.0136348	1.05588	0.291024	0.317795
C14orf139	258.69	1.06166	0.0305992	34.6957	9.15235e-264	1.67115e-262
C14orf142	525.263	-0.0974812	0.0132559	-7.35378	1.92685e-13	3.29571e-13
C14orf143	162.222	-0.198874	0.0144795	-13.7349	6.27755e-43	1.91382e-42
C14orf145	240.112	0.681668	0.0205977	33.0944	3.57294e-240	5.94778e-239
C14orf147	3261.45	-0.198002	0.0187319	-10.5703	4.09148e-26	9.21035e-26
C14orf148	15.9841	-0.20323	0.0241744	-8.40683	4.21237e-17	7.8305e-17
C14orf149	253.893	0.156653	0.0189781	8.25444	1.52613e-16	2.80268e-16
C14orf153	1117	-0.244538	0.0131014	-18.665	9.53032e-78	4.80743e-77
C14orf156	1549.53	-0.280688	0.0167396	-16.7679	4.19181e-63	1.74486e-62
C14orf159	2077.9	-0.126706	0.0189492	-6.68661	2.28395e-11	3.68923e-11
C14orf162	14.0932	-1.05923	0.064411	-16.4449	9.12043e-61	3.68126e-60
C14orf165	0.0919272	-0.194402	0.180583	-1.07653	0.281691	0.308215
C14orf166B	0.833242	0.131063	0.0689426	1.90105	0.0572956	0.0663867
C14orf166	4924.52	-0.0716551	0.0110861	-6.46348	1.0232e-10	1.62237e-10
C14orf167	1197.31	-0.34423	0.016467	-20.9042	4.90565e-97	3.08921e-96
C14orf169	650.141	0.150858	0.0146233	10.3163	5.94814e-25	1.30663e-24
C14orf174	70.3395	-0.355443	0.0293638	-12.1048	9.95852e-34	2.57913e-33
C14orf176	78.809	0.067606	0.0352074	1.92022	0.0548298	0.0636227
C14orf177	0.0877922	-0.184319	0.29204	-0.631143	0.527947	0.558188
C14orf178	2.29173	0.0611614	0.0373168	1.63898	0.101218	0.11529
C14orf179	732.994	-0.34899	0.0156453	-22.3063	3.20812e-110	2.33348e-109
C14orf180	25.3402	-0.240851	0.0832969	-2.89148	0.00383438	0.00473748
C14orf181	120.009	-0.128631	0.0258864	-4.96907	6.72758e-07	9.55246e-07
C14orf182	14.684	0.53302	0.0313961	16.9773	1.21012e-64	5.14018e-64
C14orf183	0.479701	0.872142	0.0741049	11.769	5.63779e-32	1.41808e-31
C14orf184	7.37615	0.0949109	0.0552544	1.71771	0.08585	0.0982363
C14orf19	25.5802	-0.764069	0.0362702	-21.066	1.63e-98	1.04487e-97
C14orf1	2550.34	-0.487581	0.014609	-33.3755	3.11379e-244	5.30048e-243
C14orf21	597.493	0.0555388	0.0142623	3.89411	9.85602e-05	0.000129885
C14orf23	19.2332	0.0446436	0.133226	0.335097	0.737552	0.758566
C14orf28	198.861	-0.153211	0.0145594	-10.5232	6.75404e-26	1.51438e-25
C14orf2	2785.67	-0.312525	0.0152928	-20.4361	7.98498e-93	4.80539e-92
C14orf33	115.338	-0.263895	0.0181349	-14.5518	5.69123e-48	1.88771e-47
C14orf34	34.4134	0.840455	0.0733939	11.4513	2.31698e-30	5.64589e-30
C14orf37	240.457	-0.445366	0.0313162	-14.2216	6.73292e-46	2.15324e-45
C14orf39	13.4039	-0.813016	0.0774318	-10.4998	8.65999e-26	1.93682e-25
C14orf43	2424.91	0.195034	0.0156562	12.4573	1.27596e-35	3.42033e-35
C14orf45	343.25	-0.296295	0.0238768	-12.4093	2.32671e-35	6.2124e-35
C14orf48	0.353925	-0.155786	0.105471	-1.47705	0.139662	0.157197
C14orf49	124.617	1.32392	0.0314925	42.0392	0	0
C14orf4	3123.58	-0.176019	0.017553	-10.0278	1.15012e-23	2.46788e-23
C14orf50	52.9969	-0.269082	0.0403851	-6.66288	2.68506e-11	4.32888e-11
C14orf53	3.7523	-1.49533	0.132126	-11.3174	1.07565e-29	2.58978e-29
C14orf64	69.0875	0.529534	0.0413799	12.7969	1.70633e-37	4.72513e-37
C14orf68	277.192	-5.89202	0.0862392	-68.3218	0	0
C14orf70	0.887873	-1.76895	0.160288	-11.0361	2.55907e-28	6.00717e-28
C14orf72	18.2155	0.0561002	0.0412692	1.35937	0.174029	0.194285
C14orf73	190.732	0.0944284	0.0534052	1.76815	0.0770356	0.0884186
C14orf79	588.523	-0.44191	0.017996	-24.5559	3.73708e-133	3.2965e-132
C14orf80	621.028	-0.0284079	0.0231831	-1.22537	0.220435	0.243905
C14orf86	6.87348	-0.658821	0.0985885	-6.68253	2.34845e-11	3.79191e-11
C14orf93	499.145	-0.0509551	0.0114458	-4.45185	8.51346e-06	1.16381e-05
C15orf17	2391.26	-0.246482	0.0149238	-16.5161	2.80953e-61	1.14284e-60
C15orf21	420.004	-2.29217	0.0428497	-53.4933	0	0
C15orf23	817.574	-0.145305	0.0179787	-8.08207	6.36784e-16	1.15587e-15
C15orf24	2725.24	-0.134609	0.0122798	-10.9618	5.83068e-28	1.36007e-27
C15orf26	19.4076	-0.6864	0.0540525	-12.6988	6.0075e-37	1.64923e-36
C15orf27	71.7434	0.175707	0.0327071	5.37215	7.78053e-08	1.13779e-07
C15orf28	33.0872	2.90413	0.0439015	66.151	0	0
C15orf29	794.186	-0.063446	0.0132654	-4.78283	1.72843e-06	2.41966e-06
C15orf2	5.89626	-0.556672	0.084178	-6.61303	3.76521e-11	6.0435e-11
C15orf32	0.425994	-0.538864	0.117289	-4.59431	4.34185e-06	6.00188e-06
C15orf33	54.2655	-0.341963	0.0241602	-14.154	1.76444e-45	5.60673e-45
C15orf34	33.0366	0.401052	0.0249461	16.0768	3.71239e-58	1.43744e-57
C15orf37	148.125	0.0638083	0.0184721	3.4543	0.00055172	0.000706711
C15orf38	731.764	-0.0107021	0.0178802	-0.598542	0.549478	0.579328
C15orf39	2516.85	0.302535	0.0173076	17.4799	2.03985e-68	9.10133e-68
C15orf40	519.077	-0.0964534	0.0110979	-8.69115	3.58794e-18	6.83064e-18
C15orf41	389.769	-0.21034	0.0190572	-11.0373	2.5247e-28	5.92754e-28
C15orf42	467.641	0.177459	0.0339003	5.23472	1.65234e-07	2.38989e-07
C15orf43	1.51756	-1.15264	0.17387	-6.62931	3.37263e-11	5.4215e-11
C15orf44	2023.25	-0.10669	0.0078848	-13.531	1.02565e-41	3.05504e-41
C15orf48	1456.35	0.165944	0.0483582	3.43156	0.000600122	0.000767503
C15orf50	1.91336	-0.420847	0.0699666	-6.01496	1.79929e-09	2.76444e-09
C15orf51	17.5921	0.883423	0.0394896	22.371	7.53845e-111	5.51672e-110
C15orf52	1014.58	-0.021147	0.0275676	-0.767095	0.443025	0.473641
C15orf53	1.42415	1.54484	0.0439161	35.1771	4.4831e-271	8.45105e-270
C15orf54	3.54623	0.60533	0.0425873	14.2139	7.51463e-46	2.40022e-45
C15orf55	4.54379	0.675663	0.0647023	10.4427	1.58328e-25	3.52092e-25
C15orf56	33.9447	-0.644186	0.0380535	-16.9284	2.77769e-64	1.17496e-63
C15orf57	834.921	0.061791	0.0121827	5.07205	3.93556e-07	5.6263e-07
C15orf58	120.789	-0.0688682	0.0145538	-4.73196	2.2236e-06	3.10007e-06
C15orf59	312.143	-1.19712	0.0485664	-24.649	3.76839e-134	3.35171e-133
C15orf5	2.91651	1.66356	0.0662022	25.1285	2.42731e-139	2.2432e-138
C15orf60	0.965561	1.09774	0.0961819	11.4131	3.59548e-30	8.72992e-30
C15orf61	317.658	-0.26129	0.0156136	-16.7348	7.31177e-63	3.03425e-62
C15orf62	135.566	-0.232384	0.0266935	-8.70565	3.15761e-18	6.02322e-18
C15orf63	2246.44	-0.219448	0.0160683	-13.6572	1.82891e-42	5.52119e-42
C16orf11	10.525	-3.24191	0.099496	-32.5834	7.05454e-233	1.13178e-231
C16orf13	2067.27	-0.259228	0.018843	-13.7573	4.60369e-43	1.40752e-42
C16orf3	7.83702	-0.188825	0.0302776	-6.23644	4.47646e-10	6.99005e-10
C16orf42	2319.55	-0.0980714	0.0142734	-6.87091	6.37945e-12	1.04843e-11
C16orf45	1205.16	-0.601082	0.0337903	-17.7886	8.66037e-71	3.97736e-70
C16orf46	119.082	-0.432544	0.0190636	-22.6895	5.68328e-114	4.27907e-113
C16orf48	839.168	-0.273529	0.0216161	-12.6539	1.06421e-36	2.90899e-36
C16orf52	661.823	-0.128593	0.014042	-9.15773	5.29993e-20	1.05331e-19
C16orf53	2355.7	-0.213392	0.0127154	-16.7822	3.29429e-63	1.37295e-62
C16orf54	248.371	2.43826	0.0326629	74.6491	0	0
C16orf55	367.54	-0.207397	0.0158626	-13.0746	4.60064e-39	1.30926e-38
C16orf57	2397.08	0.0405592	0.0138078	2.93742	0.00330957	0.004104
C16orf58	5459.72	-0.203386	0.0114033	-17.8358	3.72827e-71	1.71923e-70
C16orf59	319.822	-0.0480153	0.0278429	-1.7245	0.084617	0.0968689
C16orf5	2366.52	-0.195189	0.0261167	-7.47371	7.79621e-14	1.34534e-13
C16orf61	1000.12	-0.158996	0.0145683	-10.9139	9.89682e-28	2.30011e-27
C16orf62	2388.45	0.0300374	0.0160786	1.86816	0.0617391	0.0713647
C16orf63	1727.18	-0.0924916	0.0118877	-7.78045	7.22683e-15	1.28096e-14
C16orf68	455.368	-0.00198807	0.0121432	-0.163719	0.869953	0.881206
C16orf70	1213.18	-0.187669	0.0125783	-14.92	2.44152e-50	8.42206e-50
C16orf71	58.1557	-0.275095	0.0313683	-8.76983	1.78932e-18	3.43053e-18
C16orf72	2382.64	-0.0700115	0.0104722	-6.68547	2.30191e-11	3.71794e-11
C16orf73	25.9709	0.609699	0.0745396	8.17953	2.84944e-16	5.20378e-16
C16orf74	285.99	-0.286736	0.0385109	-7.4456	9.65082e-14	1.66185e-13
C16orf75	739.183	0.0691866	0.0270335	2.5593	0.0104885	0.012696
C16orf78	0.0622211	-0.170889	0.25343	-0.674306	0.500117	0.530693
C16orf79	88.9762	-0.311357	0.0291721	-10.6731	1.35981e-26	3.0915e-26
C16orf7	994.819	-0.119497	0.0178309	-6.7017	2.06009e-11	3.33265e-11
C16orf80	1438.44	-0.204305	0.0121511	-16.8137	1.93739e-63	8.10091e-63
C16orf81	3.15738	0.711832	0.053427	13.3235	1.69108e-40	4.94309e-40
C16orf82	0.886558	-0.810528	0.113018	-7.17165	7.41008e-13	1.24659e-12
C16orf86	122.587	0.218695	0.0254506	8.59293	8.47768e-18	1.60228e-17
C16orf87	304.622	-0.127607	0.0150992	-8.45121	2.88288e-17	5.37872e-17
C16orf88	931.824	-0.0717323	0.0138182	-5.19113	2.09022e-07	3.01273e-07
C16orf89	1765.73	-0.115735	0.0649397	-1.7822	0.0747167	0.0858538
C16orf90	0.654167	0.070914	0.0727746	0.974434	0.329841	0.35765
C16orf91	544.668	-0.172041	0.0133285	-12.9078	4.06989e-38	1.13942e-37
C16orf92	0.932745	-1.68842	0.115146	-14.6633	1.10813e-48	3.71425e-48
C16orf93	165.827	0.0210297	0.0250999	0.83784	0.402121	0.431997
C17orf100	166.413	-0.495608	0.0183788	-26.9663	3.67069e-160	3.95614e-159
C17orf101	993.587	-0.151155	0.0143042	-10.5672	4.22967e-26	9.51828e-26
C17orf102	5.03003	-1.51629	0.0868911	-17.4505	3.41257e-68	1.51728e-67
C17orf103	966.722	0.130904	0.0198456	6.59612	4.2205e-11	6.7647e-11
C17orf104	45.1968	-0.191345	0.0309446	-6.18346	6.27114e-10	9.75505e-10
C17orf105	0.150019	-0.00778752	0.126173	-0.0617208	0.950785	0.95427
C17orf106	845.3	-0.200398	0.0166302	-12.0503	1.93295e-33	4.97633e-33
C17orf107	215.653	-0.368904	0.0289624	-12.7373	3.66699e-37	1.00955e-36
C17orf108	565.122	-0.405085	0.024471	-16.5536	1.50688e-61	6.14926e-61
C17orf28	3389.34	-0.713765	0.0363943	-19.612	1.22193e-85	6.75832e-85
C17orf37	2957.49	-0.528989	0.0238227	-22.2053	3.05393e-109	2.19312e-108
C17orf39	754.946	-0.0976152	0.012967	-7.528	5.15232e-14	8.92277e-14
C17orf42	387.806	-0.0155588	0.0115965	-1.34168	0.1797	0.200445
C17orf44	125.905	0.26137	0.0198989	13.1349	2.07718e-39	5.94871e-39
C17orf46	6.59867	0.408827	0.0306373	13.3441	1.28201e-40	3.75167e-40
C17orf47	6.76184	0.0483281	0.0294439	1.64136	0.100722	0.114751
C17orf48	345.984	-0.0415146	0.0169955	-2.44269	0.0145783	0.0175021
C17orf49	2619.29	0.164707	0.0144442	11.403	4.04174e-30	9.80526e-30
C17orf50	4.94667	-0.104042	0.0440305	-2.36296	0.0181295	0.0216556
C17orf51	596.325	-0.0389003	0.025335	-1.53544	0.124677	0.140891
C17orf53	273.503	0.0528316	0.0275341	1.91877	0.0550137	0.0638226
C17orf54	1.08812	0.8435	0.0864948	9.75203	1.80812e-22	3.78642e-22
C17orf55	73.3952	-0.285425	0.0457413	-6.23998	4.37617e-10	6.83658e-10
C17orf56	946.058	0.161223	0.0147476	10.9321	8.09613e-28	1.88419e-27
C17orf57	110.75	0.19481	0.0319984	6.08812	1.14243e-09	1.76618e-09
C17orf58	625.824	-0.253703	0.0193299	-13.1249	2.37117e-39	6.77919e-39
C17orf59	587.54	0.10273	0.0143643	7.15177	8.5666e-13	1.43904e-12
C17orf60	56.5142	1.53783	0.0276251	55.6678	0	0
C17orf61	1275.19	-0.43238	0.0190663	-22.6777	7.43007e-114	5.57981e-113
C17orf62	3473.68	0.311439	0.0128722	24.1947	2.52929e-129	2.16543e-128
C17orf63	1946.11	0.0424532	0.0147997	2.86851	0.00412413	0.00508744
[truncated: 18,502 more rows]

## Sheet: Hallmark_Coalt_Fig. 4h
							Source Data for Fig. 4h
	FERMT1							FERMT2							FERMT3
Gene	Altered	Unaltered	p-value	Log p-value	q-value		Gene	Altered	Unaltered	p-value	Log p-value	q-value		Gene	Altered	Unaltered	p-value	Log p-value	q-value
BNIP3	5.58	1.21	6.129e-05	-4.21261	8.788e-05		BNIP3	4.35	1.46	0.0525	-1.27984	0.0815		BNIP3	2.65	1.51	0.256	-0.59176	0.319
BRCA1	19.07	3.74	1.96e-15	-14.7077	8.12e-15		BRCA1	31.52	4.02	3.88e-17	-16.4112	1.63e-16		BRCA1	7.96	4.83	0.104	-0.982967	0.161
BRIP1	22.33	5.14	8.78e-16	-15.0565	3.82e-15		BRIP1	33.7	5.55	1.28e-15	-14.8928	4.41e-15		BRIP1	7.08	6.49	0.457	-0.340084	0.495
CDX2	22.33	3.09	6.4e-23	-22.1938	1.15e-21		CDX2	27.17	3.83	6.67e-14	-13.1759	1.92e-13		CDX2	9.73	4.4	0.0138	-1.86012	0.0435
CCNB1	14.88	2.25	1.43e-14	-13.8447	5.19e-14		CCNB1	27.17	2.41	7.81e-18	-17.1073	3.78e-17		CCNB1	2.65	3.28	0.493	-0.307153	0.524
CDC25A	5.58	1.53	0.0003792	-3.42113	0.000483		CDC25A	6.52	1.69	0.006267	-2.20294	0.0118		CDC25A	5.31	1.7	0.0165	-1.78252	0.0488
CDC25C	13002	2.61	1.42e-10	-9.84771	3.39e-10		CDC25C	29.35	2.53	1.51e-19	-18.821	1.11e-18		CDC25C	3.54	3.44	0.551	-0.258848	0.566
CDC6	20	4.3	5.15e-15	-14.2882	2.01e-14		CDC6	30.43	4.67	9.44e-15	-14.025	2.96e-14		CDC6	7.96	5.44	0.172	-0.764472	0.234
CDK1	4.65	1.69	0.006652	-2.17705	0.007299		CDK1	3.26	1.88	0.26	-0.585027	0.311		CDK1	5.31	1.78	0.0198	-1.70333	0.0543
CDKN3	13.95	1.45	6.58e-17	-16.1818	3.44e-16		CDKN3	59.78	0.42	2.57e-78	-77.5901	1.62e-75		CDKN3	4.42	2.36	0.139	-0.856985	0.2
CHEK1	5.12	2.53	0.0298	-1.52578	0.0312		CHEK1	5.43	2.64	0.105	-0.978811	0.147		CHEK1	14.16	2.24	2.67e-08	-7.57349	6.45e-07
CXCL9	12.56	1.53	4.26e-14	-13.3706	1.45e-13		CXCL9	25	1.61	7.37e-19	-18.1325	4.56e-18		CXCL9	6.19	2.24	0.0173	-1.76195	0.0502
DDB2	4.65	1.57	0.004268	-2.36978	0.004781		DDB2	7.61	1.61	0.001124	-2.94923	0.002316		DDB2	13.27	1.31	3.94e-10	-9.4045	1.19e-08
E2F1	58.6	4.7	1.97e-88	-87.7055	1.76e-86		E2F1	39.13	7.93	9.96e-16	-15.0017	3.46e-15		E2F1	15.93	8.69	0.0106	-1.97469	0.037
EREG	13.95	1.81	4.96e-15	-14.3045	1.94e-14		EREG	27.17	1.91	9.39e-20	-19.0273	7.32e-19		EREG	7.96	2.55	0.003493	-2.4568	0.019
EXO1	22.79	10.21	2.92e-07	-6.53462	5.63e-07		EXO1	13.04	11.15	0.333	-0.477556	0.381		EXO1	15.93	11	0.0752	-1.12378	0.127
FANCD2	7.44	1.77	9.397e-06	-5.02701	1.544e-05		FANCD2	4.35	2.14	0.145	-0.838632	0.193		FANCD2	4.42	2.12	0.103	-0.987163	0.16
FBP1	12.56	1.25	1.27e-15	-14.8962	5.41e-15		FBP1	25	1.34	3.41e-20	-19.4672	3.02e-19		FBP1	3.54	2.08	0.222	-0.653647	0.286
GADD45G	12.56	0.92	9.19e-18	-17.0367	5.76e-17		GADD45G	28.26	0.92	1.04e-26	-25.983	3.1e-25		GADD45G	3.54	1.78	0.154	-0.812479	0.215
MAPK1	7.91	2.85	0.0004046	-3.39297	0.0005139		MAPK1	10.87	2.99	0.0006421	-3.1924	0.001354		MAPK1	6.19	3.13	0.0723	-1.14086	0.124
MCM2	7.91	3.94	0.008193	-2.08656	0.00893		MCM2	6.52	4.17	0.195	-0.709965	0.246		MCM2	11.5	3.94	0.0007939	-3.10023	0.007136
MCM4	23.26	9.2	6.11e-09	-8.21396	1.3e-08		MCM4	16.3	10.11	0.0468	-1.32975	0.0739		MCM4	16.81	10.04	0.0202	-1.69465	0.0548
MEN1	14.42	2.37	2.17e-13	-12.6635	6.75e-13		MEN1	23.91	2.6	3.35e-14	-13.475	9.94e-14		MEN1	30.97	2.12	4.31e-27	-26.3655	4.76e-25
MSH2	7.44	2.93	0.001363	-2.8655	0.001617		MSH2	7.61	3.14	0.0299	-1.52433	0.0497		MSH2	10.62	2.97	0.0002481	-3.60537	0.00324
MYC	33.49	17.24	3.18e-08	-7.49757	6.48e-08		MYC	25	18.31	0.0721	-1.14206	0.107		MYC	30.97	17.99	0.0007706	-3.11317	0.007234
NEIL1	7.91	2.09	1.557e-05	-4.80771	2.465e-05		NEIL1	13.04	2.18	2.098e-06	-5.67819	4.822e-06		NEIL1	5.31	2.43	0.066	-1.18046	0.166
NFKB2	4.19	1.45	0.007601	-2.11913	0.008297		NFKB2	5.43	1.53	0.0171	-1.767	0.0299		NFKB2	4.42	1.54	0.0376	-1.42481	0.0802
NRAS	7.91	2.73	0.0002618	-3.58203	0.0003408		NRAS	4.35	3.1	0.328	-0.484126	0.376		NRAS	8.85	2.9	0.002426	-2.61511	0.0151
PLK1	9.3	2.37	1.672e-06	-5.77676	3.027e-06		PLK1	3.26	2.91	0.509	-0.293282	0.531		PLK1	6.19	2.78	0.0448	-1.34872	0.0898
PRC1	8.84	2.61	1.834e-05	-4.7366	2.874e-05		PRC1	8.7	2.91	0.006903	-2.16096	0.0129		PRC1	7.08	2.93	0.0224	-1.64975	0.0585
RAD51	6.05	0.96	2.283e-06	-5.64149	4.071e-06		RAD51	7.61	1.15	0.0001881	-3.72561	0.0004132		RAD51	5.31	1.2	0.003759	-2.42493	0.0199
RAD54L	4.65	1.41	0.002197	-2.65817	0.002543		RAD54L	5.43	1.53	0.0171	-1.767	0.0299		RAD54L	5.31	1.51	0.01	-2	0.0357
RUNX1	8.84	1.81	2.06e-07	-6.68613	4.01e-07		RUNX1	6.52	2.22	0.0202	-1.69465	0.0348		RUNX1	7.08	2.16	0.004544	-2.34256	0.0224
SERPINE1	29.77	6.1	3.24e-23	-22.4895	6.19e-22		SERPINE1	34.78	7.12	9.3e-14	-13.0315	2.64e-13		SERPINE1	17.7	7.64	0.000512	-3.29073	0.005373
TGFB1	20.47	3.3	4.49e-19	-18.3478	3.73e-18		TGFB1	30.43	3.75	7.35e-17	-16.1337	2.95e-16		TGFB1	7.96	4.52	0.0776	-1.11014	0.13
TOP2A	20.47	4.34	1.56e-15	-14.8069	6.55e-15		TOP2A	31.52	4.71	1.48e-15	-14.8297	5.05e-15		TOP2A	4.43	5.68	0.38	-0.420216	0.432
TOPBP1	10.7	4.38	0.0001984	-3.70246	0.0002631		TOPBP1	7.61	4.79	0.16	-0.79588	0.209		TOPBP1	12.39	4.56	0.0009471	-3.0236	0.008219
TRAF1	13.02	1.13	3.23e-17	-16.4908	1.81e-16		TRAF1	23.31	1.3	3.22e-19	-18.4921	2.19e-18		TRAF1	2.65	2.05	0.418	-0.378824	0.462
XRCC2	25.12	4.62	2.3e-21	-20.6383	2.99e-20		XRCC2	29.35	5.44	1.74e-12	-11.7595	4.36e-12		XRCC2	9.73	6.1	0.0917	-1.03763	0.147
