# Supplementary material for: Pan-cancer analyses suggest kindlin-associated global mechanochemical alterations
Source: Commun Biol. 2024 Mar 28;7:372. doi: 10.1038/s42003-024-06044-5 (PMC10978987; doi:10.1038/s42003-024-06044-5)
Supplement: Supplementary file 7 — Supplementary Data 5 [file 42003_2024_6044_MOESM7_ESM.xlsx]

## Sheet: Kindlin1_DESEQ
Gene	log2FC	lfcSE	stat	pvalue	padj	Final
ITGB4	1.91162	0.0359754	54.8391	0	0	1.91162		Source Data for Fig. 6d, DEseq analysis of mechanosensitive genes in kindlin-altered samples with respect to unaltered samples for kindlin-1
ITGA6	1.85938	0.0262052	70.2298	0	0	1.85938
SUN3	1.48481	0.0784949	0.865912	0.386539	0.410706	1.48481
ITGA2	1.46269	0.0339105	42.3726	0	0	1.46269
ITGB6	1.08208	0.0589454	17.6457	1.1e-69	2.87e-69	1.08208
LMNB2	0.56957	0.0198063	44.6339	0	0	0.56957
ITGA3	0.47312	0.0356227	8.06893	7.09e-16	1.06e-15	0.47312
ITGA8	0.456531	0.0517414	-21.0553	2.04e-98	6.78e-98	0.456531
ITGAV	0.401511	0.0229489	8.7462	2.21e-18	3.42e-18	0.401511
ITGB8	0.37214	0.0420082	-1.84247	0.0654069	0.072778	0.37214
SUN1	0.221705	0.0126701	12.9773	1.65e-38	3.22e-38	0.221705
SYNE2	0.209018	0.0219905	7.49113	6.83e-14	9.89e-14	0.209018
YAP1	0.198748	0.0249321	11.2348	2.75e-29	4.86e-29	0.198748
RAP1B	0.122059	0.0145708	3.47508	0.000510709	0.000610685	0.122059
LMNB1	0.0977092	0.0274945	17.8351	3.77e-71	9.98e-71	0.0977092
PXN	0.0860815	0.0156169	9.36844	7.36e-21	1.18e-20	0.0860815
ACTB	0.0815682	0.0137268	15.2476	1.71e-52	3.83e-52	0.0815682
TAZ	0.0736998	0.014954	1.10535	0.269009	0.288904	0.0736998
TLN2	0.0437095	0.0276609	-7.51271	5.79e-14	8.4e-14	0.0437095
SUN2	0.0316756	0.0169999	-5.24295	1.58e-07	2.05e-07	0.0316756
ITGAE	0.0205265	0.0172577	6.61576	3.7e-11	5.13e-11	0.0205265
ITGB1	0.014754	0.0184766	1.13546	0.256182	0.275521	0.014754
ITGA5	-0.00480272	0.0291809	-0.303731	0.761333	0.78457	-0.00480272
ITGA1	-0.0112625	0.0316374	-12.7938	1.78e-37	3.44e-37	-0.0112625
RAP1A	-0.0221437	0.013586	-8.63808	5.72e-18	8.8e-18	-0.0221437
ITGB5	-0.116024	0.0215986	-6.48442	8.91e-11	1.23e-10	-0.116024
SUN5	-0.128936	0.945117	-0.177437	0.859165	0.874981	-0.128936
EMD	-0.154444	0.0121179	-13.6459	2.14e-42	4.34e-42	-0.154444
ZYX	-0.162669	0.0185829	-3.71871	0.000200239	0.000242111	-0.162669
TLN1	-0.188325	0.0165868	-16.4535	7.92e-61	1.92e-60	-0.188325
ITGA11	-0.196875	0.0411006	-3.40222	0.000668418	0.000796507	-0.196875
ITGAM	-0.261204	0.0329185	-20.4547	5.46e-93	1.73e-92	-0.261204
SYNE1	-0.316781	0.0304747	-25.6219	8.71e-145	4.08e-144	-0.316781
PLCB2	-0.39425	0.031867	-27.2517	1.59e-163	8.55e-163	-0.39425
ITGB7	-0.400379	0.0310018	-14.5582	5.18e-48	1.11e-47	-0.400379
ITGAX	-0.413744	0.0312225	-15.9611	2.38e-57	5.59e-57	-0.413744
ITGA4	-0.414121	0.0374545	-24.8335	3.89e-136	1.72e-135	-0.414121
ITGB2	-0.495766	0.0311247	-21.1537	2.55e-99	8.55e-99	-0.495766
ITGA9	-0.57135	0.0363591	-28.9405	3.7e-184	2.27e-183	-0.57135
ITGAL	-0.86066	0.0357284	-29.1442	9.89e-187	6.16e-186	-0.86066
ITGA7	-1.07134	0.0365	-30.5964	1.37e-205	9.64e-205	-1.07134
ITGA2B	-1.31754	0.0448522	-31.0004	5.32e-211	3.91e-210	-1.31754
ITGAD	-1.51116	0.052409	-42.7043	0	0	-1.51116
ITGA10	-1.91281	0.0411451	-47.3073	0	0	-1.91281
ITGB3	-2.48559	0.0432703	-48.2083	0	0	-2.48559

## Sheet: Kindlin2_DESEQ
Gene	log2FC	lfcSE	stat	pvalue	padj
ITGA8	3.36809	0.0442195	53.9964	0	0
ITGA7	2.39512	0.0319604	49.4669	0	0			Source Data for Fig. 6e, DEseq analysis of mechanosensitive genes in kindlin-altered samples with respect to unaltered samples for kindlin-2
ITGB3	2.30073	0.0407641	31.4515	4.01e-217	3.06e-216
ITGA10	1.9242	0.0388686	20.756	1.08e-95	3.32e-95
SYNE1	1.70819	0.0262285	51.1747	0	0
ITGA9	1.63248	0.0331468	32.4023	2.55e-230	2.14e-229
ITGA1	1.22295	0.027506	43.0656	0	0
TLN2	1.06706	0.0243972	35.9906	1.17e-283	1.43e-282
ITGB8	1.06141	0.0382858	18.6257	1.99e-77	5.32e-77
ITGA5	0.995206	0.0261806	27.2792	7.5e-164	3.83e-163
ITGAV	0.919893	0.0200299	39.1031	0	0
SUN3	0.813507	0.0714955	-16.9457	2.07e-64	4.96e-64
TLN1	0.627974	0.0147752	33.6249	7.27e-248	6.94e-247
SUN2	0.538349	0.0155491	15.67	2.43e-55	5.39e-55
ITGA11	0.506631	0.0371181	26.2653	4.77e-152	2.24e-151
RAP1A	0.459615	0.012089	30.9598	1.87e-210	1.36e-209
YAP1	0.44029	0.0226391	18.7003	4.92e-78	1.32e-77
ITGB5	0.410901	0.0198773	10.1847	2.32e-24	3.83e-24
ITGB1	0.401643	0.0166157	25.3254	1.68e-141	7.25e-141
ITGAM	0.31888	0.0307038	2.74076	0.0061298	0.00705065
SYNE2	0.29583	0.020095	17.324	3.1e-67	7.62e-67
ITGAD	0.261888	0.0493602	-4.08672	4.38e-05	5.38e-05
ZYX	0.224208	0.0170937	9.72921	2.26e-22	3.65e-22
ITGA4	0.189254	0.0350292	-9.4163	4.67e-21	7.4e-21
PLCB2	0.182208	0.0298745	-14.9123	2.74e-50	5.83e-50
ITGAX	0.0822314	0.0289996	-6.39908	1.56e-10	2.13e-10
PXN	0.0645272	0.0144489	-0.423794	0.671716	0.685762
SUN1	0.0276341	0.0117672	2.56422	0.0103409	0.0118063
ITGA3	0.0200932	0.0329834	-3.25375	0.00113893	0.00134474
RAP1B	0.00729522	0.0134242	3.27225	0.00106696	0.00126094
ITGB2	-0.0100188	0.0291102	-4.26403	2.01e-05	2.48e-05
ITGA2	-0.209518	0.0332844	-6.06152	1.35e-09	1.81e-09
EMD	-0.209646	0.0110522	-20.9415	2.24e-97	6.96e-97
ITGAL	-0.2612	0.0334837	-16.3883	2.32e-60	5.38e-60
ACTB	-0.326186	0.0127706	-6.89392	5.43e-12	7.59e-12
TAZ	-0.374126	0.0132071	-33.9743	5.33e-253	5.29e-252
ITGAE	-0.402915	0.0158104	-15.5135	2.81e-54	6.18e-54
ITGA6	-0.462468	0.0283771	-19.6683	4.03e-86	1.15e-85
ITGB7	-0.512485	0.0284683	-18.3805	1.88e-75	4.95e-75
SUN5	-0.533211	0.865658	-0.531916	0.594784	0.610805
ITGA2B	-0.574473	0.0417258	-22.501	4.05e-112	1.42e-111
LMNB2	-0.759408	0.019172	-29.963	2.97e-197	1.93e-196
ITGB6	-0.778749	0.0549952	-4.60922	4.04e-06	5.08e-06
LMNB1	-1.01256	0.0250856	-26.1183	2.26e-150	1.05e-149
ITGB4	-1.1233	0.0359836	-27.9924	2.01e-172	1.1e-171

## Sheet: Kindlin3_DESEQ
Gene	log2FC	lfcSE	stat	pvalue	padj
ITGA4	3.00201	0.0316019	70.1068	0	0
ITGAD	2.94493	0.0493578	40.6141	0	0			Source Data for Fig. 6f, DEseq analysis of mechanosensitive genes in kindlin-altered samples with respect to unaltered samples for kindlin-3
ITGAL	2.5009	0.0289913	80.5515	0	0
PLCB2	2.49311	0.0254697	82.225	0	0
ITGAM	2.30495	0.0278776	66.5059	0	0
ITGB2	2.22271	0.024158	86.4236	0	0
ITGAX	1.83581	0.0258294	70.5386	0	0
ITGB3	1.56337	0.0440147	11.7557	6.6e-32	1.66e-31
ITGA10	1.54521	0.0408058	19.7735	5.03e-87	2.83e-86
ITGA8	1.34837	0.0509015	0.260635	0.794374	0.81184
ITGB7	1.22544	0.0280447	46.0092	0	0
ITGA2B	1.09898	0.0439134	20.6306	1.46e-94	8.94e-94
SUN3	0.87143	0.0762109	4.11179	3.93e-05	5.25e-05
ITGA9	0.859192	0.0361155	5.97632	2.28e-09	3.5e-09
SYNE1	0.811193	0.0301536	7.62664	2.41e-14	4.21e-14
ITGA5	0.747103	0.0279476	17.5805	3.48e-69	1.57e-68
ITGA7	0.625728	0.0364657	0.332654	0.739395	0.760155
ITGA11	0.60922	0.0397071	13.1332	2.13e-39	6.09e-39
ITGA1	0.589868	0.0308158	5.04735	4.48e-07	6.39e-07
TLN1	0.547067	0.015824	25.9544	1.62e-148	1.61e-147
ITGAV	0.412639	0.0223169	2.49557	0.0125753	0.0151573
ITGB8	0.370239	0.0407541	-5.73527	9.74e-09	1.46e-08
RAP1A	0.353072	0.0130837	18.0006	1.93e-72	9.05e-72
RAP1B	0.314908	0.0139967	16.9635	1.53e-64	6.49e-64
ZYX	0.305564	0.0176459	24.46	3.94e-132	3.45e-131
ITGAE	0.258198	0.0161804	29.3954	6.3e-190	8.15e-189
SUN2	0.231774	0.0165121	7.60614	2.82e-14	4.93e-14
TAZ	0.197234	0.0145029	7.72925	1.08e-14	1.91e-14
ITGA3	0.17844	0.0346486	5.02385	5.06e-07	7.22e-07
ITGB5	0.171531	0.0209971	3.74167	0.000182799	0.000238779
ITGA2	0.101356	0.0351462	0.0371206	0.970389	0.972586
ACTB	0.082866	0.0134636	17.7164	3.13e-70	1.43e-69
PXN	0.00474769	0.0151676	8.52458	1.53e-17	2.88e-17
ITGB1	-0.0101427	0.0179468	2.13538	0.0327299	0.0384639
TLN2	-0.0106549	0.0268675	-7.92935	2.2e-15	3.95e-15
SYNE2	-0.0449803	0.0214023	-4.41338	1.02e-05	1.39e-05
ITGB6	-0.13426	0.0579073	2.65481	0.00793532	0.00966644
LMNB1	-0.152479	0.0270328	10.0122	1.35e-23	2.89e-23
EMD	-0.167285	0.0117369	-15.0363	4.24e-51	1.48e-50
YAP1	-0.19613	0.0242513	-10.0026	1.48e-23	3.17e-23
SUN1	-0.265029	0.0122381	-17.4817	1.98e-68	8.82e-68
LMNB2	-0.276086	0.0208246	3.36008	0.000779202	0.000991362
SUN5	-0.362071	0.91153	-0.287856	0.773457	0.792133
ITGA6	-0.511174	0.0301348	-10.8554	1.88e-27	4.35e-27
ITGB4	-0.609462	0.0387281	-4.80663	1.53e-06	2.15e-06

## Sheet: Mechanochemical_CoAlt
FERMT1				FERMT2				FERMT3
Status	Gene	Value		Status	Gene	Value		Status	Gene	Value		Source Data for Fig. 6g: Comparative analysis of alteration frequencies, represented as percentages, of major proteins associated with the respective kindlins involved in mechanochemical signaling, considering their respective kindlin-altered and unaltered cancer samples from the TCGA cohort.
FERMT1 (Altered)	SRF	12.09		FERMT2 (Altered)	SRF	0.1111		FERMT3 (Altered)	SRF	12.73
FERMT1 (Altered)	MYOCD	15.81		FERMT2 (Altered)	MYOCD	0.3472		FERMT3 (Altered)	MYOCD	3.64
FERMT1 (Altered)	MRTFA	7.44		FERMT2 (Altered)	MRTFA	0.125		FERMT3 (Altered)	MRTFA	16.36
FERMT1 (Altered)	MRTFB	8.84		FERMT2 (Altered)	MRTFB	0.0556		FERMT3 (Altered)	MRTFB	16.36
FERMT1 (Altered)	TAFAZZIN	14.42		FERMT2 (Altered)	TAFAZZIN	0.1667		FERMT3 (Altered)	TAFAZZIN	29.09
FERMT1 (Altered)	YY1AP1	28.37		FERMT2 (Altered)	YY1AP1	0.0972		FERMT3 (Altered)	YY1AP1	9.09
FERMT1 (Altered)	CTNNB1	10.7		FERMT2 (Altered)	CTNNB1	0.125		FERMT3 (Altered)	CTNNB1	12.73
FERMT1 (Altered)	NFKB1	12.56		FERMT2 (Altered)	NFKB1	0.3472		FERMT3 (Altered)	NFKB1	14.55
FERMT1 (Altered)	FOXP3	14.88		FERMT2 (Altered)	FOXP3	0.1389		FERMT3 (Altered)	FOXP3	18.18
FERMT1 (Altered)	GABPA	8.84		FERMT2 (Altered)	GABPA	0.0833		FERMT3 (Altered)	GABPA	18.18
FERMT1 (Altered)	SMAD3	9.3		FERMT2 (Altered)	SMAD3	0.1389		FERMT3 (Altered)	SMAD3	9.09
FERMT1 (Altered)	AP1S1	28.84		FERMT2 (Altered)	AP1S1	0.4028		FERMT3 (Altered)	AP1S1	27.27
FERMT1 (Altered)	KLF2	20		FERMT2 (Altered)	KLF2	0.4167		FERMT3 (Altered)	KLF2	16.36
FERMT1 (Altered)	KLF4	12.09		FERMT2 (Altered)	KLF4	0.3056		FERMT3 (Altered)	KLF4	5.45
FERMT1 (Altered)	GATA4	17.67		FERMT2 (Altered)	GATA4	0.1528		FERMT3 (Altered)	GATA4	18.18
FERMT1 (Altered)	CEBPA	26.51		FERMT2 (Altered)	CEBPA	0.3889		FERMT3 (Altered)	CEBPA	23.64
FERMT1 (Altered)	ROCK1	13.02		FERMT2 (Altered)	ROCK1	0.4028		FERMT3 (Altered)	ROCK1	12.73
FERMT1 (Altered)	MARCHF1	21.4		FERMT2 (Altered)	MARCHF1	0.125		FERMT3 (Altered)	MARCHF1	23.64
FERMT1 (Altered)	TP53	71.63		FERMT2 (Altered)	TP53	0.6667		FERMT3 (Altered)	TP53	60
FERMT1 (Altered)	TCF4	16.28		FERMT2 (Altered)	TCF4	0.4306		FERMT3 (Altered)	TCF4	14.55
FERMT1 (Altered)	KCNK2	21.4		FERMT2 (Altered)	KCNK2	0.1667		FERMT3 (Altered)	KCNK2	25.45
FERMT1 (Altered)	KCNK4	5.58		FERMT2 (Altered)	KCNK4	0.0972		FERMT3 (Altered)	KCNK4	63.64
FERMT1 (Altered)	PIEZO1	12.09		FERMT2 (Altered)	PIEZO1	0.0833		FERMT3 (Altered)	PIEZO1	10.91
FERMT1 (Altered)	PIEZO2	22.33		FERMT2 (Altered)	PIEZO2	0.4722		FERMT3 (Altered)	PIEZO2	16.36
FERMT1 (Altered)	TRPV1	11.63		FERMT2 (Altered)	TRPV1	0.3056		FERMT3 (Altered)	TRPV1	1.82
FERMT1 (Altered)	ITGB1	9.77		FERMT2 (Altered)	ITGB1	0.0972		FERMT3 (Altered)	ITGB1	18.18
FERMT1 (Altered)	ADGRE2	21.86		FERMT2 (Altered)	ADGRE2	0.4306		FERMT3 (Altered)	ADGRE2	16.36
FERMT1 (Altered)	ADGRE5	21.86		FERMT2 (Altered)	ADGRE5	0.4306		FERMT3 (Altered)	ADGRE5	18.18
FERMT1 (Altered)	ADGRG1	7.44		FERMT2 (Altered)	ADGRG1	0.0278		FERMT3 (Altered)	ADGRG1	9.09
FERMT1 (Altered)	ADGRG6	5.58		FERMT2 (Altered)	ADGRG6	0.0278		FERMT3 (Altered)	ADGRG6	9.09
FERMT1 (Altered)	ADGRL1	23.72		FERMT2 (Altered)	ADGRL1	0.0556		FERMT3 (Altered)	ADGRL1	10.91
FERMT1 (Altered)	ADGRV1	25.12		FERMT2 (Altered)	ADGRV1	0.5278		FERMT3 (Altered)	ADGRV1	14.55
FERMT1 (Altered)	TGFB1	20.47		FERMT2 (Altered)	TGFB1	0.375		FERMT3 (Altered)	TGFB1	14.55
FERMT1 (Altered)	TMX4	75.35		FERMT2 (Altered)	TMX4	0.3889		FERMT3 (Altered)	TMX4	20
FERMT1 (Altered)	TLN1	17.21		FERMT2 (Altered)	TLN1	0.375		FERMT3 (Altered)	TLN1	18.18
FERMT1 (Altered)	ACTN1	13.49		FERMT2 (Altered)	ACTN1	0.6667		FERMT3 (Altered)	ACTN1	14.55
FERMT1 (Altered)	VCL	6.51		FERMT2 (Altered)	VCL	0.0417		FERMT3 (Altered)	VCL	14.55
FERMT1 (Altered)	PXN	13.02		FERMT2 (Altered)	PXN	0.3194		FERMT3 (Altered)	PXN	5.45
FERMT1 (Altered)	CTNNA1	14.88		FERMT2 (Altered)	CTNNA1	0.375		FERMT3 (Altered)	CTNNA1	10.91
FERMT1 (Altered)	VIM	11.16		FERMT2 (Altered)	VIM	0.0556		FERMT3 (Altered)	VIM	12.73
FERMT1 (Altered)	TUBA1A	13.95		FERMT2 (Altered)	TUBA1A	0.3889		FERMT3 (Altered)	TUBA1A	12.73
FERMT1 (Altered)	TUBB	13.95		FERMT2 (Altered)	TUBB	0.125		FERMT3 (Altered)	TUBB	14.55
FERMT1 (Altered)	ACTR2	6.51		FERMT2 (Altered)	ACTR2	0.0694		FERMT3 (Altered)	ACTR2	12.73
FERMT1 (Altered)	ACTR3	3.72		FERMT2 (Altered)	ACTR3	0.0556		FERMT3 (Altered)	ACTR3	12.73
FERMT1 (Altered)	ILK	3.26		FERMT2 (Altered)	ILK	0.0417		FERMT3 (Altered)	ILK	9.09
FERMT1 (Altered)	CCDC88A	8.84		FERMT2 (Altered)	CCDC88A	0.0972		FERMT3 (Altered)	CCDC88A	18.18
FERMT1 (Altered)	PARVA	4.19		FERMT2 (Altered)	PARVA	0.0139		FERMT3 (Altered)	PARVA	7.27
FERMT1 (Altered)	FYB1	25.12		FERMT2 (Altered)	FYB1	0.4722		FERMT3 (Altered)	FYB1	16.81
FERMT1 (Altered)	APBB1IP	10.7		FERMT2 (Altered)	APBB1IP	0.0278		FERMT3 (Altered)	APBB1IP	8.85
FERMT1 (Altered)	FBLIM1	3.72		FERMT2 (Altered)	FBLIM1	0.0139		FERMT3 (Altered)	FBLIM1	1.77
FERMT1 (Altered)	RACK1	12.09		FERMT2 (Altered)	RACK1	0.3889		FERMT3 (Altered)	RACK1	3.54
FERMT1 (Altered)	SKIV2L	14.88		FERMT2 (Altered)	SKIV2L	0.1389		FERMT3 (Altered)	SKIV2L	7.96
FERMT1 (Altered)	CLTC	23.24		FERMT2 (Altered)	CLTC	0.3889		FERMT3 (Altered)	CLTC	9.73
FERMT1 (Altered)	DNMT1	23.26		FERMT2 (Altered)	DNMT1	0.4444		FERMT3 (Altered)	DNMT1	7.96
FERMT1 (Altered)	DNMT3A	7.44		FERMT2 (Altered)	DNMT3A	0.0556		FERMT3 (Altered)	DNMT3A	7.96
FERMT1 (Altered)	BBS12	12.56		FERMT2 (Altered)	BBS12	0.3333		FERMT3 (Altered)	BBS12	3.54
FERMT1 (Altered)	RAC1	29.3		FERMT2 (Altered)	RAC1	0.4722		FERMT3 (Altered)	RAC1	15.04
FERMT1 (Altered)	RAC3	24.65		FERMT2 (Altered)	RAC3	0.375		FERMT3 (Altered)	RAC3	5.31
FERMT1 (Altered)	GSK3B	7.44		FERMT2 (Altered)	GSK3B	0.0833		FERMT3 (Altered)	GSK3B	10.62
FERMT1 (Unaltered)	SRF	5.63		FERMT2 (Unaltered)	SRF	0.0605		FERMT3 (Unaltered)	SRF	6.05
FERMT1 (Unaltered)	MYOCD	3.38		FERMT2 (Unaltered)	MYOCD	0.0356		FERMT3 (Unaltered)	MYOCD	4.41
FERMT1 (Unaltered)	MRTFA	2.65		FERMT2 (Unaltered)	MRTFA	0.028		FERMT3 (Unaltered)	MRTFA	2.78
FERMT1 (Unaltered)	MRTFB	2.85		FERMT2 (Unaltered)	MRTFB	0.0329		FERMT3 (Unaltered)	MRTFB	3.08
FERMT1 (Unaltered)	TAFAZZIN	5.91		FERMT2 (Unaltered)	TAFAZZIN	0.1306		FERMT3 (Unaltered)	TAFAZZIN	12.82
FERMT1 (Unaltered)	YY1AP1	11.74		FERMT2 (Unaltered)	YY1AP1	0.0655		FERMT3 (Unaltered)	YY1AP1	6.58
FERMT1 (Unaltered)	CTNNB1	6.23		FERMT2 (Unaltered)	CTNNB1	0.0647		FERMT3 (Unaltered)	CTNNB1	6.51
FERMT1 (Unaltered)	NFKB1	1.69		FERMT2 (Unaltered)	NFKB1	0.0169		FERMT3 (Unaltered)	NFKB1	2.32
FERMT1 (Unaltered)	FOXP3	6.39		FERMT2 (Unaltered)	FOXP3	0.0693		FERMT3 (Unaltered)	FOXP3	6.89
FERMT1 (Unaltered)	GABPA	2.17		FERMT2 (Unaltered)	GABPA	0.0257		FERMT3 (Unaltered)	GABPA	2.4
FERMT1 (Unaltered)	SMAD3	1.77		FERMT2 (Unaltered)	SMAD3	0.0207		FERMT3 (Unaltered)	SMAD3	2.25
FERMT1 (Unaltered)	AP1S1	6.03		FERMT2 (Unaltered)	AP1S1	0.0697		FERMT3 (Unaltered)	AP1S1	7.46
FERMT1 (Unaltered)	KLF2	3.66		FERMT2 (Unaltered)	KLF2	0.0398		FERMT3 (Unaltered)	KLF2	4.76
FERMT1 (Unaltered)	KLF4	1.37		FERMT2 (Unaltered)	KLF4	0.0146		FERMT3 (Unaltered)	KLF4	2.17
FERMT1 (Unaltered)	GATA4	5.55		FERMT2 (Unaltered)	GATA4	0.0632		FERMT3 (Unaltered)	GATA4	6.32
FERMT1 (Unaltered)	CEBPA	4.98		FERMT2 (Unaltered)	CEBPA	0.0586		FERMT3 (Unaltered)	CEBPA	6.39
FERMT1 (Unaltered)	ROCK1	1.77		FERMT2 (Unaltered)	ROCK1	0.0165		FERMT3 (Unaltered)	ROCK1	2.47
FERMT1 (Unaltered)	MARCHF1	9.32		FERMT2 (Unaltered)	MARCHF1	0.103		FERMT3 (Unaltered)	MARCHF1	10.08
FERMT1 (Unaltered)	TP53	32.36		FERMT2 (Unaltered)	TP53	0.3489		FERMT3 (Unaltered)	TP53	35.24
FERMT1 (Unaltered)	TCF4	4.5		FERMT2 (Unaltered)	TCF4	0.0444		FERMT3 (Unaltered)	TCF4	5.29
FERMT1 (Unaltered)	KCNK2	9.69		FERMT2 (Unaltered)	KCNK2	0.1053		FERMT3 (Unaltered)	KCNK2	10.39
FERMT1 (Unaltered)	KCNK4	1.13		FERMT2 (Unaltered)	KCNK4	0.0126		FERMT3 (Unaltered)	KCNK4	0.19
FERMT1 (Unaltered)	PIEZO1	3.01		FERMT2 (Unaltered)	PIEZO1	0.0364		FERMT3 (Unaltered)	PIEZO1	3.61
FERMT1 (Unaltered)	PIEZO2	6.19		FERMT2 (Unaltered)	PIEZO2	0.0643		FERMT3 (Unaltered)	PIEZO2	7.34
FERMT1 (Unaltered)	TRPV1	1.57		FERMT2 (Unaltered)	TRPV1	0.0161		FERMT3 (Unaltered)	TRPV1	2.4
FERMT1 (Unaltered)	ITGB1	2.77		FERMT2 (Unaltered)	ITGB1	0.0318		FERMT3 (Unaltered)	ITGB1	3.04
FERMT1 (Unaltered)	ADGRE2	4.38		FERMT2 (Unaltered)	ADGRE2	0.0479		FERMT3 (Unaltered)	ADGRE2	5.59
FERMT1 (Unaltered)	ADGRE5	3.98		FERMT2 (Unaltered)	ADGRE5	0.044		FERMT3 (Unaltered)	ADGRE5	5.18
FERMT1 (Unaltered)	ADGRG1	1.77		FERMT2 (Unaltered)	ADGRG1	0.0222		FERMT3 (Unaltered)	ADGRG1	2.09
FERMT1 (Unaltered)	ADGRG6	2.17		FERMT2 (Unaltered)	ADGRG6	0.0218		FERMT3 (Unaltered)	ADGRG6	2.05
FERMT1 (Unaltered)	ADGRL1	4.1		FERMT2 (Unaltered)	ADGRL1	0.0237		FERMT3 (Unaltered)	ADGRL1	2.28
FERMT1 (Unaltered)	ADGRV1	7.52		FERMT2 (Unaltered)	ADGRV1	0.0777		FERMT3 (Unaltered)	ADGRV1	8.87
FERMT1 (Unaltered)	TGFB1	3.3		FERMT2 (Unaltered)	TGFB1	0.0379		FERMT3 (Unaltered)	TGFB1	4.49
FERMT1 (Unaltered)	TMX4	0.4		FERMT2 (Unaltered)	TMX4	0.0552		FERMT3 (Unaltered)	TMX4	6.13
FERMT1 (Unaltered)	TLN1	4.9		FERMT2 (Unaltered)	TLN1	0.0506		FERMT3 (Unaltered)	TLN1	5.67
FERMT1 (Unaltered)	ACTN1	2.17		FERMT2 (Unaltered)	ACTN1	0.0134		FERMT3 (Unaltered)	ACTN1	2.85
FERMT1 (Unaltered)	VCL	2.17		FERMT2 (Unaltered)	VCL	0.0249		FERMT3 (Unaltered)	VCL	2.28
FERMT1 (Unaltered)	PXN	1.77		FERMT2 (Unaltered)	PXN	0.0188		FERMT3 (Unaltered)	PXN	2.63
FERMT1 (Unaltered)	CTNNA1	2.89		FERMT2 (Unaltered)	CTNNA1	0.0295		FERMT3 (Unaltered)	CTNNA1	3.73
FERMT1 (Unaltered)	VIM	3.66		FERMT2 (Unaltered)	VIM	0.0425		FERMT3 (Unaltered)	VIM	4.11
FERMT1 (Unaltered)	TUBA1A	1.65		FERMT2 (Unaltered)	TUBA1A	0.0165		FERMT3 (Unaltered)	TUBA1A	2.44
FERMT1 (Unaltered)	TUBB	4.7		FERMT2 (Unaltered)	TUBB	0.0529		FERMT3 (Unaltered)	TUBB	5.29
FERMT1 (Unaltered)	ACTR2	2.45		FERMT2 (Unaltered)	ACTR2	0.0268		FERMT3 (Unaltered)	ACTR2	2.59
FERMT1 (Unaltered)	ACTR3	1.97		FERMT2 (Unaltered)	ACTR3	0.0203		FERMT3 (Unaltered)	ACTR3	1.9
FERMT1 (Unaltered)	ILK	1.05		FERMT2 (Unaltered)	ILK	0.0115		FERMT3 (Unaltered)	ILK	1.07
FERMT1 (Unaltered)	CCDC88A	3.62		FERMT2 (Unaltered)	CCDC88A	0.0391		FERMT3 (Unaltered)	CCDC88A	3.77
FERMT1 (Unaltered)	PARVA	1.09		FERMT2 (Unaltered)	PARVA	0.0134		FERMT3 (Unaltered)	PARVA	1.22
FERMT1 (Unaltered)	FYB1	7.23		FERMT2 (Unaltered)	FYB1	0.0766		FERMT3 (Unaltered)	FYB1	8.3
FERMT1 (Unaltered)	APBB1IP	3.18		FERMT2 (Unaltered)	APBB1IP	0.0383		FERMT3 (Unaltered)	APBB1IP	3.55
FERMT1 (Unaltered)	FBLIM1	1.69		FERMT2 (Unaltered)	FBLIM1	0.0188		FERMT3 (Unaltered)	FBLIM1	1.85
FERMT1 (Unaltered)	RACK1	3.05		FERMT2 (Unaltered)	RACK1	0.0283		FERMT3 (Unaltered)	RACK1	3.78
FERMT1 (Unaltered)	SKIV2L	5.23		FERMT2 (Unaltered)	SKIV2L	0.0582		FERMT3 (Unaltered)	SKIV2L	5.91
FERMT1 (Unaltered)	CLTC	5.39		FERMT2 (Unaltered)	CLTC	0.0597		FERMT3 (Unaltered)	CLTC	6.68
FERMT1 (Unaltered)	DNMT1	4.02		FERMT2 (Unaltered)	DNMT1	0.0452		FERMT3 (Unaltered)	DNMT1	5.44
FERMT1 (Unaltered)	DNMT3A	3.01		FERMT2 (Unaltered)	DNMT3A	0.0333		FERMT3 (Unaltered)	DNMT3A	3.17
FERMT1 (Unaltered)	BBS12	1.21		FERMT2 (Unaltered)	BBS12	0.0126		FERMT3 (Unaltered)	BBS12	2.05
FERMT1 (Unaltered)	RAC1	6.91		FERMT2 (Unaltered)	RAC1	0.0766		FERMT3 (Unaltered)	RAC1	8.42
FERMT1 (Unaltered)	RAC3	5.75		FERMT2 (Unaltered)	RAC3	0.0647		FERMT3 (Unaltered)	RAC3	7.34
FERMT1 (Unaltered)	GSK3B	3.09		FERMT2 (Unaltered)	GSK3B	0.0333		FERMT3 (Unaltered)	GSK3B	3.13

## Sheet: GO_Bio_process
	Source Data for Fig. 6h: Gene set enrichment analysis of Kindlins in the TCGA pancancer cohort, focusing on GO biological processes.											ES = Enrichment score; NES = Normalized enrichment score;
	Name	Term	ES	NES	NOM p-val	FDR q-val	FWER p-val	Tag %	Gene %	Lead_genes		NOM p-value: The nominal p-value is the probability under the null distribution of obtaining an ES value that is as strong or stronger than that observed for your experiment under the permutation-generated null distribution.
0	gsea	substrate adhesion-dependent cell spreading (GO:0034446)	-0.679618	-2.18157	0	0.0576276	0.026	28/48	0.2105	FERMT2;TEK;FN1;PARVA;ITGB3;ANTXR1;PEAK1;ITGA8;LAMC1;LAMB2;LAMB1;BVES;NRP1;ITGA4;ATRNL1;ITGAV;PIK3R1;FER;ILK;RADIL;LAMC3;SRGAP2;MEGF9;NTNG2;NTN4;NTNG1;ATRN;PARVG
1	gsea	extracellular matrix organization (GO:0030198)	-0.64771	-2.11869	0	0.100128	0.067	161/286	0.1943	MMP26;LAMA2;FBLN5;TIMP2;FBN1;ECM2;DCN;JAM3;COL8A1;COL5A1;COL5A2;DDR2;RECK;COL1A2;NID1;COL6A2;COL6A3;COL3A1;LUM;COL15A1;FLRT2;POSTN;MMP2;NID2;TGFB2;ADAMTS3;COL14A1;THBS1;LAMA4;FN1;COL12A1;COL6A1;ITGB3;ADAMTS2;CTSK;ITGA1;BGN;COL1A1;COL4A2;JAM2;ELN;SPARC;COL16A1;ITGA5;ADAM12;SH3PXD2A;COL8A2;COL4A1;ADAM19;LOXL1;MFAP5;ITGA11;ITGB1;ADAMTS1;MMP16;SH3PXD2B;VCAN;CMA1;HSPG2;ADAMTS12;ADAMTSL3;ITGA7;CTSG;ADA…
2	gsea	extracellular structure organization (GO:0043062)	-0.66245	-2.09163	0	0.115255	0.11	130/213	0.2103	MMP26;LAMA2;FBLN5;FBN1;ECM2;DCN;JAM3;COL8A1;COL5A1;COL5A2;DDR2;RECK;COL1A2;NID1;COL6A2;COL6A3;COL3A1;LUM;COL15A1;POSTN;MMP2;NID2;ADAMTS3;COL14A1;THBS1;LAMA4;FN1;COL6A1;ITGB3;ADAMTS2;ITGA1;BGN;COL1A1;COL4A2;JAM2;ELN;SPARC;COL16A1;ITGA5;ADAM12;SH3PXD2A;COL8A2;COL4A1;ADAM19;LOXL1;MFAP5;ITGA11;ITGB1;ADAMTS1;MMP16;VCAN;HSPG2;ADAMTS12;ADAMTSL3;ITGA7;ADAMTS16;TNC;ADAMTS6;ITGA9;ITGA8;FGF2;LAMC1;LAMB2;MMP…
3	gsea	external encapsulating structure organization (GO:0045229)	-0.660578	-2.0911	0	0.0871618	0.111	130/214	0.2103	MMP26;LAMA2;FBLN5;FBN1;ECM2;DCN;JAM3;COL8A1;COL5A1;COL5A2;DDR2;RECK;COL1A2;NID1;COL6A2;COL6A3;COL3A1;LUM;COL15A1;POSTN;MMP2;NID2;ADAMTS3;COL14A1;THBS1;LAMA4;FN1;COL6A1;ITGB3;ADAMTS2;ITGA1;BGN;COL1A1;COL4A2;JAM2;ELN;SPARC;COL16A1;ITGA5;ADAM12;SH3PXD2A;COL8A2;COL4A1;ADAM19;LOXL1;MFAP5;ITGA11;ITGB1;ADAMTS1;MMP16;VCAN;HSPG2;ADAMTS12;ADAMTSL3;ITGA7;ADAMTS16;TNC;ADAMTS6;ITGA9;ITGA8;FGF2;LAMC1;LAMB2;MMP…
4	gsea	regulation of vasoconstriction (GO:0019229)	-0.681805	-2.0607	0	0.121018	0.198	22/30	0.2233	AVPR1B;ADRA1A;CAV1;AVPR1A;BMPR2;F2R;TBXA2R;AGTR1;KCNMB2;KCNMB4;ADRA1D;ATP2B1;BDKRB2;FGB;ADRA1B;ADM;OXTR;CHRM3;PER2;AGT;AVPR2;SMTNL2		FDR q-value: that is, the estimated probability that the normalized enrichment score represents a false positive finding.
5	gsea	sprouting angiogenesis (GO:0002040)	-0.674195	-2.05952	0	0.102049	0.2	27/47	0.1661	RECK;SLIT2;TEK;THBS1;ANGPT1;PARVA;RSPO3;VEGFC;FGF2;LOXL2;KDR;FLT4;NRP1;BMPER;GREM1;ROBO1;EGR3;CCBE1;SEMA5A;GPLD1;CDH13;ENG;ACVRL1;SRF;RAMP2;EFNB2;DLL1
6	gsea	regulation of osteoblast proliferation (GO:0033688)	-0.778001	-2.05226	0	0.0975553	0.22	42217	0.1582	NPR3;TMEM119;MN1;SFRP1;GREM1;TNN;FGFR2;LTF
7	gsea	positive regulation of cell-substrate junction organization (GO:0150117)	-0.736436	-2.04765	0	0.0907635	0.232	14/24	0.1219	FERMT2;TEK;COL16A1;MYOC;THY1;KDR;NRP1;SFRP1;DUSP3;MAPRE2;IQSEC1;PIK3R1;ROCK1;LIMS1
8	gsea	cell morphogenesis involved in differentiation (GO:0000904)	-0.582247	-2.03668	0	0.101008	0.284	35/72	0.2105	FERMT2;TEK;FN1;ACTN1;PARVA;ITGB3;ANTXR1;MEF2C;PEAK1;ITGA8;LAMC1;LAMB2;LAMB1;BVES;NRP1;ITGA4;ATRNL1;ITGAV;ARL13B;PIK3R1;FER;ABI2;ILK;RELN;RADIL;LAMC3;PKHD1;SRGAP2;MEGF9;NTNG2;PROX1;NTN4;NTNG1;ATRN;PARVG
9	gsea	regulation of axonogenesis (GO:0050770)	-0.620274	-2.03559	0	0.0914838	0.286	27/50	0.1978	SLIT2;CDH2;PLXNA4;PLXNC1;THY1;CHN1;TIAM2;MAP6;EPHA4;NGF;EFNB3;ROBO2;ROBO1;PAK3;NGFR;PLXND1;LRRC4C;SIPA1L1;BRSK1;LRP4;AMIGO1;PLXNA2;NTRK2;TIAM1;PTEN;RTN4;MCF2
10	gsea	negative regulation of wound healing (GO:0061045)	-0.673879	-2.0319	0.0018797	0.0873582	0.3	22/28	0.2876	CD34;FGF2;PHLDB2;CD109;SERPINE1;MYOZ1;AJAP1;THBD;EDN1;SERPINE2;TFPI;CLDN19;CRK;CLASP1;APOH;PTEN;KNG1;PROC;CLASP2;APCS;ALOX5;VTN
11	gsea	regulation of cardiac conduction (GO:1903779)	-0.608344	-2.02723	0	0.0864414	0.319	30/55	0.237	ABCC9;NPR2;TRPC1;ANK2;GJA5;FXYD6;ATP1B2;CORIN;ATP1A2;CASQ2;SLC8A1;ATP2B4;FXYD1;NPR1;RYR3;RYR2;ITPR1;TNNI3K;NOS1;ATP2B1;ATP2B2;ATP2A2;SLC8A3;DMPK;AGT;TBX5;ASPH;CASQ1;PRKACA;RYR1		FWER p-value: Familywise-error rate; that is, a more conservatively estimated probability that the normalized enrichment score represents a false positive finding. Because the goal of GSEA is to generate hypotheses, the GSEA team recommends focusing on the FDR statistic.
12	gsea	response to calcium ion (GO:0051592)	-0.516224	-2.02521	0	0.082341	0.327	64/104	0.3376	SYT10;PKD2;TRPC1;CLIC4;THBS1;SYT11;MEF2C;CPNE8;CAV1;MEF2A;KCNMB1;CASQ2;TRPC3;KCNMA1;CRHBP;RYR3;PRKAA2;RYR2;SYT15;LCE1D;NLGN1;SCN5A;RASGRP2;CALM1;SYT9;SEC31A;KCNMB2;GPLD1;NEDD4;KCNMB4;ALOX5AP;IQGAP1;HOMER1;CAMK2D;FGB;SLC25A12;SYT1;CPNE6;SYT12;SYT3;CASR;ADD1;KCNH1;ADCY1;SMPD1;RYR1;TTN;SYT4;RASA4;AQP3;SYT13;CPNE4;SYT6;WNT5A;SLC25A24;PRKAA1;PLCG2;SYT17;ADCY8;SYT2;ADAM9;DPEP1;TRPV6;CPNE5
13	gsea	collagen fibril organization (GO:0030199)	-0.725286	-2.02342	0	0.0793409	0.336	50/82	0.114	COL8A1;COL5A1;COL5A2;DDR2;COL1A2;COL6A2;COL6A3;COL3A1;LUM;COL15A1;TGFB2;ADAMTS3;COL14A1;COL12A1;COL6A1;ADAMTS2;COL1A1;COL4A2;COL16A1;COL8A2;COL4A1;LOXL1;DPT;LOXL2;LOX;PXDN;COL21A1;P4HA3;COL5A3;TLL1;COL10A1;LOXL4;DST;COL4A4;COL4A3;COL19A1;COL18A1;LOXL3;ADAMTS14;COL23A1;GREM1;SERPINH1;TGFBR1;COL13A1;COL24A1;COL27A1;COL25A1;PLOD2;BMP1;CYP1B1
14	gsea	regulation of cell migration involved in sprouting angiogenesis (GO:0090049)	-0.69863	-2.01831	0.00206186	0.0798142	0.348	17/31	0.1549	RHOJ;THBS1;AKT3;STARD13;FGF2;FOXC2;KDR;MEOX2;MMRN2;MAP3K3;TBXA2R;HDAC9;DLL4;PTGS2;SRPX2;ANXA1;PIK3C2A
15	gsea	renal system development (GO:0072001)	-0.578493	-2.01661	0	0.0763566	0.353	26/56	0.1783	MYOCD;TCF21;TGFB2;GLI2;SULF1;PCSK5;FOXF1;ITGA8;SALL1;PYGO1;SOX17;RBP4;TGFBR1;TBX18;PAX2;AGTR1;PKD1;FOXC1;SULF2;NPHP3;LRP4;CYP4A11;CYP4A22;HAS2;PROX1;MME
16	gsea	cellular response to hormone stimulus (GO:0032870)	-0.567889	-2.011	0	0.0797464	0.379	32/67	0.2111	SLIT2;MEF2C;SLIT3;CAV1;ATP1A2;KLF9;ZFP36L1;SFRP1;CRHBP;CACNA1H;LMO2;RDX;ROBO2;SERPINB9;NR3C1;AR;NR4A3;LHCGR;GCK;NCOA1;STAT5B;GHR;TFPI;THRB;RAMP2;GATA1;CTSB;SOCS2;RAMP3;STAT3;CYP11A1;CYP11B2
17	gsea	homophilic cell adhesion via plasma membrane adhesion molecules (GO:0007156)	-0.6093	-2.01035	0	0.0762765	0.383	29/55	0.1777	NEXN;PALLD;HMCN1;CDH2;CNTN4;TRO;ITGB1;PTPRM;ROBO4;CADM3;CDH4;NPTN;CNTN6;IGSF11;AMIGO2;ROBO2;ROBO1;PCDHB6;PECAM1;PKD1;CDH13;CADM1;AMIGO1;MYOT;IGFN1;ROBO3;L1CAM;CD84;PCDHA7
18	gsea	neuron projection morphogenesis (GO:0048812)	-0.538507	-2.00867	0	0.0733994	0.385	73/134	0.2851	CNTNAP1;MAP1B;GAS7;MAP1A;NRK;SDC2;CNTN4;NTF3;LRRK2;MEF2A;SHANK1;GPM6A;DCLK1;SHANK3;ZNF365;APBB1;DLG4;MAP6;SLITRK4;NGF;BDNF;ZDHHC17;KLF7;NLGN1;ATL1;TRIO;NEFH;TNN;PAK3;PAX2;ROCK1;FLRT3;EPB41L3;ALS2;ACTBL2;BRSK1;LRP4;IQGAP1;SRGAP2;ARC;FGFR2;S100B;SLITRK2;MAP2;APP;NTNG2;SLITRK5;TAOK1;NCKAP1L;NCKAP1;DCDC2;FARP1;BTBD3;PTEN;NTNG1;MAP4K4;SLC9A6;LRP2;EPHB1;TNIK;WASL;CTNNB1;DICER1;ACTB;SPTBN4;LMTK2;NBL1;DO…
19	gsea	actin cytoskeleton reorganization (GO:0031532)	-0.589167	-1.99962	0	0.0801744	0.422	34/61	0.2474	FGF7;SYDE1;PARVA;NRK;ANTXR1;FLNA;S1PR1;THSD7A;NRP1;PDLIM4;KIT;THSD7B;GSN;PHACTR1;FER;MYH9;NPHS2;ANXA1;CDC42BPA;SIPA1L1;CLDN19;GAB1;NEDD9;CASS4;CDC42BPB;GPR65;S1PR2;PARVG;TRPV4;TNIK;PLEK;WHAMM;EFS;FGF10
20	gsea	positive regulation of cell junction assembly (GO:1901890)	-0.607188	-1.99819	0	0.0782775	0.427	30/56	0.2233	FERMT2;TEK;COL16A1;CAV1;MYOC;THY1;KDR;PTPRD;NRP1;SFRP1;BDNF;NLGN3;NLGN1;NLGN2;ROCK1;SRPX2;LIMS1;CLSTN2;CLDN5;LRRC4B;CLDN19;SLITRK2;IL1RAP;ABL1;BHLHB9;MAP4K4;AGT;TBX5;EPHB1;NPHP1
21	gsea	regulation of focal adhesion assembly (GO:0051893)	-0.645929	-1.9964	0	0.0766185	0.434	30/52	0.1975	FERMT2;DLC1;TEK;THBS1;VCL;COL16A1;EPHA3;PEAK1;MYOC;THY1;KDR;PHLDB2;NRP1;SFRP1;DUSP3;MACF1;ARHGAP6;FAM107A;ROCK2;CORO1C;GPM6B;ROCK1;LIMS1;LIMCH1;ACVRL1;EFNA5;CLASP1;ABL1;PTEN;MAP4K4
22	gsea	negative regulation of Ras protein signal transduction (GO:0046580)	-0.626445	-1.99588	0	0.0737884	0.437	19/32	0.2374	DLC1;HEG1;TGFB2;MYOC;SPRY1;KCTD10;ARHGAP24;SPRY2;SPRY4;SYNGAP1;RASIP1;FLCN;TNFAIP1;KANK1;SPRY3;ABL2;MET;STMN3;SCAI
23	gsea	negative regulation of angiogenesis (GO:0016525)	-0.601549	-1.9947	0	0.0716143	0.44	50/78	0.2761	DCN;SERPINF1;TGFB2;TEK;THBS1;EMILIN1;COL4A2;SPARC;THBS2;SULF1;ADAMTS1;HSPG2;PTPRM;ISM1;ATP2B4;SPRED1;ADAMTS9;THBS4;NPR1;ANGPT4;SERPINE1;TNMD;COL4A3;ECSCR;SPRY2;ROCK2;VASH1;ROCK1;CCR2;FOXC1;ATF2;CLDN5;CREB3L1;KLK3;APOH;KLF2;AMOT;MECP2;HOXA5;SEMA3E;STAB1;FOXJ2;SYNJ2BP;EPN2;CTNNB1;HHEX;GDF2;ALOX5;KLF4;GTF2I
24	gsea	negative regulation of blood vessel morphogenesis (GO:2000181)	-0.612638	-1.98924	0	0.0746278	0.466	45/69	0.2761	DCN;SERPINF1;TGFB2;TEK;THBS1;EMILIN1;COL4A2;SPARC;THBS2;SULF1;ADAMTS1;HSPG2;PTPRM;ISM1;ATP2B4;SPRED1;THBS4;NPR1;ANGPT4;TNMD;COL4A3;ECSCR;SPRY2;ROCK2;VASH1;ROCK1;CCR2;FOXC1;ATF2;CLDN5;KLK3;APOH;AMOT;MECP2;HOXA5;SEMA3E;STAB1;FOXJ2;SYNJ2BP;CTNNB1;HHEX;GDF2;ALOX5;KLF4;GTF2I
25	gsea	protein localization to cell junction (GO:1902414)	-0.712032	-1.98667	0	0.074251	0.476	44470	0.1571	FERMT2;HEG1;JAM3;SHANK1;DLG4;CGNL1;NLGN1;NLGN2;TJP1;JAK1
26	gsea	regulation of vascular endothelial cell proliferation (GO:1905562)	-0.7186	-1.98574	0	0.072248	0.479	43344	0.084	FGFR1;AKT3;MEF2C;FGF2;COL4A3;FLT1;IGF2;ITGA4;CCL2
27	gsea	negative regulation of transforming growth factor beta receptor signaling pathway (GO:0030512)	-0.565376	-1.98502	0.00194175	0.0701822	0.481	32/65	0.2128	SPINT3;FBN1;LTBP1;EMILIN1;ASPN;TGFB1I1;CAV1;SPRY1;SPRED1;HTRA3;WFIKKN2;CD109;SPRY2;TGFBR2;SKI;SLC2A10;TGFBR1;ADAMTSL2;VEPH1;VASN;SPRED2;PEG10;PRDM16;IL17RD;SKIL;SNX25;TGFB1;PMEPA1;FBN2;SPRED3;PPM1A;ADAM17
28	gsea	vascular transport (GO:0010232)	-0.538843	-1.98379	0	0.0693022	0.483	35/84	0.2124	SLC22A8;AVPR1B;ABCC9;SLC22A2;SLC2A3;ATP1B2;SLC16A12;LEPR;KCNJ8;ATP1A2;AVPR1A;ATP2B4;SLC24A3;SLC6A1;SLC16A2;SLC16A7;LRP1;SLC2A10;SLC2A13;SLC6A6;SLC1A3;SLCO3A1;SLC6A17;SLC2A4;SLC4A8;SLC7A2;SLC6A13;SLCO1C1;SLC4A3;SLC6A20;ABCG2;SLC29A1;ABCB1;SLCO2B1;LRP2
29	gsea	positive regulation of filopodium assembly (GO:0051491)	-0.695374	-1.9787	0	0.0726108	0.511	44105	0.1119	DPYSL3;TGFB3;GPM6A;DOCK11;RHOQ;NRP1;NLGN1;CCL21;PIK3R1;PALM
30	gsea	negative regulation of transmembrane receptor protein serine/threonine kinase signaling pathway (GO:0090101)	-0.531405	-1.97657	0	0.0724993	0.52	49/103	0.2133	SPINT3;EMILIN1;ASPN;TGFB1I1;RBPMS2;CAV1;SPRY1;SPRED1;HTRA3;GDF3;SMAD9;BMPR2;CHRD;WFIKKN2;CRIM1;CD109;SPRY2;ACVR1;TGFBR2;CILP;SKI;BMPER;SLC2A10;GREM1;TGFBR1;MAGI2;ADAMTSL2;VEPH1;VASN;IGSF1;FST;SPRED2;FSTL3;SOSTDC1;PEG10;PRDM16;IL17RD;NOG;SKIL;SNX25;SMAD1;TGFB1;PMEPA1;SPRED3;PPM1A;SMAD5;LRP2;ADAM17;DLX1
31	gsea	muscle organ development (GO:0007517)	-0.623327	-1.97592	0	0.0706388	0.523	29/55	0.1669	LAMA2;TCF21;MRAS;COL6A3;TAGLN;FHL1;EVC;SGCD;MEF2C;MEF2A;ITGA11;SGCA;SGCE;ITGA7;DMD;CTF1;MKX;BVES;IGF1;UTRN;SPEG;CACNA1H;FHL3;SGCG;EGR3;POU6F1;SMTN;MEF2D;ITGB1BP2
32	gsea	dendrite morphogenesis (GO:0048813)	-0.648869	-1.9737	0	0.071336	0.532	21/35	0.2284	SDC2;MEF2A;PTN;SHANK1;SHANK3;ZNF365;DLG4;MAP6;KLF7;PHACTR1;PAK3;CHRNA7;LRP4;ARC;MAP2;DCDC2;FARP1;BTBD3;PTEN;EPHB1;WASL
33	gsea	platelet degranulation (GO:0002576)	-0.55524	-1.96897	0	0.0741956	0.549	63/120	0.2562	SERPING1;TGFB2;THBS1;FN1;ACTN1;ITGB3;FLNA;VCL;SPARC;HGF;TGFB3;RARRES2;ISLR;TIMP3;VEGFC;PCDH7;F13A1;TLN1;PROS1;GAS6;CD109;IGF1;SERPINE1;A2M;SELP;ITIH3;VWF;PHACTR2;IGF2;PDGFB;HABP4;MMRN1;TIMP1;CALM1;F8;PECAM1;ANXA5;LHFPL2;CLU;ECM1;ACTN2;STXBP1;FGB;APP;PPBP;LEFTY2;TGFB1;PDGFA;SRGN;APOH;CD36;A1BG;KNG1;CLEC3B;TMX3;APLP2;APOOL;PLEK;ACTN4;TTN;TPH1;ENDOD1;SERPINA3
34	gsea	ncRNA processing (GO:0034470)	0.661319	1.9684	0.0020202	0.876339	0.496	130/183	0.2158	EXOSC4;WDR74;RRP1;EXOSC5;RRP9;DDX54;EMG1;NOP56;RPL8;DDX49;MRTO4;TUT1;PES1;BYSL;TBL3;LIN28A;IMP3;LAS1L;RPL30;DCAF13;NOC4L;FBL;POP7;RPLP0;PWP2;HNRNPA2B1;RPL27A;NOP58;RPL29;DKC1;EXOSC7;EBNA1BP2;RPP21;SRRT;IMP4;TARBP2;EXOSC2;TRPT1;RPL18;NOP14;RPL19;RPL36;RPS2;INTS5;RPLP2;LYAR;RPS6;RPL14;RRP12;RPL35;RPS24;RPL35A;RPL24;RPL7A;RRP7A;UTP14A;RPF1;RPS19;RPS14;RPS15;NOB1;RPL23A;RPL39;RPS7;BOP1;RPL38;EXOSC3;R…
35	gsea	regulation of integrin-mediated signaling pathway (GO:2001044)	-0.775366	-1.96839	0	0.0727754	0.553	41487	0.1219	FLNA;LIMS2;LOXL3;SLC2A10;PRKD1;TIMP1;BST1;LIMS1
36	gsea	integrin-mediated signaling pathway (GO:0007229)	-0.605268	-1.96819	0.00202429	0.070994	0.553	41/70	0.2736	FERMT2;COL3A1;FN1;ITGB3;FBLN1;COL16A1;ITGA5;ITGBL1;ITGA11;ITGB1;ADAMTS1;PTN;THY1;DST;NRP1;PRKD1;ZYX;DOCK1;ITGAV;ANGPTL3;ILK;MYH9;ITGA10;ZNF304;DAB2;FGR;NEDD9;SEMA7A;ABL1;ITGB6;CD40LG;ITGB2;ITGB8;ITGB5;HCK;PRAM1;PLEK;ITGA2;CDH17;ADAM10;ADAM11
37	gsea	circulatory system development (GO:0072359)	-0.563939	-1.96753	0	0.069854	0.554	66/120	0.2158	TCF21;FBN1;HEG1;PKD2;ZFPM2;COL3A1;TGFB2;TEK;FN1;PDLIM3;MEF2C;GLI2;CDH5;MEF2A;SH3PXD2B;PCSK5;FOXF1;HSPG2;FOXC2;SALL1;CACNA1C;NOTCH4;NTRK3;FLT4;PDLIM7;BVES;SOX17;MICAL2;PDLIM4;PLCE1;ACVR1;TGFBR2;ALPK3;LDB3;RBP4;UTY;NXN;TGFBR1;PDGFB;AKAP13;APLNR;OSR1;POPDC2;FBXW7;RBM20;HDAC9;FLRT3;PKD1;FOXC1;POU6F1;ACVRL1;SRF;PTPN11;RAMP2;CITED2;PDLIM5;PDLIM2;TGFB1;SHH;SMYD4;PTEN;PIK3CA;TBX5;FOXL1;NF1;KAT2B
38	gsea	blood circulation (GO:0008015)	-0.592896	-1.9665	0.00378072	0.0690773	0.557	24/49	0.1594	ACTC1;SERPING1;SGCD;ELN;PLN;CXCL12;AVPR1A;NPR1;MEOX2;COL4A3;SGCG;HTR7;ROCK2;ROCK1;MYOF;DLL4;AGTR1;CYB5R3;OLR1;ACVRL1;NOS3;BDKRB2;C3AR1;HCN4
39	gsea	hippo signaling (GO:0035329)	-0.719303	-1.9639	0	0.0696703	0.569	14/24	0.1965	FAT4;DCHS1;LATS2;WWTR1;TEAD1;AMOTL1;YAP1;AMOTL2;TJP1;TEAD3;SAV1;TEAD2;LATS1;AMOT
40	gsea	chondroitin sulfate metabolic process (GO:0030204)	-0.689074	-1.96324	0.0019802	0.0683968	0.569	16/29	0.1503	DCN;BGN;CHSY3;VCAN;DSEL;CHST3;ARSB;CSGALNACT2;CSPG4;CHSY1;CHST11;IDS;DSE;CHST7;CHST15;CSGALNACT1
41	gsea	positive regulation of smoothened signaling pathway (GO:0045880)	-0.673286	-1.9628	0	0.0671854	0.57	43770	0.2298	EVC;GLI1;SFRP1;ARMC9;RAB34;SMO;TTC23;TXNDC15;DCDC2;SHH;KIF7
42	gsea	transport across blood-brain barrier (GO:0150104)	-0.529692	-1.96228	0	0.0661002	0.572	36/86	0.2124	SLC22A8;AVPR1B;ABCC9;SLC22A2;SLC2A3;ATP1B2;SLC16A12;LEPR;KCNJ8;ATP1A2;AVPR1A;ATP2B4;SLC24A3;SLC6A1;SLC16A2;SLC16A7;LRP1;SLC2A10;SLC2A13;SLC6A6;SLC1A3;SLCO3A1;SLC6A17;SLC2A4;SLC4A8;SLC7A2;SLC6A13;SLCO1C1;SLC4A3;SLC6A20;ABCG2;SLC29A1;ABCB1;CD36;SLCO2B1;LRP2
43	gsea	regulation of angiogenesis (GO:0045765)	-0.546379	-1.96099	0	0.0657022	0.575	114/185	0.307	RHOJ;DCN;SERPINF1;TGFB2;TEK;THBS1;EMILIN1;PTGIS;COL4A2;FGF1;SPARC;CDH5;HSPB6;ADAM12;THBS2;SULF1;ITGB1;ADAMTS1;TIE1;HSPG2;CD34;PTPRM;VEGFC;FGF18;FGF2;ISM1;AQP1;ATP2B4;SPRED1;KDR;THBS4;NPR1;ANGPT4;SFRP1;SERPINE1;TNMD;SFRP2;COL4A3;ECSCR;GPNMB;SPRY2;FLT1;BMPER;PRKD1;RUNX1;ROCK2;APLNR;CHRNA7;SASH1;ANGPTL3;TWIST1;VASH1;IL6;PLXND1;ROCK1;CYP1B1;CCR2;FOXC1;PRKCB;SEMA5A;TNFSF12;ETS1;ECM1;NOS3;ZNF304;ATF2;C…
44	gsea	sodium ion transport (GO:0006814)	-0.531328	-1.96059	0	0.0645036	0.577	41/84	0.2397	SLC6A18;SLC17A4;PKD2;SLC6A19;NALCN;SLC17A3;ATP1A2;SCN4B;SLC8A1;SCN2B;SLC5A8;SCN3B;SLC24A3;SLC6A1;ANO6;SLC5A4;SCN5A;SLC6A16;SCN9A;SLC17A2;SLC6A6;SCN7A;SCN1B;SLC6A17;SLC4A8;SLC24A4;SLC6A13;SCN4A;SCN2A;SCN11A;SLC6A20;HCN4;SLC12A1;SCN8A;SLC8A3;SCN3A;SLC6A3;SLC5A9;FGF13;SLC4A4;SLC38A7
45	gsea	ribonucleoprotein complex assembly (GO:0022618)	0.597183	1.96013	0.0039604	0.49172	0.525	71/122	0.2136	RPL3L;SNRPB;PUF60;LSM4;EIF6;GEMIN6;SNRPD1;PPAN;SNRPC;CLNS1A;NOP2;SNRPF;RRS1;SNRPE;RPLP0;SNRPG;PWP2;MRPL20;RPSA;SNRPD3;TXNL4A;TARBP2;XAB2;RPL24;WDR77;RRP7A;PRPF6;RPS19;ABT1;RPS14;MCTS1;RPS15;MRPS7;GEMIN7;RPL23A;BOP1;SART1;BRIX1;RPL38;PRMT7;SNRPD2;NLE1;PTGES3;RPL6;EIF2S2;RPL10;CLP1;USP39;SF3A2;PRPF19;CELF3;ERAL1;MRPS11;RPL11;ISY1;EIF2S3;RPS5;TRAF7;RPF2;EIF2D;RPL3;SRPK3;CRNKL1;GEMIN8;PRMT5;HSP90AB1;…
46	gsea	embryonic digestive tract development (GO:0048566)	-0.76631	-1.95744	0	0.0662077	0.592	43770	0.0694	TCF21;TGFB2;GLI2;RBPMS2;RARRES2;PCSK5;FOXF1;PDGFRA;GLI3;SALL1;RARB
47	gsea	branching morphogenesis of an epithelial tube (GO:0048754)	-0.640939	-1.95536	0	0.066397	0.598	31/44	0.2645	TCF21;PKD2;SLIT2;GLI2;COL4A1;TIE1;FGF2;SALL1;KDR;NOTCH4;NRP1;SFRP2;TGFBR2;HOXD11;PAX2;DLL4;PKD1;ENG;PKHD1;RASIP1;NPNT;LRP6;HOXA11;SHH;SEMA3E;MET;FGF10;CTNNB1;GDF2;EPHA2;BMP4
48	gsea	rRNA metabolic process (GO:0016072)	0.683559	1.95466	0.00199601	0.360539	0.54	113/153	0.2141	EXOSC4;WDR74;RRP1;EXOSC5;RRP9;DDX54;EMG1;NOP56;RPL8;DDX49;MRTO4;PES1;BYSL;TBL3;IMP3;LAS1L;RPL30;DCAF13;NOC4L;FBL;RPLP0;PWP2;RPL27A;NOP58;RPL29;DKC1;EXOSC7;EBNA1BP2;IMP4;EXOSC2;RPL18;NOP14;RPL19;RPL36;RPS2;RPLP2;LYAR;RPS6;RPL14;RRP12;RPL35;RPS24;RPL35A;RPL24;RPL7A;RRP7A;UTP14A;RPF1;RPS19;RPS14;RPS15;NOB1;RPL23A;RPL39;RPS7;BOP1;RPL38;EXOSC3;RPL27;RPL12;RPLP1;RPL18A;RPS16;RPL13A;UBA52;RPL37A;RPL37;U…
49	gsea	tRNA processing (GO:0008033)	0.635796	1.95386	0.00393701	0.273193	0.543	34/50	0.2129	TSEN54;POP7;TRMT1;ANKRD16;CTU1;RPP21;TRPT1;NSUN2;QTRT1;CPSF4;WDR4;ADAT3;CSTF2;CPSF1;PUS3;CLP1;TSEN2;METTL1;CTU2;ZBTB8OS;POP5;POP1;TSEN34;TRIT1;ADAT2;PTCD1;FTSJ1;URM1;RPP40;TRMT61A;THG1L;TRMT6;RPP30;NSUN6
50	gsea	positive regulation of angiogenesis (GO:0045766)	-0.560796	-1.95379	0	0.066425	0.606	70/109	0.307	TEK;THBS1;PTGIS;FGF1;CDH5;HSPB6;ITGA5;ADAM12;ITGB1;TIE1;CD34;VEGFC;FGF18;FGF2;FOXC2;AQP1;KDR;ANGPT4;SERPINE1;SFRP2;FLT1;BMPER;PRKD1;RUNX1;APLNR;CHRNA7;SASH1;ANGPTL3;TWIST1;CYP1B1;TJP1;PRKCB;SEMA5A;TNFSF12;ETS1;ECM1;NOS3;ZNF304;PIK3CD;RAMP2;SMOC2;GAB1;JAK1;CHI3L1;DLL1;ITGAX;PIK3R6;SMAD1;HIPK1;HIF1A;F3;RHOB;ITGB8;GATA6;VASH2;ANGPTL4;GDF2;PRKCA;PLCG1;KLF4;NODAL;SPHK1;HMOX1;ANXA3;WNT5A;CD40;VEGFB;HYA…
51	gsea	cell-cell adhesion via plasma-membrane adhesion molecules (GO:0098742)	-0.529226	-1.95296	0	0.0655514	0.609	93/158	0.3027	NEXN;FAT4;PALLD;DCHS1;CDH11;GPC6;TGFB2;CDH6;HMCN1;CDH2;CDH5;CNTN4;TRO;LRFN5;ITGB1;UNC5D;PCDHB4;PTPRM;ROBO4;PTPRD;ACVR1;VCAM1;CADM3;TGFBR2;SELP;CLDN11;NLGN1;CDH4;NPTN;CDH23;CLDN16;PCDHB3;CNTN6;PCDHB5;IGSF11;AMIGO2;ROBO2;ROBO1;PCDHB11;CDH22;PCDHB6;FLRT3;PECAM1;SELE;PKD1;PCDHGC3;LRRC4C;CDH13;GATA5;CLDN10;PCDHB16;CADM1;ITGAM;CLDN5;LRRC4B;CLDN19;GPC4;PCDHGB4;AMIGO1;MYOT;SLITRK2;IGFN1;ROBO3;L1CAM;PCDHB…
52	gsea	cell junction organization (GO:0034330)	-0.546549	-1.95285	0	0.0642724	0.609	36/71	0.2642	FERMT2;FLNC;TGFB2;FLNA;TGFB3;PPFIBP1;PPFIA2;LIMS2;SLC6A1;MYO9A;NLGN3;NLGN4X;APBB2;NLGN2;ELFN1;PAK3;CHRNA7;ILK;TJP1;LIMS1;SNCA;LRP4;PKHD1;MYOT;RAB8B;APP;FBLIM1;L1CAM;TGFB1;SLC8A3;SEMA3E;CLDN1;SDK2;GRM5;ACTB;SDK1
53	gsea	cytosolic calcium ion transport (GO:0060401)	-0.717038	-1.95243	0	0.0632751	0.61	43739	0.1733	ADRA1A;JPH2;CACNA2D1;SLC8A1;CACNA1C;JPH4;RYR2;ATP2B1;JPH3;ATP2A2
54	gsea	regulation of non-canonical Wnt signaling pathway (GO:2000050)	-0.717649	-1.94779	0.00200401	0.0666672	0.626	42248	0.1815	DACT1;DAAM2;SFRP4;RSPO3;SFRP1;NPHP3;GPC3;WNT5B;TIAM1
55	gsea	regulation of cell migration (GO:0030334)	-0.50155	-1.94697	0	0.0661609	0.629	208/376	0.2793	FERMT2;MYLK;NEXN;DLC1;PDGFRB;RECK;MYADM;PDPN;LDB2;CLIC4;SLIT2;FGF7;THBS1;PDGFC;FLNA;VCL;COL1A1;FGF1;CDH5;TPM1;DPYSL3;HGF;MITF;CAV1;SULF1;NTF3;ITGB1;MYOC;ROR2;PDGFD;PLXNA4;CXCL12;PODN;PDGFRA;PLXNC1;THY1;SEMA3D;FGF18;FGF2;MMP14;SEMA3A;NAV3;IGFBP5;KDR;ADARB1;ROBO4;SST;F10;LAMB1;ARSB;NTRK3;F2R;CHRD;LRRC15;SEMA6D;AMOTL1;SFRP1;DUSP3;EPHA4;IGF1;SERPINE1;SFRP2;TWIST2;SNAI1;GPNMB;SPRY2;TTBK2;KIT;FLT1;ACVR…
56	gsea	eye development (GO:0001654)	-0.570733	-1.94444	0	0.0671144	0.64	29/55	0.1937	FBN1;COL5A1;COL5A2;TGFB2;MEIS1;EFEMP1;SH3PXD2B;MAB21L1;CHRDL1;CACNA1C;GDF3;ADAMTS18;FREM2;MEIS2;MEIS3;SKI;LAMA1;RBP4;CPAMD8;MAB21L2;PAX2;RAB3GAP1;FOXC1;ABCB5;SALL2;PBX1;HIPK1;PBX3;FBN2
57	gsea	epithelial cell migration (GO:0010631)	-0.608197	-1.94218	0	0.0678992	0.649	19/40	0.1972	KANK2;FSTL1;FAP;ZEB2;STARD13;LOXL2;SCG2;NRP1;KIT;DPP4;PLXND1;ROCK1;CYP1B1;TNFSF12;CDH13;NOS3;KANK1;ABL1;PIK3CA
58	gsea	artery development (GO:0060840)	-0.724466	-1.94155	0	0.0671886	0.653	14/23	0.133	EFEMP2;PKD2;GJA5;BMPR2;NRP1;PDE2A;SLC2A10;TGFBR1;ROBO2;ROBO1;APLNR;ANGPTL3;ENG;ACVRL1
59	gsea	regulation of NMDA receptor activity (GO:2000310)	-0.63257	-1.94126	0	0.0661431	0.653	18/32	0.2025	MEF2C;DLG4;DLG2;NEFL;CRHBP;GRIA3;NLGN1;GRIN2A;CCL2;CAMK2A;OPRM1;RELN;CCR2;ACTN2;APP;LRRC7;DAPK1;CRH
60	gsea	regulation of anatomical structure morphogenesis (GO:0022603)	-0.530991	-1.93664	0	0.0697345	0.668	61/112	0.3008	FERMT2;SDC2;MEF2C;CDH2;SPARC;LZTS1;LRRK2;PHLDB1;PPFIA2;CHN1;FGF2;ZDHHC15;SHANK3;PHLDB2;FLT4;SFRP1;EPHA4;GPNMB;WTIP;BMPER;PID1;HECW2;HECW1;ZNF135;PAK3;ABI2;VASH1;IL6;PLXND1;SH3D19;LRRC4C;ETS1;NEDD4;SIPA1L1;BRSK1;KNDC1;EFNA5;ARC;FGFR2;ZRANB1;CLASP1;DLL1;PDLIM5;TGFB1;NF1;TNFAIP3;FMNL2;TNIK;TANC2;VASH2;CLASP2;CTNNB1;EPHA2;BCL6;DAG1;PDZD8;ZMYM4;HMOX1;STAT2;BCL9L;TSPAN12
61	gsea	positive regulation of actin filament bundle assembly (GO:0032233)	-0.5786	-1.93421	0	0.0705938	0.675	16/48	0.1315	FERMT2;SYNPO;SYNPO2;TPM1;TGFB3;MYOC;ARHGEF15;LPAR1;CCDC88A;NRP1;SFRP1;ARHGEF10;TGFBR1;ROCK2;CX3CL1;LIMCH1
62	gsea	regulation of ryanodine-sensitive calcium-release channel activity (GO:0060314)	-0.637247	-1.93374	0.00392157	0.0698613	0.676	13/24	0.1604	PKD2;JPH2;CASQ2;AKAP6;DMD;JPH4;CLIC2;PDE4D;CALM1;HRC;NOS1;CAMK2D;JPH3
63	gsea	positive regulation of heart rate (GO:0010460)	-0.705237	-1.93367	0	0.0687449	0.677	43070	0.1733	ADRA1A;TPM1;SCN3B;RYR2;EDN2;PDE4D;EDN1;HRC;ADRA1D;ADRA1B;ADM;ATP2A2
64	gsea	calcium ion transport into cytosol (GO:0060402)	-0.694357	-1.93305	0.00204082	0.0682557	0.679	44440	0.0782	ADRA1A;JPH2;CACNA2D1;SLC8A1;ATP2B4;CACNA1C;JPH4;RYR2;GRIN2A
65	gsea	ribosome biogenesis (GO:0042254)	0.673899	1.93302	0.00614754	0.290514	0.62	128/181	0.2151	EXOSC4;WDR74;NOC2L;RRP1;EXOSC5;RRP9;EIF6;NOP16;DDX54;EMG1;NOP56;RPL8;DDX49;MRTO4;PES1;RRS1;BYSL;TBL3;VCX;IMP3;LAS1L;RPL30;DCAF13;NOC4L;FBL;RPLP0;PWP2;RPL27A;NOP58;RPL29;DKC1;EXOSC7;EBNA1BP2;SURF6;IMP4;EXOSC2;RPL18;RPL26L1;NOP14;RPL19;RPL36;RPS2;RPLP2;LYAR;RPS6;RPL14;RRP12;RPL35;RPS24;RPL35A;RPL24;RPL7A;RRP7A;UTP14A;RPF1;RPS19;RPS14;RPS15;NOB1;RPL23A;RPL39;MRPL36;RPS7;BOP1;RPL38;EXOSC3;RPL27;RPL12…
66	gsea	positive regulation of vasculature development (GO:1904018)	-0.563933	-1.93279	0	0.0673407	0.68	62/96	0.307	TEK;THBS1;PTGIS;FGF1;CDH5;HSPB6;ADAM12;ITGB1;TIE1;CD34;VEGFC;FGF18;FGF2;AQP1;KDR;ANGPT4;SERPINE1;SFRP2;FLT1;PRKD1;RUNX1;APLNR;CHRNA7;SASH1;ANGPTL3;TWIST1;CYP1B1;PRKCB;SEMA5A;TNFSF12;ETS1;ECM1;NOS3;ZNF304;PIK3CD;RAMP2;SMOC2;GAB1;CHI3L1;ITGAX;PIK3R6;HIPK1;HIF1A;F3;RHOB;ITGB8;GATA6;VASH2;ANGPTL4;GDF2;PRKCA;PLCG1;NODAL;SPHK1;HMOX1;ANXA3;WNT5A;CD40;VEGFB;HYAL1;PGF;SIRT1
67	gsea	negative regulation of actin filament bundle assembly (GO:0032232)	-0.642141	-1.93259	0.00201613	0.0664547	0.682	46327	0.1641	DLC1;MYOC;SHANK1;SHANK3;PHLDB2;ARHGAP6;CGNL1;ARHGAP28;PIK3R1;TJP1;CLASP1
68	gsea	maintenance of blood-brain barrier (GO:0035633)	-0.661738	-1.93118	0.002	0.0666094	0.689	14/30	0.1381	LAMA2;JAM3;VCL;JAM2;CDH5;ITGB1;ESAM;LAMC1;DMD;GJA1;IL6;PECAM1;TJP1;CLDN5
69	gsea	negative regulation of osteoblast proliferation (GO:0033689)	-0.879922	-1.93086	0	0.065762	0.69	45477	0.0901	MN1;SFRP1;GREM1;TNN
70	gsea	smooth muscle contraction (GO:0006939)	-0.815866	-1.92931	0.00198807	0.0657479	0.696	41974	0.1549	MYLK;ADRA1A;ACTA2;EDNRA;MYH11;SLC8A1;ROCK2;NMUR1;ROCK1;SMTN;BDKRB2;PIK3C2A
71	gsea	cell-matrix adhesion (GO:0007160)	-0.57342	-1.92922	0	0.0648096	0.696	48/99	0.2105	FERMT2;FBLN5;DLC1;ECM2;COL3A1;NID2;FN1;ACTN1;EMILIN1;ITGB3;ITGA1;VCL;PEAK1;SORBS1;ITGBL1;ITGA11;ITGB1;SGCE;ADAMTS12;PPFIA2;CD34;ITGA7;THY1;ITGA8;ADAMTS9;VCAM1;LYVE1;ITGA4;ZYX;COL13A1;THSD1;TNN;CCL21;ITGAV;ANGPTL3;ILK;PKD1;ITGA10;ACTN2;FGB;NPNT;L1CAM;TIAM1;ITGB6;ITGB2;ITGB8;ITGB5;PARVG
72	gsea	regulated exocytosis (GO:0045055)	-0.502698	-1.92842	0	0.0647675	0.699	99/174	0.3214	SYT10;SERPING1;TGFB2;THBS1;FN1;ACTN1;ITGB3;FLNA;SYT11;VCL;SPARC;HGF;TGFB3;RARRES2;ISLR;TIMP3;VEGFC;PCDH7;F13A1;SNAP25;TLN1;RAB31;PROS1;GAS6;CD109;IGF1;SERPINE1;CRHBP;A2M;SELP;SYT15;ITIH3;VWF;PHACTR2;IGF2;PDGFB;HABP4;MMRN1;RAB11FIP2;TIMP1;CALM1;F8;MYH9;SYT9;PECAM1;ANXA5;LHFPL2;SNCA;CLU;ECM1;PIP5K1C;ACTN2;STXBP1;FGB;PPP3CB;APP;PPBP;RAB11FIP5;SYT1;LEFTY2;TGFB1;SYNGR1;RIMS3;SYT12;PDGFA;SRGN;APOH;SYT3…
73	gsea	regulation of stress fiber assembly (GO:0051492)	-0.544595	-1.92801	0	0.0642256	0.7	30/71	0.2596	FERMT2;DLC1;TPM1;TGFB3;MYOC;ARHGEF15;LPAR1;CCDC88A;PHLDB2;NRP1;SFRP1;ARHGAP6;ARHGEF10;CGNL1;TGFBR1;ARHGAP28;ROCK2;PIK3R1;ROCK1;TJP1;LIMCH1;CLASP1;ABL1;GPR65;MET;SORBS3;ASAP3;PTGER4;CLASP2;PPM1F
74	gsea	action potential (GO:0001508)	-0.596778	-1.92778	0	0.0634933	0.7	28/42	0.2533	KCNB1;SCN3B;AKAP6;DMD;KCNE4;GNA14;CACNA1H;SCN5A;SCN9A;GNAQ;SCN7A;KCNMB2;KCNMB4;SLC4A3;SCN4A;SCN2A;SCN11A;KCNA2;KCND2;SCN8A;KCNJ2;CHRNA1;SCN3A;GNA11;KCNH2;YWHAH;KCNE1;CACNA1G
75	gsea	regulation of substrate adhesion-dependent cell spreading (GO:1900024)	-0.543608	-1.92723	0	0.0629643	0.701	23/47	0.2449	FERMT2;MYADM;PDPN;FLNA;FBLN1;MYOC;LIMS2;NRP1;DOCK1;CORO1C;ILK;SPRY4;LIMS1;EFNA5;FGB;NEDD9;CRK;CASS4;KANK1;ABL1;DOCK5;GBP1;ACTN4
76	gsea	glycosaminoglycan catabolic process (GO:0006027)	-0.611822	-1.92606	0.00201207	0.0629502	0.704	26/53	0.2044	DCN;LUM;GPC6;PRELP;BGN;SDC2;OMD;OGN;VCAN;HSPG2;FMOD;FGF2;ARSB;CSPG4;LYVE1;IDS;SDC3;GPC4;STAB2;GPC3;ACAN;HPSE2;GPC5;TGFB1;GNS;KERA
77	gsea	muscle contraction (GO:0006936)	-0.556318	-1.92394	0.00401606	0.0636469	0.706	69/128	0.2401	CALD1;MYLK;MYL9;ACTC1;LMOD1;ADRA1A;ACTA2;GJC1;VIM;EDNRA;MYH8;ITGA1;MYH11;VCL;TPM1;SORBS1;DES;SGCA;MYL3;CASQ2;SLC8A1;FXYD1;TPM2;SSPN;DTNA;DMD;ACTG2;CKMT2;TLN1;GNAO1;UTRN;MYOM1;CACNA1H;CRYAB;DYSF;ROCK2;TMOD2;NMUR1;TPM4;CALM1;KCNJ12;SNTB1;ROCK1;MYOF;HRC;ACTA1;NOS1;TMOD1;SMTN;SCN4A;ACTN2;MYOT;BDKRB2;CHRNE;MYOM3;HCN4;MYH13;OXTR;CACNA1S;ASPH;TNNT3;ITGB5;MYOM2;SORBS3;SNTA1;ANKRD2;RYR1;MYH4;TNNC1
78	gsea	regulation of cytoskeleton organization (GO:0051493)	-0.501476	-1.91991	0	0.0663691	0.72	46/104	0.2361	NEXN;DLC1;PDGFRB;CORO2B;CLIC4;SYDE1;EPHA3;PHLDB1;CCDC88A;RHOQ;MAP6;PHLDB2;CAPN6;LRP1;PRKAA2;FAM107A;ROCK2;RHOBTB2;PAK3;GPM6B;RND3;BST1;ROCK1;TJP1;BICD1;EPHA5;RHOBTB1;EFNA5;P2RX7;IQGAP1;RHOBTB3;MAPK1;CRK;CLASP1;BICD2;TAOK1;ABL1;PDGFA;CYLD;SPATA4;RHOB;FSCN1;RND2;SORBS3;STMN3;TRAF3IP1
79	gsea	negative regulation of vascular permeability (GO:0043116)	-0.779709	-1.91795	0	0.0672898	0.729	45634	0.1984	FERMT2;SLIT2;ANGPT1;PDE3A;PDE2A;CLDN5;RAMP2;SH3GL2
80	gsea	positive regulation of chemotaxis (GO:0050921)	-0.625039	-1.9177	0.00194932	0.0666888	0.73	28/43	0.2606	PDGFRB;THBS1;RARRES2;PTN;FGF2;KDR;NTRK3;NRP1;PRKD1;PDGFB;EDN2;CCL21;IL6;CCR2;SEMA5A;CDH13;P2RY12;SMOC2;TGFB1;F3;IL6R;ADAM17;EDN3;MET;AIF1;MEGF8;PPM1F;F7
81	gsea	glycosaminoglycan biosynthetic process (GO:0006024)	-0.561005	-1.917	0.0020284	0.0664963	0.735	51/94	0.2443	DCN;LUM;GPC6;PRELP;ANGPT1;BGN;SDC2;CHSY3;OMD;OGN;VCAN;HS3ST3A1;HSPG2;FMOD;DSEL;CHST3;CSGALNACT2;CHST6;CSPG4;HS3ST3B1;CHSY1;CHST11;ST3GAL2;GALNT5;DSE;CHST7;SDC3;CHST15;CHST1;XYLT1;GPC4;B4GALT5;CSGALNACT1;B3GNT2;HS3ST2;GPC3;ACAN;HS2ST1;HAS2;GPC5;B3GNT7;CHST14;KERA;ST3GAL6;EXT1;NDST1;CHST2;B4GALT1;GCNT2;GLCE;ST3GAL3
82	gsea	positive regulation of cell motility (GO:2000147)	-0.518169	-1.91596	0.00196078	0.0665303	0.74	111/202	0.2635	FERMT2;MYLK;PDGFRB;MYADM;PDPN;THBS1;PDGFC;COL1A1;FGF1;CDH5;HGF;CAV1;NTF3;ITGB1;MYOC;ROR2;PDGFD;CXCL12;PDGFRA;SEMA3D;MMP14;SEMA3A;KDR;F10;LAMB1;NTRK3;F2R;LRRC15;SEMA6D;IGF1;TWIST2;SNAI1;GPNMB;SPRY2;KIT;FLT1;ACVR1;FAM107A;SNAI2;TGFBR1;PDGFB;PLAU;SEMA3G;RDX;ROCK2;CCL21;FER;ANGPTL3;TWIST1;EDN1;CSF1;PECAM1;APC;TJP1;NTN1;SEMA5A;CDH13;SPAG9;DRD1;SMO;ZNF304;CSF1R;LGR6;PIK3CD;PODXL;DAB2;NUMB;EGFR;FGR;NEDD…
83	gsea	response to metal ion (GO:0010038)	-0.488973	-1.91573	0	0.0659982	0.741	31/69	0.2763	TRPC1;THBS1;PAM;CAV1;TRPC3;KCNMA1;LOXL2;HVCN1;SLC30A4;CALM1;MT1A;HFE;SLC34A1;AQP9;SEC31A;NEDD4;SNCA;HAAO;HOMER1;FGB;SLC25A12;BCL2;MT3;PPP2CB;HIF1A;SLC30A2;SLC30A8;TTN;MT2A;AQP3;MT1X
84	gsea	dendrite arborization (GO:0140059)	-0.885895	-1.91565	0	0.0652813	0.743	45479	0.0972	PTN;SEMA3A;ZNF365;NRP1;PHACTR1;CHRNA7
85	gsea	cellular response to peptide hormone stimulus (GO:0071375)	-0.476323	-1.91484	0	0.0651512	0.746	47/98	0.2621	SORBS1;CAV1;CPEB1;ADCY2;ENPP1;RHOQ;ZFP36L1;RAB31;ADCY4;CRHBP;FOXO1;CYSLTR2;MYO5A;PRKAR2B;PCK1;ADCY9;ADCY5;NR4A3;PIK3R1;FER;HDAC9;LHCGR;RAB12;GCK;GPLD1;SLC2A4;RAB8B;LPIN2;PRKAR1A;IRS1;CPEB2;INHBB;IRS2;SLC39A14;CYP11A1;CYP11B2;KAT2B;INSIG2;PRKACA;CRHR1;ADCY1;NR4A1;LPIN1;VAMP2;PRKAR2A;ADCY3;INSR
86	gsea	negative regulation of endothelial cell proliferation (GO:0001937)	-0.635775	-1.91474	0	0.0644621	0.747	16/33	0.113	THBS1;MEF2C;SPARC;CAV1;SULF1;CAV2;PTPRM;SCG2;NR2F2;TNMD;COL4A3;FLT1;CCL2;NGFR;VASH1;DLL4
87	gsea	rRNA processing (GO:0006364)	0.679157	1.91429	0.0060241	0.314426	0.705	120/165	0.2141	EXOSC4;WDR74;RRP1;EXOSC5;NHP2;RRP9;EIF6;DDX54;EMG1;NOP56;RPL8;DDX49;MRTO4;PES1;NOP2;BYSL;TBL3;IMP3;LAS1L;RPL30;DCAF13;NOC4L;FBL;RPLP0;PWP2;RPL27A;NOP58;RPL29;DKC1;EXOSC7;EBNA1BP2;IMP4;EXOSC2;RPL18;NOP14;RPL19;RPL36;RPS2;RPLP2;LYAR;RPS6;RPL14;RRP12;RPL35;RPS24;RPL35A;RPL24;RPL7A;RRP7A;UTP14A;RPF1;RPS19;RPS14;RPS15;NOB1;RPL23A;RPL39;RPS7;BOP1;SART1;RPL38;EXOSC3;RPL27;RPL12;RPLP1;RPL18A;RPS16;RPL13A…
88	gsea	tRNA splicing, via endonucleolytic cleavage and ligation (GO:0006388)	0.792805	1.91295	0	0.274369	0.712	45635	0.1485	TSEN54;TRPT1;CPSF4;CSTF2;CPSF1;CLP1;TSEN2;ZBTB8OS;TSEN34
89	gsea	positive regulation of blood vessel endothelial cell migration (GO:0043536)	-0.605575	-1.91197	0.00196078	0.0662718	0.757	22/44	0.1897	RHOJ;FGFR1;THBS1;ANGPT1;AKT3;FGF18;FGF2;FOXC2;KDR;ANGPT4;PRKD1;PDGFB;MAP3K3;HDAC9;PTGS2;SRPX2;ANXA1;ETS1;NOS3;PIK3C2A;TGFB1;HIF1A
90	gsea	sno(s)RNA 3'-end processing (GO:0031126)	0.827844	1.91055	0	0.247115	0.72	45602	0.1014	EXOSC4;EXOSC5;FBL;DKC1;EXOSC2;EXOSC3
91	gsea	regulation of fat cell differentiation (GO:0045598)	-0.52002	-1.90997	0	0.067095	0.763	36/74	0.3093	FERMT2;ZFPM2;RUNX1T1;WWTR1;RORA;RARRES2;ENPP1;GDF3;ZFP36L1;ADIG;SFRP1;SFRP2;FOXO1;LMO3;YAP1;FRZB;TRIO;FTO;IL6;ZBTB16;ARNTL;CREB1;ZFP36;TGFB1;CMKLR1;ASXL2;TRIB2;ZFP36L2;WDFY2;BBS12;TMEM64;ALOX5;LPL;WNT5A;SIRT1;GNB3
92	gsea	regulation of cation channel activity (GO:2001257)	-0.561977	-1.90925	0	0.0668819	0.764	54/86	0.3025	ANK2;MEF2C;JPH2;STAC;ITGB1;FGF14;SHANK1;SHISA6;CNIH3;DMD;DLG4;JPH4;DLG2;NEFL;CRHBP;SHISA9;GRIA3;NLGN1;GRIN2A;KCNAB1;NLGN2;CACNB4;CAMK2A;PDE4D;SLMAP;OPRM1;KCNS2;RELN;CALM1;CACNB2;AHNAK;HRC;NOS1;ACTN2;HOMER1;CAMK2D;APP;JPH3;PRRT1;LRRC7;DAPK1;CRH;PRKACA;FGF13;KCNE1;VAMP2;FKBP1B;JPH1;NETO1;GRIA4;DLG1;CACNB1;MMP9;FGF12
93	gsea	neuron projection extension involved in neuron projection guidance (GO:1902284)	-0.904683	-1.90868	0	0.0659737	0.765	45509	0.0612	SLIT2;SLIT3;NRP2;SEMA3A;NRP1
94	gsea	axon extension involved in axon guidance (GO:0048846)	-0.904683	-1.90868	0	0.0659737	0.765	45509	0.0612	SLIT2;SLIT3;NRP2;SEMA3A;NRP1
95	gsea	visual system development (GO:0150063)	-0.562897	-1.90851	0.00195695	0.0653713	0.765	21/39	0.1909	TGFB2;MEIS1;SH3PXD2B;MAB21L1;CHRDL1;GDF3;ADAMTS18;FREM2;MEIS2;MEIS3;RBP4;CPAMD8;C3;MAB21L2;FOXC1;ABCB5;ITGAM;SALL2;PBX1;HIPK1;PBX3
96	gsea	cell junction assembly (GO:0034329)	-0.539812	-1.90795	0.00595238	0.0650739	0.767	57/99	0.287	FERMT2;DCHS1;CDH11;FLNC;CDH6;FN1;GJC1;FLNA;CDH2;CDH5;PCDHB4;LIMS2;GPM6A;SHANK3;TLN1;BDNF;MYO9A;NLGN3;NLGN1;GJA4;NLGN2;PCDHB3;PCDHB5;DNM3;PCDHB11;ILK;CDH22;PCDHB6;PLXND1;TLN2;FLRT3;TJP1;LIMS1;DRD1;PCDHB16;NRXN2;CLDN5;FLCN;FBLIM1;IGFN1;PCDHB14;PCDHB10;FARP1;PTEN;FSCN1;CDH19;TRPV4;CDH8;PCDHB13;SDK2;PCDHB2;ACTB;SDK1;NRCAM;NRXN1;KIRREL3;OBSL1
97	gsea	negative regulation of homotypic cell-cell adhesion (GO:0034111)	-0.751311	-1.90773	0.00417537	0.0645749	0.769	45602	0.1072	PRKG1;C1QTNF1;ADAMTS18;RDX;SH2B3;SERPINE2
98	gsea	positive regulation of phospholipase C activity (GO:0010863)	-0.623995	-1.90678	0.00197239	0.0647361	0.773	28/43	0.1799	AVPR1B;PDGFRB;FGFR1;ADRA1A;EDNRA;NTF3;PDGFRA;AVPR1A;FGF2;HTR2A;LPAR1;NTRK3;KIT;FLT1;BDNF;ARHGAP6;RASGRP4;NMUR1;GNAQ;C5AR1;SELE;HTR2B;P2RY12;EGFR;ITK;NTRK2;ESR1;CD86
99	gsea	platelet-derived growth factor receptor signaling pathway (GO:0048008)	-0.778911	-1.90673	0	0.0640794	0.773	42705	0.1896	PDGFRB;PDGFC;PDGFD;PDGFRA;NRP1;PDGFB;NR4A3;FER;PLAT;PIK3C2A;ABL1;PDGFA
100	gsea	positive regulation of focal adhesion assembly (GO:0051894)	-0.71382	-1.90646	0	0.0635298	0.773	43800	0.1975	FERMT2;TEK;COL16A1;MYOC;THY1;KDR;NRP1;SFRP1;ROCK1;LIMS1;ABL1;MAP4K4
101	gsea	calcium ion transmembrane transport (GO:0070588)	-0.488508	-1.90335	0.00209644	0.065015	0.782	33/77	0.2676	PKD2;TRPC1;TRPC7;TRPC4;NALCN;CACNA2D1;SLC8A1;TRPC3;ATP2B4;TRPM3;CACNA1C;SLC24A3;TRPC6;GAS6;ANO6;RYR3;GRIN2A;ITGAV;PKD1;TRPC5;SLC24A4;MCOLN3;P2RX7;ATP2B1;TRPV2;ATP2A2;TRPV5;SLC8A3;TRPM6;TRPV4;TRPM7;CACNA1G;SLC24A1
102	gsea	renal water homeostasis (GO:0003091)	-0.609977	-1.90321	0.00199203	0.0645581	0.782	23/31	0.3184	ADCY2;AVP;AQP1;ADCY4;PRKAR2B;RAB11FIP2;ADCY9;ADCY5;AQP4;AQP2;CYP4A11;PRKAR1A;CYP11B2;AVPR2;PRKACA;ADCY1;PRKAR2A;ADCY3;AQP3;ADCY7;WFS1;ADCY8;PRKACB
103	gsea	positive regulation of endothelial cell proliferation (GO:0001938)	-0.558243	-1.90299	0	0.0640657	0.784	47/72	0.307	FGFR1;TEK;ITGB3;AKT3;NRP2;VEGFC;FGF2;KDR;THBS4;BMPR2;SCG2;FLT4;NRP1;IGF2;PRKD1;ITGA4;TGFBR1;PDGFB;APLNR;VIP;EGR3;AGTR1;SEMA5A;TNFSF12;CDH13;ARNT;ECM1;PIK3CD;HTR2B;PROX1;PPP1R16B;HIF1A;F3;ADAM17;EGFL7;NR4A1;VASH2;GDF2;PRKCA;BMP4;PLCG1;HMOX1;ANG;WNT5A;VEGFB;PGF;SIRT1
104	gsea	positive regulation of heart contraction (GO:0045823)	-0.65159	-1.90204	0.00196464	0.0639993	0.786	43800	0.225	TGFB2;ADRA1A;ATP1A2;SCN3B;RYR2;EDN2;EDN1;RGS2;HRC;ADM;ATP2A2;EDN3
105	gsea	blood vessel morphogenesis (GO:0048514)	-0.598123	-1.90093	0.00202429	0.0642724	0.79	39/54	0.3196	CDH2;GJA5;COL4A1;CAV1;LOX;KDR;FLT4;NRP1;SOX17;FLT1;TGFBR2;LAMA1;TGFBR3;TGFBR1;APLNR;ANGPTL3;CYP1B1;CCBE1;ENG;RAMP2;RASIP1;EFNB2;ADM;HAS2;PROX1;TGFB1;SHH;ITGB8;NF1;RASA1;EGFL7;HEY2;SOX18;GDF2;STRA6;SERPINF2;SMAD7;SLC1A1;WT1
106	gsea	cellular response to thyroid hormone stimulus (GO:0097067)	-0.724857	-1.89947	0	0.0646273	0.795	45602	0.1495	KLF9;LMO2;RDX;THRB;GATA1;CTSB
107	gsea	cellular response to metal ion (GO:0071248)	-0.469783	-1.89639	0	0.0663294	0.811	75/124	0.3376	SYT10;PKD2;MT1B;CLIC4;SYT11;MEF2C;CPNE8;LRRK2;MEF2A;AQP1;DLG4;DLG2;CRHBP;RYR3;PRKAA2;SYT15;LCE1D;NLGN1;CACNA1H;SCN5A;MT1M;HVCN1;RASGRP2;PRNP;MT1A;HFE;SYT9;GPLD1;AQP2;SNCA;ALOX5AP;IQGAP1;CAMK2D;EGFR;MT1E;MAPK1;BMP6;MT3;SYT1;CPNE6;JUN;SYT12;SYT3;SLC41A1;ADD1;FOS;CYP11B2;KCNH1;ADCY1;SMPD1;RYR1;MT2A;SYT4;RASA4;MT1F;SYT13;CPNE4;MT1X;SYT6;MT1H;WNT5A;SLC25A24;PRKAA1;MT1G;ADCY7;MMP9;MAPK8;PLCG2;SYT17;ADC…
108	gsea	mitochondrial translation (GO:0032543)	0.727377	1.89385	0.00607287	0.271845	0.777	77/100	0.2116	MRPS34;MRPL24;CHCHD1;DAP3;MRPL12;MRPS16;MRPL14;MRPS33;TUFM;MRPS26;MRPL4;AURKAIP1;NDUFA7;MRPS12;MRPL37;MRPS2;MRPL38;MRPL51;MRPL43;MRPL23;MRPL48;MRPL20;MRPL53;MRPS24;MRRF;MRPL52;MRPS5;GADD45GIP1;MRPS18B;MRPL11;MRPS7;MRPL36;MRPL21;MRPL3;MRPS17;MRPL17;MRPL13;MRPL9;MRPL44;MRPL47;MRPS30;MRPL40;MRPS18A;MRPL55;MRPS18C;MRPL27;TSFM;MRPL22;MRPL41;MRPL2;MRPL16;MRPL18;MRPS28;MRPS22;MRPL54;MTIF2;MRPS15;ERAL1;M…
109	gsea	chondroitin sulfate biosynthetic process (GO:0030206)	-0.699093	-1.89372	0.00389105	0.0679549	0.817	44531	0.1503	DCN;BGN;CHSY3;VCAN;CHST3;CSGALNACT2;CSPG4;CHSY1;CHST11;CHST7;CHST15;CSGALNACT1
110	gsea	regulation of Wnt signaling pathway (GO:0030111)	-0.511363	-1.89369	0	0.067317	0.817	47/101	0.2126	DACT1;DACT3;SULF1;LRRK2;DAAM2;CDK14;SFRP4;RSPO3;SALL1;HIC1;MDFIC;SOX7;SPIN1;SFRP1;SFRP2;LRP1;MACF1;SKI;TCF7L1;FRZB;NXN;FZD7;WLS;RUNX1;NKD2;GNAQ;DISC1;SOSTDC1;SULF2;LGR6;FGFR2;GRB10;ZRANB1;VGLL4;FOLR1;APP;GPC3;TLR2;ESR1;KANK1;TIAM1;DCDC2;NFATC1;SHISA2;FOXL1;TAX1BP3;TNFAIP3
111	gsea	ribosomal large subunit biogenesis (GO:0042273)	0.727092	1.89314	0.0059761	0.247059	0.782	41/53	0.1841	RPL3L;WDR74;NOC2L;NHP2;EIF6;NOP16;MRTO4;PPAN;PES1;NOP2;RRS1;LAS1L;RPLP0;MRPL20;EBNA1BP2;SURF6;RPL26L1;RPL14;RPL35A;RPL24;RPL7A;RPF1;RPL23A;BOP1;BRIX1;NLE1;ZNF622;RPL6;RPL10;NVL;RSL1D1;RPL11;TRAF7;NPM1;RPF2;WDR12;RPL3;GTF3A;RPL7;RPL10A;MRPL1
112	gsea	positive regulation of epithelial cell proliferation (GO:0050679)	-0.509174	-1.89102	0	0.0688035	0.82	70/117	0.307	FGF7;TEK;ITGB3;AKT3;FGF1;NRP2;PTN;VEGFC;FGF2;LAMC1;KDR;THBS4;BMPR2;LAMB1;SCG2;FLT4;NRP1;SFRP1;IGF1;YAP1;SCN5A;PRKD1;TGFBR1;FZD7;PDGFB;OSR1;NR4A3;PAX2;VIP;EGR3;C5AR1;NOTCH2;FGF9;PTPRN;SEMA5A;TNFSF12;CDH13;ARNT;ECM1;ZNF304;PKHD1;PIK3CD;HTR2B;FGFR2;OSR2;EGFR;BMP6;PROX1;PPP1R16B;HIF1A;F3;RTN4;LACRT;EGFL7;STXBP4;NR4A1;VASH2;CLDN1;FGF10;GDF2;PRKCA;BMP4;NODAL;ANG;WNT5A;REG3A;VEGFB;HYAL1;PGF;SIRT1
113	gsea	regulation of cell-matrix adhesion (GO:0001952)	-0.571029	-1.89029	0	0.0688622	0.824	33/62	0.2166	THBS1;VCL;EPHA3;PEAK1;MYOC;THY1;SFRP1;DUSP3;UTRN;MACF1;AJAP1;PLAU;ROCK2;CORO1C;CCL21;GPM6B;BST1;CSF1;ROCK1;HOXA7;CX3CL1;CDH13;LIMCH1;EFNA5;PKHD1;CLASP1;MAP4K4;PLEKHA2;CD36;NF1;RASA1;CDK6;SEMA3E
114	gsea	positive regulation of cell migration involved in sprouting angiogenesis (GO:0090050)	-0.720183	-1.88976	0	0.0685631	0.828	43040	0.1549	RHOJ;AKT3;FGF2;FOXC2;KDR;MAP3K3;HDAC9;PTGS2;SRPX2;ANXA1;PIK3C2A
115	gsea	positive regulation of neurogenesis (GO:0050769)	-0.524574	-1.88884	0.00209205	0.0689764	0.832	41/69	0.3143	SERPINF1;SLIT2;PLXNA4;PLXNC1;TIAM2;SHANK3;MAP6;CDKL5;PTPRD;DCT;NGF;NUMBL;NPTN;ROBO2;ROBO1;OPRM1;NGFR;PLXND1;DISC1;CX3CL1;TGM2;SMARCD3;AMIGO1;NUMB;CX3CR1;PLXNA2;NTRK2;MME;TIAM1;BHLHB9;LRP2;LIG4;CAPRIN2;TRIM32;CTNNB1;FZD3;OBSL1;SPEN;IL1RAPL1;CHODL;FBXW8
116	gsea	positive regulation of cell migration (GO:0030335)	-0.501818	-1.88799	0.0019685	0.0692609	0.836	150/245	0.3248	FERMT2;MYLK;PDGFRB;DDR2;MYADM;PDPN;TGFB2;SYDE1;THBS1;PDGFC;FN1;COL1A1;FGF1;CDH5;HGF;CAV1;NTF3;ITGB1;MYOC;ROR2;PDGFD;CXCL12;PDGFRA;SEMA3D;MMP14;SEMA3A;KDR;F10;BMPR2;LAMB1;NTRK3;F2R;LRRC15;SEMA6D;NRP1;IGF1;TWIST2;SNAI1;GPNMB;SPRY2;KIT;FLT1;ACVR1;FAM107A;SNAI2;TGFBR1;PDGFB;PLAU;SEMA3G;RDX;DOCK1;ROCK2;FER;ANGPTL3;EDN1;RAPGEF2;CSF1;PECAM1;APC;TJP1;CCR2;SEMA5A;CDH13;SPAG9;DRD1;SMO;ZNF304;ENPP2;CSF1R;LG…
117	gsea	snRNA 3'-end processing (GO:0034472)	0.674718	1.88788	0	0.241334	0.794	19/23	0.2627	CT45A6;EXOSC4;EXOSC5;TUT1;EXOSC7;EXOSC2;INTS5;CT45A5;EXOSC3;EXOSC9;CT45A2;INTS8;EXOSC8;INTS1;CT45A3;INTS7;CT45A1;TOE1;INTS12
118	gsea	relaxation of muscle (GO:0090075)	-0.688796	-1.88718	0.00189394	0.0693266	0.838	41883	0.1972	PLN;ATP1A2;KBTBD13;SLC8A1;GSN;RGS2;CAMK2D;KCNJ2;PIK3CA
119	gsea	kidney development (GO:0001822)	-0.529939	-1.88559	0	0.069999	0.84	41/69	0.3248	KANK2;TCF21;TGFB2;GLI2;SULF1;PCSK5;ITGA8;SALL1;GDF6;PYGO1;SOX17;TGFBR1;ROBO2;OSR1;PAX2;AGTR1;PKD1;FOXC1;ZBTB16;SULF2;NPHP3;LRP4;OSR2;CYP4A11;CYP4A22;HAS2;PROX1;MME;SHH;AGT;NF1;TRAF3IP1;FGF10;BMP4;STRA6;GREB1L;HYAL2;WFS1;HNF1B;WT1;NIPBL
120	gsea	negative regulation of nitric oxide metabolic process (GO:1904406)	-0.79387	-1.88519	0	0.0691402	0.843	45541	0.0913	PTGIS;CAV1;CD34;ATP2B4;SIRPA;ROCK2
121	gsea	negative regulation of nitric oxide biosynthetic process (GO:0045019)	-0.79387	-1.88519	0	0.0691402	0.843	45541	0.0913	PTGIS;CAV1;CD34;ATP2B4;SIRPA;ROCK2
122	gsea	regulation of neuron projection development (GO:0010975)	-0.491322	-1.88444	0.00198413	0.0691917	0.845	88/150	0.3283	ROR1;FZD1;CDH2;EPHA3;DPYSL3;ATP1B2;LRRK2;ROR2;PPFIA2;PTN;CHN1;ZDHHC15;DENND5A;SEMA3A;LPAR1;SHANK3;ZNF365;ARSB;CCDC88A;NTRK3;CDKL5;EPHA4;BDNF;NPTN;PRKD1;MAGI2;PAK3;SPOCK1;NDEL1;ABI2;RELN;EFHC2;NDRG4;RAPGEF2;DISC1;CX3CL1;CRMP1;KIDINS220;LRRC4C;SCN1B;STX1B;SIPA1L1;BRSK1;NCS1;KNDC1;SCARF1;PTPN9;ARC;FES;EFNB2;NTNG2;NTRK2;LRRC7;PDLIM5;RTN4RL1;CAMK1D;MT3;MARK1;KANK1;PTEN;NTNG1;SETX;ZNF804A;ABL2;BAG5;TRP…
123	gsea	regulation of extracellular matrix organization (GO:1903053)	-0.78403	-1.8843	0	0.0687069	0.845	41883	0.0909	EFEMP2;AEBP1;DDR2;FAP;TIE1;LRP1;SLC2A10;ANGPTL7;RUNX1
124	gsea	positive regulation of stress fiber assembly (GO:0051496)	-0.574705	-1.884	0	0.0683443	0.845	15/41	0.1954	FERMT2;TPM1;TGFB3;MYOC;ARHGEF15;LPAR1;CCDC88A;NRP1;SFRP1;ARHGEF10;TGFBR1;ROCK2;LIMCH1;ABL1;GPR65
125	gsea	regulation of transforming growth factor beta receptor signaling pathway (GO:0017015)	-0.51309	-1.88378	0.00399202	0.0679254	0.845	55/95	0.3127	SPINT3;DKK3;LATS2;THBS1;EMILIN1;ASPN;TGFB1I1;CAV1;ZEB2;SPRY1;SPRED1;HTRA3;WFIKKN2;CD109;SPRY2;TGFBR2;SKI;SLC2A10;TGFBR3;TGFBR1;ADAMTSL2;VEPH1;VASN;SPRED2;ENG;PEG10;PRDM16;LTBP4;IL17RD;DAB2;FLCN;FOLR1;CITED2;CDKN1C;SKIL;SNX25;TGFB1;PMEPA1;LATS1;SPRED3;PPM1A;ADAM17;CREBBP;SDCBP;RNF111;CDKN2B;EP300;ITGA3;SMURF2;SMURF1;BCL9L;SMAD4;SMAD7;SIRT1;LEMD3
126	gsea	regulation of systemic arterial blood pressure by hormone (GO:0001990)	-0.704093	-1.8832	0.00203666	0.0678863	0.848	13/16	0.225	AVPR1B;CORIN;ENPEP;AVPR1A;EDN2;EDN1;AGTR1;NOS3;OXTR;RASL10B;CYP11B2;AVPR2;EDN3
127	gsea	regulation of cell-substrate junction assembly (GO:0090109)	-0.719787	-1.8832	0	0.0673061	0.848	44166	0.1641	VCL;EPHA3;PEAK1;DUSP3;MACF1;ROCK2;CORO1C;GPM6B;ROCK1;LIMCH1;EFNA5;CLASP1
128	gsea	cellular response to transforming growth factor beta stimulus (GO:0071560)	-0.510667	-1.88269	0.00205761	0.0671997	0.848	65/112	0.3276	FERMT2;COL1A2;COL3A1;TGFB2;LRRC32;MEF2C;LTBP2;CDH5;TGFB3;ITGB1;PDE3A;SMAD9;SOX5;ZFP36L1;PDE2A;WFIKKN2;SFRP1;ACVR1;TGFBR2;CILP;SKI;GDF5;TGFBR3;TGFBR1;ZYX;TWSG1;ANKRD1;NR3C1;LIMS1;ENG;WNT2;ACVRL1;CLDN5;ZFYVE9;CBL;JUN;LEFTY2;SMAD1;TGFB1;FOS;SMAD5;CLEC3B;ITGB5;DLX1;GCNT2;ZFP36L2;MAP3K7;BMPR1A;DUSP22;DUSP15;USP9X;WNT5A;TGFBRAP1;GDF10;SOX6;SMURF1;WNT10A;SMAD4;HYAL2;SMAD7;SIRT1;HPGD;ADAM9;XCL1;ZMIZ1
129	gsea	regulation of chondrocyte differentiation (GO:0032330)	-0.656034	-1.88237	0.002	0.0668892	0.848	19/26	0.2598	EFEMP1;ADAMTS12;LOXL2;SOX5;GDF6;PTHLH;ADAMTS7;GDF5;SNAI2;GREM1;TGFBR1;ZBTB16;ACVRL1;PTPN11;TRPS1;HOXA11;WNT9A;BMPR1B;PKDCC
130	gsea	pseudouridine synthesis (GO:0001522)	0.773075	1.88139	0	0.240747	0.815	41518	0.1434	NHP2;GAR1;TRUB2;PUS1;DKC1;RPUSD2;NOP10;PUS3;PUSL1
131	gsea	regulation of cation transmembrane transport (GO:1904062)	-0.602081	-1.88086	0.0040404	0.0674483	0.853	20/28	0.3025	ATP2B4;KCNIP1;KCNAB1;SCN5A;SLMAP;DPP6;HRC;HOMER1;KCNH2;KCNAB2;KCNE1;SNTA1;KCNIP4;KCNIP3;DLG1;WNK3;KCNAB3;WNK1;CACNA1D;FGF12
132	gsea	cellular response to growth factor stimulus (GO:0071363)	-0.513787	-1.88079	0	0.0669504	0.853	88/147	0.3073	GAS1;MEF2C;HGF;ADAMTS12;PDE3A;KDR;SMAD9;BMPR2;SOX5;NTRK3;ZFP36L1;FLT4;NRP1;PDE2A;SFRP1;DUSP3;SPRY2;FLT1;ACVR1;TGFBR2;ADAMTS7;CILP;RUNX2;SNAI2;PRKD1;TGFBR1;PDGFB;CCL2;MAGI2;ANKRD1;NR3C1;TMEM100;EGR3;RAPGEF2;DLL4;KIDINS220;FOXC1;NOS1;LIMS1;ANXA1;STAT5B;WNT2;VSTM2A;ACVRL1;IQGAP1;PTPN11;RAMP2;EGFR;BMP6;ZFP36;NTRK2;HAS2;DSTYK;TGFB1;PTPN12;SETX;CLEC3B;DLX5;LRP2;DLX1;NTRK1;NR4A1;ZFP36L2;BMPR1B;CTNNB1;GD…
133	gsea	negative regulation of signal transduction (GO:0009968)	-0.452397	-1.88075	0	0.0664253	0.853	106/251	0.2534	KANK2;DACT1;DCN;DKK3;DACT3;THBS1;EMILIN1;GLIS2;BEND6;SULF1;LRRK2;SPRY1;HHIP;SFRP4;ADAMTS12;SOCS5;GLI3;FGF2;MMP14;IGFBP5;ENPP1;HIC1;SFRP1;TNMD;SFRP2;LRP1;CRHBP;SPRY2;ACVR1;PTCH2;BDNF;CILP;MMRN2;NLGN4X;SLC2A10;PID1;SNAI2;FRZB;NXN;PTGIR;IRAK3;LEPROT;CYP26B1;NKD2;CRY1;NDRG4;FBXW7;SPRY4;NLRP12;NOTCH3;RGS2;PALM;DLL4;CX3CL1;IGFBP3;FSTL3;NTN1;PRKCB;PIP4K2A;SOSTDC1;NEDD4;SNCA;SULF2;LILRA2;CREB3L1;OTUD4;GR…
134	gsea	cyclic-nucleotide-mediated signaling (GO:0019935)	-0.594788	-1.87619	0.00392157	0.0692937	0.865	18/33	0.2298	GHRHR;CAP2;PDE3A;ADCY2;AQP1;PDE7B;AKAP6;ADCYAP1;PDE2A;PDE4D;RAPGEF2;KSR1;EPHA5;HTR2B;AHR;CD36;DEFB1;ADCY1
135	gsea	negative regulation of cell migration (GO:0030336)	-0.510344	-1.87214	0.00199601	0.0722785	0.873	83/130	0.3503	DLC1;RECK;COL3A1;CLIC4;SLIT2;VCL;TPM1;DPYSL3;MITF;SULF1;ATP1B2;PODN;THY1;FGF2;NAV3;IGFBP5;ADARB1;MCC;CHRD;PTPRG;PHLDB2;GJA1;SFRP1;DUSP3;EPHA4;SERPINE1;SFRP2;LRP1;MAGI2;TNN;CORO1C;ROBO1;MCTP1;TIMP1;NGFR;NDRG4;HOXA7;CYP1B1;CX3CL1;IGFBP3;ENG;LIMCH1;ACVRL1;CLDN5;CLDN19;SRGAP2;FLCN;CITED2;PTPRU;NOG;CLASP1;STC1;DUSP10;KANK1;SHH;PTEN;RHOB;TBX5;NF1;SCAI;CLASP2;CD74;DAG1;BMPR1A;FOXO3;NODAL;ALOX15B;DUSP22;…
136	gsea	energy reserve metabolic process (GO:0006112)	-0.634009	-1.87196	0.00197628	0.0718732	0.873	43739	0.1934	PYGM;LEPR;GFPT2;PPP1R3C;PYGL;PID1;GBE1;MT3;UGP2;ADRB3
137	gsea	positive regulation of vasoconstriction (GO:0045907)	-0.709377	-1.86944	0	0.073681	0.877	42705	0.2233	AVPR1B;ADRA1A;CAV1;AVPR1A;F2R;TBXA2R;ADRA1D;FGB;ADRA1B;OXTR;AVPR2;SMTNL2
138	gsea	response to thyroid hormone (GO:0097066)	-0.694974	-1.86683	0.00394477	0.0754718	0.882	45632	0.1495	KLF9;LMO2;RDX;THRB;GATA1;CTSB
139	gsea	negative regulation of Rho protein signal transduction (GO:0035024)	-0.670861	-1.86655	0	0.0751635	0.885	42675	0.2374	DLC1;HEG1;MYOC;KCTD10;RASIP1;FLCN;TNFAIP1;KANK1;ABL2;MET;SCAI
140	gsea	negative regulation of protein polymerization (GO:0032272)	-0.584832	-1.86647	0.00410678	0.074659	0.885	45962	0.2016	MYADM;SLIT2;CLIP3;CDH5;KANK4;SSH1;SNCA;MAP2;KANK3;KANK1;DYRK1A
141	gsea	regulation of cell communication (GO:0010646)	-0.540192	-1.86574	0	0.0746943	0.887	18/36	0.219	ANK2;IGFBP7;GJA5;CASQ2;SLC8A1;SCG5;RYR2;TBX18;VEPH1;CCKAR;GRK5;ANXA1;CAMK2D;MGLL;CRK;TSPYL2;SOCS2;UGCG
142	gsea	regulation of heart contraction (GO:0008016)	-0.522726	-1.86531	0	0.074641	0.887	42/90	0.2214	HSPB7;ABCC9;NPR2;TRPC1;ANK2;TGFB2;GJA5;TPM1;FXYD6;ATP1B2;CORIN;DES;PLN;ATP1A2;CASQ2;SLC8A1;ATP2B4;FXYD1;NPR1;RYR3;RYR2;CACNA1H;PDE4D;CALM1;KCNJ12;ITPR1;HRC;TNNI3K;CELF2;NOS1;ATP2B1;CAMK2D;ATP2B2;TBX2;HCN4;ATP2A2;SLC8A3;DMPK;AGT;ASPH;CASQ1;PRKACA
143	gsea	RNA splicing, via endonucleolytic cleavage and ligation (GO:0000394)	0.727747	1.865	0	0.274406	0.877	41518	0.1485	TSEN54;TRPT1;CPSF4;CSTF2;CPSF1;CLP1;TSEN2;ZBTB8OS;TSEN34
144	gsea	regulation of release of sequestered calcium ion into cytosol (GO:0051279)	-0.547211	-1.86445	0.00186916	0.0748177	0.889	28/49	0.268	TRPC1;ANK2;JPH2;CASQ2;THY1;AKAP6;DMD;F2R;JPH4;CLIC2;PDE4D;APLNR;CALM1;HRC;CX3CL1;NOS1;SNCA;DRD1;CAMK2D;F2RL3;UBASH3B;JPH3;LACRT;CASQ1;PRKACA;FKBP1B;JPH1;PLCG1
145	gsea	cellular response to calcium ion (GO:0071277)	-0.511749	-1.86363	0	0.0748617	0.891	46/66	0.3672	SYT10;PKD2;CLIC4;SYT11;MEF2C;CPNE8;MEF2A;CRHBP;RYR3;PRKAA2;SYT15;LCE1D;NLGN1;SCN5A;RASGRP2;SYT9;GPLD1;ALOX5AP;IQGAP1;CAMK2D;SYT1;CPNE6;SYT12;SYT3;ADD1;KCNH1;ADCY1;SMPD1;RYR1;SYT4;RASA4;SYT13;CPNE4;SYT6;WNT5A;SLC25A24;PRKAA1;PLCG2;SYT17;ADCY8;SYT2;DPEP1;CPNE5;ITPKB;BRAF;HPCA
146	gsea	ribosome assembly (GO:0042255)	0.688513	1.86296	0.00998004	0.260662	0.881	34/46	0.1638	RPL3L;EIF6;PPAN;NOP2;RRS1;VCX;MRPS2;RPLP0;PWP2;MRPL20;RPSA;RPL24;RRP7A;C1QBP;RPS19;RPS14;RPS15;MRPS7;RPL23A;BOP1;BRIX1;NLE1;RPL6;RPL10;MRPL22;ERAL1;MRPS11;RPL11;RPS5;TRAF7;DHX37;NPM1;RPF2;RPL3
147	gsea	negative regulation of cell projection organization (GO:0031345)	-0.536154	-1.86265	0	0.0751739	0.892	29/46	0.3258	DPYSL3;DENND5A;SEMA3A;LPAR1;ZNF365;EPHA4;SPRY2;FYN;PRNP;SPOCK1;RAPGEF2;CRMP1;STX1B;PTPN9;EFNB2;RTN4RL1;MT3;KANK1;PTEN;SPRY3;BAG5;TRPV4;YWHAH;RTN4RL2;PAQR3;PTPRO;STMN2;PRAG1;ITM2C
148	gsea	spliceosomal snRNP assembly (GO:0000387)	0.674914	1.86194	0	0.246223	0.883	22/34	0.1861	SNRPB;LSM4;GEMIN6;SNRPD1;SNRPC;CLNS1A;SNRPF;SNRPE;LSM2;SNRPG;SNRPD3;WDR77;PRPF6;GEMIN7;SART1;PRMT7;SNRPD2;CD2BP2;PRPF19;PRPF3;GEMIN8;PRMT5
149	gsea	regulation of epithelial cell proliferation (GO:0050678)	-0.49586	-1.86147	0	0.0756096	0.893	44/91	0.2722	TGFB2;FGF7;ANGPT1;FGF1;TIE1;FGF18;FGF2;LAMC1;LAMB1;MCC;ZFP36L1;SFRP1;IGF1;SFRP2;GDF5;YAP1;TGFBR3;SCN5A;PRKD1;OSR1;NR4A3;PAX2;RAB33B;C5AR1;FGF9;LIMS1;ACVRL1;ZNF304;PKHD1;FGFR2;OSR2;EGFR;BMP6;ZFP36;CDKN1C;DUSP10;TGFB1;LACRT;CDK6;NR4A1;FGF10;BMP4;CDKN2B;NODAL
150	gsea	cell morphogenesis involved in neuron differentiation (GO:0048667)	-0.521903	-1.86143	0.00196078	0.0750854	0.893	29/72	0.1966	MAP1B;MAP1A;SDC2;MEF2C;CNTN4;MEF2A;APBB1;MAP6;SLITRK4;ZDHHC17;KLF7;ATL1;NEFH;PAK3;PAX2;ACTBL2;BRSK1;LRP4;FGFR2;S100B;SLITRK2;MAP2;APP;NTNG2;SLITRK5;DCDC2;FARP1;BTBD3;NTNG1
151	gsea	platelet aggregation (GO:0070527)	-0.602764	-1.85887	0.00590551	0.0766931	0.9	17/36	0.1557	MYL9;FN1;ACTN1;ITGB3;FLNA;VCL;PDGFRA;CSRP1;TLN1;ILK;MYH9;STXBP1;PIK3CG;GATA1;P2RY12;FGB;UBASH3B
152	gsea	positive regulation of osteoblast differentiation (GO:0045669)	-0.610767	-1.85845	0	0.0765967	0.901	23/38	0.2652	FERMT2;DDR2;MEF2C;WWTR1;HGF;TMEM119;BMPR2;IGF1;ACVR1;IL6ST;RUNX2;YAP1;PRKD1;IL6;LTF;BMP6;NPNT;FBN2;IL6R;ZHX3;BMPR1B;BMP4;BMPR1A
153	gsea	positive regulation of phospholipase activity (GO:0010518)	-0.629387	-1.85843	0	0.0760664	0.901	13/24	0.1739	AVPR1B;PDGFRB;FGFR1;NTF3;PDGFRA;PLA2G5;FGF2;NTRK3;KIT;FLT1;AGTR1;FGFR2;ESR1
154	gsea	regulation of ossification (GO:0030278)	-0.614715	-1.85589	0.00200401	0.0779516	0.907	18/36	0.1858	DDR2;TGFB2;MEF2C;S1PR1;PTN;ENPP1;BMPR2;SFRP1;ACVR1;CHSY1;SGMS2;TWIST1;ZBTB16;LRP4;ECM1;PTPN11;LRP6;ANKH
155	gsea	extracellular matrix assembly (GO:0085029)	-0.735709	-1.85546	0.00203666	0.0777564	0.908	18/24	0.1966	FBLN5;EFEMP2;MFAP4;EMILIN1;MYH11;TNXB;LAMB2;PXDN;LAMB1;GAS6;GPM6B;LTBP3;RAMP2;NTNG2;HAS2;TGFB1;NTN4;NTNG1
156	gsea	atrioventricular valve development (GO:0003171)	-0.775743	-1.85544	0	0.077219	0.908	41852	0.0969	TGFB2;HEYL;SLIT3;GJA5;BMPR2;ACVR1;TGFBR2;APLNR
157	gsea	negative regulation of smooth muscle cell proliferation (GO:0048662)	-0.640953	-1.85507	0.00381679	0.0771021	0.909	21/31	0.2906	EFEMP2;PRKG1;CNN1;MEF2C;TPM1;TGFB3;OGN;IGFBP5;PTGIR;NDRG4;VIP;IGFBP3;PTEN;TNFAIP3;APOD;SOD2;IL10;AIF1;HMOX1;ANG;CDKN1A
158	gsea	RNA splicing, via transesterification reactions with bulged adenosine as nucleophile (GO:0000377)	0.561379	1.8545	0.00198413	0.252136	0.901	131/227	0.2546	RBMY1A1;SNRPB;POLR2H;PUF60;LSM4;SNRPA;RNF113A;PQBP1;CPSF3;GEMIN6;SNRPD1;POLR2F;SNRPC;HNRNPL;SNRPA1;RBM10;SNRPF;RBM4;SNRPE;LSM7;LSM2;RBM14;PTBP1;RBMY1F;SNRPG;PRCC;HNRNPA2B1;RAVER1;LSM5;PABPC1;HNRNPC;SNRPD3;SRRT;TXNL4A;PPIH;POLR2G;LSM8;SF3B6;RALY;SF3B5;XAB2;GPKOW;EFTUD2;CPSF4;PRPF6;MAGOH;GEMIN7;PPIL1;U2AF1;SART1;RNPS1;BUD31;LSM3;CSTF3;CSTF2;SNRPD2;WDR83;CPSF1;HNRNPF;SNRNP35;ZMAT5;SNRPB2;POLR2J;HNRN…
159	gsea	regulation of endothelial cell proliferation (GO:0001936)	-0.54207	-1.85418	0	0.0774771	0.914	56/85	0.307	TEK;THBS1;ANGPT1;ITGB3;AKT3;SPARC;CAV1;SULF1;CAV2;TIE1;NRP2;PTPRM;VEGFC;FGF18;FGF2;KDR;THBS4;BMPR2;SCG2;FLT4;NR2F2;NRP1;TNMD;PRKD1;TGFBR1;PDGFB;VASH1;VIP;EGR3;SEMA5A;TNFSF12;CDH13;ARNT;ACVRL1;ECM1;PIK3CD;HTR2B;PROX1;PPP1R16B;HIF1A;APOH;F3;NF1;EGFL7;NR4A1;VASH2;SYNJ2BP;GDF2;PRKCA;ALOX5;BMP4;ANG;WNT5A;VEGFB;PGF;SIRT1
160	gsea	regulation of epithelial to mesenchymal transition (GO:0010717)	-0.535814	-1.8523	0.00191205	0.0786716	0.918	46/72	0.3042	FERMT2;PDPN;TGFB2;COL1A1;TGFB1I1;EPHA3;WWTR1;TGFB3;SPRY1;PHLDB1;LOXL2;SPRED1;PHLDB2;SFRP1;SFRP2;SNAI1;SPRY2;TGFBR2;GREM1;TGFBR1;VASN;TWIST1;IL6;SPRED2;FOXC1;OLFM1;GLIPR2;IL17RD;DAB2;CLASP1;TIAM1;TGFB1;PTEN;SPRED3;TBX5;LEF1;GCNT2;SDCBP;CLASP2;CTNNB1;DAG1;FOXA2;AXIN2;BCL9L;SMAD4;SMAD7
161	gsea	positive regulation of nervous system development (GO:0051962)	-0.572906	-1.85181	0.004158	0.0785768	0.918	26/42	0.3027	SERPINF1;PTPRD;BDNF;NUMBL;NLGN3;NLGN1;NLGN2;OPRM1;SRPX2;CLSTN2;TGM2;LRRC4B;SLITRK2;NUMB;CX3CR1;IL1RAP;MME;BHLHB9;LRP2;EPHB1;LIG4;TRIM32;CLSTN3;NRXN1;SPEN;IL1RAPL1
162	gsea	positive regulation of ossification (GO:0045778)	-0.603247	-1.85139	0	0.0783951	0.918	25/37	0.2652	TGFB2;MEF2C;TGFB3;PTN;KL;SLC8A1;TMEM119;BMPR2;ANO6;ACVR1;GPM6B;OSR1;ZBTB16;P2RX7;ATP2B1;PTPN11;OSR2;BMP6;TGFB1;FBN2;BMPR1B;PKDCC;ALOX5;BMP4;BMPR1A
163	gsea	regulation of osteoblast differentiation (GO:0045667)	-0.555058	-1.85076	0.00204082	0.0784884	0.918	45/75	0.3122	FERMT2;DDR2;MEF2C;WWTR1;HGF;TMEM119;BMPR2;CHRD;CRIM1;IGF1;TWIST2;ACVR1;IL6ST;SKI;RUNX2;YAP1;RANBP3L;SNAI2;GREM1;PRKD1;TNN;TWIST1;IL6;RORB;FGFR2;REST;LTF;NOG;BMP6;NPNT;FBN2;IL6R;CDK6;PRKACA;ZHX3;BMPR1B;TMEM64;PTCH1;BMP4;BMPR1A;SMOC1;GDF10;TP63;ACVR2A;HEMGN
164	gsea	metanephric nephron tubule development (GO:0072234)	-0.847957	-1.85048	0.00206186	0.0781647	0.918	45478	0.1253	PKD2;OSR1;PAX2;PKD1;POU3F3
165	gsea	regulation of sodium ion transmembrane transport (GO:1902305)	-0.605737	-1.85038	0.00193424	0.0777493	0.918	46722	0.1486	FXYD6;SCN4B;SCN2B;ATP2B4;FXYD1;SCN3B;UTRN;SCN5A;SLMAP;NOS1;SCN1B;CAMK2D
166	gsea	kidney epithelium development (GO:0072073)	-0.821367	-1.85033	0	0.0772725	0.918	45509	0.1009	KANK2;FGF1;SALL1;OSR1;PAX2
167	gsea	translational elongation (GO:0006414)	0.713454	1.84971	0.00809717	0.250889	0.909	78/98	0.2116	MRPS34;MRPL24;CHCHD1;DAP3;MRPL12;MRPS16;MRPL14;MRPS33;TUFM;MRPS26;MRPL4;AURKAIP1;MRPS12;MRPL37;MRPS2;MRPL38;MRPL51;MRPL43;MRPL23;MRPL48;MRPL20;EEFSEC;MRPL53;EEF1D;MRPS24;MRPL52;MRPS5;GADD45GIP1;MRPS18B;MRPL11;MRPS7;MRPL36;MRPL21;MRPL3;MRPS17;MRPL17;MRPL13;MRPL9;MRPL44;MRPL47;MRPS30;MRPL40;ZNF598;MRPS18A;MRPL55;MRPS18C;MRPL27;TSFM;MRPL22;EEF1G;MRPL41;MRPL2;MRPL16;MRPL18;MRPS28;MRPS22;MRPL54;MRPS15…
168	gsea	branching involved in ureteric bud morphogenesis (GO:0001658)	-0.660517	-1.84955	0.00408163	0.0775224	0.92	43739	0.1899	TCF21;PKD2;FGF1;FGF2;SALL1;HOXD11;PAX2;NPNT;HOXA11;SHH
169	gsea	regulation of cardiac muscle contraction by regulation of the release of sequestered calcium ion (GO:0010881)	-0.701244	-1.84918	0.0040404	0.0774865	0.921	43040	0.1486	ANK2;ATP1A2;CASQ2;SLC8A1;CACNA1C;DMD;RYR2;CLIC2;CALM1;HRC;CAMK2D
170	gsea	manganese ion transport (GO:0006828)	-0.695856	-1.84899	0.00628931	0.0771705	0.921	41791	0.1269	TRPC1;TRPC7;TRPC4;TRPC3;TRPC6;TRPC5
171	gsea	translational termination (GO:0006415)	0.723848	1.84846	0.0102881	0.240886	0.909	74/94	0.2116	MRPS34;MRPL24;CHCHD1;DAP3;MRPL12;MRPS16;MRPL14;MRPS33;MRPS26;MRPL4;AURKAIP1;APEH;MRPS12;MRPL37;MRPS2;MRPL38;MRPL51;MRPL43;MRPL23;MRPL48;MRPL20;MRPL53;MRPS24;MRRF;MRPL52;MRPS5;GADD45GIP1;MRPS18B;TRMT112;MRPL11;MRPS7;MRPL36;MRPL21;MRPL3;MRPS17;MRPL17;MRPL13;MRPL9;MRPL44;MRPL47;MRPS30;MRPL40;MRPS18A;MRPL55;MRPS18C;MRPL27;MRPL22;MRPL41;MRPL2;MRPL16;MRPL18;MRPS28;MRPS22;MRPL54;MRPS15;ERAL1;MRPS11;MRPS…
172	gsea	cation transport (GO:0006812)	-0.467484	-1.84822	0	0.0774162	0.922	94/167	0.371	SLC17A4;ABCC9;SLC36A2;SLC22A2;KCNJ3;SLC17A3;KCNJ8;KCNMB1;ATP1A2;KCNV1;SCN4B;SLC8A1;KCNMA1;SLC5A8;AQP1;TRPM3;SCN3B;TRPC6;SLC18A2;SLC47A1;KCNA5;ANO6;KCNJ15;KCNAB1;SLC5A4;SCN5A;SCN9A;KCNA6;ATP10D;SLC17A2;KCNS2;KCNJ12;SLC6A6;ANO1;SCN7A;KCNMB2;KCNJ16;KCNQ4;KCNK3;SLC6A17;KCNMB4;KCNJ5;SCN4A;SCN2A;SCN11A;SLC6A20;KCNA2;HCN4;SLC36A3;SLC36A4;KCNA3;KCND3;SCN8A;KCNJ2;SLC8A3;SCN3A;SLC36A1;SLC41A1;KCNF1;KCNJ13;…
173	gsea	positive regulation of bone mineralization (GO:0030501)	-0.614321	-1.84777	0	0.0772524	0.923	23/33	0.2652	MEF2C;TGFB3;PTN;KL;SLC8A1;TMEM119;BMPR2;ANO6;ACVR1;GPM6B;OSR1;P2RX7;ATP2B1;OSR2;LTF;BMP6;TGFB1;FBN2;BMPR1B;PKDCC;ALOX5;BMP4;BMPR1A
174	gsea	mRNA splicing, via spliceosome (GO:0000398)	0.551378	1.84713	0.00393701	0.232171	0.911	144/248	0.26	RBMY1A1;SNRPB;POLR2H;PUF60;LSM4;SNRPA;RNF113A;PQBP1;CPSF3;GEMIN6;SNRPD1;POLR2F;SNRPC;HNRNPL;SNRPA1;RBM10;CLNS1A;SNRPF;RBM4;SNRPE;LSM7;LSM2;RBM14;PTBP1;RBMY1F;SNRPG;PRCC;HNRNPA2B1;RAVER1;LSM5;PABPC1;HNRNPC;SCNM1;SNRPD3;SRRT;TXNL4A;PPIH;POLR2G;LSM8;SF3B6;RALY;SF3B5;XAB2;GPKOW;WDR77;EFTUD2;CPSF4;PRPF6;MAGOH;GEMIN7;PPIL1;U2AF1;SART1;RNPS1;BUD31;PRMT7;LSM3;CSTF3;CSTF2;SNRPD2;WDR83;CPSF1;HNRNPF;SNRNP35…
175	gsea	positive regulation of cation transmembrane transport (GO:1904064)	-0.581278	-1.84695	0.00188324	0.0772283	0.923	21/39	0.2336	ANK2;FLNA;STAC;KCNJ3;KCNMB1;GNG2;KCNMA1;AKAP6;KCNJ15;KCNJ12;KCNMB2;KCNJ16;NOS1;KCNMB4;KCNJ5;AMIGO1;ACTN2;KCNJ2;KCNN3;KCNH2;KCNE1
176	gsea	regulation of vascular associated smooth muscle cell proliferation (GO:1904705)	-0.643337	-1.84684	0.00391389	0.0768034	0.923	23/35	0.2307	EFEMP2;PRKG1;CNN1;MMP2;MEF2C;TPM1;TGFB3;ADAMTS1;FGF2;IGFBP5;HTR1B;GJA1;IGF1;PDGFB;NR4A3;FGF9;MEF2D;JUN;PTEN;SOD2;IL10;FOXJ2;P2RY6
177	gsea	cell projection organization (GO:0030030)	-0.613923	-1.84679	0.010352	0.0763838	0.923	15/30	0.2359	RHOJ;PARVA;ATP1B2;ITGB1;RHOQ;GSN;KIF17;NEFH;P2RY12;NCKAP1L;NCKAP1;PDGFA;PARVG;NPHP1;PLEK
178	gsea	ureter development (GO:0072189)	-0.861401	-1.84615	0	0.0764196	0.925	45479	0.1331	FOXF1;SOX17;TBX18;OSR1;PAX2;NPHP3
179	gsea	axon development (GO:0061564)	-0.527363	-1.84551	0.00813008	0.0764729	0.925	36/71	0.2717	MAP1B;MAP1A;CNTN4;APBB1;SLITRK4;ZDHHC17;KLF7;ATL1;NEFH;PAK3;PAX2;SEMA5A;ACTBL2;GAP43;BRSK1;MTR;AMIGO1;FGFR2;S100B;SLITRK2;FOLR1;APP;NTNG2;SLITRK5;RTN4RL1;L1CAM;RTN4;NTNG1;PLP1;VASH2;RTN4RL2;ACTB;SPTBN4;LMTK2;GRM7;NRCAM
180	gsea	membrane depolarization during action potential (GO:0086010)	-0.666939	-1.8448	0.00200401	0.0766323	0.926	20/26	0.2253	ATP1A2;SCN4B;SLC8A1;SCN2B;CACNA1C;SCN3B;CACNA1H;SCN5A;SCN9A;SCN7A;SCN1B;SCN4A;SCN2A;SCN11A;HCN4;SCN8A;KCNJ2;SCN3A;KCNH2;YWHAH
181	gsea	regulation of calcium ion transmembrane transporter activity (GO:1901019)	-0.620469	-1.84467	0.00625	0.0762505	0.926	20/27	0.2978	ANK2;JPH2;PLN;DMD;JPH4;CACNB4;PDE4D;CALM1;CACNB2;AHNAK;HRC;NOS1;CAMK2D;JPH3;PRKACA;FKBP1B;JPH1;ADRA2A;CACNB1;SLN
182	gsea	negative regulation of cellular response to vascular endothelial growth factor stimulus (GO:1902548)	-0.718614	-1.84407	0.00200401	0.0761809	0.927	45630	0.0679	DCN;ADAMTS12;ATP2B4;SPRY2
183	gsea	ribosomal small subunit assembly (GO:0000028)	0.770046	1.84377	0.00200401	0.23052	0.916	42675	0.1523	PWP2;RPSA;RRP7A;RPS19;ABT1;RPS14;RPS15;MRPS7;ERAL1;MRPS11;RPS5
184	gsea	calcium ion transport (GO:0006816)	-0.494509	-1.84332	0	0.0763042	0.927	52/110	0.2709	PKD2;TRPC1;ANK2;TRPC7;TRPC4;CAV1;NALCN;CACNA2D1;SLC8A1;TRPC3;ATP2B4;TRPM3;CACNA1C;SLC24A3;TRPC6;GAS6;ANO6;RYR3;RYR2;CDH23;CACNA1H;FYN;CAMK2A;ITGAV;CALCRL;CHRNA7;NMUR1;CACNB2;ITPR1;PKD1;TRPC5;SLC24A4;MCOLN3;P2RX7;RAMP2;ATP2B2;TRPV2;CACNA1S;ATP2A2;TRPV5;CCR1;SLC8A3;CASR;RAMP3;TRPM6;TRPV4;RYR1;TRPM7;CCR5;CACNA1G;SLC24A1;PANX1
185	gsea	regulation of cellular amine metabolic process (GO:0033238)	0.701159	1.84256	0.0120724	0.222598	0.919	42/51	0.2466	INS;PSMD13;PSMA5;PSMB4;PSME2;PSMA6;PSMA8;PSME1;PSMD4;PSMB1;PSMA4;PSMA7;PSMB7;PSMB3;PSMD3;PSMA2;PSMB2;PSMC5;PSMA1;PSMA3;PSMF1;PSMC4;PSMD14;PSMB10;PSMB5;PSMD9;PSMC3;OAZ1;OAZ3;PSMB6;PSMD11;PSMC2;PSMB8;PSME3;PSMD8;ODC1;PSMD12;PSMD6;NQO1;PSMD7;PSMB11;PSMD2
186	gsea	regulation of smooth muscle cell proliferation (GO:0048660)	-0.564932	-1.84216	0.0056391	0.0769641	0.93	27/48	0.2882	PDGFRB;THBS1;ELN;RBPMS2;OGN;IGFBP5;IGF1;PDGFB;PTGIR;ELANE;NR4A3;NDRG4;EDN1;IL6;VIP;CX3CL1;IGFBP3;CDH13;IL6R;TNFAIP3;APOD;AIF1;CTNNB1;BMP4;HMOX1;ANG;SERPINF2
187	gsea	rRNA modification (GO:0000154)	0.726251	1.84216	0.00798403	0.213621	0.921	42644	0.1815	NHP2;GAR1;FBL;DKC1;TRMT112;METTL5;NOP10;NAT10;FTSJ3;TFB1M
188	gsea	extracellular matrix disassembly (GO:0022617)	-0.570844	-1.84105	0.00792079	0.077573	0.933	22/62	0.1195	TIMP2;MMP2;CTSK;MMP16;SH3PXD2B;CMA1;CTSG;HTRA1;LAMC1;MMP14;ADAMTS5;TLL1;GSN;A2M;ADAMTS4;TPSAB1;KLK4;SCUBE3;ELANE;TIMP1;BMP1;MMP11
189	gsea	ureteric bud development (GO:0001657)	-0.656218	-1.84094	0.00576923	0.0772313	0.933	43739	0.1667	TCF21;PKD2;SLIT2;SALL1;ROBO2;OSR1;FOXC1;FGFR2;GPC3;NPNT
190	gsea	chondroitin sulfate proteoglycan biosynthetic process (GO:0050650)	-0.642458	-1.84091	0.00785855	0.0767914	0.933	13/26	0.1503	DCN;BGN;CHSY3;VCAN;CHST3;CSGALNACT2;CSPG4;CHSY1;CHST11;CHST7;CHST15;XYLT1;CSGALNACT1
191	gsea	negative regulation of platelet activation (GO:0010544)	-0.697327	-1.83955	0.00606061	0.0776702	0.939	42644	0.1896	PRKG1;PDGFRA;C1QTNF1;ADAMTS18;THBD;PDGFB;SH2B3;SERPINE2;NOS3;PDGFA
192	gsea	positive regulation of calcium ion transmembrane transporter activity (GO:1901021)	-0.616082	-1.83888	0.00984252	0.0777636	0.94	44409	0.1271	PKD2;ANK2;JPH2;STAC;AKAP6;RYR2;CALM1;STAC2
193	gsea	cAMP-mediated signaling (GO:0019933)	-0.633845	-1.83791	0.00787402	0.0782328	0.94	15/24	0.2298	GHRHR;CAP2;PDE3A;ADCY2;PDE7B;AKAP6;ADCYAP1;PDE2A;PDE4D;RAPGEF2;KSR1;EPHA5;AHR;DEFB1;ADCY1
194	gsea	activation of adenylate cyclase activity (GO:0007190)	-0.570064	-1.83783	0.00192308	0.0778722	0.94	25/35	0.3366	EDNRA;CAP2;ADCY2;RXFP1;ADCYAP1;ADCY4;ADCY9;ADCY5;LHCGR;DRD1;ADRB3;LGR4;ACR;AVPR2;CRHR1;ADCY1;RXFP2;FSHR;ADCY3;ADORA3;ADRB1;ADCY7;ADCY8;CAP1;CALCR
195	gsea	positive regulation of signal transduction (GO:0009967)	-0.469178	-1.83686	0	0.0781699	0.941	132/236	0.2899	DACT1;PKD2;TGFB2;GHRHR;ADAMTS3;TEK;AXL;EVC;ITGB3;PTGIS;FLNA;FGF1;ITGA5;SORBS1;SULF1;NTF3;LRRK2;CAV2;GLI1;RSPO3;SHANK1;LIMS2;SALL1;NOTCH4;SHANK3;TSLP;NTRK3;DLG4;MN1;SPIN1;NRP1;GAS6;SFRP1;IGF1;ARMC9;LMO3;BDNF;MACF1;IL6ST;SKI;LOXL3;NLGN3;VWF;NLGN1;YAP1;NPTN;IGF2;TGFBR1;RAB34;NLGN2;C3;WLS;ITGAV;ROBO1;CHRNA7;IL7R;PIK3R1;SASH1;ILK;RELN;IL6;DISC1;DLL4;CCBE1;TMEM108;PRKCB;LIMS1;STX1B;SLC2A4;ARNT;SULF2;SM…
196	gsea	mitochondrial translational termination (GO:0070126)	0.740933	1.83662	0.0102459	0.217648	0.933	72/87	0.2116	MRPS34;MRPL24;CHCHD1;DAP3;MRPL12;MRPS16;MRPL14;MRPS33;MRPS26;MRPL4;AURKAIP1;MRPS12;MRPL37;MRPS2;MRPL38;MRPL51;MRPL43;MRPL23;MRPL48;MRPL20;MRPL53;MRPS24;MRRF;MRPL52;MRPS5;GADD45GIP1;MRPS18B;MRPL11;MRPS7;MRPL36;MRPL21;MRPL3;MRPS17;MRPL17;MRPL13;MRPL9;MRPL44;MRPL47;MRPS30;MRPL40;MRPS18A;MRPL55;MRPS18C;MRPL27;MRPL22;MRPL41;MRPL2;MRPL16;MRPL18;MRPS28;MRPS22;MRPL54;MRPS15;ERAL1;MRPS11;MRPS35;MRPL28;MRP…
197	gsea	regulation of potassium ion transmembrane transport (GO:1901379)	-0.535304	-1.83592	0.00195312	0.0785876	0.943	31/53	0.3036	FHL1;FLNA;KCNJ3;CAV1;KCNMB1;GNG2;KCNMA1;AKAP6;KCNIP1;KCNJ15;KCNAB1;KCNJ12;DPP6;KCNMB2;KCNJ16;NEDD4;KCNMB4;KCNJ5;AMIGO1;KCNJ2;KCNN3;KCNH2;KCNAB2;KCNE1;KCNIP4;KCNIP3;DLG1;KCNAB3;GABBR1;CACNA1D;GABBR2
198	gsea	atrial cardiac muscle cell action potential (GO:0086014)	-0.800321	-1.83583	0.004158	0.0781984	0.943	45636	0.1386	ANK2;GJC1;KCNJ3;CACNA1C;SCN3B;GJA1;KCNA5;SCN5A;CACNB2;KCNJ5
199	gsea	bone development (GO:0060348)	-0.557287	-1.83555	0.00398406	0.0779926	0.943	19/39	0.1834	PLS3;SULF1;MYOC;SH3PXD2B;LRRC17;SFRP4;GJA1;SKI;RANBP3L;AKAP13;CYP26B1;TGM2;SULF2;FGFR2;OSR2;LTF;PTPRC;STC1;LRP6
200	gsea	transforming growth factor beta receptor signaling pathway (GO:0007179)	-0.503894	-1.83521	0.00408998	0.0779268	0.943	45/87	0.3078	FERMT2;COL1A2;COL3A1;TGFB2;LRRC32;LTBP2;CDH5;TGFB3;ITGB1;FMOD;SMAD9;WFIKKN2;ACVR1;TGFBR2;SKI;GDF5;TGFBR3;TGFBR1;ZYX;TWSG1;ENG;ACVRL1;CLDN5;ZFYVE9;CBL;JUN;LEFTY2;SMAD1;TGFB1;FOS;SMAD5;ITGB5;GCNT2;MAP3K7;BMPR1A;DUSP22;DUSP15;USP9X;TGFBRAP1;GDF10;SMURF1;SMAD4;SMAD7;SIRT1;HPGD
201	gsea	regulation of endothelial cell migration (GO:0010594)	-0.536006	-1.83507	0.00392927	0.0775639	0.943	48/85	0.2645	RHOJ;DCN;SLIT2;TEK;THBS1;ANGPT1;ITGB3;FGF1;SPARC;NRP2;PTN;PTPRM;FGF2;FOXC2;KDR;ADAMTS9;BMPR2;ANGPT4;FLT4;NR2F2;NRP1;BMPER;PRKD1;ROCK2;SASH1;EDN1;VASH1;DLL4;GPLD1;ETS1;ACVRL1;PIK3CD;PIK3CG;SMOC2;STC1;PROX1;ABL1;APOH;RHOB;AGT;NF1;PRCP;SYNJ2BP;GDF2;PRKCA;EPHA2;TDGF1;BMP4
202	gsea	negative regulation of sodium ion transmembrane transporter activity (GO:2000650)	-0.761697	-1.83418	0.00198413	0.0779413	0.943	45572	0.171	ATP1A2;HECW2;HECW1;OSR1;NEDD4;CAMK2D;PRKCE
203	gsea	positive regulation of endothelial cell migration (GO:0010595)	-0.533355	-1.83415	0.00199601	0.0775426	0.943	44/80	0.291	FGFR1;TEK;THBS1;ANGPT1;ITGB3;AKT3;FGF1;SPARC;NRP2;FGF18;FGF2;FOXC2;KDR;BMPR2;ANGPT4;FLT4;NRP1;PRKD1;PDGFB;ROCK2;SASH1;EDN1;SEMA5A;GPLD1;ETS1;NOS3;PIK3CD;PIK3CG;SMOC2;PROX1;ABL1;TGFB1;HIF1A;RHOB;AGT;ADAM17;MET;PRKCA;TDGF1;BMP4;PLCG1;ANXA3;WNT5A;CD40
204	gsea	synapse organization (GO:0050808)	-0.513063	-1.83274	0.002	0.0782801	0.945	73/124	0.2916	GPC6;CDH2;LRRK2;LRFN5;PCDHB4;PPFIBP1;PPFIA2;GPM6A;PDZRN3;SHANK3;SLC6A1;F2R;PTPRD;BDNF;NLGN3;NLGN4X;NLGN1;APBB2;NLGN2;PCDHB3;PCDHB5;DNM3;CACNB4;ELFN1;PCDHB11;PAK3;CHRNA7;CACNB2;PCDHB6;PLXND1;FLRT3;C5AR1;CX3CL1;LRRC4C;NEDD4;SNCA;DRD1;PCDHB16;NRXN2;LRP4;LRRC4B;GPC4;MYOT;REST;SLITRK2;CX3CR1;APP;IGFN1;L1CAM;PCDHB14;PCDHB10;SLC8A3;FARP1;CHRNA1;PTEN;NTNG1;LRRC4;SEMA3E;CAST;PCDHB13;SDK2;GRM5;PCDHB2;CNTN2…
205	gsea	protein oxidation (GO:0018158)	-0.730581	-1.83266	0.002	0.0778839	0.945	45601	0.0741	LOXL1;LOXL2;LOX;LOXL4;LOXL3
206	gsea	detection of calcium ion (GO:0005513)	-0.696387	-1.83264	0.00621118	0.0775076	0.945	41487	0.1967	KCNMB1;CASQ2;RYR2;CALM1;KCNMB2;KCNMB4;SYT1;CASR
207	gsea	regulation of Rho protein signal transduction (GO:0035023)	-0.53467	-1.83201	0.00197628	0.0776727	0.946	34/69	0.2491	KANK2;DLC1;HEG1;COL3A1;ABRA;MYOC;KCTD10;STARD13;LPAR1;GPR20;STARD8;F2R;NRP1;GPR17;GPR4;AKAP13;ROBO1;F2RL2;LPAR4;RASIP1;F2RL3;FLCN;TNFAIP1;ABCA1;KANK1;EPS8;ABL1;GPR65;P2RY10;ABL2;GPR174;MET;SCAI;LPAR6
208	gsea	blood vessel endothelial cell migration (GO:0043534)	-0.683651	-1.83116	0.006	0.0780064	0.947	16/22	0.2617	SLIT2;CDH5;FGF2;KDR;NRP1;GREM1;ROBO1;MYH9;EGR3;GPLD1;SRF;EFNB2;NR4A1;SOX18;PIK3R3;TDGF1
209	gsea	epithelial tube morphogenesis (GO:0060562)	-0.596501	-1.83079	0	0.0780361	0.947	21/34	0.2645	PKD2;SLIT2;MEF2C;GLI2;COL4A1;SOX17;ACVR1;RYR2;PKD1;ACVRL1;PKHD1;CSF1R;PODXL;RASIP1;SHH;RHOB;MET;FGF10;MEGF8;CTNNB1;BMP4
210	gsea	regulation of bone mineralization (GO:0030500)	-0.565452	-1.83055	0	0.077759	0.947	33/54	0.2652	DDR2;MEF2C;TGFB3;S1PR1;PTN;KL;SLC8A1;TMEM119;ENPP1;BMPR2;ANO6;ACVR1;SGMS2;GREM1;GPM6B;OSR1;TWIST1;ECM1;P2RX7;ATP2B1;OSR2;BMP6;CCR1;TGFB1;ANKH;SRGN;FBN2;BMP2K;BMPR1B;PKDCC;ALOX5;BMP4;BMPR1A
211	gsea	maturation of LSU-rRNA (GO:0000470)	0.721384	1.83007	0.00782779	0.224314	0.942	17/24	0.1841	NHP2;EIF6;PES1;NOP2;LAS1L;RPL35;RPL7A;RPF1;BOP1;ZNHIT3;RSL1D1;RPF2;WDR12;RPL7;RPL10A;FTSJ3;MRPL1
212	gsea	negative regulation of vascular associated smooth muscle cell proliferation (GO:1904706)	-0.724236	-1.82867	0.00198413	0.0792227	0.951	42156	0.0255	EFEMP2;PRKG1;CNN1;MEF2C;TPM1;TGFB3
213	gsea	translation (GO:0006412)	0.674741	1.82544	0.0140845	0.227458	0.952	140/192	0.2116	ZAR1;ZAR1L;RPL3L;MRPS34;MRPL24;RPS6KB2;MRPS16;MRPS33;FARSA;AIMP1;RPL8;TUFM;RPS3;AIMP2;DHPS;NDUFA7;APEH;MRPS12;RPL30;MRPL37;MRPS2;RPLP0;RPL27A;MRPL51;MRPL43;MRPL23;RPL29;RPS21;RPSA;QARS1;EEFSEC;FARSB;PPA1;RPS10;EEF1D;RPL18;RPS18;RPL26L1;MRPS24;DRG1;RPL19;RPL36;MRRF;MRPL52;RPS2;RPS13;MRPS5;RPLP2;RPS6;RPL14;RPS8;RPL35;RPS24;RPL35A;RPL24;RPL7A;MRPS18B;TRMT112;RPS19;RPS14;RPS15;MRPL11;MRPS7;RPL23A;RPL…
214	gsea	respiratory tube development (GO:0030323)	-0.616734	-1.82453	0	0.0825819	0.955	20/28	0.2812	TCF21;PDPN;FGF7;GLI2;FGF1;PCSK5;FOXF1;FGF2;LOXL3;RBP4;FGF9;NPHP3;FGFR2;CHI3L1;PROX1;SHH;CCDC39;BMP4;STRA6;ITGA3
215	gsea	peptidyl-tyrosine modification (GO:0018212)	-0.59495	-1.82341	0.00400802	0.0831678	0.956	35/56	0.2796	PDGFRB;DDR2;FGFR1;TEK;EPHA3;EFEMP1;PDGFRA;KDR;TPST1;FLT4;EPHA4;KIT;FLT1;PDGFB;FYN;FER;ABI2;RELN;CSF1R;FGFR2;FES;EGFR;FGR;ABL1;BTK;DYRK1A;ABL2;HCK;NTRK1;FLT3;JAK3;PKDCC;INSR;ERBB4;TTL
216	gsea	heart development (GO:0007507)	-0.487234	-1.82331	0.00403226	0.0827872	0.956	72/157	0.2158	MYOCD;FBN1;DLC1;HEG1;PKD2;ZFPM2;COL3A1;FLRT2;TGFB2;TEK;FN1;PDLIM3;SGCD;MEF2C;GLI2;MEF2A;SH3PXD2B;PCSK5;FOXF1;FOXC2;SALL1;CACNA1C;BMPR2;NTRK3;PDLIM7;BVES;SOX17;MICAL2;PDLIM4;PLCE1;ACVR1;TGFBR2;ALPK3;LDB3;RBP4;UTY;TGFBR3;TGFBR1;PDGFB;SGCG;AKAP13;APLNR;OSR1;POPDC2;NDRG4;ALPK2;RBM20;HDAC9;FLRT3;PKD1;FOXC1;GATA5;POU6F1;ACVRL1;SRF;PTPN11;RAMP2;HTR2B;TBX2;CITED2;GPC3;MEF2D;PDLIM5;PDLIM2;TGFB1;SHH;SMYD4;…
217	gsea	dendrite self-avoidance (GO:0070593)	-0.678262	-1.82275	0	0.0828584	0.957	42552	0.0901	NEXN;PALLD;CNTN4;ROBO4;NPTN;CNTN6;TNN
218	gsea	regulation of vascular endothelial growth factor production (GO:0010574)	-0.622247	-1.82212	0.00592885	0.0829511	0.957	15/26	0.2042	RORA;SULF1;FLT4;IL6ST;C3;IL6;CYP1B1;CCR2;PTGS2;CCBE1;ARNT;SULF2;TGFB1;HIF1A;C5
219	gsea	regulation of heart rate by cardiac conduction (GO:0086091)	-0.592442	-1.8221	0.00601202	0.0825405	0.957	26/37	0.2968	ANK2;KCNJ3;CAV1;CACNA2D1;SCN4B;SCN2B;CACNA1C;SCN3B;KCNE4;KCNA5;SCN5A;CACNB2;KCNH6;SCN1B;KCNJ5;CAMK2D;HCN4;KCND3;KCNJ2;KCNH2;KCNE1;CTNNA3;CACNA1G;AKAP9;PKP2;CACNA1D
220	gsea	rRNA methylation (GO:0031167)	0.73135	1.82179	0.0077821	0.228342	0.957	42309	0.238	EMG1;NOP2;FBL;NSUN5;TRMT112;METTL5;MRM1;FTSJ3;TFB1M;FDXACB1;TFB2M
221	gsea	lung development (GO:0030324)	-0.593998	-1.8217	0.00401606	0.0824722	0.957	23/33	0.2812	TCF21;PDPN;FGF7;GLI2;FGF1;FOXF1;FGF2;RCN3;LOXL3;RBP4;FGF9;PKD1;NPHP3;ERRFI1;FGFR2;CHI3L1;PROX1;SHH;CCDC39;FGF10;BMP4;STRA6;ITGA3
222	gsea	ribonucleoprotein complex biogenesis (GO:0022613)	0.670878	1.82108	0.0204499	0.221373	0.958	36/55	0.2078	WDR74;NOC2L;NOP16;EMG1;MRTO4;PES1;RRS1;BYSL;EBNA1BP2;SURF6;RPL26L1;NOP14;RPS6;RPL14;RPS24;RPL35A;RPS19;RPS15;MRPL36;RPS7;BOP1;RPL38;RPS16;ZNF622;NVL;RPL11;RPS25;DHX37;NPM1;RPF2;WDR12;GTF3A;RPL7;RPS17;RPL5;DDX31
223	gsea	mitochondrial translational elongation (GO:0070125)	0.742419	1.82077	0.00824742	0.214383	0.959	73/87	0.2116	MRPS34;MRPL24;CHCHD1;DAP3;MRPL12;MRPS16;MRPL14;MRPS33;TUFM;MRPS26;MRPL4;AURKAIP1;MRPS12;MRPL37;MRPS2;MRPL38;MRPL51;MRPL43;MRPL23;MRPL48;MRPL20;MRPL53;MRPS24;MRPL52;MRPS5;GADD45GIP1;MRPS18B;MRPL11;MRPS7;MRPL36;MRPL21;MRPL3;MRPS17;MRPL17;MRPL13;MRPL9;MRPL44;MRPL47;MRPS30;MRPL40;MRPS18A;MRPL55;MRPS18C;MRPL27;TSFM;MRPL22;MRPL41;MRPL2;MRPL16;MRPL18;MRPS28;MRPS22;MRPL54;MRPS15;ERAL1;MRPS11;MRPS35;MRPL2…
224	gsea	regulation of cell communication by electrical coupling (GO:0010649)	-0.689645	-1.81952	0	0.0839403	0.958	41456	0.1486	CAV1;CASQ2;SLC8A1;PDE4D;CALM1;HRC;CAMK2D
225	gsea	supramolecular fiber organization (GO:0097435)	-0.45576	-1.81895	0	0.0840621	0.958	166/329	0.3156	FBLN5;EFEMP2;COL8A1;COL5A1;COL5A2;ACTC1;DDR2;COL1A2;MFAP4;LMOD1;COL6A2;COL6A3;COL3A1;LUM;COL15A1;TGFB2;ADAMTS3;COL14A1;COL12A1;COL6A1;ACTN1;EMILIN1;VIM;CLIP3;ADAMTS2;MYH11;COL1A1;COL4A2;LTBP2;TPM1;COL16A1;COL8A2;COL4A1;LOXL1;KATNAL1;DES;PGM5;MFGE8;TNXB;HSPG2;DPT;BACE1;LOXL2;LOX;PXDN;TPM2;COL21A1;P4HA3;COL5A3;CCDC88A;TLL1;COL10A1;LOXL4;DST;FIGN;MPRIP;COL4A4;HDGFL3;NEFL;COL4A3;COL19A1;COL18A1;MYOZ1…
226	gsea	membrane depolarization during cardiac muscle cell action potential (GO:0086012)	-0.735516	-1.81784	0.00395257	0.0845229	0.958	13/17	0.1894	ANK2;CACNA2D1;ATP1A2;SCN4B;SLC8A1;SCN2B;CACNA1C;SCN3B;SCN5A;CACNB2;SCN1B;HCN4;KCNJ2
227	gsea	vasoconstriction (GO:0042310)	-0.753686	-1.81761	0	0.0843668	0.959	45606	0.225	ACTA2;EDNRA;SLC8A1;EDN2;EDN1;EDNRB;HTR2B;PIK3C2A;CRP;EDN3
228	gsea	negative regulation of sodium ion transmembrane transport (GO:1902306)	-0.729279	-1.81694	0.00406504	0.0845133	0.96	45571	0.171	HECW2;HECW1;OSR1;NEDD4;CAMK2D;PRKCE
229	gsea	positive regulation of cation channel activity (GO:2001259)	-0.562564	-1.8148	0.00760456	0.0861419	0.962	15/36	0.146	PKD2;ANK2;JPH2;STAC;AKAP6;SHANK3;NLGN3;CCL2;LRRC55;RELN;CALM1;CCR2;STAC2;ACTN2;ARC
230	gsea	atrial cardiac muscle cell to AV node cell signaling (GO:0086026)	-0.86636	-1.81355	0	0.0866898	0.964	45479	0.0811	ANK2;GJC1;SCN3B;GJA1;KCNA5;SCN5A
231	gsea	positive regulation of smooth muscle cell proliferation (GO:0048661)	-0.589513	-1.81338	0.00391389	0.0864414	0.964	31/45	0.2986	PDGFRB;MMP2;THBS1;RBPMS2;ADAMTS1;FGF2;IGFBP5;HTR1B;GJA1;IGF1;PDGFB;ELANE;NR4A3;EDN1;IL6;CX3CL1;FGF9;CDH13;MEF2D;JUN;IL6R;IL10;FOXJ2;P2RY6;AIF1;BMP4;BMPR1A;HMOX1;SERPINF2;ERN1;MMP9
232	gsea	cellular component disassembly (GO:0022411)	-0.56183	-1.81273	0.00982318	0.0865468	0.964	34/62	0.3231	TIMP2;MMP2;CTSK;MMP16;SH3PXD2B;CMA1;CTSG;HTRA1;LAMC1;MMP14;ADAMTS5;TLL1;GSN;A2M;ADAMTS4;TPSAB1;KLK4;SCUBE3;ELANE;TIMP1;BMP1;MMP11;DYRK3;MMP19;ADAMTS15;TLL2;MMP7;ADAM10;KLKB1;CAPN2;MMP9;TMPRSS6;PLG;SCUBE1
233	gsea	regulation of cell junction assembly (GO:1901888)	-0.585278	-1.81243	0.00988142	0.0864694	0.964	21/27	0.3495	MEF2C;SNAI1;SNAI2;RUNX1;ROCK2;APLNR;RAPGEF2;ROCK1;TJP1;CLDN5;CLDN19;PDLIM5;PRKACA;MYO1C;RAP1A;RAPGEF1;RAP1B;PRKCH;SETD5;CHRNB2;OCLN
234	gsea	regulation of actin cytoskeleton organization (GO:0032956)	-0.498729	-1.81064	0.00795229	0.0878264	0.964	35/85	0.2166	DLC1;PDGFRB;CORO2B;EPHA3;ESAM;PDGFRA;CCDC88A;RHOQ;LRP1;FAM107A;ROCK2;RHOBTB2;PAK3;GPM6B;RND3;BST1;ROCK1;NOTCH2;EPHA5;RHOBTB1;EFNA5;IQGAP1;CSF1R;RHOBTB3;CRK;TAOK1;EPS8;ABL1;PDGFA;PIK3CA;RHOB;FSCN1;ABL2;RND2;SEMA3E
235	gsea	positive regulation of endocytosis (GO:0045807)	-0.536817	-1.80972	0.00581395	0.0882076	0.964	21/48	0.1902	SGIP1;AXL;CLIP3;RAB31;SERPINE1;ANO6;LRP1;NLGN1;C3;CCL21;HFE;HIP1;BICD1;SNCA;CLU;CBL;DAB2;GPC3;DLL1;NCKAP1L;ANKFY1
236	gsea	positive regulation of cyclin-dependent protein serine/threonine kinase activity (GO:0045737)	-0.62248	-1.80938	0.00402414	0.0880544	0.964	42583	0.2128	PKD2;CCND2;PDGFB;CCNYL1;PKD1;EGFR;PROX1;ADAM17
237	gsea	mesonephric tubule development (GO:0072164)	-0.671038	-1.80714	0	0.0898236	0.964	43009	0.1667	TCF21;PKD2;SLIT2;SALL1;ROBO2;OSR1;PKD1;FOXC1;FGFR2;NPNT
238	gsea	inositol phosphate-mediated signaling (GO:0048016)	-0.637335	-1.80684	0.00816327	0.0896983	0.965	13/19	0.225	HRH1;NFATC4;PLCE1;NFAT5;EDN2;NMUR1;EDN1;PPP3CB;NFATC2;NFATC1;LACRT;INPP5A;EDN3
239	gsea	basement membrane organization (GO:0071711)	-0.736778	-1.80622	0.00398406	0.0899616	0.966	42705	0.1966	NID1;FLRT2;NID2;COL4A1;CMA1;LAMB2;PXDN;LAMB1;RAMP2;NTNG2;NTN4;NTNG1
240	gsea	regulation of release of sequestered calcium ion into cytosol by sarcoplasmic reticulum (GO:0010880)	-0.64305	-1.80618	0.00401606	0.0895663	0.966	13/23	0.1486	ANK2;ATP1A2;CASQ2;SLC8A1;CACNA1C;AKAP6;DMD;RYR2;CLIC2;PDE4D;CALM1;HRC;CAMK2D
241	gsea	regulation of smooth muscle cell migration (GO:0014910)	-0.689651	-1.80533	0.00782779	0.0901778	0.966	43770	0.1173	PDGFRB;SLIT2;IGFBP5;NRP1;IGF1;SERPINE1;LRP1;PDGFB;PLAU;NDRG4;IGFBP3
242	gsea	maturation of SSU-rRNA from tricistronic rRNA transcript (SSU-rRNA, 5.8S rRNA, LSU-rRNA) (GO:0000462)	0.695844	1.80529	0.00604839	0.249481	0.975	20/26	0.1844	RRS1;TBL3;DCAF13;PWP2;RPS21;NOP14;RPS8;RPS19;ABT1;RPS14;RPS16;UTP6;KRI1;WDR46;NOL10;MRPS11;DHX37;NGDN;RPP40;UTP3
243	gsea	cell-cell junction assembly (GO:0007043)	-0.518181	-1.80507	0.00609756	0.0899326	0.966	30/65	0.2558	JAM3;DCHS1;CNTNAP1;CDH11;CDH6;GJC1;VCL;CDH2;CDH5;GJA5;TLN1;GJA1;CLDN11;GJA4;CDH22;TLN2;EPB41L3;TJP1;CLDN5;PIP5K1C;RAMP2;FLCN;GJD3;FSCN1;CDH19;TRPV4;CDH8;CTNNB1;ACTB;PRKCA
244	gsea	axon guidance (GO:0007411)	-0.482447	-1.80467	0	0.089823	0.966	119/199	0.3492	LAMA2;NEXN;PALLD;SLIT2;DOK5;GLI2;SLIT3;EPHA3;CNTN4;FEZ1;DOK6;NRP2;PLXNA4;UNC5D;CXCL12;PTPRM;PLXNC1;SEMA3D;CHN1;SEMA3A;NCAM1;ROBO4;SHANK3;UNC5C;SEMA6D;PDLIM7;NRP1;EPHA4;SPTB;BDNF;KLF7;LAMA1;EFNB3;NRXN3;NPTN;TMEFF1;FYN;SPTBN1;CNTN6;SEMA3G;EPHA7;ROBO2;ROBO1;FEZ2;PIK3R1;RELN;UNC5B;PLXND1;NOTCH3;NOTCH2;NTN1;SEMA5A;SCN1B;GFRA2;GAP43;EPHA5;SMO;EFNA5;LGR6;PIK3CD;PTPN11;GRB10;GAB1;CXCR4;EFNB2;MAPK1;PLXNA2…
245	gsea	homotypic cell-cell adhesion (GO:0034109)	-0.552075	-1.80428	0.00978474	0.0897145	0.966	22/43	0.2537	MYL9;FN1;ACTN1;ITGB3;FLNA;VCL;PDGFRA;CSRP1;TLN1;ILK;MYH9;MEGF10;STXBP1;PIK3CG;GATA1;P2RY12;FGB;UBASH3B;XG;CD99;PLEK;ACTB
246	gsea	cell migration involved in sprouting angiogenesis (GO:0002042)	-0.696965	-1.80371	0.00406504	0.0898845	0.967	13/17	0.2617	SLIT2;FGF2;KDR;NRP1;GREM1;ROBO1;EGR3;GPLD1;SRF;EFNB2;NR4A1;PIK3R3;TDGF1
247	gsea	embryonic organ development (GO:0048568)	-0.528744	-1.80327	0.00203252	0.0898754	0.97	30/63	0.1909	TGFB2;GLI2;RARRES2;PCSK5;GLI3;SALL1;KDR;TEAD1;SOX17;TAL1;KIT;RARB;TGFBR2;RBP4;COL13A1;ALDH1A3;SH2B3;NDRG4;TEAD3;NES;FGFR2;TBX2;TEAD2;COBL;KITLG;PBX1;RNF112;TGFB1;PDGFA;PBX3
248	gsea	positive regulation of substrate adhesion-dependent cell spreading (GO:1900026)	-0.542473	-1.80311	0.00595238	0.0895847	0.97	15/34	0.2046	FERMT2;MYADM;FLNA;MYOC;LIMS2;NRP1;DOCK1;ILK;LIMS1;FGB;NEDD9;CRK;CASS4;ABL1;DOCK5
249	gsea	skeletal system development (GO:0001501)	-0.483798	-1.79849	0.00792079	0.0937231	0.974	91/150	0.3246	FBN1;COL1A2;FGFR1;CDH11;TGFB2;PRELP;EVC;COL1A1;PLS3;GLI2;PTH1R;SULF1;MYOC;MMP16;HHIP;SH3PXD2B;PCSK5;VCAN;MMP14;NPR3;GDF3;SOX5;MATN3;TLL1;CHRD;COL10A1;GJA1;IGF1;COL19A1;PTHLH;ADAMTS4;RBP4;FRZB;IGF2;TGFBR1;COL13A1;HAPLN4;AKAP13;BMP3;RAB33B;CREB3L2;BMP1;TNFRSF11B;PKD1;TGM2;ZBTB16;XYLT1;SULF2;COMP;TRPS1;FGFR2;EXTL1;NOG;BMP6;HAPLN3;ACAN;CHI3L1;STC1;PAPSS2;HOXA11;ANKH;CMKLR1;SPEF2;HAPLN2;ITGB8;DLX5;EXT…
250	gsea	ncRNA catabolic process (GO:0034661)	0.574317	1.79838	0.00601202	0.262102	0.979	13/26	0.2131	EXOSC4;EXOSC5;LIN28A;EXOSC7;EXOSC2;EXOSC3;EXOSC9;NUDT16L1;POP1;EXOSC8;DEDD2;LIN28B;SND1
251	gsea	calcium-dependent cell-cell adhesion via plasma membrane cell adhesion molecules (GO:0016339)	-0.641007	-1.79832	0.00592885	0.0934632	0.974	24/36	0.2544	DCHS1;CDH11;CDH6;CDH5;PCDHB4;SELP;NLGN1;CDH23;PCDHB3;PCDHB5;PCDHB11;CDH22;PCDHB6;PCDHGC3;CDH13;PCDHB16;PCDHGB4;PCDHB14;PCDHB10;CDH19;CDH8;PCDHB13;PCDHB2;CDH17
252	gsea	regulation of phospholipase A2 activity (GO:0032429)	-0.783444	-1.79815	0.00412371	0.093212	0.974	45510	0.1314	AVPR1B;LRP1;PLA2R1;AGTR1;ANXA1;ANXA8L1
253	gsea	regulation of supramolecular fiber organization (GO:1902903)	-0.635349	-1.7981	0.00204082	0.0928731	0.974	43709	0.1972	EFEMP2;AEBP1;MAP1B;MAP1A;AKAP13;CHRNA7;MAP2;ABL1;PIK3CA
254	gsea	pre-replicative complex assembly (GO:0036388)	0.693432	1.79809	0.0206186	0.254457	0.98	45/58	0.2523	PSMD13;PSMA5;PSMB4;PSME2;PSMA6;PSMA8;PSME1;PSMD4;PSMB1;PSMA4;PSMA7;PSMB7;PSMB3;PSMD3;MCM7;PSMA2;PSMB2;PSMC5;PSMA1;PSMA3;CDT1;PSMF1;UBA52;PSMC4;PSMD14;PSMB10;PSMB5;PSMD9;PSMC3;RPS27A;MCM5;GMNN;PSMB6;PSMD11;MCM2;PSMC2;PSMB8;PSME3;PSMD8;PSMD12;PSMD6;PSMD7;PSMB11;PSMD2;CDC6
255	gsea	negative regulation of cell migration involved in sprouting angiogenesis (GO:0090051)	-0.703739	-1.79773	0.00409836	0.0929149	0.974	41791	0.113	THBS1;STARD13;MEOX2;MMRN2;TBXA2R;DLL4
256	gsea	regulation of cardiac muscle cell contraction (GO:0086004)	-0.587484	-1.79695	0.0039604	0.0932496	0.976	18/27	0.2963	ANK2;GJA5;CAV1;PLN;CACNA1C;RYR2;SCN5A;PDE4D;CAMK2D;HCN4;PDE4B;STC1;ATP2A2;FGF13;CTNNA3;DLG1;AKAP9;PKP2
257	gsea	dendritic spine organization (GO:0097061)	-0.580182	-1.79687	0.00201613	0.0929277	0.976	17/27	0.3068	SHANK1;SHANK3;ZNF365;DLG4;FYN;PRNP;PAK3;CHRNA7;ARC;PTEN;MTMR2;EPHB1;WASL;DOCK10;INSR;ITGA3;TREM2
258	gsea	RNA 3'-end processing (GO:0031123)	0.58221	1.79627	0.0157171	0.251281	0.981	31/51	0.285	CPSF3;TUT1;SUPV3L1;LIN28A;CPSF4;MAGOH;U2AF1;RNPS1;CSTF3;CSTF2;CPSF1;CLP1;MAGOHB;U2AF2;THOC6;EIF4A3;SYMPK;PABPN1;CSTF1;RBM8A;NCBP2;SARNP;MTPAP;LIN28B;THOC3;THOC7;THOC1;FIP1L1;PNPT1;WDR33;POLDIP3
259	gsea	axonogenesis (GO:0007409)	-0.473216	-1.79538	0	0.0940114	0.977	139/232	0.3492	LAMA2;NEXN;PALLD;MAP1B;SLIT2;MAP1A;DOK5;GLI2;SLIT3;EPHA3;CNTN4;FEZ1;DOK6;NRP2;UNC5D;CXCL12;SEMA3D;SEMA3A;NCAM1;ROBO4;SHANK3;APBB1;UNC5C;SEMA6D;PDLIM7;SLITRK4;NRP1;EPHA4;SPTB;BDNF;ZDHHC17;KLF7;NLGN3;LAMA1;EFNB3;NRXN3;NPTN;ATL1;FYN;NEFH;SPTBN1;CNTN6;SEMA3G;EPHA7;ROBO2;ROBO1;FEZ2;PAK3;PIK3R1;PAX2;RELN;UNC5B;NOTCH3;NOTCH2;SEMA5A;SCN1B;GFRA2;ACTBL2;EPHA5;BRSK1;EFNA5;LGR6;PIK3CD;B4GALT5;PTPN11;FGFR2;GR…
260	gsea	negative regulation of cell motility (GO:2000146)	-0.500736	-1.79538	0.00404858	0.0936071	0.977	62/104	0.3414	DLC1;RECK;CLIC4;SLIT2;FBLN1;VCL;TPM1;DPYSL3;MITF;SULF1;PODN;THY1;NAV3;IGFBP5;ADARB1;CHRD;SFRP1;DUSP3;EPHA4;SERPINE1;SFRP2;MAGI2;ROBO1;MCTP1;NGFR;CYP1B1;CX3CL1;ENG;LIMCH1;ACVRL1;CLDN5;CLDN19;SRGAP2;FLCN;CITED2;PTPRU;NOG;CRK;STC1;DUSP10;KANK1;SHH;PTEN;RHOB;TBX5;NF1;SCAI;CD74;DAG1;FOXO3;ALOX15B;DUSP22;ADORA3;SMAD7;WNT11;ARID2;RNF41;DPEP1;SPOCK3;JAG1;RAP2B;ADIPOQ
261	gsea	sodium ion transmembrane transport (GO:0035725)	-0.503871	-1.79534	0.00406504	0.0932628	0.977	36/80	0.2405	SLC6A18;PKD2;SLC6A19;NALCN;ATP1B2;ATP1A2;SCN4B;SLC8A1;SCN2B;SCN3B;SLC24A3;SLC6A1;ANO6;SCN5A;SLC6A16;SCN9A;SLC6A6;SCN7A;SCN1B;SLC6A17;SLC4A8;SLC24A4;SLC6A13;SCN4A;SCN2A;SCN11A;SLC6A20;HCN4;SLC12A1;SCN8A;SLC8A3;SCN3A;SLC9A6;SLC6A3;SLC4A4;ATP4B
262	gsea	negative regulation of stress fiber assembly (GO:0051497)	-0.604769	-1.79509	0.00809717	0.0931397	0.977	45597	0.252	DLC1;MYOC;PHLDB2;ARHGAP6;CGNL1;ARHGAP28;PIK3R1;TJP1;CLASP1;MET;CLASP2
263	gsea	regulation of calcium ion-dependent exocytosis (GO:0017158)	-0.598117	-1.79487	0.011811	0.092968	0.977	21/29	0.3329	SYT10;SYT11;KCNB1;SYT15;CACNA1H;SYT9;RAB3GAP1;STXBP1;REST;DOC2B;SYT1;SYT12;SYT3;CACNA1G;SYT4;ADRA2A;SYT13;SYT6;SYT17;SYT2;TRPV6
264	gsea	myelination (GO:0042552)	-0.516511	-1.79424	0.00393701	0.0933543	0.978	27/46	0.325	MARVELD1;CNTNAP1;PMP22;MYOC;FAM126A;SKI;ARHGEF10;ABCD2;LGI4;EPB41L3;NFASC;AMIGO1;B4GALT5;SCN2A;CXCR4;SCN8A;SLC8A3;SOX10;PLP1;NF1;SBF2;ACSBG1;MPZ;DEGS1;B4GALT6;MAL;GPC1
265	gsea	negative regulation of cytoskeleton organization (GO:0051494)	-0.570199	-1.79219	0.00206186	0.0949316	0.979	46357	0.1972	MYADM;SLIT2;KANK4;PLEKHH2;SHANK1;SHANK3;SSH1;TJP1;CLASP1;KANK3;KANK1;PIK3CA
266	gsea	positive regulation of potassium ion transport (GO:0043268)	-0.577308	-1.79178	0.00591716	0.094871	0.979	25/37	0.3036	ANK2;FHL1;FLNA;KCNJ3;KCNMB1;GNG2;KCNMA1;AKAP6;KCNJ15;KCNJ12;KCNMB2;KCNJ16;DRD1;KCNMB4;KCNJ5;AMIGO1;ACTN2;KCNJ2;KCNN3;KCNH2;KCNE1;ADRA2A;DLG1;GABBR1;GABBR2
267	gsea	positive regulation of potassium ion transmembrane transport (GO:1901381)	-0.551347	-1.7903	0.002	0.0960745	0.981	32/43	0.3784	ANK2;FLNA;KCNJ3;ATP1B2;KCNMB1;GNG2;KCNMA1;AKAP6;ANO6;KCNJ15;KCNJ12;KCNMB2;KCNJ16;KCNMB4;KCNJ5;AMIGO1;ACTN2;KCNJ2;KCNN3;KCNH2;KCNE1;AKAP9;WNK3;GABBR1;WNK1;GABBR2;KCNN2;KCNJ4;KCNN1;KCNJ6;ATP1B1;NOS1AP
268	gsea	positive regulation of protein serine/threonine kinase activity (GO:0071902)	-0.463226	-1.79017	0.00205761	0.095815	0.981	42/101	0.2473	FERMT2;PKD2;PDGFRB;FGFR1;PDGFC;FGF1;LRRK2;PDGFD;FGF18;FGF2;ATP2B4;CCND2;KIT;FLT1;PDGFB;ELANE;ROBO1;DIRAS1;CCNYL1;CALM1;EDN1;RAPGEF2;PKD1;SNCA;CSF1R;PIK3CG;HTR2B;EGFR;LTF;PIK3R6;PROX1;TGFB1;PDGFA;DDX3X;IL34;DIRAS2;PIK3R5;ADAM17;EDN3;NEK10;FLT3;RASGRP1
269	gsea	cellular macromolecule biosynthetic process (GO:0034645)	0.536347	1.79005	0.0292969	0.259793	0.985	185/295	0.2628	ZAR1;ZAR1L;RPL3L;TERT;PTH;MRPL24;POLR2H;POLD2;RPS6KB2;MRPS16;MRPS33;RPL8;TUFM;POLR2F;RPS3;RECQL4;RNASEH2A;DHPS;MRPS12;RPL30;MRPL37;RAD9A;RPLP0;TOP1MT;RPL27A;MRPL51;MRPL43;MRPL23;RPL29;RPS21;RPSA;EEFSEC;FARSB;TREX1;MCM7;RPS10;EEF1D;RPL18;RPS18;POLR2G;NKX2-8;DRG1;RPL19;RPL36;MRRF;MRPL52;RPS2;RPS13;MRPS5;RPLP2;ATRIP;CDK1;RPS6;RPL14;XAB2;RPS8;DUT;RPL35;RPS24;RPL35A;RPL24;RPL7A;MRPS18B;RPS19;RPS14;RPS…
270	gsea	regulation of wound healing (GO:0061041)	-0.541347	-1.78967	0.00984252	0.0959451	0.981	24/45	0.2957	MYLK;CAV1;ITGB1;FGF2;F2R;CD109;SERPINE1;AJAP1;PLAU;ANXA1;CLDN19;CRK;PRKCE;CLEC7A;KANK1;TNFAIP3;CLDN1;APCS;ALOX5;FOXA2;ADRA2A;TNFRSF12A;VTN;REG3A
271	gsea	positive regulation of vascular endothelial growth factor production (GO:0010575)	-0.612888	-1.7896	0.00402414	0.095604	0.981	14/25	0.2042	RORA;SULF1;FLT4;IL6ST;C3;IL6;CYP1B1;PTGS2;CCBE1;ARNT;SULF2;TGFB1;HIF1A;C5
272	gsea	regulation of blood vessel endothelial cell migration (GO:0043535)	-0.545791	-1.78952	0.00399202	0.0953197	0.981	28/51	0.268	FGFR1;THBS1;ANGPT1;AKT3;MEF2C;FGF18;FGF2;ATP2B4;KDR;ANGPT4;PRKD1;PDGFB;VASH1;ETS1;ACVRL1;NOS3;GADD45A;TGFB1;HIF1A;MECP2;NF1;ADAM17;ANGPT2;PRCP;GDF2;PRKCA;EPHA2;PLCG1
273	gsea	positive regulation of epithelial cell apoptotic process (GO:1904037)	-0.660289	-1.7877	0.00988142	0.0965801	0.981	44075	0.1058	THBS1;SFRP4;ANO6;ECSCR;GSN;ITGA4;CCL2;PLA2R1;IL6
274	gsea	amino acid transport (GO:0006865)	-0.500542	-1.78766	0.00580271	0.0962345	0.982	18/49	0.2432	SLC6A18;SLC36A2;PDPN;SLC6A19;SLC38A4;SLC6A6;SLC38A11;SLC6A17;SLC7A2;SLC6A20;SLC36A3;SLC36A4;SLC25A48;SLC36A1;SLC7A13;SLC16A10;SLC38A7;SLC7A7
275	gsea	regulation of kinase activity (GO:0043549)	-0.485388	-1.78749	0.00198807	0.0959867	0.982	45/91	0.2739	PDGFRB;DDR2;ROR1;FGFR1;LDB2;TEK;AXL;EPHA3;ROR2;TIE1;PDGFRA;KDR;NTRK3;FLT4;EPHA4;PLCE1;KIT;FLT1;EPHA7;EPHA5;CSF1R;FGFR2;EGFR;LMO4;FGR;NTRK2;CDKN1C;TSPYL2;DSTYK;IRS2;ALK;EPHA6;CD4;EPHB1;NTRK1;MET;FLT3;SLAMF8;TTN;LMTK2;HLA-DRB1;CD74;EPHA2;INSR;ERBB4
276	gsea	anaphase-promoting complex-dependent catabolic process (GO:0031145)	0.633849	1.78637	0.0228216	0.262373	0.988	58/82	0.2529	PSMD13;PSMA5;PSMB4;PSME2;PSMA6;PSMA8;PSME1;PSMD4;PSMB1;PSMA4;PSMA7;PSMB7;UBE2C;PSMB3;UBE2S;PSMD3;PSMA2;PSMB2;AURKB;CDK1;CCNB1;PLK1;PSMC5;PSMA1;BUB3;ANAPC11;CDC20;PSMA3;AURKA;PTTG1;PSMF1;UBA52;PSMC4;PSMD14;PSMB10;PSMB5;ANAPC5;PSMD9;PSMC3;MAD2L1;RPS27A;ANAPC7;PSMB6;PSMD11;BUB1B;PSMC2;PSMB8;ANAPC16;PSME3;PSMD8;PSMD12;PSMD6;PSMD7;ANAPC2;PSMB11;FZR1;PSMD2;FBXO5
277	gsea	negative regulation of smooth muscle cell migration (GO:0014912)	-0.712058	-1.78588	0	0.097158	0.983	41883	0.1173	PRKG1;SLIT2;MEF2C;TPM1;IGFBP5;SERPINE1;LRP1;NDRG4;IGFBP3
278	gsea	negative regulation of cAMP-mediated signaling (GO:0043951)	-0.719806	-1.78579	0.00391389	0.096832	0.983	45570	0.0969	PDE3A;PDE2A;PDE11A;PDE4D;APLNR
279	gsea	inorganic cation transmembrane transport (GO:0098662)	-0.427455	-1.7837	0.00403226	0.0985057	0.985	103/262	0.2439	SLC6A18;PKD2;ABCC9;SLC36A2;TRPC1;SLC6A19;KCNB1;TRPC7;TRPC4;NALCN;KCNJ8;ATP1A2;KCNV1;SCN4B;SLC8A1;TRPC3;SCN2B;ATP2B4;TRPM3;CACNA1C;SCN3B;SLC24A3;TRPC6;SLC6A1;GAS6;KCNA5;ANO6;RYR3;KCNAB1;CACNA1H;SCN5A;SLC6A16;SCN9A;HVCN1;KCNA6;SLC30A4;ITGAV;LRRC55;KCNS2;KCNJ12;SLC6A6;KCNQ5;KCNH6;KCNQ3;SLC1A3;SCN7A;PKD1;KCNJ16;KCNQ4;SCN1B;KCNK3;SLC6A17;TRPC5;SLC4A8;SLC24A4;KCNK2;MCOLN3;P2RX7;SLC6A13;KCND1;SCN4A;SCAR…
280	gsea	positive regulation of telomerase RNA localization to Cajal body (GO:1904874)	0.832372	1.78269	0.00201613	0.265221	0.991	13/15	0.1342	CCT3;NHP2;CCT7;RUVBL1;DKC1;RUVBL2;CCT5;NOP10;CCT6A;CCT4;TCP1;CCT8;CCT2
281	gsea	cellular response to alkaloid (GO:0071312)	-0.625852	-1.78201	0.0019084	0.0998626	0.986	42583	0.1723	CASQ2;SLC8A1;HTR1B;CRHBP;RYR3;RYR2;TGM2;CACNA1S
282	gsea	regulation of tissue remodeling (GO:0034103)	-0.653423	-1.7816	0.00974659	0.0998549	0.986	43617	0.0909	DDR2;LEPR;THBS4;FLT4;GPNMB;RUNX1
283	gsea	ribosomal large subunit assembly (GO:0000027)	0.712584	1.78131	0.0100604	0.261619	0.991	21/24	0.2366	RPL3L;PPAN;NOP2;RRS1;RPLP0;MRPL20;RPL24;RPL23A;BOP1;DDX28;BRIX1;NLE1;RPL6;RPL10;RPL11;TRAF7;RPF2;RPL3;RPL5;DHX30;RPL10L
284	gsea	gene expression (GO:0010467)	0.495738	1.78083	0.0158103	0.255739	0.991	203/332	0.2891	ADAD1;ZAR1;ZAR1L;RPL3L;MRPL24;POLR2H;RPS6KB2;MRPS16;MRPS33;DDX54;CPSF3;RPL8;POLR2F;HNRNPL;RPS3;RBM4;DHPS;MRPS12;RPL30;MRPL37;NUP37;RPLP0;HNRNPA2B1;RPL27A;MRPL51;MRPL43;MRPL23;RPL29;RPS21;DKC1;RPSA;FARSB;NXT1;RPS10;DUOXA2;RPL18;RPS18;POLR2G;NKX2-8;DRG1;RPL19;RPL36;MRRF;MRPL52;RPS2;RPS13;MRPS5;RPLP2;RPS6;RPL14;XAB2;RPS8;RPL35;RPS24;RPL35A;RPL24;RPL7A;GLE1;CPSF4;MRPS18B;RPS19;RPS14;MAGOH;RPS15;MRPL1…
285	gsea	regulation of neurotransmitter receptor activity (GO:0099601)	-0.554199	-1.78068	0.00996016	0.100276	0.987	29/56	0.2025	MEF2C;SHANK1;SHISA6;CNIH3;DLG4;DLG2;NEFL;CRHBP;SHISA9;GRIA3;NLGN1;GRIN2A;NLGN2;CAMK2A;OPRM1;RELN;NPTX2;NPTXR;ACTN2;NPTX1;BEGAIN;DLGAP2;APP;PRRT1;LRRC7;DAPK1;DLGAP4;LYNX1;CRH
286	gsea	regulation of filopodium assembly (GO:0051489)	-0.564145	-1.78006	0.0124481	0.100462	0.987	14/31	0.2284	DPYSL3;TGFB3;GPM6A;DOCK11;RHOQ;NRP1;NLGN1;CCL21;PIK3R1;PALM;GAP43;PPP1R16B;FSCN1;WASL
287	gsea	negative regulation of blood coagulation (GO:0030195)	-0.607771	-1.77962	0.00959693	0.10055	0.988	28/39	0.2882	SERPING1;CD34;PDGFRA;F10;C1QTNF1;SERPINE1;A2M;THBD;PDGFB;PLAU;PLAT;EDN1;F8;SERPINE2;F11;TFPI;NOS3;FGB;PDGFA;APOH;F3;KNG1;PLAUR;PROC;F7;KLKB1;VTN;SERPINF2
288	gsea	regulation of bone remodeling (GO:0046850)	-0.838099	-1.77954	0.00198807	0.100202	0.988	45446	0.0806	LEPR;SFRP1;GREM1
289	gsea	positive regulation of cartilage development (GO:0061036)	-0.667566	-1.779	0.00393701	0.100393	0.988	13/17	0.2927	LOXL2;BMPR2;SOX5;GDF6;GDF5;BMP1;ZBTB16;ACVRL1;HOXA11;BMPR1B;PKDCC;BMP4;SOX6
290	gsea	regulation of extracellular matrix disassembly (GO:0010715)	-0.701955	-1.7788	0.00801603	0.100213	0.988	41548	0.252	DDR2;PDPN;FAP;LRP1;DPP4;IL6;CLASP1;TGFB1;FSCN1;CLASP2
291	gsea	chondroitin sulfate catabolic process (GO:0030207)	-0.705675	-1.77877	0.00603622	0.0998709	0.988	41426	0.0904	DCN;BGN;VCAN;ARSB;CSPG4;IDS
292	gsea	positive regulation of cell-substrate adhesion (GO:0010811)	-0.497711	-1.77765	0.00581395	0.10077	0.988	33/67	0.2654	FERMT2;ECM2;MYADM;FBLN2;FN1;FLNA;MYOC;LIMS2;NRP1;SFRP1;UTRN;PDGFB;DOCK1;CCL21;ILK;CSF1;CX3CL1;LIMS1;CDH13;FGB;NEDD9;CRK;CASS4;NPNT;ABL1;PLEKHA2;CD36;DOCK5;CDK6;RSU1;CD3E;PPM1F;CCL28
293	gsea	regulation of telomerase RNA localization to Cajal body (GO:1904872)	0.768931	1.77743	0.00998004	0.259358	0.992	13/18	0.1342	CCT3;NHP2;CCT7;RUVBL1;DKC1;RUVBL2;CCT5;NOP10;CCT6A;CCT4;TCP1;CCT8;CCT2
294	gsea	vascular wound healing (GO:0061042)	-0.878253	-1.77737	0	0.10063	0.989	45446	0.0434	MCAM;CD34;KDR
295	gsea	regulation of cAMP-mediated signaling (GO:0043949)	-0.588706	-1.77704	0	0.100664	0.989	45231	0.1851	PDE3A;OR51E2;PDE2A;PDE11A;PRKAR2B;PDE4D;APLNR;RAPGEF2;PRKAR1A;RASD2;SCTR
296	gsea	RNA-dependent DNA biosynthetic process (GO:0006278)	0.586977	1.77671	0.0185874	0.254696	0.992	13/28	0.1946	TERT;NHP2;PPIA;GAR1;TELO2;DKC1;NOP10;PTGES3;WRAP53;ACD;PIF1;HSP90AB1;RTEL1
297	gsea	positive regulation of protein localization to Cajal body (GO:1904871)	0.860377	1.77655	0.00404858	0.242693	0.992	45606	0.1342	CCT3;CCT7;DKC1;MEPCE;CCT5;CCT6A;CCT4;TCP1;CCT8;CCT2
298	gsea	regulation of protein localization to Cajal body (GO:1904869)	0.860377	1.77655	0.00404858	0.242693	0.992	45606	0.1342	CCT3;CCT7;DKC1;MEPCE;CCT5;CCT6A;CCT4;TCP1;CCT8;CCT2
299	gsea	artery morphogenesis (GO:0048844)	-0.636287	-1.7764	0.00813008	0.100926	0.989	23/30	0.3078	PKD2;PDGFRB;TGFB2;GJA5;FOXF1;ADAMTS9;BMPR2;NRP1;LRP1;TGFBR1;ANGPTL3;ENG;TBX2;FOLR1;NOG;NF1;LRP2;HEY2;BMP4;BMPR1A;STRA6;SMAD7;HPGD
300	gsea	positive regulation of regulated secretory pathway (GO:1903307)	-0.658036	-1.77622	0.0161616	0.100776	0.989	42614	0.2582	SYT10;KCNB1;NLGN1;CACNA1H;SLC4A8;DOC2B;RAB27A;CACNA1G;SYT4
301	gsea	regulation of membrane depolarization (GO:0003254)	-0.646124	-1.77582	0	0.100788	0.989	43374	0.2028	FHL1;GJA5;LRRK2;SCN2B;SCN3B;SCN5A;SCN1B;CAMK2D;HCN4;TBX5
302	gsea	adherens junction organization (GO:0034332)	-0.547561	-1.77577	0	0.100458	0.989	21/43	0.2544	FERMT2;JAM3;DCHS1;CDH11;CDH6;VCL;CDH2;CDH5;CADM3;CDH4;CDH22;TJP1;CDH13;CADM1;PIP5K1C;RAMP2;CDH19;CDH8;CTNNB1;ACTB;CDH17
303	gsea	mitochondrial gene expression (GO:0140053)	0.682426	1.77491	0.0184049	0.241112	0.993	24/36	0.2116	MRPS34;MRPL12;MRPS16;NDUFA7;MRPS12;MRPS2;MRPL51;MRPL23;MRPS24;MRPS18B;MRPS7;MRPS17;POLRMT;MRPL47;SLC25A33;MRPS18A;MRPL2;MRPL16;MRPS28;MRPS15;MRPS11;MRPS14;PTCD3;MRPS21
304	gsea	negative regulation of multicellular organismal process (GO:0051241)	-0.426187	-1.77465	0.00195312	0.101155	0.989	115/205	0.3662	MYOCD;LAMA4;SYT11;MEF2C;SPRY1;FOXC2;ATP2B4;NPR3;LOXL2;SPRED1;NR1H4;WNT9B;ZNF423;ADAMTS5;WWC2;BMPR2;MCC;F2R;PTPRG;GJA1;GAS6;SFRP1;PLCL1;SFRP2;CRHBP;GPNMB;SPRY2;CHSY1;KLF7;NPTN;TBX18;TWSG1;ROCK2;CORO1C;ROBO1;TIMP1;VASN;NLRP12;PLCL2;ALPK2;NOVA2;ROCK1;RGS2;HDAC9;SPRED2;HOXA7;FCGR2B;WWC3;HOXC10;SOSTDC1;LRP4;NOS3;SRF;ATP2B1;ARNTL;ALDH1A1;IL17RD;ARRDC3;EGFR;FLCN;TLR4;ADM;STC1;IL18R1;RAB11FIP5;DUSP10;NOV…
305	gsea	negative regulation of platelet aggregation (GO:0090331)	-0.734979	-1.77379	0.00612245	0.10158	0.989	45540	0.1072	PRKG1;C1QTNF1;ADAMTS18;SH2B3;SERPINE2
306	gsea	regulation of MAP kinase activity (GO:0043405)	-0.47175	-1.77356	0.0059761	0.10143	0.989	50/95	0.3024	PDGFRB;FGFR1;PDGFC;FGF1;LRRK2;SPRY1;PDGFD;FGF18;FGF2;SPRY2;KIT;FLT1;PDGFB;IRAK3;ELANE;SH2B3;ROBO1;DIRAS1;EDN1;SPRY4;DUSP1;KSR1;RGS2;UCHL1;PIK3CG;HTR2B;EGFR;DUSP19;PIK3R6;TGFB1;PDGFA;IL34;DIRAS2;SPRY3;AGT;PIK3R5;PPEF2;NF1;EDN3;TRIB2;SMPD1;NEK10;FLT3;RASGRP1;PAQR3;BMP4;ADRA2A;CD300A;CD40;HYAL2
307	gsea	inorganic ion transmembrane transport (GO:0098660)	-0.719733	-1.77335	0.00607287	0.1012	0.989	45600	0.0803	PKD2;ABCC9;KCNJ8;CACNA1H
308	gsea	positive regulation of sprouting angiogenesis (GO:1903672)	-0.670263	-1.77301	0.010101	0.101145	0.989	41852	0.1827	FGF1;ITGA5;FGF2;BMPER;TJP1;JAK1;DLL1;SMAD1
309	gsea	regulation of sodium ion transmembrane transporter activity (GO:2000649)	-0.539885	-1.77268	0.00387597	0.10116	0.989	22/40	0.3025	FXYD6;FGF14;SCN4B;SCN2B;FXYD1;SCN3B;DMD;UTRN;HECW2;HECW1;SLMAP;OSR1;SCN1B;NEDD4;CAMK2D;PRKCE;YWHAH;FGF13;NETO1;WNK3;WNK1;FGF12
310	gsea	cell-substrate junction assembly (GO:0007044)	-0.605883	-1.77264	0.0139721	0.100822	0.989	12693	0.0887	FERMT2;DLC1;FN1;ACTN1;PEAK1;SORBS1;THY1;LAMC1;DST;THSD1
311	gsea	positive regulation of cell-matrix adhesion (GO:0001954)	-0.562429	-1.77264	0.00582524	0.100448	0.989	24/43	0.2654	FERMT2;EFEMP2;TEK;COL16A1;MYOC;THY1;KDR;NRP1;SFRP1;UTRN;CCL21;CSF1;ROCK1;CX3CL1;LIMS1;CDH13;ABL1;MAP4K4;PLEKHA2;CD36;CDK6;CD3E;PPM1F;CCL28
312	gsea	positive regulation of fibroblast proliferation (GO:0048146)	-0.563373	-1.77217	0.008	0.100561	0.989	18/28	0.2906	DDR2;PDGFC;FN1;PDGFRA;AQP1;GAS6;IGF1;PDGFB;WNT2;PDGFA;AGT;CDK6;LIG4;CD74;SPHK1;WNT5A;BMI1;CDKN1A
313	gsea	ventricular septum development (GO:0003281)	-0.609031	-1.77165	0.0101626	0.100753	0.989	21/38	0.2028	ZFPM2;SLIT2;TGFB2;HEYL;SLIT3;GJA5;SALL1;BMPR2;PDE2A;ACVR1;TGFBR2;TGFBR3;TGFBR1;ROBO2;ROBO1;APLNR;CITED2;NOG;PROX1;HECTD1;TBX5
314	gsea	positive regulation of epithelial cell migration (GO:0010634)	-0.500293	-1.77138	0.00400802	0.100764	0.989	53/92	0.3058	TGFB2;FGF7;TEK;THBS1;ANGPT1;ITGB3;FGF1;SPARC;NRP2;FGF2;FOXC2;KDR;BMPR2;ANGPT4;FLT4;NRP1;MAPRE2;PRKD1;DOCK1;ROCK2;IQSEC1;SASH1;EDN1;GPLD1;ETS1;ENPP2;PIK3CD;GLIPR2;PIK3CG;SMOC2;CLASP1;PRKCE;PROX1;ABL1;HIF1A;RTN4;MAP4K4;RHOB;AGT;DOCK5;FGF10;CLASP2;PRKCA;PPM1F;TDGF1;CAPN7;BMP4;PLCG1;ANXA3;WNT5A;MMP9;PLCG2;HYAL1
315	gsea	heart morphogenesis (GO:0003007)	-0.537593	-1.77123	0.00809717	0.10058	0.989	24/52	0.2652	DLC1;ACTC1;FLRT2;TGFB2;HEYL;SOX17;ACVR1;RYR2;TGFBR3;TGFBR1;ANKRD1;ALPK2;ENG;OLFM1;ACVRL1;NOS3;HTR2B;TBX2;NOG;HEY2;MEGF8;TTN;INSR;BMPR1A
316	gsea	negative regulation of cellular response to growth factor stimulus (GO:0090288)	-0.512623	-1.77112	0.00974659	0.10033	0.989	47/75	0.3127	SLIT2;THBS1;EMILIN1;RBPMS2;SULF1;SPRY1;ADAMTS12;FGF2;ATP2B4;HTRA3;GDF3;SMAD9;BMPR2;CHRD;CRIM1;TNMD;SPRY2;SKI;BMPER;MMRN2;GREM1;SPRY4;FSTL3;SOSTDC1;NEDD4;SULF2;CREB3L1;NOG;SKIL;SMAD1;SPRY3;AGT;SHISA2;SMAD5;LRP2;DLX1;EPN2;BMPR1B;HHEX;NBL1;BMPR1A;SMURF2;SMURF1;SMAD4;SMAD7;ACVR2A;LEMD3
317	gsea	protein-DNA covalent cross-linking repair (GO:0106300)	0.850298	1.77087	0.0019685	0.246324	0.993	45415	0.1154	TRAIP;TEX264;VCP
318	gsea	renal tubule development (GO:0061326)	-0.932508	-1.7704	0	0.100671	0.989	45415	0.0242	PKD2;MEF2C;COL4A1
319	gsea	cell communication by electrical coupling involved in cardiac conduction (GO:0086064)	-0.674352	-1.77	0.00408998	0.100755	0.989	42948	0.0727	GJC1;GJA5;ATP1B2;ATP1A2;SLC8A1;CACNA1C;GJA1;RYR2
320	gsea	mRNA processing (GO:0006397)	0.515489	1.76922	0.0234375	0.244998	0.993	144/267	0.2546	RBMY1A1;TBRG4;SNRPB;POLR2H;PUF60;LSM4;SNRPA;RNF113A;PQBP1;CPSF3;GEMIN6;SNRPD1;POLR2F;SNRPC;HNRNPL;SNRPA1;RBM10;SNRPF;RBM4;AURKAIP1;SNRPE;LSM7;LSM2;RBM14;PTBP1;RBMY1F;SNRPG;PRCC;HNRNPA2B1;RAVER1;LSM5;PABPC1;HNRNPC;SNRPD3;SRRT;TXNL4A;PPIH;POLR2G;LSM8;SF3B6;RALY;SF3B5;XAB2;GPKOW;EFTUD2;CPSF4;PRPF6;MAGOH;GEMIN7;PPIL1;U2AF1;SART1;RNPS1;BUD31;LSM3;CSTF3;CSTF2;SNRPD2;WDR83;CPSF1;HNRNPF;SNRNP35;ZMAT5;SNR…
321	gsea	negative regulation of cold-induced thermogenesis (GO:0120163)	-0.49606	-1.76901	0.00196078	0.10146	0.989	18/46	0.2128	LAMA4;FOXC2;NPR3;ZNF423;ADAMTS5;PLCL1;PLCL2;NOVA2;HOXC10;ARNTL;ALDH1A1;ARRDC3;FLCN;TLR4;IL18R1;NOVA1;LGR4;ADAM17
322	gsea	regulation of cell-substrate adhesion (GO:0010810)	-0.532828	-1.76896	0.00197628	0.101168	0.989	24/40	0.3199	ECM2;CORO2B;MYADM;PDPN;FBLN2;THY1;FZD7;PDGFB;FZD4;CORO1C;SPOCK1;BST1;CX3CL1;LIMS1;PKHD1;NPNT;NF1;GCNT2;RSU1;PPM1F;PTPRO;PLG;JAK2;ATXN3
323	gsea	positive regulation of morphogenesis of an epithelium (GO:1905332)	-0.574391	-1.76882	0.0117878	0.100962	0.989	45231	0.2645	FGF2;GJA1;PAX2;SMO;PIK3CD;NOG;ITGAX;WNT5B;AGT;LIF;BMP4
324	gsea	regulation of cardiac muscle contraction by calcium ion signaling (GO:0010882)	-0.619815	-1.76653	0.015873	0.102925	0.989	44531	0.1733	ANK2;ATP1A2;CASQ2;SLC8A1;CACNA1C;DMD;RYR2;CLIC2;CALM1;HRC;CAMK2D;ATP2A2
325	gsea	dendritic spine morphogenesis (GO:0060997)	-0.66723	-1.76583	0.00634249	0.103459	0.989	42644	0.2586	SHANK1;SHANK3;ZNF365;DLG4;PAK3;ARC;PTEN;EPHB1;WASL;DOCK10
326	gsea	protein localization to membrane raft (GO:1903044)	-0.899542	-1.76558	0	0.103363	0.989	45415	0.0651	CAV1;RFTN1;CYP46A1
327	gsea	protein localization to membrane (GO:0072657)	-0.41313	-1.7653	0	0.103299	0.989	105/187	0.3758	FERMT2;MYADM;ANK2;FLNA;EHD2;KCNB1;CAV1;SH3PXD2B;PTN;FAM126A;THY1;ZDHHC15;TTC7B;SCN3B;RFTN1;SHANK3;DLG4;GAS6;DLG2;CYP46A1;NLGN1;ITGA4;RAB34;NLGN2;SPTBN1;MYO5A;RDX;MAGI2;ROCK2;SLMAP;NKD2;CACNB2;EFR3B;RAPGEF2;ROCK1;DPP6;RAB12;EPB41L3;EHD3;SAV1;NRXN2;ACTN2;STXBP1;RAMP2;RAB8B;FRMPD1;CPE;LRRC7;P2RY1;WDR19;RABEP1;LRP6;SH3GLB1;RAMP3;LRRC4;ITGB2;PRAM1;TMEM88;TNIK;FGF13;RAB38;SYNJ2BP;PDZD3;LIN7A;KCNIP4;CLA…
328	gsea	regulation of protein phosphorylation (GO:0001932)	-0.408685	-1.76518	0.00195312	0.103042	0.989	133/246	0.3495	MYADM;SLIT2;FGF7;TEK;ANGPT1;FN1;ITGB3;CLIP3;FBLN1;FGF1;CDH5;WWTR1;HGF;LRRK2;LEPR;RARRES2;VEGFC;FGF18;FGF2;KDR;TMEM119;SIRPA;CCDC88A;NTRK3;FLT4;GAS6;PLCE1;CCND2;GPNMB;FAM20A;BMPER;PID1;NPTN;IGF2;FYN;C3;EPHA7;ROCK2;CORO1C;PRNP;CHRNA7;FER;ILK;BST1;HRC;PECAM1;FGF9;SLCO3A1;IGFBP3;ENG;FGF5;LIMCH1;KNDC1;PELI2;EFNA5;CLDN19;CSF1R;FAS;FNIP2;DAB2;THPO;EGFR;FLCN;APP;FGR;NTRK2;P2RY1;PPP2R5E;PRR5L;TSPYL2;MT3;A…
329	gsea	negative regulation of fibroblast growth factor receptor signaling pathway (GO:0040037)	-0.709596	-1.76512	0.00779727	0.102742	0.989	41913	0.2031	THBS1;SULF1;SPRY1;FGF2;SPRY2;SPRY4;SULF2;CREB3L1;SPRY3;SHISA2
330	gsea	negative regulation of cell-substrate adhesion (GO:0010812)	-0.533472	-1.76415	0.00588235	0.103353	0.99	20/36	0.2449	CORO2B;THBS1;FBLN1;MYOC;AJAP1;FZD7;FZD4;CORO1C;SPOCK1;SPRY4;HOXA7;CX3CL1;EFNA5;KANK1;MAP4K4;RASA1;SEMA3E;GBP1;GCNT2;ACTN4
331	gsea	vasculogenesis (GO:0001570)	-0.605663	-1.76307	0.0165289	0.10419	0.99	20/31	0.2422	PDGFRB;CAV1;SPRED1;KDR;SOX17;TGFBR2;TGFBR3;APLNR;ENG;RAMP2;RASIP1;ADM;HAS2;TGFB1;SHH;ITGB8;RASA1;EGFL7;HEY2;SOX18
332	gsea	engulfment of apoptotic cell (GO:0043652)	-0.649772	-1.7623	0	0.104702	0.99	41791	0.1421	THBS1;RHOBTB2;XKR5;RHOBTB1;MEGF10;XKR4
333	gsea	negative regulation of chondrocyte differentiation (GO:0032331)	-0.705586	-1.76179	0.0124481	0.104838	0.991	41518	0.1468	EFEMP1;ADAMTS12;PTHLH;ADAMTS7;GDF5;SNAI2;GREM1;TGFBR1;PTPN11
334	gsea	cell differentiation involved in metanephros development (GO:0072202)	-0.713704	-1.76179	0.00974659	0.104487	0.991	45570	0.1253	TCF21;SALL1;OSR1;PAX2;POU3F3
335	gsea	positive regulation of protein localization to chromosome, telomeric region (GO:1904816)	0.865946	1.76148	0.00404858	0.259648	0.993	45637	0.1342	CCT3;CCT7;DKC1;CCT5;GNL3;CCT6A;CCT4;TCP1;WRAP53;CCT8;CCT2
336	gsea	purine ribonucleotide catabolic process (GO:0009154)	-0.555541	-1.76027	0.00616016	0.105703	0.992	45108	0.1605	NUDT10;NT5E;PDE2A;PDE4D;NT5C1A;NUDT11;PRTFDC1
337	gsea	negative regulation of cell differentiation (GO:0045596)	-0.444643	-1.75988	0	0.105746	0.992	87/179	0.3167	FERMT2;HES3;MYOCD;COL5A1;COL5A2;ZFPM2;RUNX1T1;ITGB3;MEIS1;WWTR1;CNTN4;EFEMP1;RORA;CAV1;SPRY1;HOPX;ADAMTS12;SPRED1;ENPP1;NOTCH4;CHRD;CRIM1;SFRP1;SFRP2;TWIST2;FOXO1;SPRY2;MEIS2;PTHLH;ADAMTS7;SKI;GDF5;YAP1;RANBP3L;SNAI2;GREM1;IGF2;TGFBR1;TRIO;TNN;ITGAV;OSR1;VASN;TWIST1;IL6;SPRED2;ZBTB16;SOSTDC1;NPHP3;RORB;PTPN11;ARNTL;IL17RD;REST;EGFR;NOG;DLL1;ABCA1;TGFB1;SHH;TCF23;CRP;PTEN;SPRED3;TBX5;CDK6;WNT9A;TR…
338	gsea	regulation of cellular response to growth factor stimulus (GO:0090287)	-0.667372	-1.75988	0.00982318	0.105386	0.992	43009	0.1185	FSTL1;SLIT2;DOK5;SULF1;SFRP4;ZDHHC17;TWSG1;TMEM204;FST;FSTL3
339	gsea	positive regulation of execution phase of apoptosis (GO:1900119)	-0.765297	-1.75877	0.00199601	0.106113	0.992	45507	0.0174	DLC1;PTGIS;FAP
340	gsea	striated muscle cell differentiation (GO:0051146)	-0.625184	-1.75861	0.00591716	0.105915	0.992	43282	0.0992	MYOCD;MEF2C;BVES;SKI;NRG1;AKAP13;POPDC2
341	gsea	regulation of MAPK cascade (GO:0043408)	-0.459908	-1.75832	0.00201207	0.105825	0.992	80/159	0.2714	AVPR1B;ROR1;FGFR1;ADRA1A;TEK;FN1;NRK;CAV1;CAV2;MYOC;ROR2;FGF2;SPRED1;LPAR1;KDR;NTRK3;F2R;FLT4;DUSP3;IGF1;KIT;FLT1;ZDHHC17;LBH;TGFBR3;GREM1;IGF2;PDGFB;EPHA7;ROCK2;PAK3;DUSP1;IL6;KSR1;ROCK1;CX3CL1;PELI2;P2RX7;PKHD1;IQGAP1;ADRA1D;FAS;FGFR2;THPO;EGFR;MAPK1;DUSP19;ADRA1B;NTRK2;TAOK1;PTPRC;TMEM106A;GPR37;PDGFA;ADRB3;SPRY3;MAP4K4;PPEF2;CD4;NF1;LIF;EPHB1;NTRK1;TNIK;PRDM11;ULK4;BCAR3;NEK10;FLT3;DHX33;RASG…
342	gsea	DNA modification (GO:0006304)	0.612762	1.75741	0.00773694	0.264577	0.994	45597	0.2082	EXOSC4;EXOSC5;NTHL1;EXOSC3;SMUG1;NEIL3;MPG;ACD;MUTYH;OGG1;UNG
343	gsea	cellular response to organonitrogen compound (GO:0071417)	-0.453348	-1.75578	0.00385356	0.108255	0.992	49/93	0.3196	PKD2;SLIT2;MEF2C;CPEB1;PDE3A;AQP1;IGFBP5;NR1H4;AKAP6;HTR1B;ZFP36L1;GABRB2;HRH1;PDE2A;SFRP1;CRHBP;RYR3;SSH1;EGR1;SLC26A3;RAPGEF2;AQP9;SPAAR;P2RX7;P2RY12;RRAGC;FOLR1;HCN4;CPEB4;P2RY1;AHR;P2RY6;KCNE1;TAF1;CTNNB1;ACTB;RAP1A;IMPACT;AQP8;CIB2;RAPGEF1;RRAGB;AKAP9;CAPN2;P2RY4;RAP1B;IPO5;CPEB3;WT1
344	gsea	cellular response to glucose stimulus (GO:0071333)	-0.533996	-1.75566	0.00785855	0.107989	0.992	17/28	0.3233	KCNB1;GAS6;PRKAA2;PCK1;RAB11FIP2;PAX2;PTPRN;CYP7A1;ZBTB20;RAB11FIP5;SLC39A14;PRKACA;ERN1;PRKAA1;ADCY8;ZNF236;MLXIPL
345	gsea	regulation of platelet aggregation (GO:0090330)	-0.636581	-1.75552	0.00838574	0.107754	0.992	42887	0.1072	PRKG1;PDPN;C1QTNF1;ADAMTS18;SH2B3;SERPINE2
346	gsea	neuron projection extension (GO:1990138)	-0.555153	-1.75519	0.00573614	0.107755	0.993	20/32	0.2866	MAP1B;NRP2;SEMA3A;NRP1;NLGN3;TNN;FLRT3;TMEM108;SEMA5A;IQGAP1;PPP3CB;SEMA5B;SH3GL2;SLC9A6;CTNNB1;ULK2;EIF2AK4;IMPACT;AUTS2;USP9X
347	gsea	cytoskeleton organization (GO:0007010)	-0.450845	-1.75456	0.00386847	0.108057	0.993	70/111	0.4361	PALLD;CNTNAP1;TPM1;DES;THY1;FGD5;DPYSL2;FGD6;DST;ARHGAP10;MICAL2;PLCE1;WTIP;FMNL3;CCL2;RHOBTB2;ZNF135;RND3;ABI2;WASF3;SH3D19;EPB41L3;KLHL20;RHOBTB1;MAST4;RHOBTB3;ARC;ZRANB1;NEDD9;CDC42BPB;FGD4;ARAP3;MARK1;RHOB;RND2;SH3KBP1;TNFAIP3;LRCH3;FMNL2;TNIK;BRWD1;CNN2;RANBP9;PCLO;PDZD8;ZMYM4;OBSL1;PACSIN1;RND1;FGD2;ANK1;CAMSAP1;PLD2;PRKCI;ZMYM3;CCL13;PACSIN2;FGD1;MICAL3;SEMA6A;FITM2;CCL3;CCL11;PHIP;RHOU;PP…
348	gsea	melanocyte differentiation (GO:0030318)	-0.685313	-1.75422	0.0165975	0.10808	0.993	45602	0.1683	MEF2C;MITF;ENPP1;OR51E2;KIT;USP13
349	gsea	positive regulation of vascular permeability (GO:0043117)	-0.704742	-1.75393	0.00428266	0.10799	0.993	45633	0.2197	ANGPT1;PDE3A;PDE2A;TJP1;BMP6;TGFB1;TRPV4
350	gsea	relaxation of cardiac muscle (GO:0055119)	-0.665328	-1.75322	0.0152964	0.108382	0.994	41487	0.1972	PLN;ATP1A2;SLC8A1;GSN;RGS2;CAMK2D;KCNJ2;PIK3CA
351	gsea	regulation of fibroblast proliferation (GO:0048145)	-0.492754	-1.75278	0.00394477	0.108457	0.994	25/46	0.2906	DDR2;PDGFC;FN1;PDGFRA;AQP1;GAS6;SFRP1;IGF1;SKI;PDGFB;WNT2;PDGFA;AGT;MORC3;NF1;CDK6;LIG4;TRIM32;CTNNB1;CD74;SPHK1;CD300A;WNT5A;BMI1;CDKN1A
352	gsea	positive regulation of voltage-gated calcium channel activity (GO:1901387)	-0.809813	-1.75269	0.0101215	0.108225	0.994	45447	0.1271	STAC;CACNA2D1;CACNB2;STAC2
353	gsea	regulation of neurogenesis (GO:0050767)	-0.474194	-1.75247	0.00408163	0.108056	0.994	26/59	0.2523	HES3;SERPINF1;HEYL;HELT;NUMBL;YAP1;HOOK3;OPRM1;IL6;CX3CL1;TGM2;ARNTL;REST;NUMB;CX3CR1;DLL1;MME;BHLHE40;BHLHB9;PER2;LRP2;LIG4;HEY2;PCM1;TRIM32;CTNNB1
354	gsea	regulation of SMAD protein signal transduction (GO:0060390)	-0.579255	-1.75205	0.00982318	0.108154	0.994	17/22	0.3185	WWTR1;TGFB3;RBPMS;CILP;GDF5;SLC2A10;TGFBR1;VEPH1;DAB2;BMP6;TGFB1;KIAA0319;BMP4;BMPR1A;NODAL;SMAD4;JAK2
355	gsea	ameboidal-type cell migration (GO:0001667)	-0.523853	-1.75179	0.00391389	0.108084	0.994	32/51	0.347	SEMA3D;SEMA3A;SEMA6D;AMOTL1;ANXA6;ITGA4;AMOTL2;SEMA3G;CORO1C;SEMA5A;RADIL;SRGAP2;HTR2B;GPC3;SEMA5B;SEMA7A;SEMA4C;SHH;SOX10;AMOT;SEMA3C;SEMA3E;MEGF8;SEMA6C;ERBB4;SEMA6B;NRTN;PDLIM1;PKN2;SEMA3B;PKN3;SEMA4F
356	gsea	modulation of chemical synaptic transmission (GO:0050804)	-0.500259	-1.7514	0.010395	0.108177	0.994	63/109	0.2881	MEF2C;CDH2;NTF3;LRRK2;ITGB1;ATP1A2;DLG4;GRID1;NGF;NPAS4;BDNF;DGKI;NLGN4Y;NLGN3;NLGN4X;NLGN1;NLGN2;CAMK2A;CHRNA7;MCTP1;RELN;NPTX2;TMEM108;NPTXR;GRIK3;CLSTN2;LRRC4C;STX1B;SLC4A8;KCNMB4;GRIK5;GRM6;SNCAIP;ARC;HOMER1;NPTX1;BEGAIN;CX3CR1;DLGAP2;APP;PXK;SYN1;SYT1;RIMS3;SLC8A3;GRIK2;DLGAP4;PTEN;GRM1;LRRC4;GRM8;GRM2;NRG3;GRM5;GRIK4;RIMS1;GRM7;MCTP2;CLSTN3;SYN3;UNC13A;AKAP9;GRIK1
357	gsea	neuron cell-cell adhesion (GO:0007158)	-0.691612	-1.75117	0.0136986	0.108079	0.994	42675	0.21	CNTN4;NLGN4Y;NLGN3;NLGN4X;NLGN1;NRXN3;NLGN2;NRXN2;ASTN1;NINJ2;NCAM2
358	gsea	regulation of vascular associated smooth muscle cell migration (GO:1904752)	-0.775068	-1.75055	0.00396825	0.108466	0.994	45635	0.1154	PRKG1;MEF2C;TPM1;ADAMTS1;IGFBP5;DOCK4;PDGFB;NR4A3;FGF9
359	gsea	embryonic eye morphogenesis (GO:0048048)	-0.746616	-1.75055	0.00389105	0.108121	0.994	45604	0.1937	FBN1;EFEMP1;MFAP5;MFAP2;ALDH1A3;TBX2;LRP6;FBN2
360	gsea	regulation of cellular amino acid metabolic process (GO:0006521)	0.645927	1.75019	0.0383065	0.278579	0.995	42/54	0.2466	INS;PSMD13;PSMA5;PSMB4;PSME2;PSMA6;PSMA8;PSME1;PSMD4;PSMB1;PSMA4;PSMA7;PSMB7;PSMB3;PSMD3;PSMA2;PSMB2;PSMC5;PSMA1;PSMA3;PSMF1;PSMC4;PSMD14;PSMB10;PSMB5;PSMD9;PSMC3;OAZ1;OAZ3;PSMB6;PSMD11;PSMC2;PSMB8;PSME3;PSMD8;ODC1;PSMD12;PSMD6;NQO1;PSMD7;PSMB11;PSMD2
361	gsea	aortic valve morphogenesis (GO:0003180)	-0.625775	-1.74942	0.0181087	0.109209	0.995	18/32	0.1864	SLIT2;EMILIN1;HEYL;ELN;SLIT3;TIE1;SNAI1;SNAI2;ROCK2;ROBO2;ROBO1;TWIST1;ROCK1;DLL4;GATA5;NOS3;TGFB1;NFATC1
362	gsea	regulation of calcium ion transport (GO:0051924)	-0.535264	-1.74918	0.00764818	0.109187	0.995	34/53	0.3072	MYLK;PKD2;ANK2;PLN;CACNA2D1;TRPC6;F2R;CAMK2A;CACNB2;HRC;NOS1;LILRA2;ATP2B1;HOMER1;CD33;STC1;BCL2;CD84;CCR1;CASR;IL16;CD4;CASQ1;CTNNB1;LILRB2;CAMK2G;ADRA2A;HOMER2;LILRB1;WNK3;CACNA1D;SLN;LILRA5;WFS1
363	gsea	negative regulation of protein phosphorylation (GO:0001933)	-0.411479	-1.74852	0	0.109429	0.995	72/134	0.3901	MYADM;SLIT2;EMILIN1;FBLN1;WWTR1;CAV1;NTF3;LRRK2;THY1;SPRED1;ENPP1;SIRPA;DMD;NTRK3;SFRP1;SFRP2;SPRY2;PID1;GREM1;RASSF2;CORO1C;PRNP;PDE4D;GNAQ;TWIST1;CALM1;NLRP12;SPRED2;IGFBP3;ENG;SNCA;ERRFI1;UBASH3B;NOG;DUSP19;PTPRC;PRR5L;SNX25;LRP6;TGFB1;PMEPA1;PTEN;SPRED3;SH3GL2;PPEF2;NF1;SAMSN1;TRIB2;TRAF3IP1;PAQR3;PPM1F;PTPN13;IMPACT;ZBED3;CNKSR3;SMAD7;MLXIPL;TERF2IP;YWHAG;ADIPOQ;DNAJC10;OCLN;RB1;CALM2;PDPK1;…
364	gsea	nuclear-transcribed mRNA catabolic process, nonsense-mediated decay (GO:0000184)	0.684467	1.74811	0.0393701	0.278586	0.995	83/108	0.2095	RPL8;RPS3;RPL30;RPLP0;RPL27A;RPL29;RPS21;RPSA;PABPC1;RPS10;RPL18;RPS18;RPL19;RPL36;RPS2;RPS13;RPLP2;RPS6;RPL14;RPS8;RPL35;RPS24;RPL35A;RPL24;RPL7A;RPS19;RPS14;MAGOH;RPS15;RPL23A;RPL39;RPS7;RNPS1;RPL38;RPS15A;RPL27;RPL12;RPLP1;RPL18A;RPS16;RPL13A;UBA52;RPL37A;RPL37;DHX34;RPL6;RPS9;RPS4X;RPL13;RPL10;RPL28;MAGOHB;RPL32;RPL34;RPS27A;RPL36A;RPS11;EIF4A3;SMG5;RPL11;RPS29;RPL22;RPS5;RPS12;RPS25;RPS20;RP…
365	gsea	metanephric distal tubule development (GO:0072235)	-0.87266	-1.74578	0.00202429	0.112347	0.996	45416	0.1253	PKD2;PAX2;PKD1;POU3F3
366	gsea	leukocyte cell-cell adhesion (GO:0007159)	-0.658206	-1.7457	0.019305	0.112067	0.996	17/27	0.2143	ITGB1;MSN;CERCAM;NT5E;VCAM1;SELP;ITGA4;ROCK1;PECAM1;SELE;OLR1;UMOD;ICAM1;CD40LG;ITGB2;CD209;APOA4
367	gsea	regulation of small GTPase mediated signal transduction (GO:0051056)	-0.476877	-1.74457	0.00604839	0.113094	0.996	75/135	0.3629	ARHGAP20;RHOJ;DLC1;RASGRF2;SLIT2;SYDE1;ITSN1;ARHGEF17;ARHGAP24;STARD13;CHN1;ARHGAP23;TIAM2;STARD8;RHOQ;ARHGAP29;ARHGAP31;ARHGAP10;PLCE1;A2M;ARHGAP6;MYO9A;CGNL1;PLEKHG2;FAM13B;TRIO;AKAP13;ARHGAP28;ITGAV;RELN;TGM2;ARHGEF12;SYDE2;SRGAP2;ARHGAP5;KALRN;FLCN;DEPDC7;ARHGAP21;ARHGEF9;ARHGEF6;FGD4;ARHGEF4;ARAP3;ARHGAP1;TIAM1;MCF2;RHOB;ARHGAP25;SOS2;PREX1;INPP5B;SOS1;ARHGAP15;RHOT1;ARHGEF2;ARHGEF7;TAGAP;VA…
368	gsea	cellular response to organic cyclic compound (GO:0071407)	-0.445412	-1.74439	0.00194175	0.112899	0.996	72/138	0.3264	PKD2;MEF2C;RORA;LRRK2;ATP1A2;MSN;GNG2;PDE3A;ADCY2;AQP1;IGFBP5;NR1H4;AKAP6;ZFP36L1;GABRB2;HRH1;PDE2A;SFRP1;CRHBP;RYR3;SSH1;PDGFB;CCL2;EGR1;ROCK2;SLC26A3;NR3C1;ADCY5;AR;NR4A3;RAPGEF2;CYP1B1;ABCB4;AQP9;TGM2;DRD1;TFPI;P2RX7;FES;P2RY12;EGFR;FOLR1;HCN4;SSTR2;P2RY1;ESR1;AHR;TGFB1;GPBAR1;RAMP3;ADCY1;P2RY6;KCNE1;TAF1;CTNNB1;ACTB;ADCY3;SPP1;RAP1A;IMPACT;AQP8;CIB2;RAPGEF1;AKAP9;P2RY4;RAP1B;SLC1A1;SSTR1;ADCY…
369	gsea	aminoglycan catabolic process (GO:0006026)	-0.558575	-1.74405	0.0196464	0.112866	0.996	11658	0.1923	GPC6;SDC2;HSPG2;IDS;SDC3;GPC4;GPC3;CHI3L1;CHI3L2;HPSE2;GPC5;GNS
370	gsea	elastic fiber assembly (GO:0048251)	-0.874206	-1.74398	0.00386847	0.112601	0.996	45510	0.0303	FBLN5;EFEMP2;MFAP4;EMILIN1;MYH11;TNXB
371	gsea	inorganic anion transport (GO:0015698)	-0.479069	-1.74392	0.00588235	0.11232	0.996	25/53	0.2894	SLC17A1;CLIC4;SLC13A1;SLC17A3;FXYD1;ENPP1;CLCNKB;ANO6;CLIC5;SLC4A10;NMUR1;ANO4;SLC34A1;ANO1;ANO5;SLC25A30;BEST1;SLC34A2;SLC26A4;XPR1;CLCN4;CLCN6;SLC4A1;CLCNKA;SLC26A7
372	gsea	regulation of cytosolic calcium ion concentration (GO:0051480)	-0.480539	-1.74333	0.0172084	0.11264	0.996	84/138	0.3226	AVPR1B;TRPC1;ADRA1A;EDNRA;TRPC7;TRPC4;CAV1;PLN;CAV2;ATP1A2;PDGFRA;SLC8A1;TRPC3;ATP2B4;LPAR1;CACNA1C;TRPC6;S1PR3;C1QTNF1;ADCYAP1;DLG4;F2R;PTGER2;SCGN;PLCE1;CCR9;RYR2;NPTN;CDH23;PTGIR;PTGER3;EDN2;ADCY5;EDN1;TBXA2R;PTGFR;C5AR1;HRC;AGTR1;CCR2;TRPC5;CCR4;TACR1;ADRA1D;TAC1;ATP2B1;BDKRB2;C3AR1;ATP2B2;CXCR4;CX3CR1;PTGDR;ADRA1B;P2RY1;CYSLTR1;ESR1;CD55;ABL1;CCR1;FPR3;CMKLR1;CALB2;FPR1;CD36;KNG1;CCKBR;ABL2;…
373	gsea	positive regulation of action potential (GO:0045760)	-0.854319	-1.74325	0.00571429	0.112392	0.996	45415	0.0811	NPS;ADRA1A;SCN5A
374	gsea	regulation of phospholipase activity (GO:0010517)	-0.708459	-1.74297	0.00192678	0.112347	0.996	45603	0.148	FGFR1;PLA2G5;LRP1;ANGPTL3;RGS2;SNCA;FGFR2
375	gsea	regulation of leukocyte chemotaxis (GO:0002688)	-0.607713	-1.74204	0.00601202	0.112984	0.996	43070	0.3265	SLIT2;PTN;EDN2;IL6;CAMK1D;IL6R;ADAM17;EDN3;MTUS1;F7;F2RL1;XCL1
376	gsea	cell-cell junction organization (GO:0045216)	-0.494239	-1.74183	0.00998004	0.112829	0.996	39/77	0.2963	DCHS1;MYADM;CDH11;TGFB2;CDH6;GJC1;CDH2;CDH5;TGFB3;LIMS2;F2R;TLN1;CADM3;NLGN4X;GJA4;CDH4;NLGN2;CDH22;TLN2;TJP1;LIMS1;CDH13;CADM1;CLDN5;PKHD1;CSF1R;FLCN;TGFB1;FSCN1;CDH19;TRPV4;CDH8;CLDN1;SDK2;CDH17;SDK1;ANG;PRTN3;PKP2
377	gsea	regulation of actin filament-based process (GO:0032970)	-0.486739	-1.74091	0.00796813	0.11347	0.996	28/67	0.2342	DLC1;PDGFRB;CORO2B;EPHA3;CCDC88A;RHOQ;LRP1;FAM107A;ROCK2;RHOBTB2;PAK3;GPM6B;RND3;BST1;ROCK1;EPHA5;RHOBTB1;EFNA5;IQGAP1;RHOBTB3;CRK;TAOK1;ABL1;PDGFA;RHOB;FSCN1;RND2;CNN2
378	gsea	negative regulation of vascular endothelial cell proliferation (GO:1905563)	-0.902318	-1.73988	0	0.114272	0.997	45416	0.084	MEF2C;COL4A3;FLT1;CCL2
379	gsea	aortic valve development (GO:0003176)	-0.609707	-1.73932	0.0178571	0.114465	0.997	19/36	0.1864	SLIT2;EMILIN1;HEYL;ELN;SLIT3;TIE1;BMPR2;SNAI1;SNAI2;ROCK2;ROBO2;ROBO1;TWIST1;ROCK1;DLL4;GATA5;NOS3;TGFB1;NFATC1
380	gsea	negative regulation of cartilage development (GO:0061037)	-0.675709	-1.73921	0.0164271	0.11426	0.997	41883	0.1468	EFEMP1;ADAMTS12;PTHLH;ADAMTS7;GDF5;SNAI2;GREM1;TGFBR1;PTPN11
381	gsea	base-excision repair, gap-filling (GO:0006287)	0.618383	1.7392	0.0252427	0.29905	0.995	25/34	0.3048	POLD2;PCNA;POLD4;NTHL1;RPA3;SMUG1;POLB;RFC2;APEX1;FEN1;POLL;MPG;RFC4;MUTYH;PNKP;LIG1;POLE;POLD1;OGG1;UNG;RPA2;LIG3;MBD4;RFC5;PARP1
382	gsea	vasculature development (GO:0001944)	-0.727792	-1.73902	0.0121212	0.114138	0.997	43070	0.1414	TCF21;PDGFRB;CDH5;FOXF1;PDGFRA;NOTCH4;BMPR2;FLT4;APLNR;FBXW7;ACVRL1;ERRFI1
383	gsea	regulation of blood vessel endothelial cell proliferation involved in sprouting angiogenesis (GO:1903587)	-0.689815	-1.73839	0.00614754	0.114468	0.997	41821	0.1799	THBS1;FGF2;APLNR;NGFR;DLL4;AGTR1;PPP1R16B
384	gsea	cellular response to catecholamine stimulus (GO:0071870)	-0.587033	-1.73824	0.0157791	0.114282	0.997	13/23	0.2214	LRRK2;GNG2;ATP2B4;RYR2;NR4A3;TGM2;SNCA;DRD1;MAPK1;PDE4B;ABL1;APLP1;PRKACA
385	gsea	positive regulation of integrin-mediated signaling pathway (GO:2001046)	-0.818036	-1.73797	0.00566038	0.114259	0.997	45447	0.1219	FLNA;LIMS2;LOXL3;LIMS1
386	gsea	regulation of postsynapse organization (GO:0099175)	-0.57689	-1.73765	0.0078125	0.114347	0.997	45261	0.1688	LRRK2;PPFIA2;ZDHHC15;SHANK3;CDKL5;EPHA4;ABI2;FCGR2B;SIPA1L1;ARC;HOMER1;PDLIM5
387	gsea	endothelial cell development (GO:0001885)	-0.633693	-1.73745	0.00996016	0.114206	0.997	21/25	0.3226	MYADM;COL15A1;MSN;ROBO4;PDE2A;TNMD;COL18A1;RDX;PDE4D;RAPGEF2;PECAM1;COL22A1;STC1;PPP1R16B;ICAM1;MET;SOX18;RAP1A;RAPGEF1;RAP1B;F2RL1
388	gsea	negative regulation of supramolecular fiber organization (GO:1902904)	-0.446946	-1.7373	0.00826446	0.114052	0.997	33/66	0.3489	MYADM;SLIT2;EMILIN1;CLIP3;CDH5;KANK4;PLEKHH2;SHANK1;NAV3;SHANK3;HDGFL3;TTBK2;SSH1;CRYAB;APC;SNCA;CLU;MAP2;CLASP1;TAOK1;KANK3;KANK1;PIK3CA;DYRK1A;FGF13;CLASP2;ARHGEF2;SMAD4;STMN2;TREM2;LIMA1;ATXN7;CAMSAP1
389	gsea	DNA-dependent DNA replication (GO:0006261)	0.594276	1.7373	0.0423387	0.298892	0.996	78/117	0.2557	SIRT7;PSMD13;POLD2;PSMA5;PSMB4;PSME2;RECQL4;PSMA6;PSMA8;PSME1;PSMD4;SSBP1;PSMB1;PSMA4;PSMA7;PSMB7;HMGA1;PSMB3;PSMD3;MCM7;PSMA2;PSMB2;POLD4;PSMC5;PSMA1;RPA3;DBF4;PSMA3;CDT1;RECQL5;CDC45;PSMF1;POLB;UBA52;PSMC4;PSMD14;PSMB10;PSMB5;RFC2;LRWD1;PSMD9;PSMC3;RPS27A;POLA2;MCM5;RAD51;RFC4;GMNN;PSMB6;PNKP;POLE4;PSMD11;POLE;MCM2;POLD1;WRNIP1;PSMC2;PSMB8;POLG2;POLE3;CDC34;PSME3;PSMD8;RPAIN;PRIM1;GINS2;DDX23;D…
390	gsea	bile acid biosynthetic process (GO:0006699)	-0.547537	-1.73727	0.0132576	0.11376	0.997	46661	0.1463	CYP46A1;OSBPL6;CYP27A1;CH25H;OSBPL1A;OSBPL9;ACOX2;CYP8B1;CYP7B1;CYP7A1
391	gsea	transmembrane receptor protein serine/threonine kinase signaling pathway (GO:0007178)	-0.462999	-1.737	0.00811359	0.113705	0.997	68/129	0.3131	FERMT2;COL1A2;COL3A1;TGFB2;LRRC32;TGFB1I1;LTBP2;CDH5;GDF7;INHBA;TGFB3;ITGB1;GDF3;SMAD9;BMPR2;GDF6;WFIKKN2;ACVR1;TGFBR2;SKI;GDF5;RUNX2;RGMA;TGFBR3;TGFBR1;ZYX;BMP8A;TWSG1;TMEM100;HFE;ENG;ACVRL1;CLDN5;ZFYVE9;CBL;BMP6;HIVEP1;JUN;LEFTY2;SMAD1;TGFB1;INHBB;FOS;SMAD5;DLX5;ITGB5;GCNT2;MAP3K7;RNF111;BMPR1B;MEGF8;GDF2;BMP4;BMPR1A;NODAL;DUSP22;DUSP15;SMURF2;USP9X;TGFBRAP1;GDF10;SMURF1;SMAD4;SMAD7;SIRT1;ACVR2…
392	gsea	excitatory postsynaptic potential (GO:0060079)	-0.609989	-1.73641	0.00835073	0.11397	0.997	43617	0.1355	MEF2C;LRRK2;NPAS4;GRIN2A;RAB3GAP1;MPP2
393	gsea	hemopoiesis (GO:0030097)	-0.509343	-1.73567	0.0178926	0.114413	0.997	52/89	0.2944	TGFB2;TEK;MEIS1;INHBA;MFAP5;CD34;SNRK;KDR;NOTCH4;FLT4;SFRP1;SFRP2;TAL1;KIT;FLT1;TGFBR2;RUNX2;TGFBR3;WNT2B;PDGFB;RUNX1;RASGRP4;SH2B3;FST;NOTCH2;FSTL3;ZBTB16;ZNF160;CSF1R;FGFR2;FLCN;KITLG;DLL1;PTPRC;HIPK1;TGFB1;MECOM;IFI16;IL10;ZFP36L2;PLEK;SELPLG;FLT3;PLD4;SBDS;FUT10;BMP4;KIRREL3;WNT5A;BMI1;RUNX3;TOX
394	gsea	ribosomal small subunit biogenesis (GO:0042274)	0.670797	1.73556	0.0182186	0.298118	0.997	21/34	0.1597	EMG1;PWP2;RPSA;SURF6;NOP14;RPS6;RPS24;RRP7A;RPS19;RPS14;RPS15;MRPS7;NOB1;RPS7;RPS16;ERAL1;MRPS11;RPS5;RPS25;NPM1;NOL11
395	gsea	embryonic organ morphogenesis (GO:0048562)	-0.551461	-1.73532	0.0112994	0.114474	0.997	27/43	0.3346	TCF21;FBN1;RBPMS2;EFEMP1;MFAP5;FOXF1;PDGFRA;MFAP2;SOX17;ACVR1;RYR2;RBP4;ALDH1A3;HOXB4;FGFR2;OSR2;FBN2;HOXA4;HOXB3;MEGF8;HOXD4;HOXA3;HOXD9;HOXC9;HOXD3;NIPBL;DSCAML1
396	gsea	regulation of hydrolase activity (GO:0051336)	-0.486606	-1.73284	0.00419287	0.116896	0.997	38/68	0.3379	PRKG1;EPHA3;CAV1;PLXNA4;PLXNC1;CHN1;FGD5;FGD6;BVES;EPHA4;PAFAH1B1;RDX;CAMK2A;PLXND1;RAB3GAP1;NOS1;SIPA1L1;EPHA5;EFNA5;SERPINA5;RASIP1;PLXNA2;CRK;NTRK2;FGD4;RABGAP1;NF1;ARHGAP15;STMN3;RAB3GAP2;FBXW11;RAPGEF6;WRN;VAV3;OCRL;ARHGAP9;FGD2;CHN2
397	gsea	regulation of actin filament-based movement (GO:1903115)	-0.717132	-1.73253	0.00394477	0.116904	0.997	45572	0.1723	PDPN;ANK2;PLN;SCN5A;PDE4D;PDE4B;STC1
398	gsea	snRNA processing (GO:0016180)	0.627357	1.73244	0.0140845	0.301675	0.998	15/19	0.28	CT45A6;TUT1;INTS5;CT45A5;CT45A2;INTS8;INTS1;CT45A3;INTS7;INTS9;CT45A1;TOE1;INTS12;INTS10;INTS4
399	gsea	amine metabolic process (GO:0009308)	-0.839083	-1.73083	0.00567108	0.118575	0.997	45476	0.0692	AOC3;INMT;VCAM1
400	gsea	regulation of establishment of protein localization to telomere (GO:0070203)	0.859685	1.73073	0.0142566	0.30035	0.998	45606	0.1342	CCT3;CCT7;DKC1;CCT5;CCT6A;CCT4;TCP1;WRAP53;CCT8;CCT2
401	gsea	positive regulation of synaptic transmission, GABAergic (GO:0032230)	-0.762635	-1.72996	0.00394477	0.119247	0.997	45477	0.0843	NPS;ADRA1A;NLGN1;NLGN2
402	gsea	glycogen metabolic process (GO:0005977)	-0.539293	-1.72972	0.00613497	0.119149	0.997	14/27	0.2601	PYGM;PPP1R3C;PYGL;PGM2L1;PHKG1;CALM1;GBE1;STBD1;UGP2;PGM1;PER2;AGL;GYS2;GYG2
403	gsea	plasma membrane repair (GO:0001778)	-0.671578	-1.7291	0.0163934	0.119536	0.997	41456	0.143	SYT11;AHNAK2;ANXA6;DYSF;MYH9;MYOF;FER1L5
404	gsea	presynapse organization (GO:0099172)	-0.689253	-1.72827	0.0120724	0.120204	0.997	45633	0.1136	FZD1;NLGN4Y;NLGN3;NLGN4X;NLGN1;NLGN2;C5AR1
405	gsea	regulation of cell cycle phase transition (GO:1901987)	0.543069	1.72786	0.0344828	0.303042	0.998	63/93	0.2903	TFAP4;PSMD13;PSMA5;PSMB4;PSME2;PSMA6;PSMA8;PSME1;PSMD4;PSMB1;PSMA4;PSMA7;PSMB7;UBE2C;PSMB3;UBE2S;PSMD3;PSMA2;PSMB2;CDK1;CCNB1;PLK1;PSMC5;PSMA1;BUB3;ANAPC11;CDC20;DBF4;PSMA3;PSMF1;SIX3;PSMC4;PSMD14;PSMB10;PSMB5;ANAPC5;PSMD9;PSMC3;MAD2L1;GTSE1;ANAPC7;PSMB6;PSMD11;BUB1B;PSMC2;PSMB8;ANAPC16;ZNF16;PSME3;PSMD8;PSMD12;PSMD6;PSMD7;ANAPC2;PSMB11;FZR1;PSMD2;FBXO5;UBE2E1;PSMD10;PSMC1;CDC26;PSMB9
406	gsea	negative regulation of neuron projection development (GO:0010977)	-0.483998	-1.72651	0.0040568	0.121793	0.997	32/55	0.3258	DPYSL3;THY1;DENND5A;SEMA3A;LPAR1;ZNF365;EPHA4;EFNB3;NLGN1;SPOCK1;NGFR;CRMP1;STX1B;LRP4;PTPN9;EFNB2;RTN4RL1;MT3;KANK1;PTEN;RTN4;MCF2;BAG5;TRPV4;RTN4RL2;PAQR3;KIAA0319;PTPRO;STMN2;PRAG1;LINGO1;ITM2C
407	gsea	negative regulation of cell adhesion (GO:0007162)	-0.489915	-1.72613	0.0040404	0.12193	0.997	29/70	0.2272	JAM3;CORO2B;ANGPT1;FBLN1;PLXNA4;PLXNC1;SERPINE1;SNAI2;FZD7;ADAM22;FZD4;SPOCK1;TGFBI;DUSP1;PLXND1;CYP1B1;CX3CL1;SEMA5A;CDH13;ACVRL1;PODXL;PLXNA2;PTPRC;TGFB1;KNG1;SPN;RASA1;B4GALNT2;GCNT2
408	gsea	tRNA aminoacylation for protein translation (GO:0006418)	0.664101	1.72595	0.020202	0.303192	0.998	19/25	0.2717	FARSA;AIMP1;AIMP2;QARS1;FARSB;PPA1;VARS2;PARS2;TARS2;HARS2;CARS2;PPA2;SARS2;EEF1E1;DARS2;MARS2;NARS2;AARS2;YARS2
409	gsea	semaphorin-plexin signaling pathway involved in neuron projection guidance (GO:1902285)	-0.716955	-1.72574	0.00598802	0.122028	0.997	41456	0.1625	NRP2;PLXNA4;PLXNC1;SEMA3A;NRP1;PLXND1;PLXNA2
410	gsea	regulation of signal transduction (GO:0009966)	-0.408212	-1.72564	0	0.121807	0.997	99/187	0.3452	GAS1;DOK5;IGFBP7;WWTR1;RORA;SULF1;LRRK2;GLI1;HHIP;RGS4;RSPO3;SOCS5;IGFBP5;NCAM1;ADCYAP1;RGS5;MDFIC;RGS16;IGFBP4;PLCE1;ACVR1;IGFBP6;ZDHHC17;GDF5;TCF7L1;PRKD1;KCTD8;FYN;RUNX1;RASGRP4;PRNP;CHRNA7;VEPH1;TIMP1;ILK;BST1;NLRP12;TMEM204;RGS2;CX3CL1;GRK5;SIK2;IGFBP3;LIFR;TMEM108;SEMA5A;GIT2;CLU;HOMER1;FGFR2;GNG7;IFT81;FRMPD1;UBASH3B;APP;MGLL;CRK;DLL1;TSPYL2;ESR1;CD55;RGS6;TGFB1;DCDC2;SOCS2;SLC8A3;CD36;FOX…
411	gsea	cardiac muscle cell action potential involved in contraction (GO:0086002)	-0.595069	-1.72546	0.0178571	0.12168	0.997	21/29	0.3025	ANK2;GJC1;CACNA2D1;SCN4B;SCN2B;CACNA1C;SCN3B;KCNE4;GJA1;KCNA5;RYR2;SCN5A;SCN1B;KCNJ2;KCNH2;KCNE1;SNTA1;CACNA1G;PKP2;CACNA1D;FGF12
412	gsea	positive regulation of cell differentiation (GO:0045597)	-0.441239	-1.72465	0.0039604	0.122322	0.997	136/238	0.3303	FERMT2;DDR2;FGFR1;PDPN;ZEB1;TGFB2;TCF4;HEYL;MEF2C;COL1A1;CDH2;TGFB1I1;WWTR1;HGF;BEND6;TGFB3;MEF2A;RARRES2;BOC;CD34;PTN;APOB;PLA2G5;LOXL2;KDR;TMEM119;GDF3;BMPR2;SOX5;GDF6;RBM24;ZFP36L1;ADIG;GJA1;SFRP1;IGF1;SFRP2;NGF;SNAI1;ACVR1;LMO3;PCP4;TGFBR2;IL6ST;GDF5;RUNX2;YAP1;RANBP3L;FRZB;PRKD1;TGFBR1;GPRC5B;AR;PAX2;TMEM100;TWIST1;MSR1;SLC6A6;IL6;MMD;RAPGEF2;CSF1;AGTR1;IGFBP3;FOXC1;ZBTB16;GATA5;SPAG9;HOXB4;…
413	gsea	aorta development (GO:0035904)	-0.763177	-1.72414	0.00207039	0.122599	0.997	41944	0.1922	EFEMP2;PKD2;PDGFRB;ADAMTS9;PDE2A;LRP1;ROBO2;ROBO1;APLNR;TBX2;HECTD1
414	gsea	import into cell (GO:0098657)	-0.505225	-1.72362	0.00967118	0.122931	0.997	20/41	0.247	SLC22A2;ATP1A2;SLC12A4;SNAP25;SLC16A2;SLC47A1;LRRC8C;SLC6A6;SLC1A3;SLC6A13;SLC6A20;SLC1A7;SLC12A6;SLC29A1;NEURL1B;SLC36A1;SLC39A14;LRP2;IL10RA;SLC5A3
415	gsea	peripheral nervous system axon ensheathment (GO:0032292)	-0.782539	-1.72351	0.00610998	0.122447	0.997	45509	0.0888	CNTNAP1;MYOC;SKI;ARHGEF10;LGI4
416	gsea	Schwann cell development (GO:0014044)	-0.782539	-1.72351	0.00610998	0.122447	0.997	45509	0.0888	CNTNAP1;MYOC;SKI;ARHGEF10;LGI4
417	gsea	regulation of regulated secretory pathway (GO:1903305)	-0.539834	-1.72331	0.0162602	0.122367	0.997	22/34	0.3484	SYT10;SYT11;LRRK2;SYT15;SYT9;PREPL;SYN1;SYT1;RAB27A;RIMS3;SYT12;SYT3;SYT4;RIMS1;SYT13;SYT6;SYT17;SYT2;RAB15;RIMS4;TRPV6;RAB5A
418	gsea	positive regulation of neuron projection development (GO:0010976)	-0.484068	-1.72302	0.00392157	0.122383	0.997	51/78	0.3566	ROR1;FZD1;EPHA3;DPYSL3;ATP1B2;ROR2;PTN;ZDHHC15;ARSB;NTRK3;BDNF;NPTN;PRKD1;MAGI2;RELN;NDRG4;RAPGEF2;CX3CL1;KIDINS220;SCN1B;SCARF1;FES;COBL;NTRK2;LRRC7;CAMK1D;BHLHB9;SETX;ZNF804A;ALK;ABL2;VLDLR;NTRK1;CAPRIN2;RAP1A;EP300;RAPGEF1;DBN1;WNT5A;TOX;PACSIN1;STMN2;PTK7;LTK;RET;DHX36;SNX3;SERPINI1;FUT9;PRKCI;CAMK2B
419	gsea	respiratory system development (GO:0060541)	-0.551283	-1.72278	0.00400802	0.122301	0.997	23/33	0.2812	TCF21;PDPN;FGF7;GLI2;FGF1;FOXF1;FGF2;LOXL3;RBP4;FGF9;NPHP3;FGFR2;CHI3L1;PROX1;SHH;SPEF2;CCDC39;BASP1;DISP1;BMP4;STRA6;SMCHD1;ITGA3
420	gsea	neuron projection arborization (GO:0140058)	-0.802853	-1.72184	0.004	0.122994	0.997	45479	0.1106	PTN;ZNF365;NLGN1;PHACTR1;CHRNA7;ROCK1
421	gsea	regulation of transmembrane receptor protein serine/threonine kinase signaling pathway (GO:0090092)	-0.591075	-1.72176	0.0203666	0.122769	0.997	13/29	0.1884	FSTL1;DKK3;LATS2;SFRP4;TGFBR3;TWSG1;FST;FSTL3;ENG;LTBP4;FOLR1;TGFB1;LATS1
422	gsea	DNA packaging (GO:0006323)	0.678207	1.72098	0.00978474	0.3125	0.999	41518	0.275	PRM1;NOC2L;NAA10;BANF1;AIFM1;CHAF1A;BANF2;PRM2;CDAN1
423	gsea	vascular endothelial growth factor signaling pathway (GO:0038084)	-0.686648	-1.72088	0.0177866	0.123492	0.997	41579	0.307	VEGFC;KDR;FLT4;NRP1;FOXC1;PIK3CD;GAB1;PIK3CA;MYO1C;VEGFB;PGF
424	gsea	regulation of hemopoiesis (GO:1903706)	-0.675196	-1.72064	0.00590551	0.123392	0.997	45634	0.2546	PTN;RUNX1;PRKCB;MAFB;CREBBP;IL17D;LGALS3;MYSM1
425	gsea	positive regulation of vascular associated smooth muscle cell proliferation (GO:1904707)	-0.648021	-1.72062	0.0176125	0.12307	0.997	18/21	0.2986	MMP2;ADAMTS1;FGF2;IGFBP5;HTR1B;GJA1;IGF1;PDGFB;NR4A3;FGF9;MEF2D;JUN;IL10;FOXJ2;P2RY6;BMPR1A;ERN1;MMP9
426	gsea	enzyme linked receptor protein signaling pathway (GO:0007167)	-0.483619	-1.71938	0.00809717	0.124167	0.997	71/139	0.2819	PDGFRB;DDR2;ROR1;FGFR1;NPR2;ANGPTL1;TEK;AXL;EPHA3;NTF3;ROR2;TIE1;PTN;PDGFRA;KDR;BMPR2;NTRK3;NPR1;PTPRG;FLT4;PTPRD;EPHA4;NGF;KIT;FLT1;BDNF;IL6ST;TRIO;FYN;EPHA7;RASGRP4;FER;CSF1;SHC4;LIFR;GFRA2;EPHA5;CSF1R;FGFR2;BDKRB2;FES;EGFR;FGR;PTPRU;NEDD9;NTRK2;CASS4;LCP2;SLA;GP6;ALK;EPHA6;CD4;HCK;LIF;EPHB1;NTRK1;MET;PDZD3;FLT3;JAK3;EFS;CD3E;SHC2;LMTK2;EPHA2;INSR;SHC3;ERBB4;CD8A;RAPGEF1
427	gsea	negative chemotaxis (GO:0050919)	-0.576117	-1.71921	0.00801603	0.124027	0.997	18/33	0.2166	SLIT2;ITGB3;SLIT3;SEMA3D;SEMA3A;UNC5C;SEMA6D;SEMA3G;EPHA7;ITGAV;ROBO1;NTN1;LGR6;SEMA7A;SEMA4C;PDGFA;SEMA3C;SEMA3E
428	gsea	histone methylation (GO:0016571)	0.563253	1.71916	0.0136452	0.312468	0.999	45627	0.2034	SIRT7;SMYD1;FBL;EZH2;SUV39H1;TRMT112;PRMT1;PRMT7;EHMT2;SETD6;PRMT5;SUV39H2
429	gsea	positive regulation of calcium ion transport (GO:0051928)	-0.569157	-1.71902	0.00988142	0.123934	0.997	18/36	0.183	MYLK;PDGFRB;ANK2;CAV1;CXCL12;TRPC3;TRPC6;F2R;PDGFB;CCL2;CAMK2A;CACNB2;LILRA2;P2RX7;GRM6;ATP2B1;STC1;CCR1
430	gsea	inorganic cation import across plasma membrane (GO:0098659)	-0.463556	-1.71824	0.00380228	0.124527	0.997	29/74	0.2405	ABCC9;KCNJ3;ATP1B2;CACNA2D1;KCNJ8;ATP1A2;SLC12A4;SLC8A1;ATP2B4;SLC6A1;KCNJ15;SLC39A10;KCNJ12;KCNJ16;KCNJ5;TRPV2;HCN4;SLC12A6;SLC12A1;TRPV5;KCNJ2;SLC8A3;SLC39A14;KCNJ13;SLC9A6;KCNJ1;TRPV4;KCNH2;ATP4B
431	gsea	integrin activation (GO:0033622)	-0.840308	-1.71813	0.00195312	0.124295	0.997	45478	0.1141	FERMT2;FN1;COL16A1;CXCL12;CX3CL1
432	gsea	regulation of execution phase of apoptosis (GO:1900117)	-0.66378	-1.71798	0.00397614	0.124183	0.997	45629	0.0174	DLC1;PTGIS;FAP
433	gsea	regulation of sodium ion transport (GO:0002028)	-0.521282	-1.71774	0.0101833	0.12411	0.997	22/35	0.3207	SCN4B;ATP2B4;SCN3B;SCN5A;SLMAP;NKAIN4;NOS1;SCN1B;NEDD4;P2RX7;NKAIN3;PER1;YWHAH;SNTA1;SPTBN4;DLG1;CNKSR3;WNK3;WNK1;PKP2;FGF12;SIK1
434	gsea	ion homeostasis (GO:0050801)	-0.534627	-1.71762	0.00403226	0.123941	0.997	17/30	0.2939	FHL1;SLC4A10;SLC30A4;KLHL3;SLC4A8;SLC4A3;CAMK2D;HCN4;SLC30A2;SLC30A8;UNC80;SLC4A4;SLC4A1;SLC4A9;SLC4A7;WNK3;WNK1
435	gsea	synapse assembly (GO:0007416)	-0.522892	-1.71752	0.0117188	0.123736	0.997	41/67	0.2874	FZD1;CDH2;LGI2;PCDHB4;GPM6A;CBLN4;SHANK3;GABRB2;NPAS4;BDNF;NLGN4Y;NLGN3;NLGN4X;NLGN1;NLGN2;PCDHB3;PCDHB5;DNM3;PCDHB11;PCDHB6;PLXND1;FLRT3;DRD1;PCDHB16;NRXN2;IGFN1;PCDHB14;PCDHB10;FARP1;PTEN;LRRC4;PCDHB13;FGF13;SDK2;PCDHB2;SDK1;NRCAM;NRXN1;KIRREL3;OBSL1;WNT5A
436	gsea	negative regulation of epithelial cell migration (GO:0010633)	-0.535649	-1.71634	0.0095057	0.124817	0.997	18/33	0.255	DCN;SLIT2;THBS1;PTPRM;ADAMTS9;MCC;PTPRG;NR2F2;CORO1C;VASH1;DLL4;ACVRL1;STC1;DUSP10;APOH;PTEN;SYNJ2BP;GDF2
437	gsea	glomerular filtration (GO:0003094)	-0.770378	-1.71618	0.00607287	0.124659	0.997	45510	0.1757	MCAM;SULF1;CD34;SULF2;TBC1D8B;MYO1E
438	gsea	nuclear-transcribed mRNA catabolic process (GO:0000956)	0.564888	1.71554	0.0575397	0.317651	0.999	94/158	0.2095	EXOSC4;EXOSC5;RPL8;MRTO4;TUT1;RPS3;RPL30;RPLP0;RPL27A;RPL29;RPS21;EXOSC7;RPSA;PABPC1;RPS10;RPL18;RPS18;POLR2G;RPL19;RPL36;RPS2;RPS13;RPLP2;RPS6;RPL14;RPS8;RPL35;RPS24;RPL35A;RPL24;RPL7A;CNOT10;RPS19;RPS14;MAGOH;RPS15;RPL23A;RPL39;RPS7;RNPS1;RPL38;RPS15A;RPL27;RPL12;RPLP1;RPL18A;RPS16;RPL13A;UBA52;RPL37A;RPL37;DHX34;RPL6;RPS9;RPS4X;RPL13;RPL10;RPL28;MAGOHB;RPL32;RPL34;RPS27A;RPL36A;EXOSC9;RPS11;EI…
439	gsea	positive regulation of smooth muscle cell migration (GO:0014911)	-0.671562	-1.71539	0.0241187	0.125208	0.997	42614	0.1154	PDGFRB;ADAMTS1;IGFBP5;DOCK4;NRP1;IGF1;PDGFB;NR4A3;FGF9
440	gsea	regulation of phospholipase C activity (GO:1900274)	-0.689632	-1.71525	0.0120724	0.125065	0.997	14/15	0.268	PDGFRB;FGFR1;NTF3;PDGFRA;FGF2;NTRK3;KIT;FLT1;BICD1;ESR1;ABL1;ABL2;RASGRP1;PLCG1
441	gsea	negative regulation of protein processing (GO:0010955)	-0.650031	-1.71395	0.0181087	0.126342	0.997	41791	0.1072	GAS1;THBS1;LRRK2;SERPINE1;PRNP;SERPINE2
442	gsea	positive regulation of MAP kinase activity (GO:0043406)	-0.485065	-1.71361	0.019685	0.126377	0.997	35/68	0.2745	PDGFRB;FGFR1;PDGFC;FGF1;LRRK2;PDGFD;FGF18;FGF2;KIT;FLT1;PDGFB;ELANE;ROBO1;DIRAS1;SASH1;EDN1;PIK3CG;HTR2B;EGFR;DUSP19;PIK3R6;TGFB1;PDGFA;IL34;DIRAS2;TRAF6;PIK3R5;EDN3;NEK10;MAP3K7;FLT3;RASGRP1;TLR6;ADRA2A;MAP3K4
443	gsea	positive regulation of receptor-mediated endocytosis (GO:0048260)	-0.504808	-1.71359	0.00389105	0.126064	0.997	28/44	0.3735	SGIP1;ANGPT1;NTF3;SFRP4;SERPINE1;GREM1;C3;MAGI2;CCL21;HFE;HIP1;SELE;BICD1;CLU;CBL;DAB2;WASL;SCYL2;INSR;VTN;ANXA2;TBC1D5;RAB21;PPT1;CCL19;AHI1;TF;ARRB1
444	gsea	sulfur compound catabolic process (GO:0044273)	-0.547667	-1.71308	0.0194553	0.126353	0.997	15/39	0.2044	DCN;LUM;PRELP;BGN;OMD;OGN;VCAN;FMOD;ARSB;CSPG4;GGT5;IDS;ACAN;GNS;KERA
445	gsea	regulation of epithelial cell apoptotic process (GO:1904035)	-0.727972	-1.71276	0.0117878	0.126435	0.997	45540	0.1624	TEK;ZFP36L1;YAP1;PKHD1;ZFP36
446	gsea	regulation of cell adhesion (GO:0030155)	-0.45149	-1.71226	0.00595238	0.126692	0.997	58/128	0.3237	MYADM;NUAK1;ANGPT1;FBLN1;TPM1;PLXNA4;CXCL12;PLXNC1;CHRD;PPP1R12A;EPHA4;GPR4;PLAU;ADAM22;EPHA7;ROCK2;ITGAV;TGFBI;DUSP1;PLXND1;ROCK1;SEMA5A;TGM2;CDH13;ACVRL1;EFNA5;C2CD4A;PKHD1;PODXL;PTPN11;PIK3CG;FES;CXCR4;FLCN;PLXNA2;DLL1;DUSP26;ABL1;ZFHX3;C2CD4B;KNG1;SPN;ABL2;RASA1;ATM;RSU1;PRKCA;EPHA2;ADAM10;CYTIP;SAA1;TFE3;PPP1CB;HYAL1;ATXN3;RND1;RET;TNFSF18
447	gsea	regulation of lipase activity (GO:0060191)	-0.65034	-1.71226	0.00580271	0.126367	0.997	41791	0.1277	PCSK5;ANGPTL8;ANGPTL3;GPIHBP1;LIPC;SNCA
448	gsea	water transport (GO:0006833)	-0.606816	-1.71215	0.0153551	0.126151	0.997	43374	0.2809	PDPN;AVP;AQP1;AQP9;AQP4;AQP2;AQP7;PDZD3;AQP3;AQP8
449	gsea	calcium-ion regulated exocytosis (GO:0017156)	-0.571016	-1.71169	0.0224033	0.126402	0.997	20/26	0.3446	SYT10;SYT11;SYT15;SYT9;DOC2B;PPP3CB;SYT1;RIMS3;SYT12;SYT3;VAMP2;SYT4;RIMS1;SYT13;SYT6;ARHGAP17;SYT17;SYT2;ARL8B;VAMP7
450	gsea	embryo development ending in birth or egg hatching (GO:0009792)	-0.637873	-1.71138	0.0113636	0.126491	0.997	42644	0.2617	FGFR1;TGFB2;MFRP;RAI2;STOX2;OSR2;UBR3;NR5A2;CELF4;TDGF1
451	gsea	endothelial cell migration (GO:0043542)	-0.567846	-1.71129	0.0278884	0.126309	0.997	20/37	0.2422	FSTL1;FAP;CDH5;STARD13;LOXL2;SCG2;NRP1;DPP4;PLXND1;MYH9;EGR3;CYP1B1;TNFSF12;CDH13;NOS3;ABL1;LGALS12;PIK3CA;NR4A1;SOX18
452	gsea	nuclear-transcribed mRNA catabolic process, exonucleolytic (GO:0000291)	0.577251	1.71108	0.0198413	0.325343	0.999	17/34	0.1805	EXOSC4;EXOSC5;LSM4;LSM7;LSM2;LSM5;EXOSC7;EXOSC2;POLR2G;EXOSC3;LSM3;EXOSC1;EXOSC9;DCPS;EXOSC8;SKIV2L;EDC4
453	gsea	myoblast fusion (GO:0007520)	-0.739101	-1.71099	0.00813008	0.126354	0.997	45573	0.2152	JAM2;ADAM12;ADAMTS5;PTGFRN;CACNA1H;NOS1;ADAMTS15;KCNH1
454	gsea	eye morphogenesis (GO:0048592)	-0.684075	-1.71096	0.0140845	0.126068	0.997	43405	0.2103	FBN1;COL5A1;COL5A2;EFEMP1;MFAP5;MFAP2;SKI;ALDH1A3;FBN2;STAT3;NF1
455	gsea	positive regulation of cell morphogenesis involved in differentiation (GO:0010770)	-0.470275	-1.71089	0.0143443	0.125837	0.997	22/48	0.3143	FERMT2;MYADM;FLNA;MYOC;LIMS2;CDKL5;PTPRD;NRP1;DOCK1;ILK;LIMS1;FGB;NEDD9;CRK;CASS4;ABL1;DOCK5;CAPRIN2;OBSL1;ARHGEF7;IL1RAPL1;FBXW8
456	gsea	keratan sulfate biosynthetic process (GO:0018146)	-0.575964	-1.71037	0.00821355	0.12614	0.997	17/27	0.2443	LUM;PRELP;OMD;OGN;FMOD;CHST6;ST3GAL2;CHST1;B4GALT5;B3GNT2;ACAN;B3GNT7;KERA;ST3GAL6;CHST2;B4GALT1;ST3GAL3
457	gsea	presynaptic membrane assembly (GO:0097105)	-0.733018	-1.71034	0.0152964	0.125853	0.997	45573	0.1949	PTPRD;NLGN4Y;NLGN3;NLGN4X;NLGN1;NLGN2;LRP4;PTEN
458	gsea	regulation of ERK1 and ERK2 cascade (GO:0070372)	-0.454979	-1.7103	0.0038835	0.125603	0.997	136/223	0.3644	FERMT2;PDGFRB;ROR1;ADRA1A;TEK;PDGFC;ANGPT1;FN1;EMILIN1;FBLN1;SPRY1;ROR2;PDGFD;PDGFRA;MAP3K12;TIMP3;PLA2G5;FGF2;HTR2A;SPRED1;KDR;CCL16;SIRPA;ADCYAP1;NTRK3;F2R;FLT4;NRP1;GAS6;DUSP3;GPNMB;SPRY2;LMO3;BMPER;ZDHHC17;TGFBR3;PDGFB;CCL2;TNFAIP8L3;EPHA7;CCL21;OPRM1;CHRNA7;NDRG4;FBXW7;GPR183;RAPGEF2;SPRED2;C5AR1;CX3CL1;NOTCH2;CCL14;DUSP6;PKHD1;CSF1R;GLIPR2;PTPN11;HTR2B;FGFR2;THPO;FGB;EGFR;FLCN;APP;TLR4;NTRK…
459	gsea	L-arginine transmembrane transport (GO:1903400)	-0.778018	-1.71026	0.00556586	0.125333	0.997	45446	0.139	SLC22A2;SLC47A1;SLC7A2
460	gsea	proteoglycan metabolic process (GO:0006029)	-0.585795	-1.70989	0.0293542	0.125365	0.997	15/25	0.2435	SULF1;ADAMTS12;BMPR2;CSGALNACT2;IGF1;GAL3ST3;CHST11;XYLT1;SULF2;CSGALNACT1;CHST10;GAL3ST4;CHST14;FOXL1;BMPR1B
461	gsea	vascular associated smooth muscle contraction (GO:0014829)	-0.777984	-1.70923	0.00584795	0.125823	0.997	45511	0.1549	ACTA2;EDNRA;SLC8A1;EDN2;EDN1;EDNRB;PIK3C2A
462	gsea	regulation of GTPase activity (GO:0043087)	-0.439971	-1.70904	0.00395257	0.125739	0.997	108/182	0.3799	FERMT2;PRKG1;EPHA3;LRRK2;CAV2;ITGB1;PLXNA4;PLXNC1;THY1;CHN1;FGD5;CCL16;DOCK11;ADCYAP1;F2R;FGD6;CDKL5;BVES;GNB5;RGS16;SFRP1;EPHA4;MAPRE2;LRCH1;CCL2;RDX;RASGRP2;CCL21;RAB11FIP2;NDEL1;PLXND1;EVI5;RAPGEF2;CX3CL1;RAB3GAP1;LIMS1;TGM2;ALS2;SIPA1L1;EPHA5;CCL14;EFNA5;SRGAP2;RASIP1;DOCK9;FLCN;PLXNA2;CRK;NTRK2;FGD4;CPEB2;RGS6;SNX18;RGS1;PICALM;SNX9;CCL23;MAP4K4;RABGAP1;CCL22;NF1;ARHGAP15;NTRK1;BCAR3;RSU1;ST…
463	gsea	sulfur compound biosynthetic process (GO:0044272)	-0.446993	-1.70879	0.0120482	0.125685	0.997	59/107	0.3741	DCN;LUM;PRELP;ANGPT1;BGN;GSTM5;CHSY3;OMD;OGN;VCAN;FMOD;DSEL;CHST3;CDO1;CSGALNACT2;CHST6;CSPG4;GGT5;CHSY1;CHST11;ST3GAL2;DSE;GSTA2;CHST7;CHST15;CHST1;GSTA1;GGTA1;B4GALT5;CSGALNACT1;B3GNT2;HPGDS;ACAN;PAPSS2;B3GNT7;CHST14;KERA;ST3GAL6;CHST2;B4GALT1;GLCE;ST3GAL3;SLC26A2;UST;ESD;CHPF;GSTM2;B4GALT6;ST3GAL1;PAPSS1;GGT6;GSTM3;CHST13;MAT2B;ST3GAL4;GSTA4;B3GNT3;CHST9;GSTM4
464	gsea	maturation of 5.8S rRNA from tricistronic rRNA transcript (SSU-rRNA, 5.8S rRNA, LSU-rRNA) (GO:0000466)	0.652065	1.70877	0.0158103	0.326837	0.999	15/21	0.1825	PES1;RRS1;RPS21;EXOSC7;EXOSC2;NOP14;ABT1;EXOSC3;KRI1;EXOSC9;EXOSC8;WDR12;ERI3;FTSJ3;RPP40
465	gsea	negative regulation of actin filament polymerization (GO:0030837)	-0.527734	-1.70862	0.0180361	0.125528	0.997	45139	0.2437	MYADM;SLIT2;KANK4;GSN;SSH1;KANK3;KANK1;TMSB15B
466	gsea	regulation of cardiac muscle contraction (GO:0055117)	-0.509476	-1.7086	0.012024	0.125262	0.997	17/36	0.1733	ANK2;ADRA1A;GJA5;PLN;SLC8A1;RYR2;SCN5A;PDE4D;CALM1;RGS2;TNNI3K;NOS1;PIK3CG;HCN4;PDE4B;STC1;ATP2A2
467	gsea	regulation of trans-synaptic signaling (GO:0099177)	-0.557353	-1.70841	0.0178571	0.125195	0.997	23/35	0.2994	NTF3;GRID1;NGF;BDNF;NLGN4Y;NLGN3;NLGN4X;NLGN1;NLGN2;RELN;GRIK3;LRRC4C;SLC4A8;GRIK5;ARC;CX3CR1;PXK;GRIK2;LRRC4;NRG3;GRIK4;GRIK1;CACNA1A
468	gsea	cell projection assembly (GO:0030031)	-0.604148	-1.70836	0.0241935	0.124967	0.997	44805	0.2105	RHOJ;PARVA;RHOQ;GSN;NEFH;NCKAP1L;NCKAP1;PDGFA;PARVG
469	gsea	activation of phospholipase C activity (GO:0007202)	-0.576712	-1.70822	0.0258964	0.124831	0.997	19/32	0.1799	AVPR1B;ADRA1A;EDNRA;AVPR1A;HTR2A;LPAR1;BDNF;ARHGAP6;RASGRP4;NMUR1;GNAQ;C5AR1;SELE;HTR2B;P2RY12;EGFR;ITK;NTRK2;CD86
470	gsea	negative regulation of ERK1 and ERK2 cascade (GO:0070373)	-0.482671	-1.70801	0.00967118	0.124751	0.997	26/47	0.304	EMILIN1;FBLN1;SPRY1;TIMP3;SPRED1;SIRPA;DUSP3;SPRY2;LMO3;SPRED2;DUSP6;FLCN;TLR4;PTPRC;DUSP10;DUSP26;PTEN;SPRY3;SPRED3;GBP1;SYNJ2BP;RANBP9;DLG1;CNKSR3;SMAD4;RPS6KA6
471	gsea	cellular component assembly (GO:0022607)	-0.375677	-1.708	0.00200401	0.124452	0.997	99/242	0.3311	FERMT2;CALD1;RHOJ;FLNC;PARVA;FLNA;FZD1;PLS3;DPYSL3;MITF;PPARGC1A;SHANK1;LIMS2;LAMC1;TEAD1;RHOQ;DLG4;GAS6;GSN;NLGN4Y;MYO9A;NLGN3;FAM107A;NLGN4X;NLGN1;YAP1;TSPAN4;NLGN2;NEFH;SPTBN1;WIPF1;RSPH9;GPM6B;MYO1B;ILK;HFE;KPNA3;WASF3;APC;LIMS1;MAGI1;FAS;SH3BGR;IL1RAP;NEDD9;TEAD2;FBLIM1;HAS2;WDR19;WASF1;NCKAP1L;EPS8;NCKAP1;PAWR;TGFB1;PDGFA;PICALM;SNX9;RTN4;ADD1;FSCN1;PARVG;CREBBP;ADD2;WASL;STX7;ANKS4B;AIF1L;…
472	gsea	regulation of calcium ion transmembrane transport (GO:1903169)	-0.591777	-1.70767	0.0158416	0.12444	0.997	44835	0.1557	ANK2;CACNA2D1;ATP1A2;CASQ2;FYN;PRNP;HRC;NOS1;CAMK2D;UBASH3B
473	gsea	bleb assembly (GO:0032060)	-0.84247	-1.70757	0.00199601	0.124254	0.997	45479	0.137	MYLK;PMP22;EMP3;ANO6;EMP1;P2RX7
474	gsea	mitochondrial respiratory chain complex assembly (GO:0033108)	0.688861	1.70748	0.039604	0.325347	0.999	56/68	0.2602	NDUFA7;NDUFB11;SCO2;NDUFB4;BCS1L;NDUFB10;NDUFS3;SDHAF2;NDUFAB1;SDHAF1;NDUFS6;NDUFA8;NDUFB9;NDUFS2;NDUFB3;AIFM1;COX17;SURF1;NDUFV1;NDUFS8;NDUFA2;SLC25A33;COX16;NDUFV2;CHCHD4;NDUFA9;SAMM50;OMA1;NDUFA13;TMEM126A;NDUFS7;NDUFB7;NDUFB6;NDUFA11;NDUFC2;NDUFA12;NDUFB2;NDUFA6;NDUFA1;NDUFAF3;FOXRED1;ACAD9;ECSIT;NDUFC1;COX19;NDUFA10;NDUFV3;COX18;NDUFAF2;NDUFS5;FASTKD3;NDUFB5;NDUFA3;NDUFAF1;NDUFB8;NDUFB1
475	gsea	positive regulation of lipid kinase activity (GO:0090218)	-0.606725	-1.70721	0.01002	0.124375	0.997	14/29	0.1842	PDGFRB;TEK;PDGFRA;FGF2;KIT;FLT1;PRKD1;PDGFB;TNFAIP8L3;CCL21;P2RY12;FGR;IRS1;TGFB1
476	gsea	neuronal action potential (GO:0019228)	-0.618466	-1.70682	0.0175781	0.124474	0.997	13/21	0.1924	CACNA1H;SCN5A;SCN9A;SCN7A;KCNMB2;KCNMB4;SCN4A;SCN2A;SCN11A;KCNA2;SCN8A;CHRNA1;SCN3A
477	gsea	cellular response to ketone (GO:1901655)	-0.515965	-1.70616	0.00811359	0.124939	0.997	19/38	0.2662	MSN;KLF9;GNG2;ADCY2;AQP1;PTGER2;SFRP1;ROCK2;PCK1;NR3C1;ADCY5;AR;PTGFR;TNFSF4;AHR;ADCY1;PTGER4;ADCY3;SPP1
478	gsea	ureteric bud morphogenesis (GO:0060675)	-0.60182	-1.7049	0.0199601	0.126133	0.997	43709	0.1899	TCF21;PKD2;FGF2;SALL1;HOXD11;PAX2;NPNT;HOXA11;SHH
479	gsea	postsynaptic membrane assembly (GO:0097104)	-0.780967	-1.70481	0.0120724	0.125904	0.997	45542	0.1336	NLGN4Y;NLGN3;NLGN4X;NLGN1;NLGN2;NRXN2;LRP4
480	gsea	mitotic nuclear membrane reassembly (GO:0007084)	0.548813	1.7047	0.0299401	0.323227	0.999	31/48	0.3139	REEP4;NUP37;RANGAP1;CDK1;CCNB1;BANF1;CCNB2;RCC1;RAN;NUP85;UBE2I;CHMP2A;EMD;CHMP6;CC2D1B;SEC13;VRK1;LEMD2;NUP35;VPS4A;CHMP4B;CHMP4C;SIRT2;CHMP4A;NUP205;NUP43;NUP188;CHMP7;KPNB1;SUMO1;PPP2R1A
481	gsea	mitotic nuclear membrane organization (GO:0101024)	0.548813	1.7047	0.0299401	0.323227	0.999	31/48	0.3139	REEP4;NUP37;RANGAP1;CDK1;CCNB1;BANF1;CCNB2;RCC1;RAN;NUP85;UBE2I;CHMP2A;EMD;CHMP6;CC2D1B;SEC13;VRK1;LEMD2;NUP35;VPS4A;CHMP4B;CHMP4C;SIRT2;CHMP4A;NUP205;NUP43;NUP188;CHMP7;KPNB1;SUMO1;PPP2R1A
482	gsea	venous blood vessel development (GO:0060841)	-0.817761	-1.70416	0.00798403	0.126445	0.997	45511	0.1743	FOXF1;BMPR2;APLNR;CCBE1;ENG;ACVRL1;PROX1
483	gsea	positive regulation of cellular extravasation (GO:0002693)	-0.746811	-1.70398	0.00753296	0.126411	0.997	45572	0.2353	JAM3;THY1;CCR2;ICAM1;PLVAP;XG;CD99
484	gsea	negative regulation of epithelial cell proliferation (GO:0050680)	-0.48229	-1.70326	0.00963391	0.127003	0.997	31/68	0.271	TGFB2;THBS1;SPARC;CAV1;SULF1;CAV2;KLF9;PTPRM;MCC;SCG2;NR2F2;SFRP1;TNMD;SFRP2;GDF5;TGFBR3;SNAI2;ROBO1;FBXW7;VASH1;FGFR2;CDKN1C;DUSP10;TGFB1;APOH;NF1;CDK6;SYNJ2BP;GDF2;ALOX5;CDKN2B
485	gsea	cellular response to nerve growth factor stimulus (GO:1990090)	-0.586309	-1.70294	0.00782779	0.127036	0.997	15/22	0.3033	NTF3;NTRK3;NGF;BDNF;MAGI2;RAPGEF2;KIDINS220;TMEM108;NTRK2;WASF1;SH3GL2;NTRK1;RAP1A;RAPGEF1;STMN2
486	gsea	wound healing, spreading of cells (GO:0044319)	-0.635681	-1.70286	0.0220441	0.126811	0.997	43586	0.0371	COL5A1;PDPN;FLNA;ITGA5;ARHGAP24
487	gsea	ventricular septum morphogenesis (GO:0060412)	-0.632514	-1.70285	0.0183299	0.126527	0.997	16/28	0.1743	ZFPM2;SLIT2;TGFB2;HEYL;SLIT3;BMPR2;ACVR1;TGFBR2;TGFBR3;TGFBR1;ROBO2;ROBO1;APLNR;CITED2;NOG;PROX1
488	gsea	negative regulation of BMP signaling pathway (GO:0030514)	-0.534407	-1.70283	0.0164271	0.126233	0.997	31/49	0.3127	FBN1;FSTL1;RBPMS2;CHRDL1;HTRA3;GDF3;SMAD9;BMPR2;CHRD;CRIM1;GREM2;SKI;BMPER;GREM1;FSTL3;SOSTDC1;NOG;SKIL;SMAD1;SMAD5;LRP2;DLX1;BMPR1B;NBL1;BMPR1A;SMURF2;SMURF1;SMAD4;SMAD7;ACVR2A;LEMD3
489	gsea	negative regulation of peptide hormone secretion (GO:0090278)	-0.60023	-1.70265	0.0175439	0.12614	0.997	42248	0.2714	KCNB1;SFRP1;CRHBP;BMP8A;REST;IRS1;INHBB;CRH;ADRA2A
490	gsea	digestive tract development (GO:0048565)	-0.543637	-1.70247	0.0138614	0.126044	0.997	22/36	0.2795	TGFB2;GLI2;RARRES2;GLI1;PCSK5;FOXF1;GLI3;SALL1;KIT;RARB;EDNRB;PKD1;GATA5;SMO;FGFR2;COBL;BBS7;CCDC39;GATA6;MEGF8;PKDCC;STRA6
491	gsea	telomere maintenance via telomerase (GO:0007004)	0.567941	1.70225	0.028463	0.325829	0.999	46722	0.1946	TERT;NHP2;GAR1;TELO2;DKC1;NOP10;PTGES3;WRAP53;ACD;PIF1;HSP90AB1;RTEL1
492	gsea	regulation of BMP signaling pathway (GO:0030510)	-0.5019	-1.7022	0.0141988	0.126049	0.998	40/71	0.3127	FSTL1;CDH5;RBPMS2;SULF1;SFRP4;ZNF423;HTRA3;GDF3;SMAD9;BMPR2;CHRD;CRIM1;SKI;BMPER;GDF5;GREM1;TWSG1;FST;FSTL3;SOSTDC1;ENG;ACVRL1;NOG;SKIL;SMAD1;SMAD5;RNF165;LRP2;DLX1;BMPR1B;NBL1;BMP4;BMPR1A;ITGA3;SMURF2;SMURF1;SMAD4;SMAD7;ACVR2A;LEMD3
493	gsea	cardiac atrium development (GO:0003230)	-0.779596	-1.70149	0.00829876	0.12667	0.998	45509	0.1331	ANK2;GJA5;DLL4;ENG;NPHP3
494	gsea	aminoglycan biosynthetic process (GO:0006023)	-0.513145	-1.70144	0.01222	0.126453	0.998	22/47	0.2285	GPC6;SDC2;HS3ST3A1;HSPG2;B3GALT2;HS3ST3B1;GALNT5;B3GNT9;SDC3;XYLT1;GPC4;B3GALNT1;B3GNT2;HS3ST2;GPC3;HS2ST1;GPC5;B3GNT7;EXT1;NDST1;GCNT2;B3GALT5
495	gsea	actin-mediated cell contraction (GO:0070252)	-0.748289	-1.70084	0.0039604	0.126854	0.998	45542	0.1972	ACTC1;PDPN;PARVA;EPDR1;GSN;CAMK2D;PIK3CA
496	gsea	polyadenylation-dependent snoRNA 3'-end processing (GO:0071051)	0.811093	1.69935	0.0117417	0.329029	0.999	45477	0.1014	EXOSC4;EXOSC5;EXOSC2;EXOSC3
497	gsea	cell-cell adhesion mediated by cadherin (GO:0044331)	-0.782615	-1.69833	0	0.129649	0.999	45476	0.1005	CDH2;CDH5;FER
498	gsea	positive regulation of SMAD protein signal transduction (GO:0060391)	-0.634607	-1.69819	0.0158103	0.129486	0.999	41974	0.3185	TGFB3;RBPMS;TGFBR1;DAB2;BMP6;TGFB1;KIAA0319;BMP4;BMPR1A;NODAL;SMAD4;JAK2
499	gsea	negative regulation of protein localization to cell surface (GO:2000009)	-0.647734	-1.69804	0.0120482	0.129377	0.999	45602	0.2113	LEPROT;GPM6B;ACTN2;PICALM;GOPC;TAX1BP3
500	gsea	respiratory chain complex IV assembly (GO:0008535)	0.724412	1.69715	0.0116959	0.330763	0.999	45635	0.2208	SCO2;BCS1L;COX17;SURF1;COX16;COX15;COX19;COX18;FASTKD3
501	gsea	angiogenesis involved in wound healing (GO:0060055)	-0.718412	-1.69656	0.0193424	0.130921	0.999	45570	0.1456	ITGB3;MCAM;CD34;KDR;SRF
502	gsea	taurine metabolic process (GO:0019530)	-0.795718	-1.6965	0	0.130684	0.999	45446	0.13	CDO1;STAT5B;GHR
503	gsea	negative regulation of epithelial cell differentiation (GO:0030857)	-0.653059	-1.69636	0.0239044	0.130586	0.999	42675	0.1961	ZEB1;CAV1;SPRY1;SPRED1;GDF3;NOTCH4;SPRY2;OSR1;SPRED2;DLL1;SPRED3
504	gsea	positive regulation of synaptic transmission, glutamatergic (GO:0051968)	-0.63982	-1.69621	0.0174757	0.130509	0.999	43374	0.1282	NPS;TSHZ3;SHANK3;NLGN3;NLGN1;CCL2;NLGN2;RELN;CCR2;DRD1
505	gsea	metanephric mesenchymal cell differentiation (GO:0072162)	-0.818201	-1.69585	0.00585938	0.130599	0.999	45415	0.1009	TCF21;OSR1;PAX2
506	gsea	exonucleolytic catabolism of deadenylated mRNA (GO:0043928)	0.574591	1.69521	0.0159046	0.331355	0.999	16/32	0.1805	EXOSC4;EXOSC5;LSM4;LSM7;LSM2;LSM5;EXOSC7;EXOSC2;EXOSC3;LSM3;EXOSC1;EXOSC9;DCPS;EXOSC8;SKIV2L;EDC4
507	gsea	DNA-templated transcription, termination (GO:0006353)	0.541954	1.69495	0.0119048	0.327171	0.999	35/63	0.246	SNRPB;POLR2H;CPSF3;POLR1C;POLR2F;SNRPF;SNRPE;SNRPG;MAZ;POLR3K;SNRPD3;SSU72;CPSF4;MED18;CSTF3;CSTF2;CPSF1;CLP1;GTF2H5;SYMPK;POLR2K;PABPN1;CSTF1;NCBP2;PRMT5;UBTF;TAF1D;LSM10;CDK7;POLR2E;POLR2L;POLR1B;FIP1L1;GTF2H4;SLBP
508	gsea	digestive tract morphogenesis (GO:0048546)	-0.648599	-1.69454	0.0178926	0.131884	0.999	42156	0.0623	TCF21;RBPMS2;GLI1;FOXF1;PDGFRA;SOX17
509	gsea	heterotypic cell-cell adhesion (GO:0034113)	-0.594187	-1.69426	0.0251938	0.131866	0.999	19/30	0.3321	JAM3;CD200;PARVA;ITGB3;ITGA5;ITGB1;ITGA7;VCAM1;ITGA4;ITGAV;ITGAX;CD200R1;ITGB2;CTNNA3;LILRB2;PKP2;CD2;DSG2;CD1D
510	gsea	RNA modification (GO:0009451)	0.514649	1.69418	0.0241449	0.324749	0.999	29/49	0.2243	NOP2;NSUN5;TRMT1;MEPCE;ANKRD16;CTU1;NSUN2;QTRT1;WDR4;ADAT3;NOP10;PUS3;NAT10;METTL1;CTU2;TRIT1;ADAT2;FTSJ1;URM1;FTSJ3;TFB1M;BCDIN3D;TRMT61A;THG1L;TRMT6;NSUN6;RBM15B;METTL3;RBM15
511	gsea	neural crest cell development (GO:0014032)	-0.500181	-1.69414	0.00801603	0.131698	0.999	28/45	0.3621	CDH2;SEMA3D;SEMA3A;SEMA6D;ANXA6;NRG1;SNAI2;SEMA3G;CORO1C;SEMA5A;RADIL;HTR2B;SEMA5B;SEMA7A;SEMA4C;FAM172A;SHH;SOX10;SEMA3C;SEMA3E;CYP26C1;SEMA6C;ERBB4;SEMA6B;NRTN;SEMA3B;SEMA4F;KBTBD8
512	gsea	mesenchyme development (GO:0060485)	-0.623872	-1.69384	0.00198413	0.131739	0.999	42552	0.148	PKD2;FOXF1;BMPR2;SFRP2;TGFBR1;MEOX1;FGFR2
513	gsea	positive regulation of protein phosphorylation (GO:0001934)	-0.40004	-1.6929	0.0039604	0.132586	0.999	187/354	0.3211	DDR2;TGFB2;FGF7;TEK;PDGFC;ANGPT1;ITGB3;CLIP3;FGF1;ITGA5;GDF7;HGF;INHBA;CAV1;TGFB3;NTF3;LRRK2;LEPR;RARRES2;PDGFD;VEGFC;FGF18;FGF2;AVP;ATP2B4;KDR;TMEM119;GDF3;THBS4;BMPR2;ADCYAP1;NTRK3;GDF6;ANGPT4;FLT4;CSPG4;NRP1;GAS6;IGF1;SFRP2;CCND2;NGF;GPNMB;RBPMS;SPRY2;ACVR1;FAM20A;BDNF;GDF5;NPTN;IGF2;PRKD1;RASSF2;TRIM6;TGFBR1;PDGFB;BMP8A;SH2D3C;C3;TWSG1;ROCK2;CCL21;PRNP;APLNR;CHRNA7;BMP3;ILK;RELN;CALM1;IL6;HFE…
514	gsea	regulation of cell adhesion mediated by integrin (GO:0033628)	-0.548671	-1.69271	0.024	0.132508	0.999	14/33	0.1781	JAM3;TGFB2;FOXC2;SERPINE1;SFRP2;SNAI2;PLAU;DPP4;CCL21;CYP1B1;PTPN11;PIK3CG;P2RY12;NCKAP1L
515	gsea	positive regulation of fatty acid oxidation (GO:0046321)	-0.655613	-1.6923	0.0185874	0.132759	0.999	45602	0.1926	PPARGC1A;ABCD2;NR4A3;TWIST1;IRS1;IRS2
516	gsea	glomerular visceral epithelial cell differentiation (GO:0072112)	-0.632947	-1.69192	0.02	0.132933	0.999	45636	0.337	MAGI2;PROM1;IQGAP1;PODXL;MYO1E;BASP1;PTPRO;WT1;KLF15;JAG1
517	gsea	positive regulation of cyclin-dependent protein kinase activity (GO:1904031)	-0.557707	-1.69172	0.015625	0.132848	0.999	43678	0.2128	PKD2;CCND2;PDGFB;CCNYL1;PKD1;EGFR;PROX1;ADAM17
518	gsea	regulation of cardiac muscle cell membrane repolarization (GO:0099623)	-0.610228	-1.69102	0.012024	0.133418	0.999	14/20	0.2968	ANK2;FLNA;GJA5;CACNA2D1;SCN4B;KCNE4;KCNA5;SCN5A;SCN1B;KCNH2;KCNE1;SNTA1;AKAP9;CACNA1D
519	gsea	keratan sulfate metabolic process (GO:0042339)	-0.558078	-1.69012	0.0222222	0.134173	0.999	18/32	0.2443	LUM;PRELP;OMD;OGN;FMOD;CHST6;ST3GAL2;CHST1;B4GALT5;B3GNT2;ACAN;GNS;B3GNT7;KERA;ST3GAL6;CHST2;B4GALT1;ST3GAL3
520	gsea	cellular response to cAMP (GO:0071320)	-0.525842	-1.68969	0.0140562	0.134386	0.999	19/30	0.3196	PKD2;AQP1;IGFBP5;AKAP6;ZFP36L1;PDE2A;CRHBP;SLC26A3;RAPGEF2;AQP9;HCN4;AHR;KCNE1;RAP1A;AQP8;RAPGEF1;AKAP9;RAP1B;WT1
521	gsea	axon regeneration (GO:0031103)	-0.711911	-1.68969	0.00200401	0.134092	0.999	45510	0.2396	GAP43;MTR;FOLR1;RTN4RL1;APOD;RTN4RL2
522	gsea	regulation of endocytosis (GO:0030100)	-0.460528	-1.68964	0.010101	0.133867	0.999	33/60	0.3655	CLIP3;SYT11;EPHA3;STON1;LRP1;PRKD1;MCTP1;HIP1;ROCK1;CDH13;SNCA;DAB2;GPC3;DLL1;ABL1;PICALM;ABL2;MTMR2;SMPD1;LGALS3;RUFY2;SPHK1;LILRB1;PACSIN1;CD22;OPHN1;CALY;SNX33;RAB5A;ZFYVE16;CCL19;SNX12;PACSIN2
523	gsea	termination of RNA polymerase II transcription (GO:0006369)	0.575858	1.68958	0.01341	0.333944	0.999	21/33	0.246	SNRPB;CPSF3;SNRPF;SNRPE;SNRPG;MAZ;SNRPD3;SSU72;CPSF4;MED18;CSTF3;CSTF2;CPSF1;CLP1;SYMPK;PABPN1;CSTF1;NCBP2;LSM10;FIP1L1;SLBP
524	gsea	positive regulation of branching involved in ureteric bud morphogenesis (GO:0090190)	-0.638119	-1.68869	0.0199203	0.134735	0.999	45630	0.2	PAX2;SMO;NOG;AGT
525	gsea	regulation of AMPA receptor activity (GO:2000311)	-0.602408	-1.68835	0.0211946	0.134875	0.999	45627	0.1626	MEF2C;SHANK1;SHISA6;CNIH3;SHANK3;SHISA9;NLGN3;NLGN1;NLGN2;RELN;ARC;PRRT1
526	gsea	peptide biosynthetic process (GO:0043043)	0.627088	1.68796	0.0445344	0.334348	0.999	112/155	0.2116	ZAR1;ZAR1L;RPL3L;MRPL24;RPS6KB2;MRPS16;MRPS33;RPL8;RPS3;DHPS;MRPS12;RPL30;MRPL37;RPLP0;RPL27A;MRPL51;MRPL43;MRPL23;RPL29;RPS21;RPSA;FARSB;RPS10;RPL18;RPS18;RPL19;RPL36;MRRF;MRPL52;RPS2;RPS13;MRPS5;RPLP2;RPS6;RPL14;RPS8;RPL35;RPS24;RPL35A;RPL24;RPL7A;MRPS18B;RPS19;RPS14;RPS15;MRPL11;MRPS7;RPL23A;RPL39;MRPL36;RPS7;MRPL3;MRPS17;RPL38;MRPL13;RPS15A;MRPL9;RPL27;RPL12;RPLP1;RPL18A;RPS16;RPL13A;RPL37A;R…
527	gsea	potassium ion import across plasma membrane (GO:1990573)	-0.494672	-1.68758	0.0111732	0.135551	0.999	18/41	0.2405	ABCC9;KCNJ3;ATP1B2;KCNJ8;ATP1A2;SLC12A4;KCNJ15;KCNJ12;KCNJ16;KCNJ5;HCN4;SLC12A6;SLC12A1;KCNJ2;KCNJ13;KCNJ1;KCNH2;ATP4B
528	gsea	metanephros development (GO:0001656)	-0.556302	-1.68746	0.019305	0.135434	0.999	16/26	0.3248	PKD2;GDF6;SOX17;ROBO2;OSR1;PAX2;PKD1;OSR2;SHH;BASP1;NF1;FGF10;PTCH1;BMP4;WT1;NIPBL
529	gsea	regulation of phosphatidylinositol 3-kinase signaling (GO:0014066)	-0.484697	-1.68741	0.00986193	0.135196	0.999	62/102	0.3385	DCN;PDGFRB;ROR1;FGFR1;TGFB2;TEK;PDGFC;FN1;HGF;NTF3;MYOC;ROR2;PDGFD;PDGFRA;FGF2;KDR;NTRK3;F2R;IGF1;KIT;FLT1;SELP;PDGFB;PIK3R1;TWIST1;UNC5B;PIP4K2A;NEDD4;PIP5K1C;PIK3CD;CBL;PIK3CG;FBXL2;GAB1;EGFR;FGR;MAPK1;NTRK2;PPP1R16B;PDGFA;IRS2;PTEN;PIK3CA;AGT;PIK3R5;PIP5K1B;NTRK1;HCLS1;FLT3;FSHR;PIP4K2B;INSR;PTPN13;OSM;TREM2;SIRT1;JAK2;EPOR;F2RL1;NCF1;PPP2R5C;PPP2R5B
530	gsea	positive regulation of kinase activity (GO:0033674)	-0.460447	-1.68726	0.00811359	0.135112	0.999	52/108	0.2739	PDGFRB;DDR2;ROR1;FGFR1;TEK;AXL;EPHA3;ROR2;TIE1;PDGFRA;KDR;ADCYAP1;NTRK3;FLT4;GAS6;EPHA4;KIT;FLT1;RASSF2;EPHA7;CCL21;RELN;MMD;RAPGEF2;CSF1;ALS2;EPHA5;IQGAP1;CSF1R;FGFR2;EGFR;LMO4;DUSP19;NTRK2;PTPRC;DSTYK;LCP2;SNX9;ALK;EPHA6;CD4;EPHB1;NTRK1;MET;FLT3;LMTK2;HLA-DRB1;CD74;EPHA2;INSR;RAP1A;ERBB4
531	gsea	endoderm formation (GO:0001706)	-0.618802	-1.68725	0.0286299	0.134822	0.999	21/36	0.2254	COL8A1;MMP2;FN1;COL12A1;COL6A1;COL4A2;ITGA5;INHBA;ITGA7;MMP14;LAMB1;SOX7;SOX17;ITGA4;ITGAV;DUSP1;COL11A1;ITGB2;DUSP5;ITGB5;SETD2
532	gsea	negative regulation of blood vessel endothelial cell migration (GO:0043537)	-0.562561	-1.68721	0.00626305	0.134561	0.999	18/33	0.2682	THBS1;MEF2C;STARD13;FGF2;ATP2B4;ANGPT4;MEOX2;MMRN2;TBXA2R;VASH1;DLL4;ACVRL1;GADD45A;TGFB1;MECP2;ANGPT2;GDF2;KLF4
533	gsea	negative regulation of protein serine/threonine kinase activity (GO:0071901)	-0.430752	-1.68685	0.00392157	0.134778	0.999	38/76	0.3132	MYOCD;HEG1;LATS2;SPRY1;SLC8A1;NR2F2;SPRY2;PRKAR2B;IRAK3;PKIG;SH2B3;SPRY4;DUSP1;RGS2;APC;UCHL1;RASIP1;PRKAR1A;CDKN1C;ABL1;LRP6;GADD45A;LATS1;SLC8A3;PTEN;SPRY3;AGT;NF1;SMPD1;PAQR3;HHEX;PRKAR2A;BMP4;CD300A;PKIA;HYAL2;SIRT1;IPO5
534	gsea	negative regulation of metabolic process (GO:0009892)	-0.45673	-1.68678	0.00784314	0.134552	0.999	32/55	0.4253	LAMA4;CCDC3;FOXC2;NPR3;ZNF423;ADAMTS5;PLCL1;PLCL2;NOVA2;HOXC10;ARNTL;ALDH1A1;ARRDC3;FLCN;TLR4;IL18R1;NOVA1;LGR4;ADAM17;TFE3;BTN2A2;LNPEP;DOCK7;ADIPOQ;IL1B;RB1;NOTCH1;ZDHHC7;APOC3;NR1D1;IP6K1;IL15
535	gsea	potassium ion transport (GO:0006813)	-0.459459	-1.68672	0.0104167	0.134328	0.999	49/118	0.2336	PKD2;ABCC9;KCNB1;KCNJ3;NALCN;KCNJ8;KCNMB1;ATP1A2;KCNV1;KCNMA1;AQP1;SLC24A3;KCNA5;KCNJ15;KCNAB1;KCNA6;LRRC55;KCNS2;KCNJ12;KCNQ5;KCNH6;KCNQ3;SLC1A3;KCNMB2;KCNJ16;KCNQ4;KCNK3;KCNMB4;SLC24A4;KCNK2;KCNJ5;KCND1;KCNA2;HCN4;KCND2;KCNA3;KCND3;KCNJ2;KCNC3;KCNF1;KCNN3;KCNJ13;SLC9A6;KCNJ1;KCNC1;KCNH1;KCNH2;KCNAB2;KCNE1
536	gsea	regulation of morphogenesis of an epithelium (GO:1905330)	-0.769144	-1.68626	0.00606061	0.134547	0.999	45476	0.061	FGF1;ADAMTS12;GJA1
537	gsea	cellular response to glucocorticoid stimulus (GO:0071385)	-0.586438	-1.68618	0.0120724	0.134376	0.999	43435	0.2348	KLF9;AQP1;ZFP36L1;FAM107A;PCK1;NR3C1;ANXA1;REST;ZFP36;SSTR2;SSTR5;ZFP36L2
538	gsea	endochondral bone morphogenesis (GO:0060350)	-0.696175	-1.6859	0.0123203	0.134403	0.999	45636	0.2645	MEF2C;TMEM119;BMPR2;COL13A1;FOXC1;HOXA11;DLX5;TRPV4;BMPR1B;BMP4
539	gsea	regulation of neuron migration (GO:2001222)	-0.599931	-1.68563	0.0139165	0.134445	0.999	13/23	0.2404	COL3A1;SEMA3A;CAMK2A;TNN;PHACTR1;IGSF10;RAPGEF2;CX3CL1;SRGAP2;NTNG2;NTNG1;ULK4;ZNF609
540	gsea	regulation of fibroblast migration (GO:0010762)	-0.575222	-1.68536	0.026	0.134521	0.999	43800	0.3024	DDR2;THBS1;ITGB1;FGF2;CORO1C;PRR5L;PRKCE;TGFB1;GNA12;ARHGEF7;HAS1;HYAL2
541	gsea	regulation of epithelial cell differentiation (GO:0030856)	-0.581011	-1.68413	0.0163599	0.135584	0.999	43647	0.1684	CAV1;KLF7;AJAP1;APOLD1;OSR1;DLL1;KIAA1109
542	gsea	nerve growth factor signaling pathway (GO:0038180)	-0.713356	-1.68394	0.00806452	0.135578	0.999	45574	0.2819	NTF3;NGF;BDNF;MAGI2;RAPGEF2;KIDINS220;NTRK1;RAP1A;RAPGEF1
543	gsea	regulation of plasma membrane bounded cell projection organization (GO:0120035)	-0.525692	-1.68391	0.0201207	0.135343	0.999	20/28	0.3619	CCDC88A;NDEL1;EFHC2;DISC1;FCGR2B;BRSK1;NCS1;HOMER1;NTNG2;MARK1;PTEN;NTNG1;ZNF804A;ULK4;FRMD7;CAMK2G;IL1RAPL1;TREM2;MBOAT1;PSEN1
544	gsea	regulation of actin filament bundle assembly (GO:0032231)	-0.548597	-1.68384	0.0140281	0.135154	0.999	45962	0.2485	SYNPO;SYNPO2;SHANK1;SHANK3;RDX;ROCK2;ROCK1;CX3CL1;PLEK;ASAP3;PTGER4
545	gsea	positive regulation of establishment of protein localization to telomere (GO:1904851)	0.866272	1.6838	0.01222	0.342069	0.999	45575	0.1342	CCT3;CCT7;DKC1;CCT5;CCT6A;CCT4;TCP1;WRAP53;CCT8;CCT2
546	gsea	negative regulation of ion transmembrane transporter activity (GO:0032413)	-0.582435	-1.68371	0.0159046	0.135067	1	13/20	0.2986	PLN;CASQ2;HECW2;HECW1;OSR1;NEDD4;ACTN2;CAMK2D;PRKCE;GOPC;ADRA2A;SLN;MMP9
547	gsea	proteasomal ubiquitin-independent protein catabolic process (GO:0010499)	0.705221	1.68354	0.0389344	0.338155	0.999	15/22	0.1173	PSMA5;PSMB4;PSMA6;PSMA8;PSMB1;PSMA4;PSMA7;PSMB7;PSMB3;PSMA2;PSMB2;PSMA1;PSMA3;PSMB10;PSMB5
548	gsea	coronary vasculature morphogenesis (GO:0060977)	-0.730212	-1.68337	0.0198413	0.135146	1	45508	0.0824	SPRED1;NRP1;TGFBR3;TGFBR1
549	gsea	cellular response to vascular endothelial growth factor stimulus (GO:0035924)	-0.56679	-1.68311	0.0239521	0.135138	1	22/33	0.3189	GAS1;VEGFC;KDR;FLT4;NRP1;SPRY2;FLT1;PRKD1;EGR3;DLL4;FOXC1;ANXA1;RAMP2;GAB1;PIK3CA;NR4A1;SPHK1;ERN1;MT1G;VEGFB;PGF;MAPK14
550	gsea	plasma membrane bounded cell projection morphogenesis (GO:0120039)	-0.500284	-1.68308	0.0100402	0.134888	1	28/49	0.325	CNTNAP1;GAS7;NRK;NTF3;LRRK2;GPM6A;DCLK1;NGF;BDNF;TRIO;EPB41L3;ALS2;SRGAP2;TAOK1;WASF1;NCKAP1L;NCKAP1;MAP4K4;SLC9A6;TNIK;DICER1;NBL1;SGK1;SNX2;DBN1;PACSIN1;SNX1;MYO16
551	gsea	smoothened signaling pathway (GO:0007224)	-0.543037	-1.68283	0.00819672	0.134932	1	13/33	0.1899	EVC2;GLI2;GLI1;GLI3;DHH;TTBK2;PTCH2;ARL13B;PTCHD1;SMO;CC2D2A;HIPK1;SHH
552	gsea	regulation of epithelial cell migration (GO:0010632)	-0.491906	-1.68282	0.00978474	0.134666	1	30/51	0.348	RHOJ;TGFB2;PTN;BMPR2;ARSB;MCC;PTPRG;MACF1;BMPER;DOCK1;CORO1C;SASH1;ENPP2;GLIPR2;CLASP1;PRKCE;DUSP10;HIF1A;RTN4;DOCK5;FGF10;CLASP2;PPM1F;CAPN7;PLCG1;PLCG2;HYAL1;PTPRR;RREB1;EVL
553	gsea	embryonic digestive tract morphogenesis (GO:0048557)	-0.727254	-1.68188	0.0157791	0.135446	1	45539	0.0359	TCF21;RBPMS2;FOXF1;PDGFRA
554	gsea	positive regulation of epithelial to mesenchymal transition (GO:0010718)	-0.556868	-1.6803	0.0118577	0.136928	1	33/41	0.3811	FERMT2;PDPN;TGFB2;COL1A1;TGFB1I1;WWTR1;TGFB3;LOXL2;SNAI1;TGFBR2;TGFBR1;TWIST1;IL6;FOXC1;OLFM1;GLIPR2;DAB2;TIAM1;TGFB1;LEF1;GCNT2;SDCBP;CTNNB1;AXIN2;BCL9L;SMAD4;JAG1;IL1B;NOTCH1;SMAD3;SMAD2;ALX1;TCF7L2
555	gsea	actomyosin structure organization (GO:0031032)	-0.475345	-1.68017	0.00610998	0.13677	1	38/75	0.2498	ACTC1;LMOD1;TPM1;MYH10;SORBS1;PGM5;ITGB1;FRMD6;FHOD3;CSRP1;EPB41L2;MYOZ1;ZYX;ROCK2;PHACTR1;TMOD2;ANKRD1;MYH9;ROCK1;EPB41L3;TJP1;FRMD3;CDC42BPA;TMOD1;CSRP2;ACTN2;EPB41L4A;TNFAIP1;CDC42BPB;TNNT3;ITGB5;MYOM2;EPB41L5;CASQ1;MYOZ2;MYLK3;EPB41L1;TTN
556	gsea	peptidyl-tyrosine phosphorylation (GO:0018108)	-0.523358	-1.68009	0.0262626	0.136556	1	37/68	0.2873	PDGFRB;DDR2;FGFR1;TEK;EPHA3;EFEMP1;PDGFRA;KDR;FLT4;EPHA4;KIT;FLT1;PDGFB;FYN;FER;ABI2;RELN;GHR;CSF1R;FGFR2;FES;BMX;EGFR;FGR;ITK;ABL1;BTK;DYRK1A;ABL2;HCK;NTRK1;FLT3;JAK3;PKDCC;INSR;ERBB4;PRLR
557	gsea	regulation of cell morphogenesis (GO:0022604)	-0.527381	-1.67954	0.0252427	0.13688	1	16/31	0.2697	FERMT2;PDPN;SPARC;MACF1;WTIP;MYO9A;ZNF135;SH3D19;EFNA5;ARC;ZRANB1;NTNG2;NTNG1;FMNL2;PDZD8;ZMYM4
558	gsea	response to glucagon (GO:0033762)	-0.589334	-1.67911	0.0163934	0.137123	1	16/21	0.3184	ADCY2;ADCY4;CYSLTR2;PRKAR2B;ADCY9;ADCY5;CRY1;CREB1;PRKAR1A;PRKACA;ADCY1;PRKAR2A;ADCY3;ADCY7;ADCY8;PRKACB
559	gsea	negative regulation of activin receptor signaling pathway (GO:0032926)	-0.655984	-1.67874	0.0192678	0.137271	1	45602	0.1185	ACVR1;SKI;MAGI2;IGSF1;FST;FSTL3
560	gsea	negative regulation of potassium ion transport (GO:0043267)	-0.645923	-1.67708	0.0136986	0.138997	1	45632	0.2236	CAV1;CASQ2;VIP;NOS1;ACTN2;KCNH2
561	gsea	negative regulation of cell population proliferation (GO:0008285)	-0.379876	-1.67666	0.00201613	0.139284	1	150/352	0.3251	MYOCD;KANK2;DLC1;PKD2;PDPN;CD200;TGFB2;ADRA1A;IGFBP7;FAP;ITGA1;FBLN1;TGFB1I1;INHBA;TGFB3;ADAMTS1;ROR2;OGN;SFRP4;PODN;IGFBP5;ADARB1;SST;ALDH1A2;BMPR2;KLF10;MCC;NOX4;SLC16A2;F2R;MN1;SOX7;SFRP1;SFRP2;COL4A3;NGF;COL18A1;GPNMB;ADAMTS8;PTHLH;IGFBP6;PTPN14;SKI;SPEG;RPS6KA2;GDF5;RBP4;TGFBR3;GREM1;FRZB;PTGIR;MAGI2;TNN;RERG;SH2B3;OPRM1;AR;NDRG4;IL6;VIP;RAPGEF2;PDS5B;FABP3;DLL4;CYP1B1;APC;IGFBP3;GPLD1;CDH13…
562	gsea	positive regulation of phosphorylation (GO:0042327)	-0.408422	-1.67629	0.00795229	0.13945	1	143/239	0.3872	PDGFRB;DDR2;ROR1;FGFR1;FGF7;TEK;THBS1;ANGPT1;AXL;ITGB3;CLIP3;FGF1;EPHA3;HGF;LRRK2;LEPR;RARRES2;ROR2;TIE1;PDGFRA;VEGFC;FGF18;FGF2;KDR;TMEM119;NTRK3;FLT4;NRP1;GAS6;EPHA4;IGF1;CCND2;GPNMB;KIT;FLT1;FAM20A;PRKAA2;NPTN;IGF2;FZD7;C3;EPHA7;ROCK2;CHRNA7;AR;ILK;PECAM1;FGF9;SLCO3A1;ENG;FGF5;ARNT;EPHA5;LIMCH1;KNDC1;PELI2;EFNA5;P2RX7;CLDN19;CSF1R;FAS;FGFR2;DAB2;THPO;EGFR;FLCN;APP;LMO4;ZBTB20;NTRK2;P2RY1;MT3;N…
563	gsea	metanephric mesenchyme development (GO:0072075)	-0.672523	-1.67594	0.0238569	0.139577	1	45602	0.2097	TCF21;PKD2;OSR1;PAX2;SHH;BASP1
564	gsea	skeletal system morphogenesis (GO:0048705)	-0.530558	-1.67574	0.0178571	0.139542	1	25/39	0.3346	FGFR1;HHIP;SFRP4;PDGFRA;SKI;TGFBR1;CYP26B1;RAB33B;HOXB4;FGFR2;OSR2;LTF;LRP6;FBN2;SPEF2;HOXA4;HOXB3;ANKRD11;MEGF8;HOXD4;HOXA3;HOXD9;HOXC9;HOXD3;DSCAML1
565	gsea	positive regulation of vascular endothelial cell proliferation (GO:1905564)	-0.62522	-1.67573	0.0261569	0.139274	1	41395	0.082	FGFR1;AKT3;FGF2;IGF2;ITGA4
566	gsea	stem cell differentiation (GO:0048863)	-0.498626	-1.67504	0.00639659	0.139896	1	17/36	0.2254	TGFB2;MEF2C;GPM6A;SFRP1;KIT;OSR1;PAX2;MEOX1;HOXB4;DNMT3L;HTR2B;FGFR2;PTPRC;ZNF281;LRP6;SHH;SETD2
567	gsea	negative regulation of fat cell differentiation (GO:0045599)	-0.518349	-1.6748	0.0164609	0.139904	1	16/35	0.2509	FERMT2;ZFPM2;RUNX1T1;WWTR1;RORA;ENPP1;FOXO1;YAP1;TRIO;IL6;ARNTL;FLCN;TGFB1;TRIB2;ZFP36L2;BBS12
568	gsea	endothelial cell proliferation (GO:0001935)	-0.619884	-1.67479	0.0239044	0.139628	1	43435	0.2899	TEK;CD34;LOXL2;BMPR2;ANGPT4;BMPER;SEMA5A;ACVRL1;BMP4;DLG1;HMOX1;ERN1
569	gsea	focal adhesion assembly (GO:0048041)	-0.595623	-1.6747	0.016632	0.139448	1	44409	0.1448	FERMT2;DLC1;ACTN1;PEAK1;SORBS1;THY1;THSD1;ACTN2
570	gsea	positive regulation of transmembrane receptor protein serine/threonine kinase signaling pathway (GO:0090100)	-0.45824	-1.67467	0.0123967	0.139192	1	53/89	0.3185	TGFB2;THBS1;TGFB1I1;CDH5;GDF7;INHBA;SULF1;TGFB3;ZEB2;ZNF423;GDF3;BMPR2;GDF6;RBPMS;ACVR1;GDF5;SLC2A10;TGFBR1;BMP8A;TWSG1;BMP3;HFE;ENG;ACVRL1;DAB2;FLCN;CITED2;BMP6;CDKN1C;LEFTY2;TGFB1;INHBE;INHBB;INHBC;RNF165;ADAM17;CREBBP;SDCBP;RNF111;BMPR1B;GDF2;KIAA0319;BMP4;BMPR1A;CDKN2B;NODAL;EP300;GDF10;GDF11;SMAD4;ACVR2A;BMP8B;JAK2
571	gsea	outflow tract septum morphogenesis (GO:0003148)	-0.608823	-1.67452	0.0267686	0.139135	1	18/25	0.2652	ZFPM2;TGFB2;PARVA;NRP2;BMPR2;NRP1;ACVR1;TGFBR2;ROBO2;ROBO1;ENG;FGFR2;TBX2;SEMA3C;LRP2;GATA6;BMP4;BMPR1A
572	gsea	calcium ion import (GO:0070509)	-0.592334	-1.67431	0.0288066	0.13913	1	44166	0.2994	TRPC4;SLC8A1;CACNA1C;CACNA1H;CACNB2;CACNA1S;ATP2A2;CASR;TRPV4;CACNA1G;CACNA1D;CACNA1A
573	gsea	cell-cell junction maintenance (GO:0045217)	-0.685226	-1.67414	0.0141129	0.139025	1	45571	0.1412	FERMT2;MYADM;F2R;NLGN2;TJP1;CSF1R
574	gsea	peptidyl-lysine oxidation (GO:0018057)	-0.926142	-1.67317	0.002	0.139959	1	45417	0.0741	LOXL1;LOXL2;LOX;LOXL4;LOXL3
575	gsea	regulation of synapse assembly (GO:0051963)	-0.527253	-1.67303	0.0182927	0.139884	1	21/46	0.1878	GPC6;MEF2C;LRFN5;PTPRD;BDNF;NLGN3;NLGN1;NLGN2;ROBO2;SRPX2;CLSTN2;SNCA;LRRC4B;GPC4;SLITRK2;APP;IL1RAP;TLR2;PDLIM5;MDGA1;BHLHB9
576	gsea	positive regulation of plasma membrane bounded cell projection assembly (GO:0120034)	-0.454176	-1.67283	0.004	0.13983	1	40/69	0.4086	CDC42EP3;DPYSL3;TGFB3;GPM6A;DOCK11;CCDC88A;RHOQ;NRP1;PLCE1;NLGN1;CCL21;PIK3R1;NDEL1;ABI2;PALM;APC;P2RX7;P2RY12;EPS8;NCKAP1;PIK3CA;KCTD17;FSCN1;CEP120;WASL;AKIRIN1;AUTS2;BBS4;F2RL1;CCR7;OCLN;BCAS3;MARK4;CCL19;WNT1;FNBP1L;FMR1;CYFIP1;ACTR2;AVIL
577	gsea	cardiac muscle cell action potential (GO:0086001)	-0.573231	-1.67266	0.0159046	0.13975	1	21/30	0.3025	ANK2;CACNA2D1;ATP1A2;SCN4B;SLC8A1;SCN2B;CACNA1C;SCN3B;DMD;SCN5A;SCN1B;SLC4A3;HCN4;KCND3;KCNJ2;KCNH2;KCNE1;CACNA1G;PKP2;CACNA1D;FGF12
578	gsea	regulation of smoothened signaling pathway (GO:0008589)	-0.504765	-1.67241	0.0272904	0.139804	1	24/47	0.2637	GAS1;EVC;GLIS2;RORA;GLI1;HHIP;GLI3;SFRP1;ARMC9;PTCH2;RAB34;SMO;TTC23;FGFR2;TXNDC15;IFT81;GPC3;DCDC2;SHH;CREBBP;INTU;KIF7;MEGF8;PTCH1
579	gsea	response to cAMP (GO:0051591)	-0.477827	-1.67239	0.0119048	0.139542	1	19/37	0.3196	PKD2;AQP1;IGFBP5;AKAP6;ZFP36L1;PDE2A;CRHBP;SLC26A3;RAPGEF2;AQP9;HCN4;AHR;KCNE1;RAP1A;AQP8;RAPGEF1;AKAP9;RAP1B;WT1
580	gsea	embryonic limb morphogenesis (GO:0030326)	-0.55685	-1.67221	0.0254403	0.139444	1	25/34	0.3256	TGFB2;GLI3;SALL1;CACNA1C;SKI;CYP26B1;OSR1;TWIST1;MBNL1;OSR2;TBX2;NOG;LRP6;HOXA11;SHH;AFF3;TBX5;CREBBP;INTU;MEGF8;CTNNB1;PTCH1;MYH3;NIPBL;ECE1
581	gsea	regulation of potassium ion transmembrane transporter activity (GO:1901016)	-0.548797	-1.67217	0.0214844	0.13922	1	15/26	0.2968	ANK2;FHL1;ATP1B2;ITGB1;CASQ2;KCNAB1;KCNS2;NEDD4;ACTN2;KCNE1;VAMP2;NETO1;DLG1;AKAP9;CACNA1D
582	gsea	presynaptic endocytosis (GO:0140238)	-0.538589	-1.67193	0.030303	0.139272	1	18/27	0.3311	AMPH;STON1;NLGN4Y;NLGN3;NLGN4X;NLGN1;NLGN2;SYNJ1;SNCA;PIP5K1C;KIAA1109;SYT1;VAMP2;SYNJ2;FCHO2;PACSIN1;SYT2;OPHN1
583	gsea	apoptotic cell clearance (GO:0043277)	-0.544279	-1.67129	0.028626	0.139741	1	13/32	0.1421	THBS1;ITGB3;GAS6;LRP1;ITGAV;RHOBTB2;FCN2;XKR5;ANXA1;TGM2;RHOBTB1;MEGF10;XKR4
584	gsea	negative regulation of phospholipase activity (GO:0010519)	-0.746863	-1.67116	0.0165975	0.139665	1	45511	0.1803	PLA2R1;ANGPTL3;RGS2;ANXA1;BICD1;ANXA8L1;ABL1
585	gsea	regulation of actin filament polymerization (GO:0030833)	-0.464285	-1.67024	0.0228216	0.140584	1	23/64	0.2321	MYADM;CDC42EP3;LMOD1;SLIT2;KANK4;ESAM;SSH1;PLEKHG2;ARHGAP28;CCL21;PAK3;FER;FCHSD2;PRKCE;KANK3;KANK1;NCKAP1L;NCKAP1;LATS1;SNX9;HCK;RASA1;HCLS1
586	gsea	regulation of hepatocyte proliferation (GO:2000345)	-0.781927	-1.66977	0.0191205	0.140893	1	45445	0.1049	PTN;FBXW7
587	gsea	endodermal cell differentiation (GO:0035987)	-0.605116	-1.66931	0.034413	0.141207	1	13/32	0.0935	COL8A1;MMP2;FN1;COL12A1;COL6A1;COL4A2;ITGA5;INHBA;ITGA7;MMP14;LAMB1;ITGA4;ITGAV
588	gsea	regulation of cardiac muscle cell action potential (GO:0098901)	-0.560989	-1.66927	0.0220441	0.140992	1	15/25	0.2963	ANK2;GJA5;CAV1;CACNA1C;RYR2;TBX18;CALM1;CAMK2D;HCN4;ATP2A2;FGF13;CTNNA3;DLG1;AKAP9;PKP2
589	gsea	neuron projection regeneration (GO:0031102)	-0.675656	-1.66876	0.0156863	0.141321	1	45541	0.2396	PTN;GAP43;MTR;FOLR1;RTN4RL1;RTN4RL2
590	gsea	protein localization to cell periphery (GO:1990778)	-0.394566	-1.66853	0.00775194	0.141352	1	74/135	0.3758	MYADM;ANK2;FLNA;EHD2;KCNB1;CAV1;FAM126A;TTC7B;SCN3B;GAS6;RAB34;SPTBN1;MYO5A;RDX;ROCK2;SLMAP;NKD2;CACNB2;EFR3B;RAPGEF2;ROCK1;DPP6;RAB12;EPB41L3;EHD3;ACTN2;STXBP1;RAMP2;RAB8B;P2RY1;WDR19;RABEP1;LRP6;RAMP3;PRAM1;TMEM88;TNIK;FGF13;PDZD3;LIN7A;KCNIP4;CLASP2;SPTBN4;EPHA2;PTCH1;TSPAN5;RAP1A;KCNIP3;PLEKHF1;RAPGEF6;DLG1;WNK3;SMURF1;TNFRSF1A;PKP2;FCHO2;PACSIN1;RAB3C;EHD4;EFR3A;TTC7A;RAB15;ABCA12;RAB40A;ADI…
591	gsea	dolichol-linked oligosaccharide biosynthetic process (GO:0006488)	0.675526	1.6685	0.0243408	0.381807	1	43070	0.269	ALG3;ALG6;DOLPP1;MVD;ALG8;MPDU1;ALG1;DPAGT1;ALG14;ALG12;SRD5A3;DOLK
592	gsea	regulation of epithelial to mesenchymal transition involved in endocardial cushion formation (GO:1905005)	-0.816216	-1.66842	0.00988142	0.141196	1	45512	0.1842	TGFB2;TGFB3;ACVR1;TGFBR2;TGFBR1;ENG;NOG;TGFB1
593	gsea	contact inhibition (GO:0060242)	-0.772667	-1.66823	0.0136719	0.141165	1	45446	0.1321	FAP;YAP1;SMO
594	gsea	epithelium development (GO:0060429)	-0.422435	-1.66731	0.00203252	0.142095	1	46/120	0.2651	KANK2;DACT1;TCF21;PKD2;TAGLN;VCL;CD34;SALL1;KDR;CNN3;ALDH1A2;SOX17;MEOX2;RCN3;LOXL3;CES1;SNAI2;OSR1;PAX2;GSTA2;NDRG4;PKD1;BDH2;MEOX1;WNT2;SMO;GSTA1;ERRFI1;FGFR2;CTSB;TBX2;DLL1;PROX1;TGFB1;SHH;SOX10;TBX5;TPP1;GATA6;PPP2R3A;SOX18;FGF10;LGALS3;ANXA4;PTCH1;DAG1
595	gsea	vitamin transport (GO:0051180)	-0.520082	-1.66712	0.0218254	0.142071	1	46692	0.2202	PDPN;SLC2A2;AFM;SLC2A14;CUBN;SLC2A10;GC;ABCG2;FOLR1;TCN2;FOLR2
596	gsea	fluid transport (GO:0042044)	-0.583061	-1.66712	0.0160643	0.141805	1	43374	0.2809	PDPN;AVP;AQP1;AQP9;AQP4;AQP2;AQP7;PDZD3;AQP3;AQP8
597	gsea	phenol-containing compound biosynthetic process (GO:0046189)	-0.702543	-1.66683	0.0119048	0.141927	1	45541	0.2555	TRPC1;MOXD1;DCT;DBH;TYR;TPH1
598	gsea	regulation of peptidyl-tyrosine phosphorylation (GO:0050730)	-0.478987	-1.66664	0.028	0.141885	1	52/91	0.3068	FGF7;ANGPT1;ITGB3;ITGA5;HGF;NTF3;THBS4;ANGPT4;CSPG4;NRP1;SFRP1;IGF1;SFRP2;ACVR1;IGF2;PDGFB;FYN;EPHA7;PRNP;RELN;BST1;IL6;PECAM1;GHR;EFNA5;ENPP2;PTPN11;GATA1;EGFR;APP;BMP6;PTPRC;ABL1;TGFB1;PDGFA;AGT;IL6R;ITGB2;LACRT;SAMSN1;LIF;HCLS1;FGF10;BANK1;CD74;TDGF1;ARHGEF2;CD80;OSM;VTN;PLCG2;TREM2
599	gsea	branching involved in blood vessel morphogenesis (GO:0001569)	-0.716029	-1.66622	0.0160643	0.142097	1	41974	0.255	COL4A1;KDR;NOTCH4;NRP1;SFRP2;TGFBR2;DLL4;ENG;SHH;SEMA3E;CTNNB1;GDF2
600	gsea	nuclear membrane reassembly (GO:0031468)	0.533035	1.6662	0.0304878	0.384458	1	32/51	0.3139	REEP4;NUP37;NSFL1C;RANGAP1;CDK1;CCNB1;BANF1;CCNB2;RCC1;RAN;NUP85;UBE2I;CHMP2A;EMD;CHMP6;CC2D1B;SEC13;VRK1;LEMD2;NUP35;VPS4A;CHMP4B;CHMP4C;SIRT2;CHMP4A;NUP205;NUP43;NUP188;CHMP7;KPNB1;SUMO1;PPP2R1A
601	gsea	regulation of pathway-restricted SMAD protein phosphorylation (GO:0060393)	-0.506673	-1.66609	0.02	0.142005	1	41/57	0.3131	TGFB2;EMILIN1;GDF7;INHBA;TGFB3;GDF3;BMPR2;GDF6;RBPMS;ACVR1;BMPER;GDF5;GREM1;TGFBR1;BMP8A;TWSG1;BMP3;HFE;ENG;ACVRL1;DAB2;NOG;BMP6;SNX25;LEFTY2;TGFB1;INHBE;PMEPA1;INHBB;INHBC;SDCBP;GDF2;BMP4;BMPR1A;NODAL;GDF10;GDF11;SMAD4;SMAD7;ACVR2A;BMP8B
602	gsea	protein localization to cell surface (GO:0034394)	-0.550103	-1.66516	0.0181452	0.142888	1	18/27	0.3129	FBLN5;JAM3;ANK2;FGF7;ANGPT1;FLNA;VCL;GPIHBP1;RIC3;PTPRU;PRRT1;FCN1;PIGK;FGF10;CTNNB1;USP4;SMURF1;WNT11
603	gsea	lactation (GO:0007595)	0.682705	1.66497	0.0206767	0.383686	1	45539	0.061	CSN2;CSN3;FOXB1;ZBTB7B
604	gsea	regulation of mitochondrial depolarization (GO:0051900)	-0.69081	-1.66482	0.00583658	0.143061	1	45571	0.2275	DCN;LRRK2;MYOC;KDR;BCL2;MLLT11
605	gsea	cardiac muscle cell contraction (GO:0086003)	-0.617784	-1.66476	0.0194175	0.142851	1	16/19	0.3025	CACNA2D1;SCN4B;SCN2B;CACNA1C;SCN3B;GSN;SCN5A;SCN1B;CAMK2D;KCNJ2;PIK3CA;KCNE1;CACNA1G;PKP2;CACNA1D;FGF12
606	gsea	regulation of sprouting angiogenesis (GO:1903670)	-0.540947	-1.66416	0.0119048	0.14335	1	19/31	0.2682	RHOJ;THBS1;FGF1;ITGA5;FGF18;FGF2;ADAMTS9;BMPER;TJP1;CREB3L1;JAK1;DLL1;PPP1R16B;SMAD1;KLF2;SYNJ2BP;EPN2;ALOX5;KLF4
607	gsea	telomere maintenance via telomere lengthening (GO:0010833)	0.537108	1.66393	0.0285171	0.382354	1	14/31	0.1946	TERT;NHP2;GAR1;TELO2;DKC1;NOP10;PTGES3;WRAP53;ACD;RAD51;ZBTB48;PIF1;HSP90AB1;RTEL1
608	gsea	regulation of ion transmembrane transport (GO:0034765)	-0.515043	-1.66384	0.0152672	0.143552	1	19/33	0.2939	KCNJ3;KCNJ8;CASQ2;AKAP6;ANO6;KCNJ15;KCNJ12;KCNJ16;NEDD4;P2RX7;KCNJ5;CHRM3;KCNJ2;KCNJ13;KCNJ1;KCNH2;AKAP9;WNK3;WNK1
609	gsea	phagocytosis, engulfment (GO:0006911)	-0.574187	-1.66355	0.0335306	0.143674	1	20/35	0.2589	THBS1;GULP1;GSN;DOCK1;RHOBTB2;XKR5;MSR1;MYH9;FCGR2B;RHOBTB1;ITGAM;MEGF10;XKR4;ELMO1;CD36;ARHGAP25;ITGB2;AIF1;BIN2;MARCO
610	gsea	protein transmembrane import into intracellular organelle (GO:0044743)	0.60661	1.66337	0.0205761	0.379383	1	19/27	0.2571	TIMM17B;TOMM40;PEX16;GRPEL1;PEX10;TIMM50;ROMO1;PEX6;AIFM1;HSPD1;TIMM44;CHCHD4;PEX7;DNLZ;TOMM40L;DNAJC19;PEX5;PEX2;TOMM20
611	gsea	endocardial cushion development (GO:0003197)	-0.61353	-1.66293	0.0193798	0.144212	1	44470	0.1615	TGFB2;HEYL;FOXF1;BMPR2;ACVR1;ENG;ACVRL1;NOS3;TBX2;NOG
612	gsea	chemical synaptic transmission, postsynaptic (GO:0099565)	-0.568422	-1.66287	0.0145228	0.144015	1	45108	0.1355	MEF2C;LRRK2;NPAS4;NLGN3;GRIN2A;RAB3GAP1;MPP2
613	gsea	cellular glucose homeostasis (GO:0001678)	-0.478965	-1.66249	0.00803213	0.144211	1	22/41	0.3198	KCNB1;PPARGC1A;GAS6;FOXO1;PRKAA2;PCK1;PIK3R1;NGFR;PAX2;GCK;CYP7A1;ZBTB20;HIF1A;SLC39A14;PRKACA;CARTPT;ERN1;PRKAA1;SIRT1;NUCKS1;ADCY8;ZNF236
614	gsea	protein localization to plasma membrane (GO:0072659)	-0.402957	-1.662	0.00996016	0.144541	1	72/130	0.3758	MYADM;ANK2;FLNA;EHD2;KCNB1;FAM126A;TTC7B;SCN3B;CCDC88A;GAS6;RAB34;SPTBN1;MYO5A;RDX;ROCK2;SLMAP;NKD2;CACNB2;EFR3B;RAPGEF2;ROCK1;DPP6;RAB12;EPB41L3;EHD3;ACTN2;STXBP1;RAMP2;RAB8B;P2RY1;LRP6;RAMP3;PRAM1;TMEM88;TNIK;FGF13;PDZD3;KCNIP4;CLASP2;SPTBN4;EPHA2;PTCH1;TSPAN5;RAP1A;KCNIP3;PLEKHF1;RAPGEF6;DLG1;ASB3;WNK3;SMURF1;TNFRSF1A;PKP2;FCHO2;PACSIN1;RAB3C;EHD4;EFR3A;TTC7A;RAB15;ABCA12;RAB40A;ADIPOQ;ANK1;RA…
615	gsea	plasma membrane organization (GO:0007009)	-0.462261	-1.6619	0.0137255	0.144374	1	28/60	0.2522	COL5A1;PLSCR4;ANK2;SYT11;EHD2;PLSCR2;STX2;AHNAK2;ANXA6;ANO6;ABCD2;SPTBN1;DYSF;MYH9;MYOF;EPB41L3;P2RX7;FER1L5;A4GALT;CXCR4;CR1;SNX9;UGCG;SMPD1;WHAMM;DMKN;FER1L6;BIN2
616	gsea	positive regulation of leukocyte migration (GO:0002687)	-0.540574	-1.66118	0.0254403	0.145026	1	18/28	0.3265	JAM3;PTN;THY1;EDN2;IL6;CSF1;NCKAP1L;ICAM1;IL6R;PLVAP;ADAM17;EDN3;AIF1;LGALS3;F7;F2RL1;TNFSF18;XCL1
617	gsea	nuclear-transcribed mRNA catabolic process, exonucleolytic, 3'-5' (GO:0034427)	0.723369	1.66072	0.0174419	0.383478	1	45573	0.1748	EXOSC4;EXOSC5;EXOSC7;EXOSC2;EXOSC3;EXOSC9;EXOSC8;SKIV2L
618	gsea	osteoblast development (GO:0002076)	-0.707528	-1.66048	0.0204499	0.14564	1	45508	0.0927	GLI2;PTHLH;TNN;CLEC5A
619	gsea	cellular response to peptide (GO:1901653)	-0.484972	-1.6602	0.0179283	0.145712	1	31/56	0.3218	VIM;CAV1;CACNA2D1;ZFP36L1;GJA1;EPHA4;IGF1;LRP1;VCAM1;GRIN2A;ITGA4;FYN;PRNP;NGFR;FCGR2B;APP;TLR4;LDOC1;PTPN22;ICAM1;CD36;CYP11A1;CYP11B2;NTRK1;GRM5;TLR6;ARHGEF2;CACNB1;CACNA1A;TREM2;NOD1
620	gsea	negative regulation of blood vessel endothelial cell proliferation involved in sprouting angiogenesis (GO:1903588)	-0.794396	-1.65964	0.00409836	0.14618	1	45446	0.113	THBS1;NGFR;DLL4
621	gsea	hematopoietic stem cell migration (GO:0035701)	-0.867661	-1.65951	0.00574713	0.146056	1	45416	0.1225	JAM3;JAM2;GAS6;GPLD1
622	gsea	synaptic vesicle endocytosis (GO:0048488)	-0.506043	-1.65934	0.028169	0.14605	1	26/38	0.3627	ITSN1;AMPH;STON1;NLGN4Y;NLGN3;NLGN4X;NLGN1;NLGN2;DNM1;DNM3;SYNJ1;SNCA;PIP5K1C;DNAJC6;KIAA1109;SYT1;PICALM;ITSN2;VAMP2;SYNJ2;FCHO2;PACSIN1;SYT2;OPHN1;MX2;SNAP91
623	gsea	pyrimidine-containing compound catabolic process (GO:0072529)	-0.57959	-1.65922	0.0230326	0.145927	1	42552	0.1332	DPYSL3;DPYSL2;DPYD;NT5E;UPP2;CRMP1;NT5C1A
624	gsea	positive regulation of wound healing (GO:0090303)	-0.506923	-1.65798	0.0143149	0.147201	1	22/38	0.3873	FERMT2;MYLK;THBS1;ITGB1;FOXC2;F2R;SERPINE1;ANXA1;SMOC2;PRKCE;CLEC7A;KANK1;APOH;CLDN1;ADRA2A;VTN;REG3A;RREB1;OCLN;ST3GAL4;REG3G;HBEGF
625	gsea	negative regulation of small GTPase mediated signal transduction (GO:0051058)	-0.579858	-1.65791	0.0136719	0.147003	1	44075	0.2022	SLIT2;TGFB2;SPRY1;SPRY2;CGNL1;SPRY4;SYNGAP1;SPRY3;ARHGAP25
626	gsea	negative regulation of cell adhesion mediated by integrin (GO:0033629)	-0.704446	-1.65669	0.0219124	0.148144	1	45539	0.114	JAM3;SERPINE1;SNAI2;CYP1B1
627	gsea	positive regulation of phosphatidylinositol 3-kinase signaling (GO:0014068)	-0.517199	-1.65622	0.0181818	0.148507	1	41/75	0.2471	DCN;PDGFRB;ROR1;FGFR1;TGFB2;TEK;PDGFC;FN1;HGF;NTF3;MYOC;ROR2;PDGFD;PDGFRA;FGF2;KDR;NTRK3;F2R;IGF1;KIT;FLT1;SELP;PDGFB;PIK3R1;UNC5B;NEDD4;PIK3CD;CBL;PIK3CG;GAB1;FGR;NTRK2;PDGFA;IRS2;PIK3CA;AGT;PIK3R5;NTRK1;HCLS1;FLT3;FSHR
628	gsea	regulation of microtubule-based process (GO:0032886)	-0.520115	-1.65601	0.0181452	0.148491	1	17/33	0.252	EPHA3;PHLDB1;MAP6;PHLDB2;MACF1;PRKAA2;FAM107A;ROCK1;APC;BICD1;EFNA5;CLASP1;BICD2;TAOK1;CYLD;TRAF3IP1;CLASP2
629	gsea	negative regulation of G2/M transition of mitotic cell cycle (GO:0010972)	0.574387	1.65496	0.0603622	0.398376	1	45/63	0.2466	PSMD13;PSMA5;PSMB4;PSME2;PSMA6;PSMA8;PSME1;PSMD4;PSMB1;PSMA4;PSMA7;PSMB7;PSMB3;PSMD3;PSMA2;PSMB2;AURKB;CDK5RAP3;PSMC5;PSMA1;PSMA3;AURKA;PSMF1;PSMC4;PSMD14;PSMB10;PSMB5;RBX1;ZFYVE19;PSMD9;PSMC3;PSMB6;PSMD11;PSMC2;CHEK1;PSMB8;PSME3;PSMD8;VPS4A;CHMP4C;PSMD12;PSMD6;PSMD7;PSMB11;PSMD2
630	gsea	sequestering of extracellular ligand from receptor (GO:0035581)	-0.671723	-1.65468	0.0242424	0.149936	1	41487	0.1937	FBN1;FSTL1;LTBP1;CHRDL1;GREM2;GREM1;NOG;FBN2
631	gsea	regulation of ion transmembrane transporter activity (GO:0032412)	-0.494867	-1.65461	0.0211538	0.149753	1	17/36	0.3025	ANK2;FHL1;FXYD6;SCN4B;SCN2B;FXYD1;SCN3B;TRPC6;UTRN;SCN1B;NEDD4;HOMER1;CHRM3;YWHAH;WNK3;CACNA1D;FGF12
632	gsea	regulation of chemotaxis (GO:0050920)	-0.577953	-1.65456	0.0301205	0.14955	1	14/29	0.1842	PDGFRB;THBS1;RARRES2;PDGFRA;DUSP3;PDGFB;ELANE;CCL21;GPR183;P2RY12;CXCR4;EFNB2;MYCBP2;TGFB1
633	gsea	regulation of nervous system process (GO:0031644)	-0.595849	-1.65447	0.0278884	0.149377	1	43800	0.1918	ROCK2;CHRNA7;NPTX2;TMEM108;NPTXR;NOS3;NPTX1;BEGAIN;DLGAP2;APP;SLC8A3;DLGAP4
634	gsea	motor neuron axon guidance (GO:0008045)	-0.604119	-1.65418	0.0248447	0.149487	1	42522	0.1196	SLIT2;CHN1;SEMA3A;EPHA4;TMEFF1;NTN1
635	gsea	response to potassium ion (GO:0035864)	-0.754342	-1.65416	0.0204082	0.148976	1	45477	0.0803	DLG4;DLG2;CRHBP;CACNA1H
636	gsea	cellular response to potassium ion (GO:0035865)	-0.754342	-1.65416	0.0204082	0.148976	1	45477	0.0803	DLG4;DLG2;CRHBP;CACNA1H
637	gsea	regulation of cell adhesion molecule production (GO:0060353)	-0.738305	-1.65388	0.0160321	0.149065	1	45507	0.063	CAV1;NOTCH4;COLEC12
638	gsea	neurotrophin signaling pathway (GO:0038179)	-0.569728	-1.6534	0.0157171	0.14935	1	13/21	0.2819	NTF3;NGF;BDNF;MAGI2;NGFR;RAPGEF2;KIDINS220;NTRK2;SOS1;NTRK1;SORT1;RAP1A;RAPGEF1
639	gsea	snRNA modification (GO:0040031)	0.85787	1.65303	0.00404858	0.400069	1	45416	0.0958	NHP2;DKC1;MEPCE;NOP10
640	gsea	regulation of vitamin D receptor signaling pathway (GO:0070562)	-0.819421	-1.65302	0.00642398	0.149526	1	45415	0.0805	KANK2;MN1;SNAI2
641	gsea	actin filament organization (GO:0007015)	-0.423754	-1.65287	0.00826446	0.149421	1	68/144	0.3	ACTC1;LMOD1;ACTN1;FLNA;PLS3;TPM1;DPYSL3;TPM2;SVIL;FHOD3;MPRIP;GSN;SHROOM4;CGNL1;MYO5A;CORO1C;TMOD2;RHOBTB2;RND3;MYO1B;ABI2;TPM4;HIP1;SAMD14;ACTA1;RHOBTB1;TMOD1;DSTN;RHOBTB3;NEDD9;ERMN;CORO6;COBL;CASS4;ELMO1;ENAH;PROX1;MYO1E;EPS8;MYO15A;RHOB;ARHGAP25;GAS2L3;RND2;GHSR;MYO5C;XIRP1;TRPV4;WASL;MYO1C;WHAMM;MYO1H;AIF1;EFS;MYO1F;TTN;TMOD3;FAT1;ARHGEF2;DLG1;ZBED3;MYO1D;LMOD3;DBN1;NLRP5;ELMO2;SHROOM3;ARHGA…
642	gsea	atrial septum development (GO:0003283)	-0.617967	-1.65238	0.0288066	0.149773	1	41791	0.1331	ANK2;TGFB2;GJA5;BMPR2;NOTCH2;NPHP3
643	gsea	U4 snRNA 3'-end processing (GO:0034475)	0.827731	1.65184	0.00974659	0.399271	1	45511	0.1553	EXOSC4;EXOSC5;EXOSC7;EXOSC2;EXOSC3;EXOSC9;EXOSC8
644	gsea	renal filtration (GO:0097205)	-0.710029	-1.65181	0.0197239	0.150249	1	45541	0.1757	MCAM;SULF1;CD34;SULF2;TBC1D8B;MYO1E
645	gsea	regulation of phosphatidylinositol 3-kinase activity (GO:0043551)	-0.583704	-1.65141	0.0198807	0.150435	1	18/32	0.2507	PDGFRB;TEK;PDGFRA;FGF2;KIT;FLT1;PRKD1;PDGFB;TNFAIP8L3;CCL21;PIK3R1;P2RY12;FGR;IRS1;TGFB1;FLT3;WDR91;PIK3R3
646	gsea	positive regulation of cytosolic calcium ion concentration (GO:0007204)	-0.476181	-1.6511	0.0368217	0.150541	1	92/140	0.3575	AVPR1B;ADRA1A;EDNRA;JPH2;CAV1;CACNA2D1;PDGFRA;SLC8A1;TRPC3;LPAR1;GPR20;CACNA1C;S1PR3;C1QTNF1;ADCYAP1;DLG4;F2R;PTGER2;JPH4;PLCE1;CCR9;GPR17;RYR2;NPTN;GPR4;PTGIR;PTGER3;EDN2;ADCY5;F2RL2;EDN1;TBXA2R;PTGFR;C5AR1;AGTR1;LPAR4;CCR2;DRD1;CCR4;TACR1;P2RX7;ADRA1D;TAC1;BDKRB2;F2RL3;C3AR1;CXCR4;CX3CR1;PTGDR;JPH3;ADRA1B;P2RY1;CYSLTR1;ESR1;CD55;ABL1;CCR1;FPR3;CMKLR1;FPR1;GRM1;GPR65;CD36;KNG1;P2RY10;CCKBR;ABL2;…
647	gsea	negative regulation of cell-matrix adhesion (GO:0001953)	-0.532189	-1.65071	0.0294695	0.150751	1	18/29	0.2748	DLC1;THBS1;MYOC;PHLDB2;SERPINE1;ARHGAP6;FAM107A;AJAP1;CORO1C;HOXA7;ACVRL1;PTEN;MAP4K4;RASA1;SEMA3E;APOD;CLASP2;DUSP22
648	gsea	tRNA modification (GO:0006400)	0.523121	1.65068	0.0395257	0.398231	1	34/54	0.295	PUS1;TRMT1;ANKRD16;CTU1;NSUN2;QTRT1;WDR4;TRMT112;ADAT3;TPRKB;GTPBP3;PUS3;METTL1;CTU2;METTL2A;PUSL1;TRIT1;ADAT2;TARBP1;FTSJ1;URM1;BCDIN3D;TRMT12;TRMT61A;MOCS3;THG1L;TRMT6;NSUN6;AARS2;PUS7;TRMT5;SSB;METTL6;OSGEP
649	gsea	lamellipodium organization (GO:0097581)	-0.514716	-1.64998	0.0264228	0.151438	1	18/27	0.3478	VCL;ITGB1;S1PR1;CCDC88A;KIT;CDH13;P2RY12;ARHGEF6;WASF1;ARHGEF4;WHAMM;SPATA13;SNX2;PTPRO;ARHGEF7;SNX1;ABLIM1;ABLIM3
650	gsea	glutamate receptor signaling pathway (GO:0007215)	-0.511445	-1.64976	0.0101833	0.151473	1	21/37	0.3057	KCNB1;GRIA3;GRIN2A;GNAQ;GRIK3;GRM6;HOMER1;APP;CPEB4;GRIK2;GRM1;GRM8;GRM2;GRM5;GRIK4;GRM7;GRIA4;PLCB1;HOMER2;GRIK1;DAGLA
651	gsea	mesenchymal cell differentiation involved in kidney development (GO:0072161)	-0.758897	-1.64872	0.0114504	0.152523	1	45446	0.1009	TCF21;OSR1;PAX2
652	gsea	negative regulation of cellular biosynthetic process (GO:0031327)	-0.44746	-1.64866	0.0077821	0.152329	1	28/49	0.3998	PTGIS;CAV1;CD34;ACADL;ATP2B4;ACMSD;SIRPA;SNAI1;SNAI2;FYN;ROCK2;CRY1;FBXW7;RAPGEF2;GCK;C1QTNF3;PROX1;MPV17L;PLEK;EP300;SLC27A1;SIK1;ADIPOQ;OPN3;WDTC1;FCN3;APOC3;NFKB1
653	gsea	base-excision repair (GO:0006284)	0.532882	1.64866	0.0353635	0.400317	1	30/47	0.3048	POLD2;APEX2;PCNA;POLD4;NTHL1;RPA3;SMUG1;POLB;NEIL3;RFC2;APEX1;FEN1;POLL;MPG;POLQ;RFC4;MUTYH;PNKP;LIG1;POLE;POLD1;OGG1;UNG;DNA2;RPA2;LIG3;MBD4;ERCC5;RFC5;PARP1
654	gsea	positive regulation of MAPK cascade (GO:0043410)	-0.437762	-1.64823	0.0215686	0.152668	1	131/256	0.2739	FERMT2;AVPR1B;PDGFRB;ROR1;FGFR1;TGFB2;ADRA1A;TEK;PDGFC;ANGPT1;FGF1;LRRK2;CAV2;ROR2;PDGFD;PDGFRA;MAP3K12;PLA2G5;FGF18;FGF2;HTR2A;LPAR1;KDR;CCL16;ADCYAP1;NTRK3;F2R;FLT4;NRP1;GAS6;IGF1;GPNMB;SPRY2;KIT;FLT1;BMPER;IGF2;PDGFB;CCL2;TNFAIP8L3;ROCK2;ELANE;CCL21;ROBO1;OPRM1;CHRNA7;DIRAS1;NDRG4;EDN1;FBXW7;GPR183;IL6;RAPGEF2;KSR1;ROCK1;C5AR1;CX3CL1;NOTCH2;CCL14;PELI2;IQGAP1;ADRA1D;CSF1R;GLIPR2;PTPN11;PIK3CG;…
655	gsea	neuron projection development (GO:0031175)	-0.412891	-1.64812	0.0102669	0.152537	1	75/158	0.3489	CNTNAP1;GAS7;NRK;CNTN4;NTF3;LRRK2;MYOC;PTPRM;SHANK1;GPM6A;DCLK1;SHANK3;ADCYAP1;ZNF365;LAMB1;DLG4;EPHA4;HDGFL3;NGF;BDNF;NLGN1;TRIO;NEFH;PAK3;GPM6B;FRY;IL6;ATCAY;SAMD14;RAPGEF2;ROCK1;FLRT3;MAP4;EPB41L3;TMEM108;ALS2;NEDD4;SRGAP2;ARC;LRP12;MAP2;APP;TAOK1;L1CAM;NCKAP1L;NCKAP1;PTEN;MAP4K4;SH3GL2;PLP1;SLC9A6;EPHB1;TNIK;WASL;VASH2;STMN3;DICER1;GPRIN3;NBL1;DOCK10;GRM7;SGK1;DBN1;UNC5A;PACSIN1;GPRIN2;STMN2;…
656	gsea	negative regulation of MAPK cascade (GO:0043409)	-0.413904	-1.64718	0.0077821	0.153475	1	48/90	0.3494	EMILIN1;FBLN1;CAV1;SPRY1;TIMP3;SPRED1;SIRPA;DUSP3;FOXO1;SPRY2;LMO3;IRAK3;SH2B3;SPRY4;DUSP1;RGS2;SPRED2;UCHL1;DUSP6;P2RX7;FLCN;TLR4;PTPRC;DUSP10;DUSP26;PTEN;SPRY3;SPRED3;AGT;PPEF2;NF1;GBP1;SYNJ2BP;SMPD1;PAQR3;RANBP9;BMP4;DAG1;DLG1;CD300A;CNKSR3;SMAD4;HYAL2;RPS6KA6;PTPRR;LILRB4;ADIPOQ;IL1B
657	gsea	negative regulation of transport (GO:0051051)	-0.482515	-1.64659	0.00980392	0.153946	1	31/47	0.3756	ITGB3;SYT11;EPHA3;SIRPA;NRG1;PRKD1;CRYAB;DYSF;ITGAV;MCTP1;FCGR2B;SNCA;FER1L5;CTTNBP2NL;TLR2;PXK;PTEN;MTMR2;LGALS3;PPM1F;TRAT1;LILRB1;PRTN3;RSC1A1;SNX3;NDFIP1;ADIPOQ;SNX33;ARL6IP5;SNX12;PLSCR1
658	gsea	regulation of granulocyte chemotaxis (GO:0071622)	-0.587088	-1.6454	0.031068	0.155201	1	44105	0.1922	JAM3;THBS1;RARRES2;BST1;CSF1;CSF1R;MAPK1;CAMK1D;CMKLR1;IL34
659	gsea	positive regulation of chondrocyte differentiation (GO:0032332)	-0.678324	-1.64535	0.0197628	0.154984	1	45606	0.2927	LOXL2;SOX5;GDF6;GDF5;ZBTB16;ACVRL1;HOXA11;BMPR1B;PKDCC;SOX6
660	gsea	regulation of vascular endothelial growth factor signaling pathway (GO:1900746)	-0.581969	-1.64533	0.0234834	0.154766	1	43282	0.1661	DCN;ADAMTS3;SPRY2;ROBO1;CCBE1;SMOC2;DLL1
661	gsea	regulation of cell communication by electrical coupling involved in cardiac conduction (GO:1901844)	-0.634918	-1.64532	0.0157171	0.154498	1	45633	0.2028	CAV1;PDE4D;CALM1;HRC;CAMK2D;GJD3;TBX5
662	gsea	positive regulation of phosphatidylinositol 3-kinase activity (GO:0043552)	-0.617527	-1.64495	0.0162933	0.154676	1	14/27	0.1842	PDGFRB;TEK;PDGFRA;FGF2;KIT;FLT1;PRKD1;PDGFB;TNFAIP8L3;CCL21;P2RY12;FGR;IRS1;TGFB1
663	gsea	negative regulation of hemostasis (GO:1900047)	-0.702673	-1.64477	0.0295858	0.154661	1	45606	0.2876	CD34;SERPINE1;THBD;EDN1;SERPINE2;TFPI;APOH;KNG1;PROC;VTN
664	gsea	positive regulation of hydrolase activity (GO:0051345)	-0.418715	-1.64426	0.00787402	0.155022	1	80/142	0.3799	FERMT2;CD200;CAV2;ITGB1;THY1;CCL16;DOCK11;ADCYAP1;F2R;CDKL5;GNB5;RGS16;SFRP1;RCN3;MAPRE2;MTMR9;CCL2;RASGRP2;CCL21;RAB11FIP2;NDEL1;GBA3;CALM1;EVI5;RAPGEF2;CX3CL1;RAB3GAP1;LIMS1;TGM2;ALS2;CCL14;SRGAP2;DOCK9;FLCN;RGS6;SNX18;RGS1;PICALM;SNX9;CCL23;MAP4K4;CCL22;NF1;NTRK1;BCAR3;RSU1;ASAP3;RASGRP1;CCL15;DOCK10;RGS7;RAP1A;RGP1;RAPGEF6;RAPGEF1;ADRB1;WRN;ARHGEF7;PRTN3;CD40;MAPK8;WNT11;DOCK8;FZD10;F2RL1;XCL…
665	gsea	response to insulin (GO:0032868)	-0.406599	-1.64406	0.0040404	0.155099	1	38/77	0.3622	GHRHR;SORBS1;CPEB1;ENPP1;RHOQ;ZFP36L1;RAB31;FOXO1;MYO5A;PCK1;PIK3R1;FER;HDAC9;RAB12;GCK;GPLD1;SLC2A4;RAB8B;LPIN2;IRS1;CPEB2;INHBB;IRS2;SLC39A14;KAT2B;INSIG2;SORT1;LPIN1;VAMP2;INSR;ZBED3;SIRT1;SLC27A1;RAB15;ADIPOQ;PRKCI;DENND4C;PDPK1
666	gsea	modulation of excitatory postsynaptic potential (GO:0098815)	-0.589077	-1.64381	0.0362173	0.15515	1	19/27	0.285	LRRK2;SHANK1;SHANK3;DLG4;NLGN3;NLGN4X;NLGN1;NLGN2;CHRNA7;RELN;TMEM108;STX1B;APP;SLC8A3;PTEN;MTMR2;RIMS1;NRXN1;TMEM25
667	gsea	positive regulation of macrophage chemotaxis (GO:0010759)	-0.630193	-1.64377	0.0216963	0.154936	1	41852	0.259	THBS1;RARRES2;CSF1;CSF1R;MAPK1;CMKLR1;IL34;AKIRIN1
668	gsea	regulation of Wnt signaling pathway, planar cell polarity pathway (GO:2000095)	-0.72101	-1.64318	0.018	0.155361	1	45540	0.1514	DACT1;RSPO3;PLEKHA4;NPHP3;DAB2
669	gsea	Wnt signaling pathway, calcium modulating pathway (GO:0007223)	-0.502042	-1.64308	0.0238095	0.155255	1	21/32	0.3319	GNG2;GNAO1;FZD4;CAMK2A;CALM1;PDE6B;FZD2;PPP3CB;NFATC1;LEF1;MAP3K7;CTNNB1;TNRC6A;FZD3;PLCB1;WNT5A;PLCB2;WNT11;TNRC6B;FZD6;PPP3R1
670	gsea	endocardial cushion morphogenesis (GO:0003203)	-0.630894	-1.6428	0.0214425	0.155393	1	43739	0.1615	TGFB2;HEYL;ACVR1;TGFBR2;GATA5;ENG;ACVRL1;NOS3;TBX2;NOG
671	gsea	regulation of ion transport (GO:0043269)	-0.445144	-1.64258	0.0171756	0.155399	1	51/77	0.3761	SYT10;ITGB3;SYT11;KCNJ3;KCNJ8;KCNA5;SYT15;KCNJ15;KCNJ12;HFE;SYT9;NKAIN4;KCNJ16;NOS1;NEDD4;SNCA;DRD1;CLDN10;P2RX7;KCNJ5;NKAIN3;PER1;KCNA2;PXK;STC1;SYT1;SYT12;KCNJ2;SYT3;KCNJ13;KCNJ1;YWHAH;FGF20;VAMP2;SPTBN4;SYT4;SYT13;SYT6;WNK1;SYT17;SYT2;SIK1;CHRNA3;SNX6;CHRNB2;NKAIN2;KCNJ4;KCNJ6;SCN10A;TF;CHRM1
672	gsea	protein targeting to mitochondrion (GO:0006626)	0.611537	1.64218	0.0392562	0.417769	1	35/47	0.2972	TSPO;TIMM17B;TOMM40;TIMM13;GRPEL1;TOMM22;BCAP31;TIMM10;TIMM50;ROMO1;TIMM8B;TOMM5;AIFM1;HSPD1;TIMM44;CHCHD4;SAMM50;PMPCA;NDUFA13;TIMM8A;AIP;SLC25A6;DNLZ;FIS1;IMMP1L;TOMM40L;TIMM9;DNAJC19;TOMM7;HSPA4;TOMM20;MFF;IMMP2L;TIMM17A;PMPCB
673	gsea	amine transport (GO:0015837)	-0.834566	-1.64189	0.00391389	0.15612	1	45415	0.1164	SLC22A2;SLC18A2;AQP9
674	gsea	mesenchymal cell differentiation (GO:0048762)	-0.529858	-1.64177	0.0143737	0.155988	1	25/50	0.1897	FGFR1;TGFB2;HEYL;MEF2C;HGF;LOXL2;NOTCH4;SNAI1;LOXL3;TGFBR3;RANBP3L;SNAI2;TGFBR1;ROCK2;ROCK1;FOXC1;LIMS1;ENG;FOXF2;HTR2B;FGFR2;NOG;LRP6;TGFB1;HIF1A
675	gsea	metal ion transport (GO:0030001)	-0.43484	-1.64167	0.0161616	0.155846	1	50/87	0.37	PKD2;TRPC1;TRPC4;CAV1;CACNA2D1;SLC8A1;TRPC3;CACNA1C;RYR3;RYR2;CDH23;FYN;CAMK2A;CALCRL;CHRNA7;NMUR1;ITPR1;TRPC5;RAMP2;ATP2B2;CACNA1S;MT3;TRPV5;CCR1;SLC8A3;TUSC3;RAMP3;SLC41A1;LRP2;SLC30A8;TRPV4;RYR1;TRPM7;SLC30A1;CCR5;NIPAL4;SLC24A1;PANX1;CACNA1D;SLN;CACNA1A;NIPAL1;TRPV6;NIPAL2;NDFIP1;CHRNB2;RAMP1;CCL5;PSEN1;MMGT1
676	gsea	indolalkylamine metabolic process (GO:0006586)	0.738654	1.64097	0.0136187	0.417238	1	45444	0.0018	TPH2
677	gsea	negative regulation of endothelial cell migration (GO:0010596)	-0.530127	-1.64082	0.0233463	0.156675	1	21/35	0.255	DCN;SLIT2;THBS1;MEF2C;PTPRM;FGF2;ATP2B4;ADAMTS9;ANGPT4;NR2F2;VASH1;DLL4;ACVRL1;STC1;GADD45A;TGFB1;APOH;MECP2;ANGPT2;SYNJ2BP;GDF2
678	gsea	choline catabolic process (GO:0042426)	-0.779366	-1.6405	0.00988142	0.156858	1	45446	0.1012	DMGDH;BHMT;SARDH
679	gsea	bundle of His cell action potential (GO:0086043)	-0.804818	-1.63972	0.0121951	0.157625	1	45415	0.0811	CACNA2D1;KCNA5;SCN5A
680	gsea	negative regulation of lymphocyte migration (GO:2000402)	-0.717807	-1.63957	0.0239521	0.157541	1	45510	0.2284	CD200;LRCH1;CD200R1;PADI2;APOD;WASL
681	gsea	regulation of transforming growth factor beta production (GO:0071634)	-0.637583	-1.63956	0.0199203	0.157287	1	43405	0.2055	LTBP1;CD200;TGFB2;FN1;LRRC32;CD34;ITGAV;PTGS2;ITGB6;HIF1A;ITGB8
682	gsea	connective tissue development (GO:0061448)	-0.484918	-1.63935	0.0237154	0.157243	1	20/36	0.3216	SULF1;SH3PXD2B;SOX5;CREB3L2;PKD1;ZBTB16;SULF2;ARID5B;CHI3L1;ZNF516;SLC39A13;ITGB8;TRIP11;GDF2;SPTLC2;SOX6;HYAL2;HYAL1;NAMPT;HOXD3
683	gsea	keratan sulfate catabolic process (GO:0042340)	-0.735422	-1.63869	0.0291829	0.157847	1	45634	0.2044	LUM;PRELP;OMD;OGN;FMOD;ACAN;GNS;KERA
684	gsea	transmembrane receptor protein tyrosine kinase signaling pathway (GO:0007169)	-0.368642	-1.63839	0.00398406	0.157983	1	183/396	0.3334	PDGFRB;DDR2;ROR1;FGFR1;FLRT2;MMP2;FGF7;ANGPTL1;TEK;PDGFC;ANGPT1;AXL;ITGB3;SDC2;COL1A1;COL4A2;FGF1;EPHA3;HGF;SORBS1;SULF1;NTF3;CAV2;RARRES2;ROR2;TIE1;NRP2;PDGFD;ITSN1;PDGFRA;KL;CHN1;VEGFC;FGF18;FGF2;FOXC2;SPRED1;KDR;NTRK3;RHOQ;PTPRG;FLT4;NRP1;EPHA4;IGF1;NFATC4;NGF;FOXO1;KIT;FLT1;BDNF;NRG1;EFNB3;IGF2;PRKD1;PDGFB;FYN;DNM1;EPHA7;ANKS1B;DOCK1;ROCK2;RASGRP4;ITGAV;PAK3;NR4A3;PIK3R1;FER;NGFR;PLAT;RAPGEF2…
685	gsea	regulation of muscle contraction (GO:0006937)	-0.561134	-1.63715	0.0300601	0.159242	1	46997	0.0662	MYL9;CNN1;TPM1;CAV1;PPP1R12B;ATP1A2;MYL3;ANXA6;PLCE1
686	gsea	regulation of relaxation of cardiac muscle (GO:1901897)	-0.799969	-1.63708	0.0264228	0.159111	1	45448	0.1677	PLN;PDE4D;HRC;CAMK2D;PDE4B
687	gsea	positive regulation of positive chemotaxis (GO:0050927)	-0.647018	-1.63694	0.0298805	0.159014	1	13/15	0.3226	NTF3;CXCL12;VEGFC;KDR;NTRK3;SCG2;CDH13;F3;IL16;F7;VEGFB;PGF;F2RL1
688	gsea	negative regulation of response to wounding (GO:1903035)	-0.563763	-1.63694	0.019802	0.158755	1	44136	0.2642	FGF2;CD109;EPHA4;SERPINE1;AJAP1;INPP5F;CLDN19;CRK;RTN4RL1;APCS;ALOX5
689	gsea	negative regulation of protein modification process (GO:0031400)	-0.412956	-1.63657	0.00587084	0.159017	1	44/71	0.4218	MYADM;SLIT2;FBLN1;WWTR1;LRRK2;ATP2B4;FXYD1;SIRPA;DMD;NTRK3;PRKAA2;PID1;CORO1C;PRNP;IGFBP3;CRTAP;PRR5L;PPP1R16B;BEX4;LRP6;TGFB1;PTEN;SH3GL2;PPP1R15A;ARPP19;SNTA1;TRAF3IP1;MFHAS1;PAQR3;PTPN13;IMPACT;ZBED3;PRKAA1;SIRT1;TERF2IP;DNAJC10;OCLN;DAB2IP;KLHL31;CADM4;TPPP;LYN;CRKL;PPP1R15B
690	gsea	SRP-dependent cotranslational protein targeting to membrane (GO:0006614)	0.724567	1.63622	0.0504032	0.429132	1	74/90	0.2095	RPL8;RPS3;RPL30;RPLP0;RPL27A;RPL29;RPS21;RPSA;RPS10;RPL18;RPS18;RPL19;RPL36;RPS2;RPS13;RPLP2;RPS6;RPL14;RPS8;RPL35;RPS24;RPL35A;RPL24;RPL7A;RPS19;RPS14;RPS15;RPL23A;RPL39;RPS7;RPL38;RPS15A;RPL27;RPL12;RPLP1;RPL18A;RPS16;RPL13A;UBA52;RPL37A;RPL37;ZFAND2B;RPL6;RPS9;RPS4X;RPL13;RPL10;RPL28;RPL32;RPL34;RPS27A;RPL36A;RPS11;RPL11;RPS29;RPL22;RPS5;RPS12;RPS25;RPS20;RPL23;RPL3;RPL7;SEC61B;RPL10A;RPL4;RPL…
691	gsea	negative regulation of insulin secretion (GO:0046676)	-0.57588	-1.63616	0.023622	0.159307	1	42186	0.1906	KCNB1;SFRP1;KLF7;BMP8A;REST;IRS1;INHBB
692	gsea	tRNA aminoacylation (GO:0043039)	0.655038	1.63568	0.0346232	0.426233	1	14/20	0.2755	FARSA;AIMP1;AIMP2;QARS1;FARSB;PPA1;HARS2;PPA2;SARS2;EEF1E1;DARS2;MARS2;YARS2;QRSL1
693	gsea	regulation of keratinocyte proliferation (GO:0010837)	-0.558687	-1.63559	0.0285132	0.159826	1	45200	0.2474	FGF7;KLF9;ZFP36L1;SNAI2;PRKD1;NOTCH2;FGFR2;ZFP36;STXBP4;FGF10
694	gsea	negative regulation of calcineurin-NFAT signaling cascade (GO:0070885)	-0.651315	-1.6352	0.033195	0.159836	1	45601	0.101	ATP2B4;RCAN1;MYOZ1;PRNP;FHL2
695	gsea	negative regulation of calcineurin-mediated signaling (GO:0106057)	-0.651315	-1.6352	0.033195	0.159836	1	45601	0.101	ATP2B4;RCAN1;MYOZ1;PRNP;FHL2
696	gsea	neural crest cell migration (GO:0001755)	-0.531007	-1.63505	0.0252918	0.159765	1	25/37	0.347	FN1;SEMA3D;SEMA3A;SEMA6D;NRP1;ANXA6;SEMA3G;CORO1C;SEMA5A;RADIL;HTR2B;FOLR1;SEMA5B;SEMA7A;SEMA4C;SHH;SOX10;SEMA3C;SEMA3E;SEMA6C;ERBB4;SEMA6B;NRTN;SEMA3B;SEMA4F
697	gsea	epithelial cell-cell adhesion (GO:0090136)	-0.695206	-1.63454	0.0239044	0.160193	1	45570	0.0683	VCL;THBS4;BVES;KIFC3;KIT
698	gsea	cytoplasmic translation (GO:0002181)	0.737097	1.63421	0.0468432	0.426527	1	79/92	0.2095	RPL8;RPS3;RPL30;RPLP0;EIF3I;EIF3M;RPL27A;RPL29;RPS21;RPSA;RPS10;RPL18;RPS18;RPL26L1;DRG1;RPL19;RPL36;RPS2;RPS13;RPS6;RPL14;RPS8;RPL35;RPS24;RPL35A;RPL24;RPL7A;EIF4A1;RPS19;RPS14;RPS15;RPL23A;RPL39;RPS7;RPL38;RPS15A;RPL27;RPL12;RPLP1;RPL18A;RPS16;RPL13A;UBA52;RPL37A;RPL37;RPL6;RPS9;RPS4X;RPL13;RPL10;RPL28;RPL32;RPL34;RPS27A;RPL36A;RPS11;RPL11;RPS29;RPL22;RPS5;RPS12;RPS25;RPS20;RPL23;RPL3;FTSJ1;RPL…
699	gsea	nervous system development (GO:0007399)	-0.390858	-1.63407	0.00813008	0.160532	1	236/423	0.3794	DACT1;FAT4;PKD2;DCHS1;LDB2;PMP22;PDGFC;FN1;AXL;GLIS2;MEF2C;CDH2;EMX2;WWTR1;CNTN4;INHBA;FEZ1;NTF3;ZEB2;GLRB;VCAN;PCDHB4;PTN;FGF2;PROP1;LPAR1;NAV3;DPYSL2;EGR2;GPM6A;PCDHB15;DCLK1;TEAD1;ALDH1A2;SHANK3;SNTG2;PCDHB12;ATXN1;DLG4;SOX14;ADAM23;CRIM1;CYP46A1;NGF;GSN;BDNF;NRG1;NUMBL;NLGN3;EFNB3;NLGN1;YAP1;PCDHA6;TGFBR1;PCDHA10;NLGN2;PCDHB3;CNTN6;PCDHB5;ADAM22;DNM3;MAB21L2;HAPLN4;ST8SIA4;SRRM4;ROBO2;TMOD2;R…
700	gsea	smooth muscle tissue development (GO:0048745)	-0.720938	-1.63399	0.02	0.160343	1	45575	0.2795	MYLK;EFEMP2;ENG;SMO;PROX1;SHH;NF1;PTCH1;BMP4;STRA6
701	gsea	presynaptic membrane organization (GO:0097090)	-0.67854	-1.63364	0.0286807	0.160474	1	45606	0.3027	PTPRD;NLGN4Y;NLGN3;NLGN4X;NLGN1;NLGN2;LRP4;PTEN;CNTN2;IL1RAPL1
702	gsea	cellular response to glucagon stimulus (GO:0071377)	-0.576069	-1.63348	0.0239521	0.16043	1	14/19	0.3184	ADCY2;ADCY4;CYSLTR2;PRKAR2B;ADCY9;ADCY5;PRKAR1A;PRKACA;ADCY1;PRKAR2A;ADCY3;ADCY7;ADCY8;PRKACB
703	gsea	regulation of DNA biosynthetic process (GO:2000278)	-0.537295	-1.63336	0.019802	0.160324	1	15/26	0.2906	PDGFRB;HGF;FGF2;BMPR2;PDGFB;ANKRD1;ACVRL1;SMOC2;SMG6;PDGFA;ATM;TNKS;GDF2;HMBOX1;CDKN1A
704	gsea	mitochondrial cytochrome c oxidase assembly (GO:0033617)	0.727276	1.63246	0.0235294	0.427732	1	45573	0.2208	SCO2;BCS1L;COX17;SURF1;COX16;COX19;COX18;FASTKD3
705	gsea	positive regulation of pathway-restricted SMAD protein phosphorylation (GO:0010862)	-0.491721	-1.63227	0.031068	0.161467	1	34/47	0.3131	TGFB2;GDF7;INHBA;TGFB3;GDF3;BMPR2;GDF6;RBPMS;ACVR1;GDF5;TGFBR1;BMP8A;TWSG1;BMP3;HFE;ENG;ACVRL1;DAB2;BMP6;LEFTY2;TGFB1;INHBE;INHBB;INHBC;SDCBP;GDF2;BMP4;BMPR1A;NODAL;GDF10;GDF11;SMAD4;ACVR2A;BMP8B
706	gsea	negative regulation of mononuclear cell migration (GO:0071676)	-0.65917	-1.63224	0.0265152	0.16125	1	45572	0.2777	SLIT2;GREM1;DUSP1;WASL;SLAMF8;NBL1;PLCB1
707	gsea	negative regulation of protein autophosphorylation (GO:0031953)	-0.683823	-1.63182	0.0357853	0.16159	1	45540	0.1414	CAV1;ENPP1;NLRP12;ENG;ERRFI1
708	gsea	regulation of protein tyrosine kinase activity (GO:0061097)	-0.503926	-1.63166	0.0423892	0.161511	1	24/39	0.3393	CAV1;THY1;NOX4;DLG4;GAS6;EPHA4;SH3BP5;PDGFB;GPRC5B;PRNP;RELN;CSF1R;APP;NEDD9;CASS4;PTPRC;IL34;AGT;GRM5;HYAL2;LILRA5;FCGR1A;LILRB4;RAP2B
709	gsea	myotube differentiation (GO:0014902)	-0.632689	-1.63125	0.0316832	0.161808	1	42309	0.2324	MEF2C;JAM2;ADAM12;ADAMTS5;IGF1;SKI;CACNA1H;NOS1;ADAMTS15;KCNH1;SORT1
710	gsea	sensory organ development (GO:0007423)	-0.45039	-1.63116	0.0177165	0.161629	1	25/54	0.2977	TGFB2;MEIS1;SH3PXD2B;MAB21L1;CHRDL1;GDF3;ADAMTS18;FREM2;MEIS2;MEIS3;RBP4;CPAMD8;MAB21L2;FOXC1;ABCB5;SALL2;PBX1;HIPK1;PBX3;MAFB;BMPR1B;SMOC1;STRA6;SMCHD1;WNT10A
711	gsea	regulation of collagen fibril organization (GO:1904026)	-0.846289	-1.63105	0.0116505	0.161538	1	45415	0.0154	EFEMP2;AEBP1;EMILIN1
712	gsea	receptor-mediated endocytosis (GO:0006898)	-0.428377	-1.6303	0.0277778	0.162227	1	85/137	0.3969	SGIP1;SPARC;CAV1;CAV2;ITGB1;HSPG2;APOB;MASP1;RAB31;CUBN;PDLIM7;COLEC12;LRP1;NLGN3;DNM1;DNM3;MRC1;CALCRL;MSR1;INPP5F;FCGR2B;TMEM108;NEDD4;SNCA;ITGAM;SCARF1;PIP5K1C;FCHSD2;RAMP2;DAB2;STAB2;CD163;DNAJC6;FOLR1;CLEC9A;ADM;DLL1;LRP1B;AP4E1;WASF1;COLEC11;LRP6;CLTCL1;PICALM;ADRB3;SNX9;RAMP3;CD36;ITGB2;PIKFYVE;VLDLR;LRP2;EPS15;STAB1;FCER1G;MARCO;INSR;DNAJC13;SAA1;LILRB1;HP;CD207;FCHO2;GPR107;SNX1;FCGR1A;H…
713	gsea	lamellipodium assembly (GO:0030032)	-0.52848	-1.63024	0.0375783	0.162061	1	14/24	0.2875	VCL;ITGB1;S1PR1;CCDC88A;KIT;CDH13;SRGAP2;P2RY12;ARHGEF6;ARHGEF4;WHAMM;SPATA13;PTPRO;ARHGEF7
714	gsea	negative regulation of cell activation (GO:0050866)	-0.691156	-1.62997	0.015625	0.162183	1	41487	0.1896	CD200;EMILIN1;PDGFRA;C1QTNF1;THBD;PDGFB;NOS3;PDGFA
715	gsea	positive regulation of Notch signaling pathway (GO:0045747)	-0.505967	-1.62983	0.0298211	0.162071	1	28/39	0.3958	TGFB2;NOTCH4;IL6ST;YAP1;ROBO2;ROBO1;DLL4;GATA5;NOS3;MAML2;DLL1;STAT3;KAT2B;CREBBP;BMP2K;EPN2;TSPAN5;EP300;AAK1;TP63;ZMIZ1;MAML1;JAG1;PRKCI;JAG2;NOTCH1;MAML3;WNT1
716	gsea	regulation of fibroblast growth factor receptor signaling pathway (GO:0040036)	-0.595114	-1.62974	0.0337972	0.161927	1	14/20	0.2031	THBS1;SULF1;SPRY1;FGF2;SPRY2;NPTN;SPRY4;SULF2;CREB3L1;SMOC2;NOG;DSTYK;SPRY3;SHISA2
717	gsea	negative regulation of protein transport (GO:0051224)	0.478329	1.62971	0.00992063	0.432907	1	45809	0.2495	INS;DRD3;CSK;RHBDF2;ERP29;WWP2
718	gsea	regulation of blood coagulation (GO:0030193)	-0.568817	-1.62963	0.0390625	0.161795	1	15/25	0.2876	THBS1;FAP;CAV1;CD34;F2R;SERPINE1;THBD;EDN1;SERPINE2;TFPI;APOH;KNG1;PROC;FOXA2;VTN
719	gsea	maturation of SSU-rRNA (GO:0030490)	0.608901	1.62869	0.0435644	0.43187	1	21/30	0.2525	DCAF13;PWP2;NOP14;RPS8;RPS19;RPS14;NOB1;RPS16;UTP6;WDR46;NAT10;NOL10;MRPS11;DHX37;NOL11;NGDN;UTP3;RIOK1;TSR2;LSM6;BMS1
720	gsea	T-tubule organization (GO:0033292)	-0.764915	-1.62864	0.0175097	0.162892	1	45447	0.143	ANK2;DYSF;MYOF;FER1L5
721	gsea	axonal fasciculation (GO:0007413)	-0.68117	-1.62823	0.0281124	0.163184	1	45604	0.2717	EPHA3;CNTN4;EPHA4;SEMA5A;AMIGO1;RTN4;MEGF8;NRCAM
722	gsea	excitatory chemical synaptic transmission (GO:0098976)	-0.759139	-1.62808	0.0169492	0.163079	1	45476	0.0782	SHISA6;PDLIM4;GRIN2A
723	gsea	regulation of glucan biosynthetic process (GO:0010962)	-0.662831	-1.62794	0.0196464	0.163024	1	45538	0.1585	PPP1R3C;PPP1R3B;PPP1R3G
724	gsea	dermatan sulfate biosynthetic process (GO:0030208)	-0.678052	-1.62772	0.0289017	0.163064	1	45632	0.099	DCN;BGN;VCAN;DSEL;CSPG4;DSE
725	gsea	nucleotide-sugar metabolic process (GO:0009225)	-0.632249	-1.62761	0.0218688	0.162987	1	45602	0.2303	GFPT2;EXTL2;CSGALNACT1;UGP2;B4GALNT2;FUT8
726	gsea	cardiac muscle cell differentiation (GO:0055007)	-0.5405	-1.62716	0.0234375	0.163345	1	45536	0.1086	MYOCD;MYH11;MEF2C;SLC8A1;ACVR1;ALPK3;NRG1;AKAP13;ALPK2
727	gsea	axon choice point recognition (GO:0016198)	-0.834905	-1.62692	0.0041841	0.163371	1	45417	0.1654	ROBO2;ROBO1;GAP43;APP;ROBO3
728	gsea	establishment of protein localization to mitochondrion (GO:0072655)	0.592728	1.62691	0.0491803	0.433614	1	27/41	0.271	TSPO;TIMM17B;TOMM40;TIMM13;GRPEL1;TOMM22;BCAP31;TIMM10;TIMM50;ROMO1;TIMM8B;TOMM5;AIFM1;HSPD1;TIMM44;CHCHD4;AIP;SLC25A6;DNLZ;FIS1;TOMM40L;TIMM9;DNAJC19;TOMM7;TOMM20;MFF;HK2
729	gsea	negative regulation of mRNA splicing, via spliceosome (GO:0048025)	0.799832	1.62645	0.019802	0.430787	1	45480	0.2004	PTBP1;C1QBP;RNPS1;U2AF2;RBMX;SAP18;PCBP4
730	gsea	regulation of sequestering of calcium ion (GO:0051282)	-0.648538	-1.62634	0.0290135	0.163841	1	45603	0.2608	ANK2;CASQ2;ANXA6;RYR2;UBASH3B;CASQ1;FKBP1B
731	gsea	positive regulation of cellular carbohydrate metabolic process (GO:0010676)	-0.589995	-1.62613	0.0404858	0.163821	1	41456	0.1926	AVPR1B;PTH1R;GPLD1;SNCA;IRS1;PRKCE;IRS2
732	gsea	cellular response to amyloid-beta (GO:1904646)	-0.535299	-1.62592	0.0363289	0.163808	1	22/35	0.3068	CACNA2D1;GJA1;EPHA4;IGF1;LRP1;VCAM1;GRIN2A;ITGA4;FYN;PRNP;NGFR;FCGR2B;APP;TLR4;ICAM1;CD36;NTRK1;GRM5;TLR6;CACNB1;CACNA1A;TREM2
733	gsea	cellular response to prostaglandin stimulus (GO:0071379)	-0.683792	-1.62556	0.0269231	0.164027	1	45570	0.1249	GNG2;PTGER2;SFRP1;PTGFR;TNFSF4
734	gsea	postsynapse assembly (GO:0099068)	-0.697401	-1.62527	0.0325203	0.164174	1	45603	0.1336	NLGN4Y;NLGN3;NLGN4X;NLGN1;NLGN2;NRXN2;LRP4
735	gsea	regulation of blood circulation (GO:1903522)	-0.538333	-1.62519	0.0310078	0.164023	1	17/33	0.2	HSPB7;TPM1;DES;PLN;FXYD1;CACNA1H;KCNJ12;AGTR1;CELF2;KCNMB2;KCNMB4;CAMK2D;BDKRB2;TBX2;DMPK;PER2;AGT
736	gsea	positive regulation of ERK1 and ERK2 cascade (GO:0070374)	-0.459105	-1.62514	0.0423077	0.163811	1	84/160	0.2739	FERMT2;PDGFRB;ROR1;ADRA1A;TEK;PDGFC;ANGPT1;ROR2;PDGFD;PDGFRA;MAP3K12;PLA2G5;FGF2;HTR2A;KDR;CCL16;ADCYAP1;NTRK3;F2R;FLT4;NRP1;GAS6;GPNMB;SPRY2;BMPER;PDGFB;CCL2;TNFAIP8L3;CCL21;OPRM1;CHRNA7;NDRG4;FBXW7;GPR183;RAPGEF2;C5AR1;CX3CL1;NOTCH2;CCL14;CSF1R;GLIPR2;PTPN11;HTR2B;FGFR2;THPO;FGB;EGFR;APP;NTRK2;CHI3L1;NPNT;SEMA7A;P2RY1;PTPRC;MT3;DSTYK;CCR1;TGFB1;PDGFA;CCL23;PTPN22;ICAM1;RAMP3;CD36;OR2AT4;CCL22;C…
737	gsea	positive regulation of phosphatase activity (GO:0010922)	-0.551424	-1.62494	0.0285714	0.163838	1	44105	0.2797	PDGFRB;ITGA1;MEF2C;MTMR9;MAGI2;CALM1;GPLD1;PPP1R15A;PLEK;CD300A
738	gsea	positive regulation of epithelial to mesenchymal transition involved in endocardial cushion formation (GO:1905007)	-0.874895	-1.62429	0.00389864	0.164482	1	45417	0.1254	TGFB2;ACVR1;TGFBR2;TGFBR1;ENG
739	gsea	iron-sulfur cluster assembly (GO:0016226)	0.625574	1.62415	0.0365112	0.434567	1	13/20	0.2221	BOLA2;NUBP2;CIAO1;NDOR1;GLRX3;NUBP1;NFS1;HSCB;NFU1;HSPA9;ISCA2;CIAPIN1;FXN
740	gsea	negative regulation of long-term synaptic potentiation (GO:1900272)	-0.713189	-1.62385	0.028626	0.164917	1	45510	0.2655	PTN;EPHA4;FAM107A;APP;ABL1;TYROBP
741	gsea	somite development (GO:0061053)	-0.653046	-1.62367	0.0433925	0.164925	1	45604	0.2637	MEOX2;SFRP2;LOXL3;MEOX1;SMO;SHH;PPP2R3A;PTCH1
742	gsea	regulation of bicellular tight junction assembly (GO:2000810)	-0.585092	-1.62355	0.0357143	0.164855	1	43770	0.2614	SNAI1;SNAI2;RUNX1;ROCK2;ROCK1;TJP1;CLDN5;PRKACA;NPHP1;MYO1C;EPHA2
743	gsea	epiboly involved in wound healing (GO:0090505)	-0.643418	-1.62323	0.0426357	0.165016	1	45628	0.0169	PDPN;FLNA
744	gsea	cardiac muscle tissue development (GO:0048738)	-0.479283	-1.62311	0.015534	0.164917	1	33/53	0.3348	MYOCD;ACTC1;SGCD;GJA5;MSC;ADAMTS9;BMPR2;GJA1;NRG1;RBP4;SCN5A;TBX18;SGCG;AKAP13;ANKRD1;NOTCH2;GATA5;TBX2;HCN4;SMAD1;SMAD5;GATA6;HEY2;TTN;CACNA1G;SHOX2;BMP4;BMPR1A;SMAD4;SIK1;MSX1;KDM6B;MAML1
745	gsea	regulation of establishment of endothelial barrier (GO:1903140)	-0.609506	-1.62273	0.0186722	0.165155	1	43009	0.2483	VCL;CDH5;S1PR3;PPP1R12A;ROCK2;ROCK1;CLDN5;ADD1;S1PR2;PROC
746	gsea	regulation of calcium ion import (GO:0090279)	-0.55773	-1.62268	0.0217822	0.164963	1	15/23	0.2978	PKD2;PDGFRB;PLN;CXCL12;PDGFB;FYN;CCL2;PRNP;GRM6;STC1;SLC30A1;LGALS3;CTNNB1;WNK3;SLN
747	gsea	cortical cytoskeleton organization (GO:0030865)	-0.50257	-1.62217	0.0262097	0.165382	1	19/40	0.2359	FHOD3;RHOQ;FMNL3;NLGN1;ROCK2;RHOBTB2;RND3;ROCK1;EPB41L3;RHOBTB1;RHOBTB3;NCKAP1L;NCKAP1;RHOB;FMNL1;RND2;TRPV4;FMNL2;PLEK
748	gsea	skeletal muscle tissue development (GO:0007519)	-0.534334	-1.62205	0.0259481	0.165305	1	12024	0.1159	TCF21;MEF2C;CAV1;CAV2;MSC;EGR2;SVIL;BVES;MYOZ1;SKI;POPDC2;ACTA1
749	gsea	positive regulation of axonogenesis (GO:0050772)	-0.513064	-1.62204	0.0334728	0.165055	1	21/42	0.1815	SLIT2;PLXNA4;PLXNC1;TIAM2;MAP6;CDKL5;NGF;ISLR2;BDNF;MACF1;ROBO2;ROBO1;NGFR;PLXND1;NTN1;AMIGO1;PLXNA2;NTRK2;SEMA7A;L1CAM;TIAM1
750	gsea	cellular response to decreased oxygen levels (GO:0036294)	-0.406483	-1.62195	0.0118343	0.164924	1	28/61	0.3276	PTGIS;RORA;CPEB1;AQP1;EPAS1;ZFP36L1;ANGPT4;SFRP1;FMN2;TWIST1;PTGS2;FABP1;SCN2A;ACAA2;CPEB4;KCND2;MT3;CPEB2;SLC8A3;HIF1A;BNIP3L;GATA6;AQP3;HMOX1;EGLN3;SIRT1;HP1BP3;PINK1
751	gsea	glucan biosynthetic process (GO:0009250)	-0.595067	-1.62112	0.0199203	0.165509	1	41487	0.2601	PPP1R3C;PGM2L1;GBE1;UGP2;PGM1;PER2;GYS2;GYG2
752	gsea	glycogen biosynthetic process (GO:0005978)	-0.595067	-1.62112	0.0199203	0.165509	1	41487	0.2601	PPP1R3C;PGM2L1;GBE1;UGP2;PGM1;PER2;GYS2;GYG2
753	gsea	regulation of ventricular cardiac muscle cell membrane repolarization (GO:0060307)	-0.608139	-1.6211	0.0218254	0.165301	1	42644	0.2346	ANK2;GJA5;CACNA2D1;SCN4B;KCNE4;SCN5A;SCN1B;KCNH2;KCNE1;SNTA1
754	gsea	nuclear RNA surveillance (GO:0071027)	0.726769	1.62087	0.0213592	0.441865	1	45509	0.1553	EXOSC4;EXOSC5;EXOSC7;EXOSC9;EXOSC8
755	gsea	cellular calcium ion homeostasis (GO:0006874)	-0.404208	-1.62065	0.0137255	0.165636	1	79/122	0.4338	TRPC1;ANK2;CDH5;PTH1R;TRPC7;TRPC4;CAV1;PLN;CAV2;CXCL12;SLC8A1;TRPC3;ATP2B4;HTR2A;RGN;SLC24A3;TRPC6;SCGN;ANXA6;RYR2;NPTN;CDH23;EDN2;ELANE;CHRNA7;EDN1;HRC;CCR2;TRPC5;CCL14;SLC24A4;PKHD1;ATP2B1;HTR2B;CAMK2D;ATP2B2;STC1;ATP2A2;BCL2;CCR1;SLC8A3;CALB2;DMPK;CCL23;CASR;KCTD17;TRPV4;PRKACA;EDN3;RYR1;SLC30A1;CCL15;FKBP1B;SLC24A1;PDZD8;CALCA;CD40;ATP13A4;WFS1;ADCY8;CCL13;CCL5;PSEN1;CCL19;STIM2;ATP1B1;DRD4;C…
756	gsea	long-term memory (GO:0007616)	-0.545569	-1.62027	0.03	0.165902	1	13/19	0.3443	SHANK1;PJA2;NFATC4;NPAS4;CAMK4;PRNP;SLC2A4;ARC;EIF2AK4;SGK1;LRRN4;CPEB3;RASGRF1
757	gsea	cardiac ventricle development (GO:0003231)	-0.581481	-1.62002	0.0365854	0.165982	1	16/20	0.3848	HEYL;GJA5;SALL1;PDE2A;SCN5A;DLL4;ENG;HECTD1;TBX5;HEY2;TMEM65;STRA6;NOTCH1;HEY1;MATR3;GATA3
758	gsea	positive chemotaxis (GO:0050918)	-0.578333	-1.61949	0.0356436	0.166436	1	43374	0.2509	FGF7;ANGPT1;SCG2;NRP1;GPNMB;CX3CL1;SEMA5A;MET;FGF10;LGALS3
759	gsea	retinal ganglion cell axon guidance (GO:0031290)	-0.800596	-1.61946	0.00984252	0.166217	1	45447	0.0928	SLIT2;PTPRM;NRP1;ROBO2
760	gsea	steroid hormone mediated signaling pathway (GO:0043401)	-0.645254	-1.61913	0.022449	0.166362	1	41518	0.2647	PGR;OR51E2;NR3C2;NR3C1;AR;CALCOCO1;ESR1;BMP4;ESR2
761	gsea	hormone transport (GO:0009914)	-0.700335	-1.61887	0.0242537	0.166458	1	45509	0.2268	SERPINA7;SLC16A2;SLCO1C1;CRYM;SLC16A10
762	gsea	negative regulation of cell volume (GO:0045794)	-0.852953	-1.61878	0.006	0.166338	1	45416	0.137	KCNMA1;SHANK3;ANO6;P2RX7
763	gsea	cotranslational protein targeting to membrane (GO:0006613)	0.709426	1.61856	0.0572597	0.445395	1	74/93	0.2095	RPL8;RPS3;RPL30;RPLP0;RPL27A;RPL29;RPS21;RPSA;RPS10;RPL18;RPS18;RPL19;RPL36;RPS2;RPS13;RPLP2;RPS6;RPL14;RPS8;RPL35;RPS24;RPL35A;RPL24;RPL7A;RPS19;RPS14;RPS15;RPL23A;RPL39;RPS7;RPL38;RPS15A;RPL27;RPL12;RPLP1;RPL18A;RPS16;RPL13A;UBA52;RPL37A;RPL37;SSR2;RPL6;RPS9;RPS4X;RPL13;RPL10;RPL28;RPL32;RPL34;RPS27A;RPL36A;RPS11;RPL11;RPS29;RPL22;RPS5;RPS12;RPS25;RPS20;RPL23;SIL1;RPL3;RPL7;RPL10A;RPL4;RPL41;RP…
764	gsea	positive regulation of membrane depolarization (GO:1904181)	-0.780147	-1.61841	0.011194	0.166568	1	45446	0.0434	DCN;MYOC;KDR
765	gsea	positive regulation of Rho protein signal transduction (GO:0035025)	-0.560285	-1.61778	0.0409357	0.167116	1	15/30	0.2157	COL3A1;ABRA;LPAR1;GPR20;F2R;GPR17;GPR4;AKAP13;ROBO1;F2RL2;LPAR4;F2RL3;GPR65;P2RY10;GPR174
766	gsea	response to chemokine (GO:1990868)	-0.663363	-1.61766	0.0244399	0.167008	1	41426	0.1201	CXCL12;LRCH1;CCL21;SH2B3;DUSP1;FOXC1
767	gsea	positive regulation of cell projection organization (GO:0031346)	-0.444857	-1.61744	0.0181087	0.167073	1	66/106	0.3566	ROR1;SLIT2;FZD1;EPHA3;DPYSL3;ATP1B2;ROR2;PLXNA4;PTN;PLXNC1;TIAM2;ARSB;NTRK3;DLG4;MAP6;CDKL5;PTPRD;NGF;BDNF;NPTN;PRKD1;FZD4;MAGI2;ROBO2;ROBO1;NGFR;RELN;NDRG4;PLXND1;RAPGEF2;CX3CL1;KIDINS220;SCN1B;SCARF1;AMIGO1;FES;PLXNA2;NTRK2;LRRC7;CAMK1D;TIAM1;SETX;ZNF804A;ABL2;NTRK1;CAPRIN2;MAP3K13;RAP1A;EP300;RAPGEF1;OBSL1;WNT5A;TOX;IL1RAPL1;STMN2;GRIP1;PTK7;CHODL;FBXW8;LTK;RET;SNX3;SERPINI1;FUT9;PRKCI;CAMK2B
768	gsea	mitral valve development (GO:0003174)	-0.742915	-1.61671	0.0193424	0.167804	1	45476	0.0691	GJA5;BMPR2;ACVR1
769	gsea	regulation of macrophage proliferation (GO:0120040)	-0.763853	-1.61645	0.008	0.167852	1	45447	0.1922	IL33;CSF1R;MAPK1;IL34
770	gsea	postsynaptic membrane organization (GO:0001941)	-0.589519	-1.61639	0.0341365	0.16771	1	43709	0.1336	SHANK3;DLG4;NLGN4Y;NLGN3;NLGN4X;NLGN1;NLGN2;NRXN2;LRP4
771	gsea	phospholipase C-activating G protein-coupled receptor signaling pathway (GO:0007200)	-0.491187	-1.61631	0.0518962	0.167577	1	54/79	0.2967	ADRA1A;PTH1R;HTR2A;LPAR1;GPR20;F2R;HRH1;PLCE1;GNA14;GPR17;GPR4;PTGER3;OPRM1;NMUR1;F2RL2;ANO1;VIP;CCKAR;LHCGR;C5AR1;AGTR1;LPAR4;TGM2;DRD1;TACR1;ADRA1D;ACTN2;HOMER1;HTR2B;P2RY12;F2RL3;C3AR1;CX3CR1;ADRA1B;P2RY1;ESR1;FPR3;CMKLR1;FPR1;GRM1;GPR65;AGT;GNA11;P2RY10;CCKBR;GPR174;P2RY6;LPAR6;GRM5;GRPR;ADRA2A;CALCA;OPRL1;P2RY4
772	gsea	cellular response to sterol (GO:0036315)	-0.593789	-1.61616	0.0261044	0.167497	1	42278	0.308	RORA;CES1;GPLD1;SMO;CYP7A1;LRP6;INSIG2;PTCH1;GRAMD1B;GRAMD1C
773	gsea	neuron migration (GO:0001764)	-0.48824	-1.61534	0.0368217	0.168322	1	26/45	0.2866	FGFR1;MAP1B;MEF2C;SEMA3A;GPM6A;CDKL5;NRP1;PAFAH1B1;SPOCK1;RELN;RAPGEF2;DISC1;TUBB2B;LRP12;ASTN1;NTRK2;MDGA1;MARK1;DCDC2;NAV1;FGF13;KIAA0319;TUBB2A;NRCAM;AUTS2;USP9X
774	gsea	response to amyloid-beta (GO:1904645)	-0.51736	-1.61504	0.0290698	0.168482	1	26/44	0.3068	MMP2;CACNA2D1;GJA1;EPHA4;IGF1;LRP1;VCAM1;GRIN2A;ITGA4;FYN;PRNP;CHRNA7;NGFR;FCGR2B;APP;TLR4;ICAM1;RAMP3;CD36;NTRK1;GRM5;TLR6;CACNB1;MMP9;CACNA1A;TREM2
775	gsea	regulation of protein localization to cell surface (GO:2000008)	-0.487939	-1.61446	0.0191083	0.168966	1	14/32	0.2655	MAP1A;BDNF;LEPROT;GPM6B;HFE;RIC3;ACTN2;RAB11FIP5;PICALM;GOPC;TAX1BP3;KCNAB2;CTNNB1;TYROBP
776	gsea	glomerular visceral epithelial cell development (GO:0072015)	-0.728905	-1.61412	0.0324544	0.169192	1	45478	0.1757	MAGI2;NPHS2;IQGAP1;PODXL;MYO1E
777	gsea	positive regulation of protein localization to plasma membrane (GO:1903078)	-0.45574	-1.61375	0.0199203	0.169396	1	29/50	0.3707	CLIP3;STAC;EPHA3;SORBS1;ITGB1;ATP2B4;LRP1;SPTBN1;CNPY4;PIK3R1;NKD2;STAC2;PTPN9;EGFR;PRKCE;RAMP3;CNST;LGALS3;AKAP5;EPHA2;DLG1;ITGA3;WNK3;TREM2;PRKCH;PRKCI;ZDHHC8;PDPK1;ZDHHC2
778	gsea	plasma membrane bounded cell projection assembly (GO:0120031)	-0.398779	-1.61356	0.0245399	0.169431	1	137/235	0.4125	MYLK;PMP22;PARVA;DZIP1;FLNA;CYS1;VCL;EHD2;ITGB1;S1PR1;RAB23;EMP3;FGD5;CCDC88A;FGD6;NRP1;DZIP1L;ANO6;ARMC9;TTBK2;KIT;GSN;ASAP1;EMP1;DNM3;CCL21;ARL13B;RAPGEF2;DISC1;EHD3;PKD1;NTN1;CDC14C;CDH13;BBS9;NPHP3;P2RX7;DYNC2H1;PKHD1;SRGAP2;ACTN2;CDC14B;RAB8B;TXNDC15;IFT81;P2RY12;LZTFL1;IFT80;NEK1;EXOC5;CCDC65;WDR19;CC2D2A;BBS1;ARHGEF6;FGD4;ARHGEF4;UBXN10;RFX2;TTC8;DCDC2;KIF27;BBS7;MAP4K4;S1PR2;FAM161A;WDR35…
779	gsea	aorta morphogenesis (GO:0035909)	-0.673197	-1.61319	0.0240964	0.169723	1	43009	0.1743	MYLK;EFEMP2;PDGFRB;ADAMTS9;LRP1;DLL4;ENG;ACVRL1;TBX2;PROX1
780	gsea	carboxylic acid transport (GO:0046942)	-0.445173	-1.61315	0.0225989	0.16953	1	30/56	0.374	SLC17A1;SLC17A4;SLC36A2;SLC16A12;SLC17A3;SLC16A4;SLC16A2;SLC16A7;SLC17A2;SLC6A6;AQP9;SLC6A17;SLC6A13;SLC6A20;SLC1A7;SLC36A3;SLC36A4;SLC36A1;SLC15A4;SLC16A11;SLC38A2;SLC6A12;SLC1A1;SLC13A3;SLC16A6;SLC16A14;SLC38A3;SLC23A2;SLC38A5;SLC16A9
781	gsea	negative regulation of metallopeptidase activity (GO:1905049)	-0.902098	-1.61297	0.00770713	0.169497	1	45417	0.0982	TIMP2;RECK;TIMP3;LRP1;TIMP1
782	gsea	cellular response to oxygen-containing compound (GO:1901701)	-0.391686	-1.61241	0.0121704	0.170033	1	145/290	0.334	PKD2;SLIT2;AXL;VIM;MEF2C;TPM1;EPHA3;RORA;CPEB1;CTSG;GNG2;PDGFRA;PDE3A;AQP1;ATP2B4;IGFBP5;NR1H4;WNT9B;SIRPA;AKAP6;ZFP36L1;OR51E2;PDE2A;SFRP1;SERPINE1;CRHBP;FOXO1;RYR3;SSH1;PID1;PRKD1;FZD7;PDGFB;CCL2;EGR1;FZD4;ROCK2;SLC26A3;ANKRD1;NR4A3;FER;PAX2;IL6;PDCD1LG2;RAPGEF2;NLRP3;ABCB4;AQP9;GPLD1;TGM2;TNFSF4;SPAAR;DRD1;WNT2;P2RX7;RORB;MTR;PDK4;FES;P2RY12;PF4V1;LY96;CX3CR1;CREB1;EGFR;RRAGC;FOLR1;HCN4;TLR4;M…
783	gsea	negative regulation of chemotaxis (GO:0050922)	-0.5439	-1.612	0.011976	0.170347	1	19/32	0.2635	SLIT2;THBS1;SEMA3D;SEMA3A;SEMA6D;DUSP3;SEMA3G;ELANE;ROBO2;ROBO1;SEMA5A;SEMA5B;SEMA7A;SEMA4C;SEMA3C;SEMA3E;ANGPT2;AIF1;SEMA6C
784	gsea	secondary palate development (GO:0062009)	-0.635427	-1.6119	0.026694	0.170226	1	41760	0.08	TGFB2;LRRC32;TGFB3;TGFBR2;TGFBR3
785	gsea	glucan catabolic process (GO:0009251)	-0.562832	-1.61176	0.025641	0.170194	1	42217	0.2449	PYGM;PYGL;PGM2L1;PHKG1;CALM1;STBD1;AGL;MGAM
786	gsea	positive regulation of protein secretion (GO:0050714)	-0.419033	-1.61165	0.0202429	0.170106	1	38/69	0.3811	TGFB2;MYH10;TGFB3;APBB1;OR51E2;IGF1;MYOM1;RBP4;ACSL4;NLGN2;WLS;ANKRD1;GCK;C1QTNF3;NNAT;DOC2B;FGB;TLR4;CD33;BMP6;TLR2;TGFB1;IRS2;SLC30A8;TTN;FRMD4A;ANG;TREM2;ADAM9;F2RL1;SYTL4;TMED10;MYO18A;LRRC8A;ISL1;MYRIP;ACHE;TCF7L2
787	gsea	Wnt signaling pathway (GO:0016055)	-0.416315	-1.61158	0.01002	0.169916	1	49/90	0.3958	FERMT2;DIXDC1;FZD1;LRRK2;SFRP4;WNT9B;SFRP1;SFRP2;WNT2B;TCF7L1;FRZB;NXN;FZD7;WLS;FZD4;APC;FZD2;WNT2;GPC4;ZRANB1;CPE;WNT5B;FZD8;LRP6;DDX3X;PTEN;LEF1;WNT9A;CTNNB1;USP34;FZD3;ARL6;WNT5A;BCL9L;WNT10A;PLCG2;WNT11;STRN;FZD10;FZD6;SNX3;CSNK1G1;NR4A2;FZD5;TCF7L2;WNT16;RYK;WNT7A;WNT1
788	gsea	negative regulation of cellular protein localization (GO:1903828)	-0.502588	-1.61112	0.0201207	0.170287	1	21/33	0.3468	LATS2;MAP1A;TTBK2;ROCK2;LEPROT;GPM6B;ACTN2;LZTFL1;FLCN;LATS1;PICALM;GOPC;TAX1BP3;SPI1;MFHAS1;ANKRD13A;OTUD7B;LILRB4;SIN3A;ADIPOQ;SNX33
789	gsea	atrioventricular valve morphogenesis (GO:0003181)	-0.59317	-1.61059	0.0383065	0.170739	1	43647	0.1307	TGFB2;HEYL;SLIT3;BMPR2;ACVR1;TGFBR2;OLFM1
790	gsea	regulation of ruffle assembly (GO:1900027)	-0.507954	-1.61029	0.0344828	0.170917	1	45139	0.1802	CAV1;ARHGAP24;NLGN1;RDX;NDEL1;P2RY12;KANK1;EPS8
791	gsea	regulation of nitric oxide biosynthetic process (GO:0045428)	-0.503898	-1.61024	0.0257426	0.170756	1	19/40	0.2682	PKD2;PTGIS;CAV1;CD34;ATP2B4;SIRPA;AGXT2;ROCK2;EDN1;PTGS2;CLU;CX3CR1;TLR4;CLEC7A;KLF2;CD36;TLR6;INSR;KLF4
792	gsea	protein localization to presynapse (GO:1905383)	-0.687293	-1.61006	0.0177165	0.17029	1	45507	0.1971	MAP1A;DLG2;KIF5A
793	gsea	axo-dendritic protein transport (GO:0099640)	-0.687293	-1.61006	0.0177165	0.17029	1	45507	0.1971	MAP1A;DLG2;KIF5A
794	gsea	anterograde axonal protein transport (GO:0099641)	-0.687293	-1.61006	0.0177165	0.17029	1	45507	0.1971	MAP1A;DLG2;KIF5A
795	gsea	embryonic hemopoiesis (GO:0035162)	-0.638198	-1.60997	0.0243902	0.170144	1	45632	0.1638	KDR;TAL1;KIT;TGFBR2;SH2B3;KITLG
796	gsea	regulation of snRNA transcription by RNA polymerase II (GO:1905380)	0.766266	1.60983	0.02	0.473204	1	45415	0.1123	MYOD1;MEPCE;CC2D1A
797	gsea	regulation of cardiac muscle cell differentiation (GO:2000725)	-0.662505	-1.6096	0.0158416	0.170489	1	45602	0.1842	MYOCD;MEF2C;GREM1;FZD7;EFNB2;TGFB1
798	gsea	regulation of integrin biosynthetic process (GO:0045113)	-0.787354	-1.60912	0.0196464	0.170854	1	45414	0.098	TGFB2;AR
799	gsea	polyphosphate metabolic process (GO:0006797)	-0.785731	-1.60835	0.0239044	0.171649	1	45415	0.1713	PRUNE2;ATCAY;BNIP2
800	gsea	myelination in peripheral nervous system (GO:0022011)	-0.639791	-1.60826	0.0275591	0.171522	1	45604	0.2536	CNTNAP1;MYOC;SKI;ARHGEF10;LGI4;PRX;NF1;DICER1
801	gsea	cellular glucan metabolic process (GO:0006073)	-0.633817	-1.60669	0.0323232	0.173253	1	45570	0.1796	PYGM;PPP1R3C;PYGL;GBE1;UGP2
802	gsea	positive regulation of protein modification process (GO:0031401)	-0.38284	-1.60666	0.00803213	0.173075	1	113/196	0.3872	DLC1;FGF7;TEK;ANGPT1;ITGB3;CLIP3;FGF1;CDH5;HGF;LRRK2;LEPR;RARRES2;NNMT;VEGFC;FGF18;FGF2;KDR;TMEM119;NTRK3;FLT4;GAS6;CCND2;GPNMB;FAM20A;NPTN;IGF2;SLC51B;C3;ROCK2;CHRNA7;ILK;CALM1;PECAM1;FGF9;SLCO3A1;RAB3GAP1;ENG;FGF5;LIMCH1;KNDC1;PELI2;EFNA5;CLDN19;CSF1R;FAS;ARNTL;DAB2;THPO;EGFR;FLCN;APP;NTRK2;TAOK1;P2RY1;MT3;PPP1R16B;ABL1;TGFB1;DDX3X;IL34;DYRK1A;FAM161A;CD4;ADAM17;PLAUR;FGF6;NTRK1;TNIK;FGF20;SMPD…
803	gsea	long-term synaptic potentiation (GO:0060291)	-0.562491	-1.60637	0.04158	0.17325	1	44501	0.2676	TSHZ3;PLK2;NFATC4;GRIN2A;NPTN;MPP2;ARC;CRHR2;SLC8A3;VAMP2;SLC24A1
804	gsea	regulation of skeletal muscle tissue development (GO:0048641)	-0.795487	-1.60607	0.016129	0.173453	1	45415	0.1842	MEF2C;MEGF10;TGFB1
805	gsea	mitotic metaphase plate congression (GO:0007080)	0.513333	1.60602	0.0728346	0.482832	1	32/46	0.2999	RRS1;KIF22;CCNB1;KIF2C;NUF2;NUDC;CDCA8;CDT1;CDCA5;CEP55;KIFC1;CHMP2A;CHMP6;CHMP1A;CHMP5;NDC80;EML3;VPS4A;CHMP4B;CHMP4C;PSRC1;CENPE;KIF14;RAB11A;NUP62;CHMP4A;MAD1L1;KIF18A;DCTN2;CHMP7;PINX1;KPNB1
806	gsea	oligosaccharide-lipid intermediate biosynthetic process (GO:0006490)	0.677205	1.60515	0.0367347	0.481484	1	41518	0.2659	ALG3;ALG6;ALG8;MPDU1;ALG1;DPAGT1;ALG14;ALG12;SRD5A3
807	gsea	cellular response to epidermal growth factor stimulus (GO:0071364)	-0.54982	-1.60502	0.030303	0.174633	1	15/24	0.3017	ZFP36L1;DUSP3;SNAI2;FOXC1;STAT5B;IQGAP1;PTPN11;EGFR;ZFP36;PTPN12;ZFP36L2;TDGF1;PLCG1;DUSP22;PDE8A
808	gsea	negative regulation of cardiac muscle cell proliferation (GO:0060044)	-0.795771	-1.60464	0.0137255	0.174907	1	45416	0.2028	RBP4;VGLL4;NOG;TBX5
809	gsea	NADH dehydrogenase complex assembly (GO:0010257)	0.69947	1.6044	0.0638723	0.474821	1	42/49	0.2602	NDUFA7;NDUFB11;NDUFB4;BCS1L;NDUFB10;NDUFS3;NDUFAB1;NDUFS6;NDUFA8;NDUFB9;NDUFS2;NDUFB3;NDUFV1;NDUFS8;NDUFA2;NDUFV2;NDUFA9;NDUFA13;TMEM126A;NDUFS7;NDUFB7;NDUFB6;NDUFA11;NDUFC2;NDUFA12;NDUFB2;NDUFA6;NDUFA1;NDUFAF3;FOXRED1;ACAD9;ECSIT;NDUFC1;NDUFA10;NDUFV3;NDUFAF2;NDUFS5;NDUFB5;NDUFA3;NDUFAF1;NDUFB8;NDUFB1
810	gsea	mitochondrial respiratory chain complex I assembly (GO:0032981)	0.69947	1.6044	0.0638723	0.474821	1	42/49	0.2602	NDUFA7;NDUFB11;NDUFB4;BCS1L;NDUFB10;NDUFS3;NDUFAB1;NDUFS6;NDUFA8;NDUFB9;NDUFS2;NDUFB3;NDUFV1;NDUFS8;NDUFA2;NDUFV2;NDUFA9;NDUFA13;TMEM126A;NDUFS7;NDUFB7;NDUFB6;NDUFA11;NDUFC2;NDUFA12;NDUFB2;NDUFA6;NDUFA1;NDUFAF3;FOXRED1;ACAD9;ECSIT;NDUFC1;NDUFA10;NDUFV3;NDUFAF2;NDUFS5;NDUFB5;NDUFA3;NDUFAF1;NDUFB8;NDUFB1
811	gsea	positive regulation of protein tyrosine kinase activity (GO:0061098)	-0.484703	-1.60423	0.0335306	0.175204	1	25/42	0.3334	NOX4;DLG4;GAS6;EPHA4;BDNF;PDGFB;FYN;GPRC5B;PRNP;RELN;FBXW7;CSF1R;NEDD9;NTRK2;CASS4;IL34;AGT;ADAM17;DOCK3;GRM5;ADRA2A;LILRA5;BTC;FCGR1A;NCF1
812	gsea	negative regulation of coagulation (GO:0050819)	-0.654632	-1.60408	0.0502008	0.175152	1	41579	0.2876	CD34;SERPINE1;THBD;EDN1;SERPINE2;TFPI;APOH;KNG1;PROCR;PROC;VTN
813	gsea	negative regulation of amyloid precursor protein catabolic process (GO:1902992)	-0.547344	-1.60267	0.0282828	0.17693	1	43678	0.1958	IGF1;PRNP;CHRNA7;ROCK1;CLU;NTRK2;PICALM;RTN4
814	gsea	mRNA pseudouridine synthesis (GO:1990481)	0.772163	1.60226	0.0142857	0.478194	1	45478	0.1181	TRUB2;PUS1;DKC1;RPUSD2;PUS3
815	gsea	glucosamine-containing compound metabolic process (GO:1901071)	-0.615511	-1.60208	0.03125	0.177512	1	41456	0.2173	CHST3;CHST6;EXTL2;CHST7;CHST1;MGAT3;CHST2
816	gsea	cellular response to monoamine stimulus (GO:0071868)	-0.731057	-1.60179	0.0210325	0.177665	1	45477	0.1282	GNG2;NR4A3;TGM2;DRD1
817	gsea	positive regulation of behavior (GO:0048520)	-0.683183	-1.60089	0.0376238	0.178682	1	45540	0.0989	SGIP1;MEF2C;NLGN1;INSL5;NR4A3
818	gsea	positive regulation of protein localization to cell periphery (GO:1904377)	-0.450135	-1.60074	0.0359281	0.178623	1	29/51	0.3622	CLIP3;STAC;EPHA3;SORBS1;ITGB1;ATP2B4;LRP1;EPB41L2;SPTBN1;CNPY4;PIK3R1;NKD2;STAC2;PTPN9;EGFR;PRKCE;RAMP3;LGALS3;AKAP5;EPHA2;DLG1;ITGA3;WNK3;TREM2;GNAI1;PRKCH;PRKCI;ZDHHC8;PDPK1
819	gsea	retina vasculature development in camera-type eye (GO:0061298)	-0.856207	-1.60059	0.0137255	0.178571	1	45416	0.133	PDGFRB;PDGFRA;BMPR2;ACVRL1
820	gsea	monocarboxylic acid transport (GO:0015718)	-0.456403	-1.6	0.0235294	0.179169	1	25/56	0.3353	SLC16A12;NR1H4;SLC16A4;SLC16A2;UGT1A3;SLC16A7;SLC51B;SLCO2A1;SLC10A6;ABCB4;NCOA1;SLCO3A1;SLC6A13;SLCO1C1;ABCG2;SLC22A13;SLC10A2;CD36;SLCO2B1;SLC16A11;NCOA2;SLC6A12;SLC27A1;SLC16A6;SLC16A14
821	gsea	negative regulation of cellular process (GO:0048523)	-0.345499	-1.59992	0.00402414	0.179048	1	230/519	0.3414	FERMT2;MYOCD;KANK2;DLC1;PKD2;DACT3;PDPN;CD200;SLIT2;TGFB2;ADRA1A;ANGPT1;FHL1;ACTN1;EMILIN1;IGFBP7;SYT11;ITGA1;FBLN1;TGFB1I1;JAM2;SLIT3;INHBA;TGFB3;ADAMTS1;ROR2;PLXNA4;SFRP4;HOPX;CD34;PODN;PLXNC1;WFDC1;FGF2;ADARB1;ENPP1;SIRPA;SST;ALDH1A2;NOTCH4;BMPR2;KLF10;APBB1;NOX4;F2R;NPR1;SOX7;GJA1;SOX17;SFRP1;ANXA6;SFRP2;COL4A3;NGF;COL18A1;GPNMB;ADAMTS8;DCBLD2;PTHLH;IGFBP6;PTPN14;SKI;SPEG;RPS6KA2;TGFBR3;FRZB;…
822	gsea	negative regulation of ion transport (GO:0043271)	-0.553929	-1.59987	0.0389344	0.178904	1	18/25	0.2939	SYT11;PLN;CASQ2;HTR1B;GPM6B;VIP;NOS1;NEDD4;SNCA;ACTN2;CD33;PXK;STC1;LILRB2;ADRA2A;LILRB1;WNK3;WNK1
823	gsea	calcium ion transmembrane import into cytosol (GO:0097553)	-0.529684	-1.59928	0.0283401	0.179493	1	26/41	0.3631	PKD2;CACNA2D1;SLC8A1;FGF2;ATP2B4;HTR2A;F2R;RYR3;RYR2;GRIN2A;CCL21;ITPR1;HTR2B;TRPV2;PTPRC;TRPV5;SLC8A3;TRPV4;RYR1;SLC24A1;PLCG2;ITPR2;XCL1;TRPV6;CCR7;CCL19
824	gsea	negative regulation of amyloid-beta clearance (GO:1900222)	-0.66717	-1.59906	0.0308008	0.179561	1	45506	0.1456	MYOCD;SRF
825	gsea	negative regulation of cardiac muscle tissue growth (GO:0055022)	-0.739427	-1.59899	0.0232108	0.179411	1	45447	0.2028	RBP4;VGLL4;NOG;TBX5
826	gsea	dehydroascorbic acid transport (GO:0070837)	-0.747663	-1.59851	0.0164271	0.179853	1	45446	0.0775	SLC2A2;SLC2A14;SLC2A10
827	gsea	positive regulation of transcription from RNA polymerase II promoter involved in heart development (GO:1901228)	-0.85466	-1.59846	0.0174757	0.179667	1	45386	0.1456	MYOCD;GREM1;GATA5;SRF
828	gsea	presynapse assembly (GO:0099054)	-0.574417	-1.59834	0.0536398	0.179608	1	13/18	0.3027	FZD1;PTPRD;NLGN4Y;NLGN3;NLGN4X;NLGN1;NLGN2;LRP4;PTEN;BSN;PCLO;WNT5A;IL1RAPL1
829	gsea	striated muscle tissue development (GO:0014706)	-0.509074	-1.59799	0.032567	0.179817	1	14/33	0.1583	SGCD;MEF2C;CAV1;PGM5;MSC;SVIL;BMPR2;BVES;MYOZ1;RBP4;SGCG;POPDC2;GATA5;TBX2
830	gsea	regulation of focal adhesion disassembly (GO:0120182)	-0.772355	-1.5977	0.0164271	0.179733	1	45448	0.1975	DUSP3;MAPRE2;IQSEC1;PIK3R1;MAP4K4
831	gsea	positive regulation of focal adhesion disassembly (GO:0120183)	-0.772355	-1.5977	0.0164271	0.179733	1	45448	0.1975	DUSP3;MAPRE2;IQSEC1;PIK3R1;MAP4K4
832	gsea	regulation of dendritic spine morphogenesis (GO:0061001)	-0.49539	-1.59768	0.0298805	0.179526	1	15/30	0.2307	LRRK2;PPFIA2;ZDHHC15;SHANK3;EPHA4;NLGN1;ABI2;RELN;SIPA1L1;ARC;PDLIM5;BHLHB9;PTEN;TANC2;CAPRIN2
833	gsea	axon extension (GO:0048675)	-0.569693	-1.59751	0.0470348	0.179485	1	14/23	0.2866	MAP1B;SLIT2;SLIT3;NRP2;SEMA3A;NRP1;NLGN3;SEMA5A;PPP3CB;SEMA5B;SLC9A6;ULK2;AUTS2;USP9X
834	gsea	establishment of endothelial barrier (GO:0061028)	-0.552828	-1.59669	0.0367347	0.180443	1	18/28	0.3393	MYADM;MSN;ROBO4;PDE2A;RDX;PDE4D;RAPGEF2;PECAM1;TJP1;PPP1R16B;ICAM1;SOX18;RAP1A;RAPGEF6;RAPGEF1;RAP1B;F2RL1;RAP2B
835	gsea	positive regulation of extracellular matrix organization (GO:1903055)	-0.639875	-1.59572	0.0257426	0.181521	1	41913	0.252	EFEMP2;DDR2;PDPN;EMILIN1;RUNX1;IL6;CLASP1;TGFB1;FSCN1;CLASP2
836	gsea	thyroid hormone generation (GO:0006590)	-0.642021	-1.59565	0.0408998	0.18138	1	45599	0.0703	CTSK;DIO2;IYD
837	gsea	negative regulation of G1/S transition of mitotic cell cycle (GO:2000134)	-0.488412	-1.59547	0.0335306	0.181382	1	24/35	0.3558	KANK2;DACT1;PKD2;FHL1;SLFN11;GPNMB;FAM107A;CCL2;APC;NACC2;ZNF655;PLK3;DCUN1D3;PTEN;CDK6;KLF4;WEE1;CDKN2B;DLG1;CDKN1A;MYO16;PRMT2;RBL2;RB1
838	gsea	cellular polysaccharide catabolic process (GO:0044247)	-0.545561	-1.59517	0.0316206	0.18157	1	42583	0.2449	PYGM;PYGL;PGM2L1;PHKG1;CALM1;STBD1;AGL;MGAM
839	gsea	regulation of cardiac muscle cell proliferation (GO:0060043)	-0.57377	-1.59516	0.0438247	0.181347	1	15/21	0.2739	ZFPM2;MEF2C;GLI1;FGF2;RBP4;TGFBR3;TGFBR1;RUNX1;FGFR2;TBX2;VGLL4;NOG;TBX5;BMPR1A;ERBB4
840	gsea	cardiac epithelial to mesenchymal transition (GO:0060317)	-0.621083	-1.59508	0.0224949	0.181211	1	44136	0.1689	TGFB2;HEYL;SPRY1;SNAI1;TGFBR3;SNAI2;TGFBR1;ENG;OLFM1;ACVRL1;HAS2
841	gsea	negative regulation of cytokinesis (GO:0032466)	0.773072	1.59463	0.0240481	0.502308	1	45448	0.226	AURKB;ZFYVE19;E2F8;VPS4A;CHMP4C
842	gsea	amino acid transmembrane transport (GO:0003333)	-0.451515	-1.59449	0.0219124	0.181821	1	22/44	0.3684	SLC36A2;SLC22A2;SLC16A2;SLC47A1;SLC38A4;SLC6A6;SFXN3;SLC38A11;SLC6A13;SLC6A20;SLC25A12;SLC36A3;SLC36A4;SLC36A1;SLC7A13;SLC38A7;SLC7A7;SLC38A2;SLC38A3;SLC22A4;SLC25A18;SLC38A5
843	gsea	vascular endothelial growth factor receptor signaling pathway (GO:0048010)	-0.472196	-1.59441	0.0441767	0.181704	1	32/65	0.3334	AXL;ITGB3;SULF1;NRP2;VEGFC;KDR;FLT4;NRP1;FLT1;CLEC14A;PRKD1;FYN;DOCK1;ROCK2;ITGAV;PIK3R1;ROCK1;CRK;ELMO1;NCKAP1L;NCKAP1;PIK3CA;NCF2;CYBB;SHC2;VAV3;ELMO2;VEGFB;PGF;MAPK11;MAPK14;NCF1
844	gsea	base-excision repair, AP site formation (GO:0006285)	0.564155	1.59411	0.035503	0.49957	1	43374	0.2871	NTHL1;SMUG1;NEIL3;MPG;ACD;MUTYH;OGG1;UNG;MBD4;ERCC5
845	gsea	calcium-mediated signaling (GO:0019722)	-0.479744	-1.5939	0.0371094	0.18218	1	64/92	0.3881	ANK2;RCAN2;LRRK2;SLC8A1;CACNA1C;KDR;RCAN1;PLCE1;VCAM1;CCR9;RYR2;SELP;EDN2;PRNP;MCTP1;NMUR1;EDN1;EDNRB;SAMD14;PTGFR;AGTR1;CCR2;SELE;CCR4;P2RX7;HTR2B;P2RY12;CXCR4;CX3CR1;EGFR;PPP3CB;PTPRC;ATP2A2;CHRM3;CCR1;BTK;DMPK;LACRT;DEFB1;PRKACA;CCR5;GRM5;FKBP1B;PLCG1;MCTP2;SPHK1;EIF2AK3;PRKAA1;XCR1;PLCG2;CXCR6;RCAN3;KSR2;PPP3CC;CCR6;CCR7;CXCR2;CXCR1;PDPK1;CCR10;ATP1B1;CCR8;FPR2;LAT2
846	gsea	L-arginine import across plasma membrane (GO:0097638)	-0.802909	-1.59351	0.00373832	0.182428	1	45415	0.139	SLC22A2;SLC47A1;SLC7A2
847	gsea	regulation of macrophage migration (GO:1905521)	-0.704394	-1.59348	0.0360721	0.182241	1	45572	0.2377	CD200;EMILIN1;CSF1;P2RY12;CX3CR1;CD200R1;MTUS1
848	gsea	ventricular cardiac muscle cell action potential (GO:0086005)	-0.590976	-1.59314	0.0477137	0.182441	1	42614	0.2346	ANK2;KCNJ8;SCN3B;KCNE4;RYR2;SCN5A;KCNH2;KCNE1;SNTA1
849	gsea	positive regulation of cell adhesion (GO:0045785)	-0.445896	-1.59261	0.042	0.1829	1	38/76	0.3237	ECM2;FBLN2;TGFB2;TPM1;CXCL12;FOXC2;CHRD;EPHA4;SFRP2;PDGFB;CCL21;ITGAV;FSTL3;LIMS1;TGM2;MAGI1;MEGF10;P2RY12;FLCN;CITED2;NPNT;DUSP26;NCKAP1L;ZFHX3;LIF;ATM;RSU1;PRKCA;PPM1F;NODAL;SAA1;TFE3;SMAD7;HYAL1;JAK2;ADAM9;RET;TNFSF18
850	gsea	T cell differentiation (GO:0030217)	-0.509205	-1.59235	0.0492126	0.183072	1	21/41	0.2911	LEPR;GLI3;ZFP36L1;KIT;DLL4;ANXA1;PIK3CD;RAG1;CD28;PTPRC;SHH;PTPN22;CD4;ADAM17;LIG4;SPI1;ZFP36L2;FCER1G;MR1;CD8A;IL2
851	gsea	response to heparin (GO:0071503)	-0.840436	-1.59192	0.0139721	0.183382	1	45416	0.107	SLIT2;SFRP1;EGR1;GPIHBP1
852	gsea	negative regulation of growth (GO:0045926)	-0.386383	-1.59185	0.0121212	0.18326	1	64/120	0.3737	MT1B;DACT3;SLIT2;TGFB2;FHL1;SLIT3;INHBA;WFDC1;ENPP1;BMPR2;APBB1;NPR1;GJA1;SOX17;SFRP1;SFRP2;DCBLD2;FRZB;APBB2;MT1M;RERG;MT1A;NOTCH2;ACVRL1;FLCN;VGLL4;MT1E;TSPYL2;MT3;TGFB1;DCUN1D3;DDX3X;RTN4;SMARCA2;SERTAD2;CGRRF1;PRDM11;CAPRIN2;GDF2;MT2A;BCL6;ESR2;MT1F;ALOX15B;HNF4A;MT1X;MT1H;CDKN2AIP;CDKN1A;MT1G;SMAD4;HYAL2;HYAL1;SIRT1;WNT11;WT1;MSX1;CDA;RB1;PPT1;NOTCH1;ST7L;SCGB3A1;SMAD3
853	gsea	vascular associated smooth muscle cell differentiation (GO:0035886)	-0.760107	-1.59136	0.0175781	0.183766	1	45510	0.2352	EFEMP2;APLNR;ENG;RAMP2;GATA6;HEY2
854	gsea	protein targeting to ER (GO:0045047)	0.668559	1.59136	0.0808081	0.505729	1	81/101	0.2224	RPL8;RPS3;RPL30;RPLP0;RPL27A;RPL29;RPS21;RPSA;RPS10;RPL18;RPS18;RPL19;RPL36;RPS2;RPS13;RPLP2;RPS6;RPL14;RPS8;RPL35;RPS24;RPL35A;RPL24;RPL7A;RPS19;RPS14;RPS15;RPL23A;RPL39;RPS7;RPL38;RPS15A;SGTA;RPL27;RPL12;RPLP1;RPL18A;RPS16;RPL13A;UBA52;RPL37A;RPL37;ZFAND2B;RPL6;RPS9;RPS4X;RPL13;RPL10;RPL28;RPL32;RPL34;RPS27A;SPCS2;RPL36A;RPS11;SPCS1;RPL11;RPS29;RPL22;RPS5;RPS12;RPS25;RPS20;RPL23;RPL3;RPL7;SRPRB…
855	gsea	alanine transport (GO:0032328)	-0.641809	-1.59114	0.0422535	0.18384	1	45571	0.1956	SLC36A2;SLC6A6;SLC6A17;SLC36A3;SLC36A4;SLC36A1
856	gsea	mast cell mediated immunity (GO:0002448)	-0.71411	-1.59093	0.0227743	0.18386	1	45509	0.1472	KIT;SERPINB9;NR4A3;PIK3CD;PIK3CG
857	gsea	protein localization to kinetochore (GO:0034501)	0.719138	1.59042	0.0555556	0.504594	1	45603	0.2185	AURKB;RCC2;CDK1;BUB3;TTK;IK;CENPT
858	gsea	negative regulation of neurogenesis (GO:0050768)	-0.471084	-1.58993	0.0244399	0.18501	1	24/35	0.4257	PTN;THY1;EFNB3;HOOK3;NGFR;IL6;RAPGEF2;LRP4;REST;PTEN;RTN4;MCF2;NF1;YWHAH;PCM1;LINGO1;IL1B;NOTCH1;RUFY3;WNT7A;CCL11;OMG;PAX6;SORL1
859	gsea	tube closure (GO:0060606)	-0.512929	-1.5899	0.0414938	0.184814	1	11658	0.2124	DLC1;PRICKLE1;TGFB2;SKI;PAX2;FOLR1;LMO4;COBL;SEMA4C;LRP6;TGFB1;LRP2
860	gsea	intermediate filament bundle assembly (GO:0045110)	-0.753736	-1.58934	0.0310078	0.185429	1	45476	0.0844	NEFM;NEFL;NEFH
861	gsea	positive regulation of oligodendrocyte differentiation (GO:0048714)	-0.753585	-1.58927	0.023166	0.18529	1	45477	0.1922	PTN;ZNF365;CXCR4;IL34
862	gsea	regulation of endothelial cell apoptotic process (GO:2000351)	-0.51219	-1.58794	0.0383142	0.186796	1	19/41	0.2265	TEK;THBS1;ANGPT1;CDH5;KDR;SCG2;GAS6;SERPINE1;ANO6;ECSCR;ITGA4;CCL2;SEMA5A;RAMP2;FGB;ICAM1;CD40LG;TNFAIP3;IL10
863	gsea	positive regulation of cardiocyte differentiation (GO:1905209)	-0.646256	-1.58793	0.0448343	0.186559	1	45603	0.2028	MYOCD;TGFB2;MEF2C;GREM1;EFNB2;TGFB1;TBX5
864	gsea	potassium ion transmembrane transport (GO:0071805)	-0.42489	-1.58762	0.0250522	0.186758	1	51/133	0.2405	PKD2;ABCC9;KCNT2;KCNB1;KCNJ3;NALCN;ATP1B2;KCNJ8;ATP1A2;SLC12A4;KCNV1;SLC24A3;KCNE4;KCNA5;KCNJ15;KCNAB1;KCNA6;LRRC55;KCNS2;KCNJ12;KCNQ5;KCNH6;KCNQ3;SLC1A3;KCNJ16;KCNQ4;KCNK3;SLC24A4;KCNK2;KCNJ5;KCND1;KCNA2;HCN4;KCND2;SLC12A6;SLC12A1;KCNA3;KCND3;KCNJ2;KCNC3;KCNF1;KCNN3;KCNJ13;SLC9A6;KCNJ1;KCNC1;KCNH1;KCNH2;KCNAB2;KCNE1;ATP4B
865	gsea	cellular response to vitamin (GO:0071295)	-0.841817	-1.58718	0.011976	0.187185	1	45417	0.1584	POSTN;GAS6;SFRP1;FES;FOLR1
866	gsea	aerobic respiration (GO:0009060)	0.703091	1.58696	0.0379242	0.512959	1	13/18	0.2114	MDH2;SDHB;UQCRH;UQCRHL;SURF1;NDUFS8;NDUFS7;UQCRC1;UQCRB;BLOC1S1;UQCR10;SDHC;SIRT3
867	gsea	cytoplasmic translational initiation (GO:0002183)	0.638561	1.58691	0.0367347	0.508381	1	43374	0.1727	RBM4;EIF3D;EIF3I;EIF3M;EIF4A1;MCTS1;EIF2S2;EIF2S3;EIF2D;EIF2B3
868	gsea	rRNA pseudouridine synthesis (GO:0031118)	0.745706	1.58619	0.0372549	0.506589	1	45541	0.0958	NHP2;GAR1;RPUSD1;DKC1;RPUSD2;NOP10
869	gsea	amino acid import (GO:0043090)	-0.532714	-1.58586	0.0250482	0.188729	1	44835	0.1956	SLC22A2;SLC6A1;SLC16A2;SLC47A1;SLC6A6;SFXN3;SLC1A3;SLC6A13;SLC6A20;SLC36A1
870	gsea	heterophilic cell-cell adhesion via plasma membrane cell adhesion molecules (GO:0007157)	-0.529193	-1.58585	0.0258964	0.188503	1	22/33	0.3328	FAT4;DCHS1;HMCN1;PTPRD;VCAM1;CADM3;SELP;NLGN1;AMIGO2;SELE;CADM1;AMIGO1;UMOD;ICAM1;CD209;CRTAM;CD6;REG3A;IL1RAPL1;PVR;IGSF21;ITGAL
871	gsea	lymphatic endothelial cell differentiation (GO:0060836)	-0.750669	-1.58577	0.0220884	0.188362	1	45511	0.2422	PDPN;TIE1;BMPR2;NR2F2;ACVRL1;PROX1;SOX18
872	gsea	positive regulation of receptor internalization (GO:0002092)	-0.499977	-1.58507	0.0361905	0.189191	1	15/22	0.4415	ANGPT1;NTF3;SFRP4;GREM1;MAGI2;SELE;SCYL2;INSR;TBC1D5;AHI1;ARRB1;FMR1;EGF;ATAD1;APLN
873	gsea	sialic acid transport (GO:0015739)	-0.856899	-1.58482	0.0155642	0.189323	1	45416	0.1011	SLC17A1;SLC17A4;SLC17A3;SLC17A2
874	gsea	receptor clustering (GO:0043113)	-0.501207	-1.58446	0.0276134	0.18961	1	16/28	0.2836	FLNA;PTN;THY1;DLG4;DLG2;NLGN1;ITGA4;MAGI2;SAV1;NRXN2;LRP4;LRRC7;ITGB2;SYNJ2BP;DLG1;NRXN1
875	gsea	receptor metabolic process (GO:0043112)	-0.479252	-1.58421	0.0506823	0.189752	1	32/50	0.3575	CAV1;ITGB1;RAB31;LRP1;DNM1;DNM3;CALCRL;EHD3;NEDD4;SNCA;RAMP2;ADM;SNX25;TGFB1;PICALM;SH3GLB1;RAMP3;CD36;ITGB2;UVRAG;REP15;FCER1G;LMTK2;LILRB1;SMURF1;SNX1;PIK3R4;LILRB4;RAMP1;CXCR2;MX2;CXCR1
876	gsea	positive regulation of release of sequestered calcium ion into cytosol (GO:0051281)	-0.506265	-1.58411	0.0288462	0.18969	1	15/32	0.2307	PKD2;TRPC1;JPH2;THY1;AKAP6;F2R;APLNR;CALM1;CX3CL1;SNCA;DRD1;F2RL3;LACRT;CASQ1;P2RY6
877	gsea	thyroid hormone transport (GO:0070327)	-0.717966	-1.58409	0.0193424	0.189466	1	45478	0.2268	SERPINA7;SLC16A2;SLCO1C1;CRYM;SLC16A10
878	gsea	response to glucocorticoid (GO:0051384)	-0.514957	-1.58371	0.0258964	0.189751	1	20/27	0.375	SLIT2;GHRHR;SLIT3;ZFP36L1;FAM107A;NR3C1;IL6;ANXA1;REST;ZFP36;SSTR2;SSTR5;IL10;ZFP36L2;HSD3B2;ADAM9;CALCR;PDCD7;ISL1;HSD3B1
879	gsea	regulation of dendritic spine development (GO:0060998)	-0.566038	-1.58354	0.0435644	0.189765	1	43221	0.0776	MEF2C;PPFIA2;SHANK1;SHANK3;NLGN1
880	gsea	positive regulation of fibroblast migration (GO:0010763)	-0.740537	-1.5835	0.0299401	0.189584	1	45478	0.1842	DDR2;THBS1;ITGB1;PRKCE;TGFB1
881	gsea	negative regulation of response to stimulus (GO:0048585)	-0.440871	-1.58292	0.0234375	0.190175	1	28/59	0.318	COL3A1;SLIT2;AKT3;HHIP;CD34;SOCS5;THY1;ACVR1;KLF7;SH2B3;MAP3K3;MCTP1;TWIST1;NLRP12;FCGR2B;IGFBP3;CLU;UBASH3B;VPS13C;CDK6;KIF26A;ALOX5;KLF4;FOXA2;ADRA2A;SIRT1;WFS1;FOXP3
882	gsea	regulation of presynapse organization (GO:0099174)	-0.574799	-1.58264	0.0279441	0.1901	1	43344	0.1732	GPC6;LRFN5;PTPRD;SNCA;LRRC4B;GPC4;SLITRK2;APP;MDGA1
883	gsea	regulation of presynapse assembly (GO:1905606)	-0.574799	-1.58264	0.0279441	0.1901	1	43344	0.1732	GPC6;LRFN5;PTPRD;SNCA;LRRC4B;GPC4;SLITRK2;APP;MDGA1
884	gsea	phosphatidylinositol 3-kinase signaling (GO:0014065)	-0.492051	-1.58228	0.0271318	0.190307	1	15/32	0.2103	HTR2A;ZFP36L1;IGF1;PIK3R1;EDN1;PIK3CD;PIK3CG;HTR2B;PIK3C2A;IRS1;PLEKHA1;PTEN;PIK3CA;PIK3R5;NF1
885	gsea	leukocyte tethering or rolling (GO:0050901)	-0.632213	-1.58221	0.0554455	0.190158	1	43405	0.2376	JAM2;ITGB1;VCAM1;SELP;ITGA4;ROCK1;SELE;CX3CR1;SPN;ADD2;SELPLG
886	gsea	regulation of amyloid-beta formation (GO:1902003)	-0.461496	-1.58215	0.0194553	0.189997	1	12359	0.1958	EPHA4;IGF1;ROCK2;PRNP;CHRNA7;SLC2A13;ROCK1;CLU;NTRK2;PICALM;RTN4
887	gsea	negative regulation of cell junction assembly (GO:1901889)	-0.547426	-1.58195	0.0283976	0.190017	1	15/24	0.2748	DLC1;THBS1;PHLDB2;ARHGAP6;FAM107A;ROCK2;CORO1C;ROBO2;ROCK1;ACVRL1;TLR2;PTEN;APOD;CLASP2;DUSP22
888	gsea	embryonic appendage morphogenesis (GO:0035113)	-0.63506	-1.5819	0.037182	0.189849	1	41579	0.3096	TGFB2;SKI;CYP26B1;MBNL1;LRP6;HOXA11;SHH;TBX5;MEGF8;PTCH1;MYH3
889	gsea	dermatan sulfate proteoglycan biosynthetic process (GO:0050651)	-0.625844	-1.58177	0.0315582	0.189774	1	42248	0.2018	DCN;BGN;VCAN;DSEL;CSGALNACT2;CSPG4;DSE;CSGALNACT1;CHST14
890	gsea	sulfur amino acid catabolic process (GO:0000098)	0.637842	1.58171	0.0292276	0.518679	1	45568	0.0919	TXN2;MPST;TST
891	gsea	positive regulation of vascular associated smooth muscle cell migration (GO:1904754)	-0.750582	-1.58158	0.0337302	0.189782	1	45510	0.1154	ADAMTS1;IGFBP5;DOCK4;PDGFB;NR4A3;FGF9
892	gsea	regulation of cellular ketone metabolic process (GO:0010565)	0.519932	1.58139	0.0763052	0.515149	1	45/64	0.2799	INS;PSMD13;PSMA5;PSMB4;PSME2;PSMA6;PSMA8;PSME1;PSMD4;PSMB1;PSMA4;PSMA7;PSMB7;PSMB3;PSMD3;PSMA2;PSMB2;PSMC5;PSMA1;PSMA3;PSMF1;PSMC4;PSMD14;PSMB10;PSMB5;PSMD9;PSMC3;OAZ1;OAZ3;PSMB6;PSMD11;PSMC2;PSMB8;PSME3;PSMD8;ODC1;PSMD12;PSMD6;NQO1;PSMD7;PSMB11;PSMD2;PSMD10;SIRT5;PSMC1
893	gsea	positive regulation of the force of heart contraction (GO:0098735)	-0.79274	-1.57976	0.022869	0.192201	1	45415	0.1212	SLC8A1;RYR2;NOS1
894	gsea	regulation of angiotensin levels in blood (GO:0002002)	-0.678187	-1.57964	0.0478927	0.1919	1	45601	0.0771	CMA1;CTSG;ENPEP;CPA3;CES1
895	gsea	angiotensin maturation (GO:0002003)	-0.678187	-1.57964	0.0478927	0.1919	1	45601	0.0771	CMA1;CTSG;ENPEP;CPA3;CES1
896	gsea	negative regulation of cell cycle G1/S phase transition (GO:1902807)	-0.482881	-1.57944	0.0290698	0.191926	1	23/34	0.3558	KANK2;DACT1;PKD2;FHL1;SLFN11;GPNMB;FAM107A;CCL2;APC;SUSD2;ZNF655;DCUN1D3;PTEN;CDK6;KLF4;WEE1;CDKN2B;DLG1;CDKN1A;MYO16;PRMT2;RBL2;RB1
897	gsea	maturation of LSU-rRNA from tricistronic rRNA transcript (SSU-rRNA, 5.8S rRNA, LSU-rRNA) (GO:0000463)	0.659301	1.57884	0.0541586	0.520552	1	41487	0.1768	PES1;RPL35;BOP1;ZNHIT3;RPF2;WDR12;RPL7;FTSJ3
898	gsea	chemical homeostasis (GO:0048878)	-0.410458	-1.57868	0.031068	0.192822	1	29/59	0.3251	EIF5A2;SLC4A10;RBP1;ANGPTL3;FBXW7;TM6SF2;KLHL3;ABCB4;AQP9;AQP4;ACOX2;SLC4A8;SLC4A3;ZBTB20;DDX3X;IRS2;APOA4;SLC4A4;SLC4A1;ABHD8;CETP;SLC4A9;HNF4A;SLC4A7;PNPLA8;WNK3;WNK1;TREM2;NR1D2
899	gsea	forebrain neuron differentiation (GO:0021879)	-0.713529	-1.57836	0.0237624	0.193042	1	45509	0.1093	INHBA;SALL1;SHANK3;LHX6;RAPGEF2
900	gsea	positive regulation of response to wounding (GO:1903036)	-0.497532	-1.57821	0.0327553	0.19301	1	15/27	0.3873	MYLK;ITGB1;PTN;ANXA1;SCARF1;PRKCE;CLEC7A;KANK1;CLDN1;ADRA2A;VTN;REG3A;OCLN;REG3G;HBEGF
901	gsea	semaphorin-plexin signaling pathway (GO:0071526)	-0.527076	-1.57788	0.0596421	0.193239	1	17/35	0.2273	FLNA;NRP2;PLXNA4;SEMA3D;SEMA3A;SEMA6D;NRP1;SEMA3G;PLXND1;SEMA5A;PLXNA2;SEMA5B;SEMA7A;SEMA4C;SEMA3C;SEMA3E;MET
902	gsea	negative regulation of macromolecule metabolic process (GO:0010605)	-0.385488	-1.57776	0.0100806	0.193158	1	116/184	0.4422	MYADM;RBMS3;TGFB2;EMILIN1;MEF2C;CCDC3;PGR;CD34;FGF2;ATP2B4;KDR;SLC24A3;DLG4;SFRP1;IGF1;SFRP2;PRKAA2;CILP;SLC2A10;YAP1;TRIM6;PDGFB;RUNX1;ROCK2;ROBO1;APLNR;MSR1;FBXW7;DLL4;NOTCH2;GATA5;ENG;OLFM1;SMO;ACVRL1;CLDN5;CREB3L1;CLDN19;SFMBT2;REST;FLCN;CITED2;APP;NOS2;CD28;ZNF281;ESR1;CCR1;TGFB1;HIF1A;PICALM;PTPN22;APOBEC1;SH3GL2;RIN3;MECP2;ITGB8;MTMR2;HAVCR2;OPTN;ATXN2;SPI1;HEY2;SDCBP;TAF1;CD3E;HAND2;LILRB…
903	gsea	transition metal ion homeostasis (GO:0055076)	-0.4895	-1.57739	0.0393258	0.193462	1	14/27	0.3112	CYBRD1;HEPH;HFE;BDH2;NEO1;MT3;SLC40A1;PICALM;CP;SLC39A14;IREB2;FBXL5;HMOX1;TMPRSS6
904	gsea	glycogen catabolic process (GO:0005980)	-0.54929	-1.57694	0.0242915	0.193857	1	42186	0.2097	PYGM;PYGL;PGM2L1;PHKG1;CALM1;STBD1;AGL
905	gsea	ventricular trabecula myocardium morphogenesis (GO:0003222)	-0.725971	-1.57677	0.0265306	0.193872	1	45509	0.1254	TGFB2;NRG1;TGFBR1;DLL4;ENG
906	gsea	regulation of epidermal cell differentiation (GO:0045604)	-0.553718	-1.57668	0.0337972	0.193773	1	14/22	0.269	CTSK;SFRP4;GDF3;ZFP36L1;KLF7;RUNX1;ROCK2;ROCK1;ERRFI1;ZFP36;DLL1;SGPP1;BMP4;AQP3
907	gsea	positive regulation of multicellular organismal process (GO:0051240)	-0.368798	-1.57657	0.020202	0.193696	1	201/324	0.4372	FERMT2;AVPR1B;PDPN;TGFB2;GHRHR;ADRA1A;SYDE1;PDGFC;COL1A1;TGFB1I1;WWTR1;INHBA;CAV1;TGFB3;LEPR;PPARGC1A;PTN;AVPR1A;ACADL;FGF2;LOXL2;MFAP2;TMEM119;BMPR2;SOX5;EPAS1;ADCYAP1;F2R;NPR1;GJA1;GAS6;EBF2;DIO2;SERPINE1;LRP1;SNAI1;ACVR1;TGFBR2;NLGN1;TGFBR1;PDGFB;GATM;PLA2R1;PAX2;TWIST1;TBXA2R;IL6;G0S2;VIP;ROCK1;BMP1;FST;APC;CCR2;IL33;FOXC1;C1QTNF3;ZBTB16;GATA5;TNFSF4;GHR;OLFM1;SMO;PRDM16;CADM1;ADRA1D;PIK3CD;G…
908	gsea	dermatan sulfate metabolic process (GO:0030205)	-0.645634	-1.57644	0.0392927	0.193648	1	41426	0.099	DCN;BGN;VCAN;DSEL;CSPG4;DSE
909	gsea	positive regulation of exosomal secretion (GO:1903543)	0.551079	1.57618	0.0422833	0.526506	1	42186	0.2215	TSG101;HGS;ATP13A2;CHMP2A;SMPD3;VPS4A;SNF8
910	gsea	regulation of neurotrophin TRK receptor signaling pathway (GO:0051386)	-0.72895	-1.57596	0.0214844	0.194096	1	45479	0.2	DOK5;NTF3;NTRK3;ZDHHC17;TMEM108;AGT
911	gsea	regulation of adherens junction organization (GO:1903391)	-0.781744	-1.57543	0.0262097	0.194742	1	45415	0.2007	RDX;BMP6;ADD1
912	gsea	peptidyl-glutamine methylation (GO:0018364)	0.715481	1.57485	0.0296443	0.526822	1	45446	0.09	SIRT7;FBL;TRMT112
913	gsea	camera-type eye development (GO:0043010)	-0.533354	-1.57477	0.0390144	0.195404	1	45627	0.2103	FBN1;EFEMP1;CACNA1C;SKI;LAMA1;ALDH1A3;PAX2;CYP1B1;RAB3GAP1;NES;FBN2;NF1
914	gsea	positive regulation of vascular associated smooth muscle cell differentiation (GO:1905065)	-0.760829	-1.57441	0.0306122	0.195637	1	45447	0.1254	MYOCD;EFEMP2;KIT;ENG
915	gsea	mesenchyme morphogenesis (GO:0072132)	-0.607421	-1.57428	0.0394477	0.19559	1	42948	0.1615	TGFB2;HEYL;ACVR1;ENG;ACVRL1;NOS3;TBX2;NOG
916	gsea	regulation of biomineral tissue development (GO:0070167)	-0.536757	-1.57386	0.0399202	0.195893	1	14/25	0.2408	DDR2;S1PR1;ENPP1;GAS6;SGMS2;ROCK2;TWIST1;ROCK1;ECM1;NOS3;TGFB1;ANKH;HEY2;BMP2K
917	gsea	spliceosomal conformational changes to generate catalytic conformation (GO:0000393)	0.788222	1.57305	0.0249042	0.529883	1	45415	0.1502	XAB2;PRPF19;ISY1
918	gsea	regulation of receptor internalization (GO:0002090)	-0.435891	-1.57299	0.0272904	0.196905	1	23/36	0.4259	ANGPT1;NTF3;SFRP4;DLG4;GREM1;MAGI2;SELE;RIN3;MTMR2;ATXN2;SDCBP;ANKRD13A;SCYL2;INSR;TBC1D5;MKLN1;AHI1;ARRB1;DKK1;RSPO1;FMR1;EGF;ATAD1
919	gsea	regulation of platelet activation (GO:0010543)	-0.598873	-1.57297	0.0570265	0.196701	1	44896	0.2558	PDGFRA;C1QTNF1;SELP;THBD;PDGFB;NOS3;TLR4;PDGFA;PLA2G4A;PLEK;FCER1G;PRKCA
920	gsea	chromosome condensation (GO:0030261)	0.57185	1.5728	0.0727969	0.526284	1	21/32	0.2821	CSNK2B;CDK1;CCNB1;PLK1;BANF1;CDCA5;AIFM1;NCAPG;DFFB;NCAPD2;AKAP8L;NCAPH2;NUSAP1;NCAPH;CHMP1A;TOP2A;NCAPG2;BANF2;CSNK2A1;SET;ERN2
921	gsea	cellular response to osmotic stress (GO:0071470)	-0.507522	-1.57212	0.032882	0.197625	1	44470	0.289	MYLK;PKD2;AQP1;ZFP36L1;SCN2A;RCSD1;DDX3X;TRPV4;ARHGEF2;WNK3
922	gsea	regulation of membrane repolarization (GO:0060306)	-0.596448	-1.57151	0.0347648	0.198261	1	45633	0.2872	CAV1;CACNA2D1;CASQ2;AKAP6;KCNJ2;KCNH2;AKAP9
923	gsea	negative regulation of JNK cascade (GO:0046329)	-0.455715	-1.57046	0.0348361	0.199501	1	13/32	0.2288	DACT1;SIRPA;DUSP3;HIPK3;PER1;DUSP19;DUSP10;MECOM;CYLD;PTPN22;ZMYND11;NCOR1;ITCH
924	gsea	regulation of cell population proliferation (GO:0042127)	-0.339435	-1.57036	0.00614754	0.199421	1	331/709	0.3852	MYOCD;KANK2;AVPR1B;DLC1;PKD2;PDGFRB;FGFR1;PDPN;CD200;NUAK1;TGFB2;GHRHR;FGF7;ADRA1A;THBS1;PDGFC;FN1;IGFBP7;MEIS1;ITGA1;REG1B;TGFB1I1;ELN;FGF1;WWTR1;INHBA;TGFB3;NTF3;ADAMTS1;GLI1;ROR2;PDGFD;SFRP4;PTN;PODN;PDGFRA;OSMR;BCL6B;AVPR1A;VEGFC;FGF18;FGF2;NPR3;KDR;IL9;ADARB1;SST;ALDH1A2;S1PR3;BMPR2;KLF10;TSLP;CTF1;CCDC88A;NOX4;NTRK3;F2R;ZFP36L1;FLT4;SOX7;SFRP1;IGF1;SFRP2;COL4A3;CCND2;NGF;COL18A1;GPNMB;KIT;F…
925	gsea	activation of protein kinase A activity (GO:0034199)	-0.576946	-1.56987	0.0344828	0.199912	1	13/17	0.3184	ADCY2;ADCY4;PRKAR2B;ADCY9;ADCY5;PRKAR1A;PRKACA;ADCY1;PRKAR2A;ADCY3;ADCY7;ADCY8;PRKACB
926	gsea	synaptic vesicle recycling (GO:0036465)	-0.485036	-1.56984	0.0472279	0.199729	1	24/34	0.4131	AMPH;STON1;NLGN4Y;NLGN3;NLGN4X;NLGN1;NLGN2;SYNJ1;SNCA;PIP5K1C;KIAA1109;SYT1;VAMP2;SYNJ2;FCHO2;PACSIN1;SYT2;OPHN1;RAB5A;PLD2;SNCG;WNT7A;TBC1D24;SYT7
927	gsea	lysosome localization (GO:0032418)	-0.46911	-1.56969	0.0162272	0.199718	1	11597	0.1567	MAP6;KIT;RAB34;NR4A3;NDEL1;MYH9;SPAG9;PIK3CD;PIK3CG;FLCN
928	gsea	bone morphogenesis (GO:0060349)	-0.591347	-1.56951	0.040153	0.199702	1	41883	0.2435	SFRP4;BMPR2;SKI;CYP26B1;FGFR2;OSR2;LTF;LRP6;BMPR1B
929	gsea	positive regulation of neuron death (GO:1901216)	-0.458333	-1.56944	0.0368217	0.199563	1	23/47	0.2932	TGFB2;BACE1;FYN;EGR1;EPHA7;PRNP;FCGR2B;SNCA;CLU;ITGAM;REST;EFNB2;TLR4;PICALM;FOS;ITGB2;NF1;CTNNB1;TLR6;TYROBP;FOXO3;WNT5A;SRPK2
930	gsea	positive regulation of macrophage migration (GO:1905523)	-0.584871	-1.56895	0.0467836	0.199992	1	43709	0.1922	THBS1;RARRES2;CSF1;CX3CL1;CSF1R;P2RY12;MAPK1;CMKLR1;IL34
931	gsea	intracellular protein transmembrane transport (GO:0065002)	0.518631	1.56853	0.0494845	0.538511	1	28/38	0.3283	TIMM17B;TOMM40;PEX16;GRPEL1;PEX10;TIMM50;ROMO1;PEX6;AIFM1;ZFAND2B;HSPD1;TIMM44;CHCHD4;PEX7;DNLZ;SEC61B;SEC61G;TOMM40L;DNAJC19;PEX5;PEX2;TOMM20;SEC61A1;HSPA5;TIMM17A;PEX14;AKT2;GRPEL2
932	gsea	basement membrane assembly (GO:0070831)	-0.703215	-1.56852	0.036961	0.200346	1	45542	0.1966	LAMB2;PXDN;LAMB1;RAMP2;NTNG2;NTN4;NTNG1
933	gsea	complement activation, lectin pathway (GO:0001867)	-0.652418	-1.56808	0.0440613	0.200756	1	45571	0.209	MFAP4;MASP1;FCN2;COLEC10;COLEC11;FCN1
934	gsea	phosphatidylinositol-mediated signaling (GO:0048015)	-0.441081	-1.56797	0.0262097	0.200658	1	37/68	0.3345	PDGFRB;FGFR1;PDGFRA;HTR2A;ZFP36L1;PLCL1;IGF1;PLCE1;NGF;PIK3R1;EDN1;PLCL2;INPP5F;CSF1R;PIK3CD;PIK3CG;HTR2B;PIK3C2A;IRS1;PITPNM2;IRS2;PLEKHA1;PTEN;PIK3CA;PIK3R5;NF1;KCNH1;GAB2;NTRK1;PI4KA;PLCB1;PLCB2;PTAFR;LTK;PLCD1;MYO16;PLCD4
935	gsea	negative regulation of axon extension (GO:0030517)	-0.505125	-1.56794	0.0363636	0.20045	1	19/31	0.347	SEMA3D;SEMA3A;SEMA6D;SEMA3G;SEMA5A;MAP2;SEMA5B;SEMA7A;MT3;SEMA4C;RTN4;SEMA3C;SEMA3E;KIAA0319;SEMA6C;TRIM46;SEMA6B;SEMA3B;SEMA4F
936	gsea	response to purine-containing compound (GO:0014074)	-0.535557	-1.56785	0.0330579	0.200328	1	42917	0.237	ABCC9;TRPC3;RYR2;P2RX7;P2RY1;P2RY6;RYR1
937	gsea	regulation of glutamate receptor signaling pathway (GO:1900449)	-0.809901	-1.56777	0.0238095	0.200177	1	45416	0.1141	SHANK3;FYN;PRNP;CX3CL1
938	gsea	leukocyte adhesion to vascular endothelial cell (GO:0061756)	-0.613727	-1.56751	0.0567515	0.200319	1	43770	0.2376	JAM2;ITGB1;VCAM1;SELP;ITGA4;ROCK1;SELE;CX3CR1;SPN;ADD2;SELPLG
939	gsea	positive regulation of glucose metabolic process (GO:0010907)	-0.5564	-1.5672	0.0356394	0.200556	1	41791	0.2335	NNMT;PPARGC1A;GPLD1;IRS1;IRS2;ARPP19
940	gsea	catecholamine biosynthetic process (GO:0042423)	-0.60099	-1.56708	0.0332681	0.200485	1	45632	0.1819	MOXD1;TGFB2;DAO;SNCA;PAH;DBH
941	gsea	neurotransmitter uptake (GO:0001504)	-0.604548	-1.56679	0.0337972	0.200667	1	45632	0.1871	SLC22A2;ATP1A2;SNAP25;SLC1A3;SLC1A7;SLC29A1
942	gsea	regulation of mononuclear cell migration (GO:0071675)	-0.569544	-1.56619	0.0456349	0.20129	1	45261	0.259	SLIT2;THBS1;RARRES2;MSN;CSF1;CSF1R;MAPK1;CMKLR1;IL34;AIF1;LGALS3;AKIRIN1
943	gsea	indole-containing compound biosynthetic process (GO:0042435)	0.770151	1.56577	0.023622	0.54032	1	45413	0.0018	TPH2
944	gsea	indolalkylamine biosynthetic process (GO:0046219)	0.770151	1.56577	0.023622	0.54032	1	45413	0.0018	TPH2
945	gsea	heart contraction (GO:0060047)	-0.508235	-1.56528	0.0402299	0.202361	1	19/39	0.2498	ACTC1;SGCD;TPM1;ATP1A2;MYL3;CASQ2;SCN4B;SLC8A1;SCN2B;SCN3B;DMD;RYR2;SCN5A;SGCG;SCN1B;PIK3CA;KCNH2;TNNC1;TTN
946	gsea	protein deacylation (GO:0035601)	0.51836	1.56439	0.0396825	0.541101	1	13/20	0.2715	SIRT7;LYPLA2;HDAC1;SIRT6;LYPLAL1;HDAC10;ABHD10;NOTUM;HDAC3;SIRT3;SIRT2;SIRT5;LYPLA1
947	gsea	positive regulation of vascular endothelial growth factor receptor signaling pathway (GO:0030949)	-0.650781	-1.56425	0.0439122	0.20367	1	45572	0.1897	ITGB3;ITGA5;PRKCB;ARNT;GRB10;MT3;HIF1A
948	gsea	BMP signaling pathway (GO:0030509)	-0.469107	-1.56373	0.0425963	0.204249	1	38/63	0.3131	TGFB2;GDF7;TGFB3;GDF3;SMAD9;BMPR2;GDF6;CHRD;ACVR1;GDF5;RUNX2;RGMA;TGFBR3;BMP8A;TMEM100;HFE;ENG;ACVRL1;NOG;BMP6;HIVEP1;LEFTY2;SMAD1;TGFB1;SMAD5;DLX5;BMPR1B;MEGF8;GDF2;BMP4;BMPR1A;NODAL;USP9X;SMURF1;SMAD4;SMAD7;ACVR2A;BMP8B
949	gsea	synaptic membrane adhesion (GO:0099560)	-0.623658	-1.56294	0.0529412	0.205174	1	41883	0.2014	GPC6;LRFN5;PTPRD;LRRC4C;LRRC4B;GPC4;SLITRK2;NTNG1;LRRC4
950	gsea	fat cell differentiation (GO:0045444)	-0.418217	-1.56259	0.0250482	0.205423	1	35/57	0.4374	CLIP3;PPARGC1A;EGR2;GDF6;ADIG;FOXO1;PID1;NR4A3;C1QTNF3;BBS9;PRDM16;ZNF516;WNT5B;OSBPL8;INHBB;MAFB;BBS7;PER2;STEAP4;NR4A1;TRIM32;OSBPL11;KLF4;EP300;SIRT1;BBS4;ADIPOQ;BBS2;NR4A2;TCF7L2;HMGA2;FAM120B;MED1;SENP2;SMAD6
951	gsea	regulation of vascular endothelial growth factor receptor signaling pathway (GO:0030947)	-0.542434	-1.56235	0.0479042	0.205521	1	15/22	0.2876	EMILIN1;ITGB3;ITGA5;TNMD;MMRN2;TMEM204;PRKCB;NEDD4;ARNT;GRB10;MT3;HIF1A;EPN2;HHEX;VTN
952	gsea	regulation of mitochondrial translation (GO:0070129)	0.632784	1.56221	0.0484848	0.545157	1	42278	0.2477	TRUB2;MTG1;C1QBP;SHMT2;TSFM;RMND1;RPUSD3;MPV17L2;FASTKD3;RPUSD4
953	gsea	epithelial cell differentiation involved in kidney development (GO:0035850)	-0.705177	-1.56206	0.0397614	0.20569	1	45476	0.1009	MEF2C;SALL1;PAX2
954	gsea	adherens junction maintenance (GO:0034334)	-0.850143	-1.562	0.0159046	0.205526	1	45385	0.1174	FERMT2;KIFC3;TJP1
955	gsea	regulation of smooth muscle cell differentiation (GO:0051150)	-0.71163	-1.56193	0.0348361	0.205378	1	45478	0.2195	MYOCD;RBPMS2;SRF;FGFR2;OLFM2
956	gsea	positive regulation of calcium ion transmembrane transport (GO:1904427)	-0.551926	-1.56114	0.040153	0.206364	1	14/25	0.2155	TRPC1;ANK2;THY1;AKAP6;F2R;APLNR;CACNB2;CX3CL1;SNCA;DRD1;F2RL3;RAMP3;LACRT;CASQ1
957	gsea	positive regulation of feeding behavior (GO:2000253)	-0.830858	-1.56108	0.027833	0.206212	1	45385	0.0989	SGIP1;INSL5;NR4A3
958	gsea	regulation of p38MAPK cascade (GO:1900744)	-0.485861	-1.56104	0.0437376	0.206045	1	22/36	0.3494	PJA2;GDF6;GADD45B;SASH1;DUSP1;PER1;DUSP10;GADD45A;CYLD;PTPN22;ULK4;SPI1;RELL1;HAND2;RASGRP1;MFHAS1;MAP3K4;DLG1;SPHK1;TREM2;NCF1;IL1B
959	gsea	urate transport (GO:0015747)	-0.81759	-1.56074	0.00796813	0.206204	1	45415	0.0274	SLC22A12;SLC17A1;SLC17A3
960	gsea	regulation of glycogen metabolic process (GO:0070873)	-0.594256	-1.56043	0.0480769	0.206465	1	45599	0.1585	PPP1R3C;PPP1R3B;PPP1R3G
961	gsea	ganglioside biosynthetic process (GO:0001574)	-0.59475	-1.5601	0.0412574	0.20672	1	42309	0.3371	ST6GALNAC3;ST3GAL2;ST8SIA4;ST6GALNAC5;B4GALNT1;B4GALT5;ST8SIA6;B4GALT6;ST6GALNAC6;ST3GAL1;ST8SIA2
962	gsea	neurotransmitter biosynthetic process (GO:0042136)	-0.56889	-1.55999	0.0425139	0.206627	1	41821	0.2192	SLC22A2;MOXD1;NOS1;PAH;DBH;SLC6A3;SLC5A7
963	gsea	G protein-coupled glutamate receptor signaling pathway (GO:0007216)	-0.568328	-1.55979	0.031185	0.206679	1	42278	0.3057	GRIK3;GRM6;HOMER1;GRM1;GRM8;GRM2;GRM5;GRM7;HOMER2;DAGLA
964	gsea	myeloid cell development (GO:0061515)	-0.555326	-1.55946	0.0486815	0.206895	1	42979	0.1781	KIT;SH2B3;ALAS2;GATA1;THPO;APP;TLR2;EVI2B;NCKAP1L
965	gsea	cellular response to purine-containing compound (GO:0071415)	-0.665416	-1.55908	0.0379242	0.207289	1	45573	0.237	CASQ2;SLC8A1;RYR3;RYR2;P2RY1;CACNA1S;P2RY6;RYR1
966	gsea	regulation of cardiac muscle cell action potential involved in regulation of contraction (GO:0098909)	-0.647754	-1.55878	0.0431373	0.207449	1	45510	0.2872	CAV1;CAMK2D;HCN4;ATP2A2;FGF13;AKAP9
967	gsea	cytoplasmic pattern recognition receptor signaling pathway in response to virus (GO:0039528)	0.67057	1.55834	0.0721443	0.555682	1	45572	0.2748	PHB2;PHB;TRIM25;IRF7;IRF3;RNF135;CLPB
968	gsea	positive regulation of peroxisome proliferator activated receptor signaling pathway (GO:0035360)	-0.748974	-1.55829	0.0262626	0.20796	1	45416	0.206	PTGIS;LMO3;CITED2;ASXL2
969	gsea	protein kinase B signaling (GO:0043491)	-0.543883	-1.55823	0.0510806	0.207788	1	13/23	0.2614	KDR;ZFP36L1;GAS6;IGF1;CCL2;PAX2;MT3;PLK3;TGFB1;PTEN;SETX;PIK3R3;EPHA2
970	gsea	positive regulation of pseudopodium assembly (GO:0031274)	-0.655862	-1.55811	0.0519751	0.207473	1	45568	0.1161	CDC42EP3;CCL21;APC
971	gsea	regulation of pseudopodium assembly (GO:0031272)	-0.655862	-1.55811	0.0519751	0.207473	1	45568	0.1161	CDC42EP3;CCL21;APC
972	gsea	endothelial cell morphogenesis (GO:0001886)	-0.772983	-1.55757	0.0301811	0.207973	1	45449	0.2273	COL15A1;TNMD;COL18A1;COL22A1;STC1;MET
973	gsea	regulation of exosomal secretion (GO:1903541)	0.525496	1.55749	0.0433884	0.554741	1	42948	0.2215	TSG101;HGS;ATP13A2;CHMP2A;CHMP6;SMPD3;VPS4A;SNF8
974	gsea	regulation of chemokine production (GO:0032642)	-0.539791	-1.55711	0.0702811	0.208414	1	28/41	0.3341	TSLP;SNAI2;EGR1;ELANE;IL6;IL33;TNFSF4;CSF1R;APP;TLR4;TLR2;HIF1A;TLR7;IL6R;C5;ADAM17;TLR3;AIF1;CD74;ALOX15B;HMOX1;LPL;WNT5A;IL7;TREM2;F2RL1;FFAR3;LILRB4
975	gsea	cellular response to alcohol (GO:0097306)	-0.452108	-1.55701	0.0182556	0.208352	1	27/46	0.3602	KLF9;GNG2;ADCY2;PTGER2;SFRP1;CES1;ADCY5;PTGFR;GPLD1;TNFSF4;SMO;CYP7A1;AHR;LRP6;ADCY1;PTGER4;CTNNB1;ADCY3;PTCH1;ADCY7;GRAMD1B;GRAMD1C;ADCY8;GNAI1;GLRA2;MLC1;MAP4K1
976	gsea	protein autoprocessing (GO:0016540)	0.603146	1.557	0.0435606	0.55248	1	45602	0.2221	F12;HTRA2;OMA1;KLK6;PCSK9;FXN
977	gsea	negative regulation of interleukin-8 production (GO:0032717)	-0.607755	-1.55694	0.0278884	0.208197	1	42675	0.2902	SSC5D;ELANE;ANXA1;CD33;PTPN22;MAPKBP1;IL10;TLR6;ANXA4;KLF4;OTUD7B
978	gsea	positive regulation of heart rate by epinephrine-norepinephrine (GO:0001996)	-0.759123	-1.55668	0.0330739	0.20834	1	45448	0.1632	ADRA1A;TPM1;PDE4D;ADRA1D;ADRA1B
979	gsea	positive regulation of actin nucleation (GO:0051127)	-0.679701	-1.55662	0.0309278	0.208174	1	45572	0.2401	GSN;ABI2;WASF3;FCHSD2;WASF1;NCKAP1;WHAMM
980	gsea	skeletal myofibril assembly (GO:0014866)	-0.69388	-1.55626	0.0411765	0.208489	1	45511	0.2998	ACTC1;MYH11;ACTA1;PROX1;TTN;LMOD3;CFLAR
981	gsea	induction of positive chemotaxis (GO:0050930)	-0.681472	-1.55614	0.0462777	0.208438	1	45539	0.0569	NTF3;CXCL12;VEGFC;SCG2
982	gsea	positive regulation of excitatory postsynaptic potential (GO:2000463)	-0.603653	-1.55612	0.0665323	0.208217	1	43344	0.1243	SHANK1;SHANK3;DLG4;NLGN3;NLGN1;NLGN2;CHRNA7;RELN;STX1B
983	gsea	cellular response to salt stress (GO:0071472)	-0.767316	-1.55574	0.0268714	0.208526	1	45416	0.1994	AQP1;ZFP36L1;SLC12A6;AKR1B1
984	gsea	response to muscle stretch (GO:0035994)	-0.572321	-1.55547	0.0263158	0.208706	1	42248	0.2523	CDH2;SLC8A1;DMD;GSN;RYR2;ANKRD1;PIK3CA;TTN;CTNNB1
985	gsea	regulation of cell motility (GO:2000145)	-0.402071	-1.55531	0.028866	0.208716	1	77/126	0.4338	NEXN;LDB2;FGF7;FLNA;FBLN1;FGF1;PLXNA4;PLXNC1;FGF18;FGF2;ROBO4;SST;AMOTL1;TTBK2;MACF1;NRG1;AMOTL2;ROCK2;CCL21;TWIST1;SERPINE2;PLXND1;ROCK1;INPP5F;FGF9;NTN1;FGF5;ENPP2;CSF1R;FES;EGFR;LMO4;PLXNA2;CRK;HACE1;ABL1;BEX4;TGFB1;AMOT;MGAT3;RHOB;NRG2;ABL2;CDK6;FGF6;FGF20;TMSB15B;FGF10;TRIM32;DOCK10;SPATA13;SLK;SGK1;ERBB4;BTC;PRAG1;C1QTNF8;DAPK3;SPOCK3;PKN2;CCR7;SPOCK2;CCL19;WAS;FGF17;TBCCD1;GATA3;HBEGF;CADM…
986	gsea	regulation of amyloid precursor protein catabolic process (GO:1902991)	-0.578245	-1.5552	0.0509165	0.208669	1	45632	0.2502	ROCK2;PRNP;CHRNA7;ROCK1;PICALM;RANBP9
987	gsea	regulation of muscle system process (GO:0090257)	-0.634075	-1.55509	0.0590551	0.208571	1	45631	0.0649	MYL9;TPM1;PPP1R12B;ATP1A2;ANXA6
988	gsea	muscle cell differentiation (GO:0042692)	-0.49547	-1.55495	0.0437376	0.208537	1	16/31	0.2352	MYOCD;SYNE1;MEF2C;RORA;DMD;BVES;SPEG;TBX18;POPDC2;TMEM204;MEGF10;WNT5B;SEMA4C;FBXO40;GATA6;HEY2
989	gsea	positive regulation of transforming growth factor beta receptor signaling pathway (GO:0030511)	-0.515812	-1.55492	0.0519751	0.208108	1	15/23	0.3006	THBS1;TGFB1I1;ZEB2;SLC2A10;DAB2;FLCN;CITED2;CDKN1C;ADAM17;CREBBP;SDCBP;RNF111;CDKN2B;EP300;SMAD4
990	gsea	positive regulation of cellular response to transforming growth factor beta stimulus (GO:1903846)	-0.515812	-1.55492	0.0519751	0.208108	1	15/23	0.3006	THBS1;TGFB1I1;ZEB2;SLC2A10;DAB2;FLCN;CITED2;CDKN1C;ADAM17;CREBBP;SDCBP;RNF111;CDKN2B;EP300;SMAD4
991	gsea	scaRNA localization to Cajal body (GO:0090666)	0.866058	1.55453	0.0238095	0.553197	1	45417	0.1342	DKC1;CCT4;TCP1;WRAP53;CCT2
992	gsea	RNA localization to Cajal body (GO:0090670)	0.866058	1.55453	0.0238095	0.553197	1	45417	0.1342	DKC1;CCT4;TCP1;WRAP53;CCT2
993	gsea	cellular response to interleukin-6 (GO:0071354)	-0.534051	-1.55435	0.0625	0.208694	1	19/28	0.3185	PTGIS;IL6ST;YAP1;PID1;SOCS3;FER;IL6;CBL;PTPN11;JAK1;STAT3;IL6R;ST3GAL6;SPI1;SELPLG;TDGF1;ST18;SMAD4;JAK2
994	gsea	pre-mRNA cleavage required for polyadenylation (GO:0098789)	0.641323	1.55403	0.0521236	0.550723	1	41456	0.238	CPSF4L;TUT1;CPSF4;CSTF2;CPSF1;NCBP2;FIP1L1
995	gsea	regulation of superoxide metabolic process (GO:0090322)	-0.751224	-1.55387	0.0323887	0.209162	1	45445	0.1039	FBLN5;BST1
996	gsea	short-term memory (GO:0007614)	-0.770461	-1.55383	0.026465	0.208973	1	45415	0.1263	NPAS4;CHRNA7;SLC2A4
997	gsea	monocyte extravasation (GO:0035696)	-0.879292	-1.5536	0.023301	0.209105	1	45385	0.1177	SIRPA;PECAM1;CCR2
998	gsea	wound healing (GO:0042060)	-0.446039	-1.5535	0.028	0.209018	1	37/68	0.2998	COL3A1;TGFB2;ITGB3;SYT11;FGF1;TPM1;PDGFRA;FGF2;AHNAK2;DST;IGF1;ANXA6;MYOZ1;DCBLD2;MACF1;NRG1;TGFBR1;FZD7;DYSF;MYH9;MYOF;FER1L5;SRF;PPL;NOG;PDGFA;NF1;LACRT;EVPLL;PRCP;SMPD1;CLDN1;FGF10;FUT10;HMOX1;WNT5A;CFLAR
999	gsea	alternative mRNA splicing, via spliceosome (GO:0000380)	0.580049	1.55319	0.0585938	0.549792	1	42186	0.1529	RBMY1A1;PUF60;PQBP1;RBMY1F;SCNM1;HNRNPM;SFPQ
1000	gsea	regulation of neuronal synaptic plasticity (GO:0048168)	-0.51704	-1.55299	0.0481928	0.209566	1	46327	0.1913	SHISA6;DLG4;SHISA9;CAMK2A;SLC4A10;MCTP1;RAB3GAP1;ARC;APP;SYNGR1;GRIK2
1001	gsea	negative regulation of biomineral tissue development (GO:0070168)	-0.542234	-1.55298	0.0355731	0.209331	1	44896	0.2352	ASPN;ENPP1;GAS6;GREM1;ROCK2;ROCK1;ECM1;NOS3;CCR1;TGFB1;SRGN;HEY2
1002	gsea	regulation of neuroblast proliferation (GO:1902692)	-0.572376	-1.55283	0.0524194	0.209315	1	42278	0.2614	LRRK2;PTN;DCT;DISC1;CX3CL1;SMARCD3;CX3CR1;NF1;CTNNB1;FZD3
1003	gsea	spermidine metabolic process (GO:0008216)	0.683675	1.55282	0.0478088	0.547048	1	45508	0.1659	DHPS;SRM;HDAC10;PAOX
1004	gsea	regulation of dendrite development (GO:0050773)	-0.494856	-1.55235	0.0484848	0.209773	1	20/35	0.3461	SDC2;LZTS1;PTN;ZDHHC15;CDKL5;HECW2;HECW1;NEDD4;KNDC1;COBL;CAMK1D;MARK1;ALK;VLDLR;TNIK;KIAA0319;DBN1;PACSIN1;CHRNA3;CHRNB2
1005	gsea	positive regulation of cell population proliferation (GO:0008284)	-0.346385	-1.55234	0.00986193	0.209551	1	197/448	0.307	PDGFRB;DDR2;ZFPM2;FGFR1;TGFB2;GHRHR;FGF7;THBS1;PDGFC;FN1;MEIS1;REG1B;MEF2C;FGF1;WWTR1;RBPMS2;TGFB3;NTF3;GLI1;PDGFD;PTN;PDGFRA;OSMR;AVPR1A;VEGFC;FGF18;FGF2;LAMC1;AQP1;KDR;IL9;TMEM119;S1PR3;TSLP;LAMB1;CTF1;NTRK3;F2R;CHRD;FLT4;GJA1;GAS6;SFRP1;IGF1;SFRP2;CCND2;FLT1;MEIS2;MEIS3;TGFBR2;PTHLH;IL6ST;NRG1;YAP1;PID1;TGFBR3;GREM1;SCN5A;IGF2;TGFBR1;GLP2R;PDGFB;EDN2;DPP4;ELANE;ITGAV;MAP3K3;CCPG1;CHRNA7;AR;TIM…
1006	gsea	positive regulation of ion transmembrane transporter activity (GO:0032414)	-0.506878	-1.55224	0.0371094	0.209455	1	45566	0.2939	ANK2;STAC;ATP1B2;TRPC6;DMD;ACTN2;ABCB1;AKAP9;WNK3;WNK1
1007	gsea	regulation of atrial cardiac muscle cell membrane depolarization (GO:0060371)	-0.749885	-1.55208	0.0303644	0.20946	1	45479	0.2028	GJA5;SCN2B;SCN3B;SCN5A;SCN1B;TBX5
1008	gsea	response to ATP (GO:0033198)	-0.507763	-1.55202	0.0430528	0.20931	1	43739	0.2967	ABCC9;TRPC3;RYR3;SSH1;P2RX7;P2RY12;P2RY1;TAF1;CIB2;P2RY4
1009	gsea	sensory perception of smell (GO:0007608)	0.468441	1.55186	0.06917	0.546466	1	36/100	0.2091	OR5I1;OR5M3;OR10Z1;OR6N2;OR8H3;OR8K5;OR5L1;OR8I2;OR8H2;OR8B4;OR5D16;OR8G5;OR51M1;OR5M10;OR9Q2;OR4E2;OR8J3;OR10T2;OR10J1;OR52A5;OR6K6;OR8D1;OR5AK2;BEST2;OR10A3;OR9G4;OR8B8;OR51I1;OR10J3;OR5D14;OR12D2;OR5B3;OR6K3;OR52D1;OR51B6;MKKS
1010	gsea	triglyceride homeostasis (GO:0070328)	-0.523037	-1.55183	0.0708812	0.209349	1	18/30	0.3233	RORA;ACSM2A;NR1H4;PLA2G12B;ANGPTL8;ANGPTL3;GPIHBP1;LIPC;C1QTNF3;APOA4;ANGPTL4;GCKR;CETP;HNF4A;PNPLA8;LPL;SIRT1;MLXIPL
1011	gsea	regulation of nephron tubule epithelial cell differentiation (GO:0072182)	-0.638812	-1.55142	0.0342742	0.209711	1	45540	0.2523	OSR1;PAX2;PROM1;LIF;CTNNB1
1012	gsea	bile acid metabolic process (GO:0008206)	-0.480788	-1.55108	0.035503	0.209977	1	11963	0.1463	CYP46A1;OSBPL6;CYP27A1;CH25H;OSBPL1A;OSBPL9;ACOX2;CYP8B1;CYP7B1;CYP7A1
1013	gsea	positive regulation of Ras protein signal transduction (GO:0046579)	-0.474964	-1.55102	0.0474308	0.209814	1	41/61	0.3735	COL3A1;ABRA;LPAR1;GPR20;F2R;IGF1;NGF;GPR17;MAPRE2;GPR4;AKAP13;RASGRP4;ROBO1;F2RL2;NOTCH2;LPAR4;ALS2;PIK3CG;F2RL3;IRS2;GPR65;MAP4K4;P2RY10;GPR174;NTRK1;RASGRP1;FGF10;LPAR6;RAPGEF1;AUTS2;SHOC2;PRAG1;JAK2;EPOR;F2RL1;RASGEF1A;GPR55;RASGRF1;ARHGEF3;NOTCH1;ARRB1
1014	gsea	chromatin assembly or disassembly (GO:0006333)	0.66025	1.55092	0.0537849	0.545871	1	45602	0.2034	NOC2L;MTA2;CHAF1A;HDAC8;HIRIP3;SUV39H2
1015	gsea	PML body organization (GO:0030578)	-0.748445	-1.55085	0.0229008	0.209852	1	45414	0.125	HABP4;ETS1
1016	gsea	limb development (GO:0060173)	-0.509072	-1.55084	0.04	0.209633	1	15/26	0.2756	PCSK5;GLI3;SALL1;GREM1;LRP4;COMP;NOG;KAT2B;INTU;BMPR1B;FGF10;RSPO2;MEGF8;PTCH1;SMOC1
1017	gsea	rRNA catabolic process (GO:0016075)	0.543007	1.55065	0.0574257	0.542845	1	42948	0.1874	EXOSC4;EXOSC5;EXOSC7;EXOSC2;EXOSC3;EXOSC9;EXOSC8;DEDD2
1018	gsea	mitochondrial calcium ion transmembrane transport (GO:0006851)	0.618356	1.55032	0.0531496	0.540059	1	45632	0.1305	PHB2;LETM1;STOML2;PARL;PHB;PMPCA
1019	gsea	regulation of peptidyl-serine phosphorylation (GO:0033135)	-0.392053	-1.55017	0.0255906	0.210427	1	46/93	0.3475	CAV1;NTF3;AVP;ATP2B4;DMD;NTRK3;GAS6;SFRP2;NGF;SPRY2;BDNF;PRKD1;RASSF2;TRIM6;SH2D3C;PDE4D;IL6;HRC;NOS1;SNCA;FNIP2;EGFR;APP;TGFB1;LATS1;PTEN;RAMP3;LIF;BCAR3;CAPRIN2;HCLS1;PAQR3;SPTBN4;PPM1F;NSD1;CNKSR3;OSM;AKAP9;FNIP1;SMAD7;DOCK7;MLXIPL;PINK1;TERF2IP;CALCR;CREBL2
1020	gsea	negative regulation of neuron apoptotic process (GO:0043524)	-0.407765	-1.55017	0.0196464	0.210199	1	35/67	0.3783	MEF2C;TGFB3;NTF3;PPARGC1A;F2R;NFATC4;NGF;BDNF;CCL2;UNC5B;CX3CL1;CX3CR1;NTRK2;CPEB4;BCL2;MT3;BHLHB9;HIF1A;RASA1;NTRK1;SOD2;CRLF1;LIG4;FGF20;CLCF1;VSTM2L;WFS1;PINK1;AGAP2;SNX6;PRKCI;PPT1;FOXQ1;ISL1;NAIP
1021	gsea	vesicle cytoskeletal trafficking (GO:0099518)	-0.483971	-1.54985	0.0555556	0.210448	1	19/36	0.2831	PPFIA2;DYNC1I1;PAFAH1B1;MYO5A;NDEL1;MYO1B;TRAK2;MYO1E;MYO15A;MYO5C;WASL;TANC2;MYO1C;MYO1H;ACTN4;MYO1F;SYT4;FBXW11;MYO1D
1022	gsea	actin filament bundle assembly (GO:0051017)	-0.46631	-1.54953	0.0413386	0.210678	1	16/32	0.3416	CALD1;PLS3;DPYSL3;FAM107A;MYO1B;NEDD9;EPS8;PAWR;ADD1;FSCN1;ADD2;AIF1L;AIF1;ESPNL;LIMA1;LCP1
1023	gsea	negative regulation of bone remodeling (GO:0046851)	-0.638998	-1.5493	0.0504032	0.210776	1	45605	0.2771	TMEM119;SFRP1;GREM1;IL6;P2RX7;UBASH3B;TNFAIP3;CARTPT;CALCA
1024	gsea	nuclear mRNA surveillance (GO:0071028)	0.680952	1.54928	0.0447471	0.539844	1	45540	0.1553	EXOSC4;EXOSC5;EXOSC7;EXOSC9;EXOSC8
1025	gsea	cell surface receptor signaling pathway involved in heart development (GO:0061311)	-0.618878	-1.54926	0.0421941	0.210609	1	43070	0.2652	HEYL;SNAI1;ACVR1;SNAI2;DLL4;NOTCH2;NOG;TGFB1;HEY2;GALNT11;BMP4;BMPR1A
1026	gsea	AV node cell to bundle of His cell communication (GO:0086067)	-0.695473	-1.5487	0.0507812	0.211174	1	45478	0.2533	GJC1;GJA5;SCN5A;GJD3;CACNA1G
1027	gsea	positive regulation of ion transport (GO:0043270)	-0.459494	-1.54818	0.0298805	0.211748	1	40/49	0.4301	MYLK;ANK2;FHL1;SCN4B;SCN3B;TRPC6;F2R;ANO6;SCN5A;CAMK2A;CACNB2;SCN1B;DRD1;LILRA2;P2RX7;ACTN2;ATP2B1;CCR1;ADRA2A;DLG1;CNKSR3;WNK3;PKP2;CACNA1D;LILRA5;WFS1;VAMP7;CHRNB2;CCL5;STIM2;CCL4;RAB3B;DRD4;CHRM1;GPD1L;CCL3;AHCYL1;ANK3;DRD2;SNX4
1028	gsea	regulation of transcription from RNA polymerase II promoter involved in myocardial precursor cell differentiation (GO:0003256)	-0.752371	-1.54798	0.0325203	0.211835	1	45447	0.1583	MYOCD;GREM1;SRF;TBX2
1029	gsea	tRNA surveillance (GO:0106354)	0.799088	1.54784	0.0433145	0.529951	1	45448	0.1553	EXOSC7;EXOSC2;EXOSC3;EXOSC9;EXOSC8
1030	gsea	nuclear polyadenylation-dependent ncRNA catabolic process (GO:0071046)	0.799088	1.54784	0.0433145	0.529951	1	45448	0.1553	EXOSC7;EXOSC2;EXOSC3;EXOSC9;EXOSC8
1031	gsea	nuclear polyadenylation-dependent rRNA catabolic process (GO:0071035)	0.799088	1.54784	0.0433145	0.529951	1	45448	0.1553	EXOSC7;EXOSC2;EXOSC3;EXOSC9;EXOSC8
1032	gsea	nuclear polyadenylation-dependent tRNA catabolic process (GO:0071038)	0.799088	1.54784	0.0433145	0.529951	1	45448	0.1553	EXOSC7;EXOSC2;EXOSC3;EXOSC9;EXOSC8
1033	gsea	regulation of high voltage-gated calcium channel activity (GO:1901841)	-0.623159	-1.54604	0.0366599	0.214363	1	45539	0.1677	CACNA2D1;CALM1;CACNB2;PDE4B
1034	gsea	dopamine biosynthetic process (GO:0042416)	-0.746171	-1.54569	0.0305344	0.214644	1	45415	0.1277	TGFB2;DAO;SNCA
1035	gsea	regulation of activin receptor signaling pathway (GO:0032925)	-0.570108	-1.54563	0.0606654	0.214501	1	42675	0.3127	DACT1;ACVR1;SKI;MAGI2;IGSF1;FST;FSTL3;NODAL;SMAD7;ACVR2A;LEMD3
1036	gsea	myoblast migration (GO:0051451)	-0.65951	-1.54558	0.0444444	0.214318	1	45508	0.1409	THBS4;ROCK1;ANXA1;MEGF10
1037	gsea	mitochondrial electron transport, NADH to ubiquinone (GO:0006120)	0.718147	1.54545	0.0811359	0.534832	1	36/39	0.2649	NDUFA7;NDUFB11;NDUFB4;NDUFB10;NDUFS3;NDUFAB1;NDUFS6;NDUFA8;NDUFB9;NDUFS2;NDUFB3;NDUFV1;NDUFS8;NDUFA2;NDUFV2;NDUFA9;NDUFA13;NDUFS7;NDUFB7;NDUFB6;NDUFA11;NDUFC2;NDUFA12;NDUFB2;NDUFA6;NDUFA1;NDUFC1;NDUFA10;NDUFV3;NDUFS5;NDUFB5;NDUFA3;NDUFAF1;NDUFB8;NDUFB1;NDUFA4
1038	gsea	regulation of transforming growth factor beta activation (GO:1901388)	-0.716304	-1.54531	0.0379507	0.214539	1	45479	0.221	LTBP1;LRRC32;ITGAV;ITGB6;ITGB8;GATA6
1039	gsea	cellular response to cGMP (GO:0071321)	-0.811154	-1.54529	0.0182556	0.214097	1	45416	0.1594	PDE3A;PDE2A;RAPGEF2;HCN4
1040	gsea	response to cGMP (GO:0070305)	-0.811154	-1.54529	0.0182556	0.214097	1	45416	0.1594	PDE3A;PDE2A;RAPGEF2;HCN4
1041	gsea	protein insertion into mitochondrial membrane (GO:0051204)	0.590914	1.54528	0.0560166	0.531624	1	13/20	0.2519	TIMM13;TOMM22;TIMM10;ROMO1;TIMM8B;SAMM50;NDUFA13;TIMM8A;BAX;BAD;COX18;TIMM9;HSPA4
1042	gsea	cholesterol catabolic process (GO:0006707)	-0.664926	-1.54514	0.0493097	0.213841	1	45540	0.1759	CYP46A1;CYP27A1;SCARF1;CYP7A1;MT3
1043	gsea	sterol catabolic process (GO:0016127)	-0.664926	-1.54514	0.0493097	0.213841	1	45540	0.1759	CYP46A1;CYP27A1;SCARF1;CYP7A1;MT3
1044	gsea	negative regulation of neuron death (GO:1901215)	-0.378888	-1.54512	0.0174419	0.213651	1	43/95	0.3783	CD200;MEF2C;TGFB3;NTF3;LRRK2;PPARGC1A;CD34;F2R;NFATC4;NGF;GPNMB;BDNF;CCL2;UNC5B;CSF1;SNCA;REST;NTRK2;CPEB4;BCL2;MT3;CD200R1;BHLHB9;PM20D1;RASA1;INPP5A;NTRK1;SOD2;CRLF1;LIG4;FGF20;CLCF1;VSTM2L;WFS1;PINK1;AGAP2;SNX6;PRKCI;BTBD10;PPT1;FOXQ1;ISL1;NAIP
1045	gsea	phosphate ion transport (GO:0006817)	-0.529292	-1.54372	0.042	0.215462	1	42917	0.1903	SLC17A1;SLC17A3;SLC34A1;SLC25A30;SLC34A2;SLC20A2;XPR1
1046	gsea	central nervous system myelination (GO:0022010)	-0.653773	-1.54359	0.0439122	0.215425	1	45541	0.2013	CNTNAP1;CLU;B4GALT5;PTEN;SOX10;PLP1
1047	gsea	primary neural tube formation (GO:0014020)	-0.499961	-1.54344	0.0520833	0.215419	1	11263	0.2124	DLC1;PRICKLE1;TGFB2;SKI;PAX2;LMO4;COBL;SEMA4C;LRP6;TGFB1;LRP2
1048	gsea	glomerular epithelial cell development (GO:0072310)	-0.694486	-1.54331	0.0570265	0.215393	1	45477	0.1757	MAGI2;IQGAP1;PODXL;MYO1E
1049	gsea	positive regulation of glial cell differentiation (GO:0045687)	-0.578677	-1.54306	0.0489237	0.215562	1	42979	0.2964	PTN;EGR2;ZNF365;SERPINE2;CXCR4;TGFB1;IL34;DICER1;CLCF1
1050	gsea	protein localization to synapse (GO:0035418)	-0.624908	-1.54293	0.0506823	0.215527	1	45635	0.2836	SHANK1;ZDHHC15;DLG4;NLGN1;NLGN2;NRXN2;BSN;PCLO;NRXN1
1051	gsea	transmembrane receptor protein tyrosine phosphatase signaling pathway (GO:0007185)	-0.755199	-1.54292	0.0260521	0.215297	1	45447	0.1606	PTN;PTPRD;TRIO;PTPRU
1052	gsea	pharyngeal arch artery morphogenesis (GO:0061626)	-0.730027	-1.54292	0.0360721	0.215064	1	45479	0.2652	TGFB2;BMPR2;FOLR1;NOG;BMP4;BMPR1A
1053	gsea	regulation of proton transport (GO:0010155)	0.722785	1.54284	0.0415842	0.53692	1	45448	0.2331	PPIF;PHB2;SLC9A3R1;SPHK2;DNAJC30
1054	gsea	positive regulation of cell development (GO:0010720)	-0.441722	-1.54225	0.0343434	0.215898	1	19/35	0.2939	SERPINF1;PDE3A;NUMBL;OPRM1;TGM2;NUMB;CX3CR1;CLEC7A;MME;HOXA11;BHLHB9;LRP2;LIG4;RFX3;TRIM32;BMP4;TYROBP;LMOD3;SPEN
1055	gsea	plasma membrane raft assembly (GO:0044854)	-0.752467	-1.54197	0.0342742	0.216067	1	45445	0.0275	CAV1;CAV2
1056	gsea	negative regulation of response to external stimulus (GO:0032102)	-0.395743	-1.54188	0.0213592	0.215952	1	57/107	0.3853	MMP26;TEK;PTGIS;CDH5;RORA;TNFAIP6;LRFN5;FNDC4;FGF2;NR1H4;SIRPA;CD109;DUSP3;EPHA4;SERPINE1;AJAP1;IRAK3;ELANE;NLRP12;NLRP3;INPP5F;C1QTNF3;DRD1;LILRA2;CLDN19;LTF;CRK;RTN4RL1;PTEN;MAPKBP1;LACRT;IFI16;TNFAIP3;GHSR;IL10;ITCH;TRAF3IP1;CARD8;PROC;MFHAS1;PTGER4;APCS;ALOX5;KLF4;SAA1;TNFRSF1A;MEFV;ENPP3;ADIPOQ;RB1;NLRC3;TNFAIP8L2;PPM1B;ISL1;MAPK7;GATA3;FPR2
1057	gsea	regulation of lipoprotein lipase activity (GO:0051004)	-0.552261	-1.54179	0.0712871	0.21585	1	44501	0.2821	PCSK5;ANGPTL8;ANGPTL3;GPIHBP1;HDAC9;LIPC;APOH;APOA4;SORT1;ANGPTL4;LPL
1058	gsea	NAD biosynthesis via nicotinamide riboside salvage pathway (GO:0034356)	-0.615766	-1.54178	0.0520231	0.215635	1	45601	0.1656	PTGIS;NNMT;SLC5A8;PTGS2;SLC22A13
1059	gsea	cellular response to salt (GO:1902075)	0.757373	1.54101	0.0404624	0.540089	1	45448	0.2007	HSF1;DAXX;HNRNPA1;MAPK13;ZNF16
1060	gsea	positive regulation of cell-cell adhesion (GO:0022409)	-0.486533	-1.54085	0.049505	0.21676	1	20/43	0.3042	ADAM19;THY1;CX3CL1;TJP1;FSTL3;MAGI1;MEGF10;PODXL;FGB;JAK1;CITED2;PTPRU;PLAUR;IL10;GCNT2;CD3E;FOXA2;NODAL;SERPINF2;SMAD7
1061	gsea	lipoprotein localization (GO:0044872)	-0.638835	-1.54081	0.0489237	0.216552	1	45570	0.1995	APOB;LRP1;ZDHHC17;PRKCB;CD36
1062	gsea	transition metal ion transport (GO:0000041)	-0.458964	-1.54072	0.0460922	0.216457	1	21/35	0.4115	TRPC1;TRPC7;TRPC4;TRPC3;HEPH;TRPC6;TRPC5;LTF;MT3;CP;SLC30A8;IREB2;SLC30A1;SLC31A2;ATP7B;TTYH1;TF;TFRC;SLC31A1;SLC11A1;SLC39A8
1063	gsea	positive regulation of protein localization to membrane (GO:1905477)	-0.383731	-1.5407	0.0161616	0.216247	1	45/91	0.3625	CLIP3;STAC;KCNB1;EPHA3;SORBS1;ITGB1;ATP2B4;LRP1;FYN;SLC51B;SPTBN1;CNPY4;PRNP;PIK3R1;NKD2;STAC2;ITGAM;PTPN9;EGFR;PRKCE;BCL2;RAMP3;ITGB2;YWHAH;TP53BP2;MYO1C;SLC5A3;LGALS3;AKAP5;EPHA2;PPP1R13B;DLG1;ITGA3;WNK3;TP63;MAPK8;TREM2;PPP3R1;YWHAG;PRKCH;PPP3CC;PRKCI;ZDHHC8;PDPK1;NECAB2
1064	gsea	polyphosphate catabolic process (GO:0006798)	-0.807283	-1.53998	0.0292398	0.217113	1	45385	0.1713	PRUNE2;ATCAY;BNIP2
1065	gsea	positive regulation of cardiac muscle cell differentiation (GO:2000727)	-0.734741	-1.53989	0.031746	0.217023	1	45478	0.1842	MYOCD;MEF2C;GREM1;EFNB2;TGFB1
1066	gsea	cellular response to amino acid stimulus (GO:0071230)	-0.519729	-1.53978	0.042885	0.216956	1	20/24	0.4312	CPEB1;FYN;UBR1;SPAAR;RRAGC;CPEB4;SESN3;RRAGB;CAPN2;IPO5;CPEB3;GLRA2;RRAGA;RRAGD;SESN1;UBR2;SESN2;MTOR;SH3BP4;RPTOR
1067	gsea	positive regulation of non-canonical Wnt signaling pathway (GO:2000052)	-0.619656	-1.53975	0.0513834	0.216753	1	45601	0.175	RSPO3;SFRP1;PLEKHA4;DAB2;WNT5B
1068	gsea	RNA methylation (GO:0001510)	0.493049	1.53973	0.07393	0.541223	1	29/47	0.3256	NOP2;FBL;NSUN5;MEPCE;NSUN2;TRMT112;METTL5;GTPBP3;METTL1;METTL2A;TARBP1;FTSJ1;FTSJ3;TFB1M;BCDIN3D;TRMT12;TRMT61A;TRMT6;NSUN6;RBM15B;METTL3;RBM15;TFB2M;TRMT5;METTL6;NSUN4;TGS1;METTL2B;TRMT61B
1069	gsea	response to ketone (GO:1901654)	-0.524988	-1.5394	0.0475248	0.217004	1	46661	0.1155	SLIT2;TGFB2;THBS1;SLIT3;CAV1;TGFB3;YAP1;TGFBR3;CCL21;ABCB4
1070	gsea	actin filament bundle organization (GO:0061572)	-0.478624	-1.53928	0.0531496	0.21696	1	16/30	0.3416	CALD1;PLS3;DPYSL3;FAM107A;MYO1B;NEDD9;EPS8;PAWR;ADD1;FSCN1;ADD2;AIF1L;AIF1;ESPNL;LIMA1;LCP1
1071	gsea	negative regulation of ossification (GO:0030279)	-0.509151	-1.53908	0.036	0.21701	1	45536	0.1911	MEF2C;ENPP1;SFRP1;CHSY1;GREM1;LRP4;ECM1;CCR1;SRGN
1072	gsea	mRNA 3'-end processing (GO:0031124)	0.480352	1.53876	0.0643275	0.541107	1	35/63	0.285	CPSF4L;CPSF3;TUT1;PABPC1;SSU72;CPSF4;MAGOH;U2AF1;RNPS1;CSTF3;CSTF2;CPSF1;CLP1;MAGOHB;U2AF2;THOC6;EIF4A3;SYMPK;PABPN1;CSTF1;RBM8A;LEO1;NCBP2;SARNP;MTPAP;POLR2D;THOC3;THOC7;GRSF1;THOC1;FIP1L1;SLBP;WDR33;PAF1;POLDIP3
1073	gsea	cellular metal ion homeostasis (GO:0006875)	-0.396947	-1.53835	0.0344828	0.21791	1	43/101	0.2504	ANK2;CDH5;PTH1R;CAV1;ATP1B2;ATP1A2;CXCL12;SLC8A1;KCNMA1;ATP2B4;HTR2A;RGN;SLC24A3;RYR2;NPTN;CLDN16;EDN2;ELANE;CHRNA7;EDN1;CCR2;CCL14;SLC24A4;PKHD1;ATP2B1;HTR2B;ATP2B2;STC1;ATP2A2;MT3;CCR1;KCNJ2;SLC8A3;DMPK;CCL23;CASR;SLC41A1;TRPV4;EDN3;ATP4B;SLC30A1;CCL15;TMPRSS3
1074	gsea	negative regulation of synapse organization (GO:1905809)	-0.769523	-1.53814	0.0246914	0.217983	1	45415	0.1642	ARHGEF15;ROBO2;TLR2
1075	gsea	positive regulation of protein kinase B signaling (GO:0051897)	-0.402709	-1.53774	0.0254902	0.21835	1	79/159	0.2837	FERMT2;PDGFRB;FGFR1;FGF7;TEK;THBS1;ANGPT1;AXL;FGF1;HGF;ITGB1;MYOC;PDGFRA;KL;FGF18;FGF2;F10;GAS6;SPRY2;KIT;NRG1;IGF2;TGFBR1;PDGFB;FYN;TNFAIP8L3;CCL21;PIK3R1;TSPYL5;HIP1;CX3CL1;FGF9;SEMA5A;ENG;FGF5;PIK3CD;PTPN11;PIK3CG;FGFR2;P2RY12;THPO;GAB1;CX3CR1;EGFR;IRS1;KITLG;CD28;CASS4;CHI3L1;ESR1;OSBPL8;CD86;RASD2;TGFB1;PDGFA;F3;IRS2;RTN4;PIK3CA;RAMP3;NRG2;FAM110C;PIK3R5;LRP2;FGF6;GAB2;GCNT2;MET;FGF20;HCLS1;…
1076	gsea	regulation of glucocorticoid receptor signaling pathway (GO:2000322)	-0.660404	-1.53722	0.0413386	0.218906	1	45479	0.2206	LMO3;CRY1;CRY2;PER1;ARNTL;CLOCK
1077	gsea	regulation of skeletal muscle contraction (GO:0014819)	-0.742468	-1.53661	0.0285714	0.21961	1	45448	0.1956	DMD;SCN4A;KCNJ2;SLC8A3;DMPK
1078	gsea	positive regulation of dendrite extension (GO:1903861)	-0.559519	-1.53603	0.0439122	0.220278	1	43070	0.3682	SYT1;CPNE6;SYT3;ITSN2;SYT4;RIMS1;UNC13A;SMURF1;SYT17;SYT2;CPNE5;RNF157
1079	gsea	regulation of protein kinase C signaling (GO:0090036)	-0.574441	-1.5358	0.0527383	0.220396	1	41487	0.3129	MYADM;ADRA1A;FLT4;DGKG;ULK4;WNT5A;CD40;WNT11
1080	gsea	negative regulation of cell cycle G2/M phase transition (GO:1902750)	0.558897	1.53579	0.104938	0.548446	1	39/56	0.2466	PSMD13;PSMA5;PSMB4;PSME2;PSMA6;PSMA8;PSME1;PSMD4;PSMB1;PSMA4;PSMA7;PSMB7;PSMB3;PSMD3;PSMA2;PSMB2;PSMC5;PSMA1;PSMA3;AURKA;PSMF1;PSMC4;PSMD14;PSMB10;PSMB5;RBX1;PSMD9;PSMC3;PSMB6;PSMD11;PSMC2;PSMB8;PSME3;PSMD8;PSMD12;PSMD6;PSMD7;PSMB11;PSMD2
1081	gsea	response to peptide hormone (GO:0043434)	-0.406132	-1.53511	0.0278884	0.221234	1	26/50	0.3264	GHRHR;REG1B;CAV1;IGFBP5;ZFP36L1;TGFBR3;ROCK2;PCK1;CRY1;ROCK1;ANXA1;STAT5B;STAT4;REG1A;CREB1;IRS1;STAT3;CYP11A1;CYP11B2;SORT1;ZBED3;REG3A;STAT2;SIRT1;SLC27A1;GNAI1
1082	gsea	negative regulation of glycogen metabolic process (GO:0070874)	0.671495	1.53471	0.0576541	0.54873	1	45444	0.001	INS
1083	gsea	mitochondrial transport (GO:0006839)	0.506212	1.53461	0.0741483	0.545422	1	31/50	0.3169	TSPO;TIMM17B;PPIF;TOMM40;TIMM13;TOMM22;BAK1;BCAP31;BCS1L;TIMM10;MTX2;TIMM8B;TOMM5;TIMM44;AIP;SLC25A6;SLC25A5;BAD;FIS1;TMEM14B;COX18;TIMM9;DNAJC19;TOMM7;TOMM20;MFF;TIMM17A;FLVCR1;SPG7;STARD3;OXA1L
1084	gsea	positive regulation of extracellular matrix disassembly (GO:0090091)	-0.748297	-1.53459	0.0316832	0.221846	1	45449	0.252	DDR2;PDPN;IL6;CLASP1;FSCN1;CLASP2
1085	gsea	regulation of microtubule cytoskeleton organization (GO:0070507)	-0.475358	-1.53455	0.0414938	0.221668	1	19/35	0.3033	EPHA3;PHLDB1;MAP6;PHLDB2;PRKAA2;MAPRE2;FAM107A;ROCK1;BICD1;EFNA5;CLASP1;BICD2;TAOK1;CYLD;STMN3;TRAF3IP1;CLASP2;PRKAA1;STMN2
1086	gsea	response to organophosphorus (GO:0046683)	-0.5068	-1.53455	0.0588235	0.221434	1	42430	0.137	ABCC9;TRPC3;P2RX7
1087	gsea	phosphatidylinositol phosphate biosynthetic process (GO:0046854)	-0.463862	-1.53443	0.044	0.221356	1	29/41	0.4244	SOCS5;FAM126A;TTC7B;SOCS3;PIK3R1;EFR3B;PIP4K2A;PIK3CD;PIK3CG;PIK3C2A;IP6K3;SOCS2;PIK3CA;PI4K2A;PIP4K2B;PIK3R3;PI4KA;SMG1;EFR3A;SOCS4;TTC7A;CISH;ITPKB;SOCS7;SOCS6;PIP4K2C;FAM126B;PIK3C3;IP6K1
1088	gsea	regulation of macrophage chemotaxis (GO:0010758)	-0.511353	-1.53434	0.0421456	0.221272	1	44866	0.259	THBS1;RARRES2;CSF1;CSF1R;MAPK1;CMKLR1;IL34;C5;MTUS1;SLAMF8;AKIRIN1
1089	gsea	negative regulation of cell-substrate junction organization (GO:0150118)	-0.582657	-1.53407	0.0547945	0.221225	1	42309	0.2748	DLC1;THBS1;PHLDB2;ARHGAP6;FAM107A;CORO1C;ACVRL1;PTEN;APOD;CLASP2;DUSP22
1090	gsea	negative regulation of focal adhesion assembly (GO:0051895)	-0.582657	-1.53407	0.0547945	0.221225	1	42309	0.2748	DLC1;THBS1;PHLDB2;ARHGAP6;FAM107A;CORO1C;ACVRL1;PTEN;APOD;CLASP2;DUSP22
1091	gsea	lipoprotein transport (GO:0042953)	-0.651716	-1.53401	0.0478011	0.221065	1	45540	0.1995	APOB;LRP1;ZDHHC17;PRKCB;CD36
1092	gsea	protein localization to ciliary membrane (GO:1903441)	-0.773393	-1.53386	0.0422535	0.22106	1	45415	0.1782	ARL13B;WDR19;RABEP1
1093	gsea	cellular response to leptin stimulus (GO:0044320)	-0.656034	-1.5337	0.0403846	0.221105	1	45541	0.219	LEPR;NR4A3;GCK;MT3;STAT3;UGCG
1094	gsea	glycerol transport (GO:0015793)	-0.693428	-1.53341	0.0441176	0.221313	1	45478	0.269	AQP1;AQP9;AQP2;AQP7;AQP3
1095	gsea	negative regulation of peptidyl-serine phosphorylation (GO:0033137)	-0.540806	-1.53334	0.0449219	0.221201	1	13/18	0.3898	CAV1;DMD;RASSF2;PDE4D;GADD45A;PTEN;PAQR3;PPM1F;CNKSR3;SMAD7;MLXIPL;DKK1;GPD1L
1096	gsea	angiotensin-activated signaling pathway (GO:0038166)	-0.678284	-1.53283	0.0404858	0.221731	1	45477	0.1448	CAV1;CAMK2A;AGTR1;ACTN2
1097	gsea	Roundabout signaling pathway (GO:0035385)	-0.801591	-1.53278	0.0371094	0.221574	1	45415	0.0949	SLIT2;SLIT3;ROBO1
1098	gsea	positive regulation of stem cell differentiation (GO:2000738)	-0.543932	-1.53253	0.0598802	0.221674	1	42948	0.2028	TGFB2;PTN;SOX5;RBM24;LTBP3;FOXC1;HOXB4;TBX5
1099	gsea	negative regulation of hippo signaling (GO:0035331)	-0.605186	-1.53221	0.0764463	0.221904	1	45630	0.1584	WWC2;WTIP;WWC3;VGLL4
1100	gsea	negative regulation of sequestering of calcium ion (GO:0051283)	-0.569732	-1.53182	0.0569745	0.222225	1	45597	0.169	PKD2;FGF2;HTR2A;F2R;ANXA6;RYR3;RYR2;CCL21;ITPR1;HTR2B;PTPRC
1101	gsea	negative regulation of phagocytosis (GO:0050765)	-0.591666	-1.53165	0.0665362	0.222238	1	13/15	0.4005	SYT11;SIRPA;DYSF;FCGR2B;FER1L5;TLR2;CD300A;PRTN3;CD300LF;SNX3;ADIPOQ;PLSCR1;APPL1
1102	gsea	middle ear morphogenesis (GO:0042474)	-0.792191	-1.53155	0.027451	0.222145	1	45415	0.1615	OSR1;OSR2;NOG
1103	gsea	positive regulation of transforming growth factor beta production (GO:0071636)	-0.628092	-1.5314	0.0545809	0.222122	1	45605	0.3265	CD200;THBS1;CD34;PTGS2;GATA6;BMPR1A;SERPINF2;ATP6AP2;XCL1
1104	gsea	negative regulation of protein maturation (GO:1903318)	-0.614167	-1.53122	0.0427699	0.222173	1	45569	0.1072	GAS1;LRRK2;PRNP;SERPINE2
1105	gsea	response to macrophage colony-stimulating factor (GO:0036005)	-0.859054	-1.53101	0.0201207	0.222048	1	45386	0.1412	PDE1B;PDE2A;FER;CSF1R
1106	gsea	cellular response to macrophage colony-stimulating factor stimulus (GO:0036006)	-0.859054	-1.53101	0.0201207	0.222048	1	45386	0.1412	PDE1B;PDE2A;FER;CSF1R
1107	gsea	calcium-mediated signaling using intracellular calcium source (GO:0035584)	-0.552757	-1.53043	0.048583	0.222696	1	43405	0.2608	KDR;VCAM1;RYR2;SELP;PRNP;PTGFR;PTPRC;DEFB1;PRKACA;GRM5;FKBP1B
1108	gsea	regulation of interleukin-1 production (GO:0032652)	-0.587216	-1.53041	0.0520231	0.222502	1	42675	0.3564	SIRPA;F2R;GAS6;NLRP12;ANXA1;TLR4;IL10;SAA1;MEFV;CCR7;TMED10
1109	gsea	response to estrogen (GO:0043627)	-0.451707	-1.52996	0.0328542	0.222955	1	18/31	0.3848	GHRHR;CAV1;SFRP1;ZNF366;CRHBP;SERPINB9;AR;SLC34A2;CITED2;ESR1;RARA;ARID5A;EP300;RBBP5;GSTM3;BCAS3;CITED4;GATA3
1110	gsea	positive regulation of transmembrane transport (GO:0034764)	-0.578964	-1.52972	0.0638723	0.22306	1	45631	0.137	CLIP3;ANO6;C3;NR4A3;P2RX7
1111	gsea	negative regulation of interleukin-6 production (GO:0032715)	-0.582796	-1.52969	0.08	0.222874	1	16/28	0.2399	CD200;SYT11;SIRPA;GAS6;IRAK3;NLRP12;CX3CL1;C1QTNF3;TLR4;NCKAP1L;CD200R1;PTPN22;TNFAIP3;GHSR;IL10;SLAMF1
1112	gsea	positive regulation of calcium ion import (GO:0090280)	-0.628053	-1.52965	0.061144	0.222705	1	45634	0.2509	PDGFRB;CXCL12;PDGFB;CCL2;GRM6;STC1;RAMP3;LGALS3
1113	gsea	positive regulation of macrophage proliferation (GO:0120041)	-0.747444	-1.52931	0.0194932	0.222964	1	45415	0.1922	CSF1R;MAPK1;IL34
1114	gsea	regulation of transferase activity (GO:0051338)	-0.555059	-1.52925	0.0450098	0.222833	1	42186	0.2581	LDB2;FEM1B;SMG6;BAG5;ATM;SLAMF8;HMBOX1
1115	gsea	positive regulation of cardiac epithelial to mesenchymal transition (GO:0062043)	-0.763071	-1.52923	0.0302419	0.22263	1	45478	0.1254	TGFB2;ACVR1;TGFBR2;TGFBR1;ENG
1116	gsea	xenobiotic transport across blood-brain barrier (GO:1990962)	-0.755277	-1.52905	0.0348837	0.222681	1	45446	0.1937	SLC22A2;ABCG2;ABCB1
1117	gsea	positive regulation of phospholipid biosynthetic process (GO:0071073)	-0.707109	-1.529	0.0652174	0.222524	1	45447	0.1477	HTR2A;NR1H4;FABP3;HTR2B
1118	gsea	regulation of axon extension involved in axon guidance (GO:0048841)	-0.543124	-1.5288	0.0533597	0.222583	1	16/24	0.347	SEMA3D;SEMA3A;SEMA6D;NRP1;SEMA3G;SEMA5A;SEMA5B;SEMA7A;SEMA4C;SEMA3C;SEMA3E;MEGF8;SEMA6C;SEMA6B;SEMA3B;SEMA4F
1119	gsea	tRNA threonylcarbamoyladenosine metabolic process (GO:0070525)	0.780734	1.52871	0.028	0.564007	1	45448	0.1519	LAGE3;TPRKB;CTAG2;TP53RK;TRIT1
1120	gsea	cell migration involved in heart development (GO:0060973)	-0.732766	-1.52832	0.0247423	0.223008	1	45510	0.2028	PDGFRB;DCHS1;SNAI2;FLRT3;FOLR1;TBX5
1121	gsea	negative regulation of inflammatory response to antigenic stimulus (GO:0002862)	-0.415183	-1.52818	0.0448343	0.223005	1	80/135	0.3189	NPS;GHRHR;PTH1R;GNG2;ADCY2;AVP;GPR20;RXFP1;GPR176;ADCYAP1;PTH2;PTGER2;PLK2;GGT5;ADCY4;CYSLTR2;PTHLH;HRH2;GLP2R;FYN;PTGIR;PRKAR2B;HTR7;HTR4;CALCRL;ADCY9;ADCY5;IL6;MYH9;VIP;LHCGR;FCGR2B;DRD1;FCGR2A;VIPR2;RAMP2;CREB1;PTGDR;CD163;PRKAR1A;FGR;ADM;CRHR2;CYSLTR1;SCTR;GPBAR1;POMC;ADRB3;RAMP3;GPR45;CRH;HCK;TAAR1;ADAM17;AVPR2;PRKACA;CRHR1;IL10;ADCY1;CD3G;RXFP2;FCGR3A;FSHR;PTGER4;PRKAR2A;HLA-DRB1;PTH2R;ADCY…
1122	gsea	negative regulation of SMAD protein signal transduction (GO:0060392)	-0.749898	-1.52796	0.05	0.223112	1	45415	0.0979	CILP;SLC2A10;VEPH1
1123	gsea	positive regulation of macromolecule metabolic process (GO:0010604)	-0.353893	-1.5278	0.0102041	0.223134	1	221/360	0.4429	ACTC1;SLC22A2;RBMS3;ANK2;FGF7;ACTA2;ANGPT1;FN1;EMILIN1;MEF2C;FGF1;CDH5;MITF;ADAM19;INHBA;NTF3;MSN;SFRP4;PPARGC1A;CD34;FGF18;FGF2;AVP;TMEM119;SLC24A3;C1QTNF1;NTRK3;ACTG2;BVES;GJA1;GAS6;PDE2A;IGF1;NGF;SPRY2;GSN;MYOM1;SLC2A10;YAP1;PID1;GREM1;TGFBR1;PDGFB;EGR1;RDX;MAGI2;ROCK2;SERPINB9;ROBO1;CHRNA7;AR;OSR1;TWIST1;IL6;HFE;CSF1;ROCK1;INPP5F;DLL4;FGF9;ACTA1;SELE;IL33;LIMS1;CALCOCO1;GATA5;ETS1;POU3F3;SNCA…
1124	gsea	muscle cell development (GO:0055001)	-0.481844	-1.52768	0.0629771	0.223077	1	14/33	0.1472	EFEMP2;ANK2;MYH11;SLC8A1;DMD;IGF1;ALPK3;DYSF;ALPK2;MYOF;ENG;MEGF10;FER1L5;RAMP2
1125	gsea	presynaptic active zone organization (GO:1990709)	-0.735113	-1.5276	0.0583501	0.222987	1	45448	0.2619	ERC1;ERC2;CAST;BSN;PCLO
1126	gsea	mature B cell differentiation involved in immune response (GO:0002313)	-0.659749	-1.52684	0.0773694	0.223954	1	45634	0.272	DOCK11;GPR183;IL6;NOTCH2;FCGR2B;DLL1;DOCK10;MFNG
1127	gsea	depyrimidination (GO:0045008)	0.660659	1.52681	0.046875	0.567763	1	45509	0.2865	NTHL1;SMUG1;OGG1;UNG;MBD4
1128	gsea	proline transmembrane transport (GO:0035524)	-0.755511	-1.52663	0.0496032	0.224058	1	45416	0.1956	SLC36A2;SLC6A20;SLC36A3;SLC36A1
1129	gsea	muscle cell migration (GO:0014812)	-0.636	-1.52659	0.0512821	0.223885	1	45540	0.1409	ITGB3;THBS4;PLAT;ROCK1;MEGF10
1130	gsea	negative regulation of neuron migration (GO:2001223)	-0.855598	-1.52653	0.0214844	0.223753	1	45386	0.1446	COL3A1;TNN;CX3CL1;SRGAP2
1131	gsea	regulation of protein kinase A signaling (GO:0010738)	-0.534393	-1.52643	0.0383065	0.223674	1	43374	0.2573	AKAP12;LRRK2;PJA2;AKAP6;PRKAR2B;PRKAR1A;RAMP3;FSHR;AKAP5;PRKAR2A
1132	gsea	metallo-sulfur cluster assembly (GO:0031163)	0.58922	1.52636	0.0709939	0.565872	1	43405	0.2221	NUBP2;CIAO1;NDOR1;NUBP1;NFS1;HSCB;NFU1;HSPA9;ISCA2;CIAPIN1;FXN
1133	gsea	negative regulation of cell death (GO:0060548)	-0.375732	-1.5261	0.0252918	0.223949	1	31/82	0.3276	FERMT2;KANK2;CD200;LRRK2;PPARGC1A;CD34;FGF2;GPNMB;PRKD1;FYN;AMIGO2;PAX2;CSF1;SNCA;CLU;SRGAP2;HTR2B;MT3;CD200R1;MECOM;BNIP3L;PM20D1;INPP5A;BMP4;IMPACT;PACRG;PDE8A;WFS1;WNT11;TMEM109;PINK1
1134	gsea	positive regulation of DNA damage response, signal transduction by p53 class mediator (GO:0043517)	-0.55224	-1.52584	0.0537849	0.224137	1	42217	0.2515	SPRED1;HIC1;ANKRD1;PLA2R1;SPRED2;SPRED3;ATM;PYHIN1
1135	gsea	isoprenoid biosynthetic process (GO:0008299)	0.677901	1.52574	0.0714286	0.564465	1	45541	0.2228	PDSS1;MVK;MVD;IDI2;GGPS1;IDI1
1136	gsea	positive regulation of locomotion (GO:0040017)	-0.529508	-1.5254	0.0772358	0.224553	1	20/29	0.3631	PDGFRB;THBS1;RARRES2;BVES;PDGFB;CCL21;TWIST1;NTN1;CSF1R;P2RY12;TGFB1;AIF1;TRIM32;PPM1F;TREM2;C1QTNF8;F2RL1;CCR7;SPOCK2;CCL19
1137	gsea	regulation of vasculature development (GO:1901342)	-0.508285	-1.5253	0.0567515	0.224499	1	16/25	0.3588	FGF2;SFRP1;GPNMB;BMPER;VASH1;IL6;PLXND1;ETS1;NF1;VASH2;CTNNB1;EPHA2;HMOX1;TSPAN12;EGLN1;PROK1
1138	gsea	regulation of cardiac muscle cell membrane potential (GO:0086036)	-0.740288	-1.52485	0.0345489	0.224981	1	45447	0.1733	PLN;FXYD1;EHD3;ATP2A2
1139	gsea	carboxylic acid biosynthetic process (GO:0046394)	-0.585787	-1.52429	0.0506823	0.225656	1	41518	0.3154	RGN;PAH;CYP4A11;CYP4A22;UGP2;CYP2C8;CYP2C9;FADS1;SLC35D1
1140	gsea	mast cell degranulation (GO:0043303)	-0.683164	-1.52413	0.0482897	0.225467	1	45477	0.1472	KIT;NR4A3;PIK3CD;PIK3CG
1141	gsea	mast cell activation involved in immune response (GO:0002279)	-0.683164	-1.52413	0.0482897	0.225467	1	45477	0.1472	KIT;NR4A3;PIK3CD;PIK3CG
1142	gsea	regulation of lipid transport (GO:0032368)	-0.693489	-1.5239	0.0453649	0.225584	1	45476	0.0935	ITGB3;LRP1;ITGAV
1143	gsea	glycosphingolipid biosynthetic process (GO:0006688)	-0.593346	-1.52382	0.0525253	0.225443	1	42309	0.3371	ST6GALNAC3;ST8SIA4;ST6GALNAC5;B4GALNT1;ST8SIA1;A4GALT;ST8SIA6;B4GALT6;ST8SIA5;ST6GALNAC6;ST8SIA2
1144	gsea	ncRNA 3'-end processing (GO:0043628)	0.558567	1.52371	0.0615079	0.568676	1	14/18	0.3316	CT45A6;INTS5;CT45A5;CT45A2;INTS8;PTCD1;CT45A3;INTS7;CT45A1;TOE1;INTS12;SSB;ELAC2;SAGE1
1145	gsea	DNA protection (GO:0042262)	0.790937	1.52366	0.0425532	0.565161	1	45415	0.1385	NUDT1;DCTPP1;GLRX2
1146	gsea	cellular response to BMP stimulus (GO:0071773)	-0.445181	-1.52366	0.0592885	0.225482	1	41/69	0.3131	TGFB2;GDF7;TGFB3;ADAMTS12;GDF3;SMAD9;BMPR2;GDF6;SFRP1;ACVR1;ADAMTS7;GDF5;RUNX2;RGMA;TGFBR3;BMP8A;TMEM100;HFE;ENG;VSTM2A;ACVRL1;BMP6;HIVEP1;LEFTY2;SMAD1;TGFB1;SMAD5;DLX5;DLX1;BMPR1B;MEGF8;GDF2;BMP4;BMPR1A;NODAL;USP9X;SMURF1;SMAD4;SMAD7;ACVR2A;BMP8B
1147	gsea	negative regulation of potassium ion transmembrane transporter activity (GO:1901017)	-0.66213	-1.52351	0.0681363	0.225481	1	45507	0.1448	CASQ2;KCNAB1;ACTN2
1148	gsea	alcohol catabolic process (GO:0046164)	-0.615153	-1.52346	0.0599613	0.225321	1	45601	0.1759	CYP46A1;CYP27A1;SCARF1;CYP7A1;MT3
1149	gsea	response to prostaglandin E (GO:0034695)	-0.674208	-1.52345	0.0537849	0.225111	1	45602	0.1249	GNG2;PTGER2;SFRP1;TGFBR3;CCL21;TNFSF4
1150	gsea	regulation of sensory perception (GO:0051931)	-0.648937	-1.52312	0.0645161	0.225124	1	45509	0.1606	F2R;TMEM100;VIP;SCN11A;MGLL
1151	gsea	regulation of sensory perception of pain (GO:0051930)	-0.648937	-1.52312	0.0645161	0.225124	1	45509	0.1606	F2R;TMEM100;VIP;SCN11A;MGLL
1152	gsea	cellular response to heparin (GO:0071504)	-0.849854	-1.52249	0.0141988	0.225916	1	45385	0.0855	SLIT2;SFRP1;EGR1
1153	gsea	regulation of chemokine-mediated signaling pathway (GO:0070099)	-0.680074	-1.52235	0.0498008	0.22588	1	45511	0.2073	SLIT2;SLIT3;SH2B3;ROBO1;EDN1;HIF1A;PADI2
1154	gsea	negative regulation of leukocyte migration (GO:0002686)	-0.708992	-1.52227	0.0522388	0.225791	1	45543	0.2798	CD200;SLIT2;EMILIN1;HOXA7;CD200R1;SLAMF8;CD300A;HMOX1
1155	gsea	positive regulation of calcium ion transport into cytosol (GO:0010524)	-0.49775	-1.52199	0.0520231	0.225994	1	15/32	0.2155	TRPC1;CAV1;TRPC3;THY1;AKAP6;F2R;APLNR;CX3CL1;SNCA;DRD1;P2RX7;F2RL3;RAMP3;LACRT;CASQ1
1156	gsea	inositol phosphate catabolic process (GO:0071545)	-0.565632	-1.52163	0.054326	0.22629	1	45632	0.3154	SYNJ1;PTEN;INPP5B;INPP5A;SYNJ2;OCRL
1157	gsea	RNA catabolic process (GO:0006401)	0.447346	1.52152	0.0335306	0.569213	1	24/42	0.2781	SUPV3L1;RNASEH2A;LSM2;LSM5;EXOSC7;RNASET2;CNOT10;FEN1;NUDT16L1;RNASEH2C;HNRNPD;RNH1;YTHDF2;SKIV2L;SND1;DNA2;METTL3;NANOS2;ISG20;LSM6;HSPA1B;PABPC4;PNPT1;PPP1R8
1158	gsea	cellular response to organic substance (GO:0071310)	-0.395116	-1.52146	0.0258449	0.226313	1	71/116	0.3779	SLIT2;SLIT3;DPYSL3;LRRK2;IGFBP5;NR1H4;AKAP6;BMPR2;SFRP1;ACVR1;TGFBR2;PTPN14;PID1;CACNA1H;PTPN5;TGFBR1;PDGFB;CCL2;NFAT5;ROBO2;NLRP12;CYP1B1;NCOA1;NOS1;STAT5B;GHR;ACVRL1;CSF1R;PTPN9;PTPN11;RAMP2;CXCR4;IL18R1;MME;TGFB1;SOCS2;TRAF6;PTPN12;RAMP3;STAT3;CLEC3B;CYP11B2;LRP2;LEF1;HCLS1;FLT3;BMPR1B;IL1RL2;CTNNB1;BMPR1A;KLF4;ADRA2A;PTPN13;SPHK1;NCOA2;IL1RAPL1;MAPK8;ACVR2A;SLC1A1;PTPN4;CCR7;TIPARP;IL1B;ACVR1…
1159	gsea	negative regulation of amyloid-beta formation (GO:1902430)	-0.535559	-1.52089	0.0365854	0.22697	1	42917	0.1958	IGF1;PRNP;CHRNA7;ROCK1;CLU;NTRK2;RTN4
1160	gsea	cardiac muscle contraction (GO:0060048)	-0.514805	-1.52086	0.0523256	0.22678	1	18/32	0.2498	TPM1;ATP1A2;MYL3;CASQ2;SCN4B;SLC8A1;SCN2B;SCN3B;DMD;GSN;RYR2;SCN5A;SCN1B;CAMK2D;PIK3CA;KCNH2;TNNC1;TTN
1161	gsea	regulation of cartilage development (GO:0061035)	-0.537354	-1.52065	0.048	0.226859	1	43009	0.3129	BMPR2;SOX5;PTHLH;BMP1;ZBTB16;TRPS1;BMPR1B;BMP4;SOX6;WNT11
1162	gsea	negative regulation of protein activation cascade (GO:2000258)	-0.653217	-1.52052	0.0487805	0.226854	1	45543	0.2637	SERPING1;F10;A2M;F8;TFPI;F3;F7;KLKB1
1163	gsea	positive regulation of endothelial cell development (GO:1901552)	-0.741784	-1.52035	0.0379242	0.226658	1	45448	0.2483	CDH5;CLDN5;ADD1;S1PR2;PROC
1164	gsea	positive regulation of establishment of endothelial barrier (GO:1903142)	-0.741784	-1.52035	0.0379242	0.226658	1	45448	0.2483	CDH5;CLDN5;ADD1;S1PR2;PROC
1165	gsea	response to axon injury (GO:0048678)	-0.533977	-1.52024	0.0635246	0.226586	1	43040	0.3068	DPYSL3;FLRT3;GAP43;MTR;P2RY12;FOLR1;RTN4RL1;APOD;RTN4RL2;TYROBP;TREM2
1166	gsea	embryonic cranial skeleton morphogenesis (GO:0048701)	-0.55483	-1.51965	0.0566406	0.22726	1	42125	0.148	PDGFRA;TGFBR2;TGFBR1;TWIST1;FGFR2
1167	gsea	gastro-intestinal system smooth muscle contraction (GO:0014831)	-0.793007	-1.51961	0.0292969	0.227076	1	45416	0.1477	SULF1;PTGER3;SULF2;HTR2B
1168	gsea	muscle tissue morphogenesis (GO:0060415)	-0.568615	-1.51932	0.082495	0.227349	1	42979	0.2645	MYLK;EFEMP2;ACTC1;TGFBR3;ANKRD1;PROX1;HEY2;TTN;BMP4
1169	gsea	cellular response to cholesterol (GO:0071397)	-0.607763	-1.51906	0.0544355	0.227493	1	45605	0.3539	CES1;GPLD1;SMO;CYP7A1;LRP6;PTCH1;GRAMD1B;GRAMD1C;MLC1
1170	gsea	regulation of striated muscle cell differentiation (GO:0051153)	-0.678358	-1.51904	0.0559006	0.227294	1	45477	0.1956	RBM24;NRG1;HDAC9;DMPK
1171	gsea	establishment of protein localization to chromosome (GO:0070199)	0.658991	1.51896	0.0686456	0.575218	1	45509	0.158	TERT;RUVBL2;PIH1D1;LRWD1;ACD
1172	gsea	negative regulation of intracellular signal transduction (GO:1902532)	-0.353818	-1.51896	0.0199601	0.227189	1	103/185	0.4322	MYADM;SLIT2;THBS1;RORA;CAV1;UACA;PDE3A;ATP2B4;SPRED1;NR1H4;WWC2;PDE2A;DUSP3;PRKAA2;WTIP;CGNL1;PDE11A;MAGI2;SH2B3;PDE4D;APLNR;EPM2A;TWIST1;DUSP1;NLRP12;ITPR1;NLRP3;WWC3;PHLPP2;UBR1;C1QTNF3;P2RX7;PKHD1;PER1;ARNTL;PDE10A;FLCN;VGLL4;DGKG;TMEM127;ESR1;BCL2;DDX3X;PLEKHA1;CYLD;PTEN;SPRY3;MAPKBP1;PPM1A;ARHGAP25;PPEF2;NF1;TNFAIP3;PLAUR;ZMYND11;PHLDA3;OTUD7A;BCL2L2;MCL1;SPI1;PLEK;PDZD3;CARD8;BANK1;TNFAIP8L…
1173	gsea	arginine metabolic process (GO:0006525)	-0.623661	-1.51873	0.06	0.227268	1	45569	0.1648	ART4;NOS1;NOS3;NOS2
1174	gsea	negative regulation of cell growth (GO:0030308)	-0.35889	-1.5186	0.0316206	0.227264	1	58/120	0.3737	DACT3;SLIT2;TGFB2;FHL1;SLIT3;INHBA;WFDC1;ENPP1;BMPR2;APBB1;NPR1;GJA1;SOX17;SFRP1;SFRP2;DCBLD2;FRZB;APBB2;SEMA3G;RERG;ACVRL1;MAP2;FLCN;VGLL4;TSPYL2;MT3;TGFB1;DCUN1D3;DDX3X;RTN4;SMARCA2;SERTAD2;CGRRF1;FGF13;PRDM11;CAPRIN2;GDF2;KIAA0319;BCL6;ESR2;ULK2;HNF4A;TRIM46;CDKN2AIP;CDKN1A;SMAD4;HYAL2;HYAL1;SIRT1;WNT11;WT1;MSX1;CDA;RB1;PPT1;ST7L;SCGB3A1;SMAD3
1175	gsea	cellular response to acid chemical (GO:0071229)	-0.508151	-1.51839	0.0479846	0.227332	1	16/20	0.4312	CPEB1;SPAAR;RRAGC;CPEB4;KLF2;RRAGB;CAPN2;IPO5;CPEB3;GLRA2;RRAGA;RRAGD;SESN2;MTOR;SH3BP4;RPTOR
1176	gsea	intracellular sequestering of iron ion (GO:0006880)	0.796275	1.51826	0.040404	0.574301	1	45414	0.0845	FTMT;FTHL17
1177	gsea	calcium ion homeostasis (GO:0055074)	-0.390211	-1.51823	0.0391389	0.227376	1	58/94	0.42	ANK2;JPH2;CDH5;PTH1R;CAV1;CXCL12;SLC8A1;ATP2B4;HTR2A;RGN;SLC24A3;FAM20A;RYR2;NPTN;EDN2;ELANE;CHRNA7;EDN1;CCR2;SNCA;CCL14;SLC24A4;PKHD1;ATP2B1;HTR2B;ATP2B2;STC1;ATP2A2;TRPV5;CCR1;SLC8A3;DMPK;CCL23;CASR;TRPV4;EDN3;SLC30A1;TMTC2;CCL15;SLC24A1;CIB2;CD40;ATP13A4;WFS1;TRPV6;CCL13;CCL5;CCL19;STIM2;ATP1B1;DRD4;CALCB;CCL3;ATP13A3;SLC24A2;CCL11;DRD5;SLC8A2
1178	gsea	pulmonary valve morphogenesis (GO:0003184)	-0.619127	-1.51696	0.0583501	0.229063	1	43070	0.2795	SLIT2;TGFB2;HEYL;GJA5;ROBO2;ROBO1;NOTCH2;NOS3;NFATC1;HEY2;BMP4;STRA6
1179	gsea	heart trabecula morphogenesis (GO:0061384)	-0.585117	-1.51672	0.0507099	0.229219	1	43374	0.1615	TGFB2;TEK;S1PR1;NRG1;RBP4;TGFBR3;TGFBR1;DLL4;ENG;NOG
1180	gsea	regulation of transcription of nucleolar large rRNA by RNA polymerase I (GO:1901836)	0.630902	1.51668	0.0650096	0.576537	1	45572	0.2335	SIRT7;PIH1D1;SMARCA4;NCL;NOL11;DDX11;SMARCB1
1181	gsea	hematopoietic stem cell proliferation (GO:0071425)	-0.605351	-1.51645	0.0566802	0.229389	1	45601	0.1872	CD34;SFRP2;WNT2B;RUNX1;MECOM
1182	gsea	positive regulation of mitochondrial depolarization (GO:0051901)	-0.842558	-1.51645	0.0227704	0.229167	1	45385	0.0434	DCN;MYOC;KDR
1183	gsea	cardiocyte differentiation (GO:0035051)	-0.602284	-1.51642	0.0565302	0.228993	1	45600	0.0891	MYOCD;TGFB2;NRG1;AKAP13
1184	gsea	transcription-coupled nucleotide-excision repair (GO:0006283)	0.464347	1.51632	0.0561122	0.57429	1	42/72	0.3107	POLR2H;POLD2;POLR2F;PCNA;POLR2G;XAB2;POLD4;RPA3;GPS1;UBA52;COPS5;POLR2J;RBX1;RFC2;COPS6;RPS27A;PRPF19;ISY1;GTF2H5;PPIE;RFC4;POLR2K;COPS7B;HMGN1;POLR2I;LIG1;POLD1;POLR2D;CDK7;POLR2E;POLR2L;GTF2H4;ZNF830;USP7;RPA2;LIG3;ERCC5;TCEA1;RFC5;ERCC1;UBB;COPS3
1185	gsea	poly-N-acetyllactosamine metabolic process (GO:0030309)	-0.582309	-1.51626	0.0818363	0.229015	1	45633	0.2285	B3GALT2;GAL3ST3;B3GNT9;B3GALNT1;B3GNT2;B3GNT7;B3GALT5
1186	gsea	B cell chemotaxis (GO:0035754)	-0.764054	-1.51625	0.0492424	0.228809	1	45447	0.1461	GAS6;CH25H;PIK3CD;CYP7B1
1187	gsea	negative regulation of smooth muscle cell differentiation (GO:0051151)	-0.639609	-1.51614	0.0636183	0.228766	1	45540	0.1899	RBPMS2;PDGFB;NFATC2;NFATC1;SHH
1188	gsea	neuron projection fasciculation (GO:0106030)	-0.664472	-1.51598	0.0571429	0.228779	1	45541	0.2717	CNTN4;EPHA4;SEMA5A;AMIGO1;RTN4;NRCAM
1189	gsea	NIK/NF-kappaB signaling (GO:0038061)	0.470569	1.51554	0.0876494	0.573633	1	42/74	0.2466	PSMD13;PSMA5;PSMB4;PSME2;IRAK1;PSMA6;TRAF2;PSMA8;PSME1;PSMD4;PSMB1;PSMA4;PSMA7;PSMB7;PSMB3;PSMD3;PSMA2;PSMB2;PSMC5;PSMA1;PSMA3;PSMF1;PSMC4;PSMD14;PSMB10;PSMB5;PSMD9;PSMC3;PSMB6;RELA;PSMD11;CARD14;PSMC2;PSMB8;PSME3;PSMD8;NFKB2;PSMD12;PSMD6;PSMD7;PSMB11;PSMD2
1190	gsea	regulation of G1/S transition of mitotic cell cycle (GO:2000045)	-0.407257	-1.51533	0.032	0.229502	1	37/67	0.3558	KANK2;DACT1;PKD2;FHL1;ADAMTS1;SLFN11;LSM11;CCND2;GPNMB;FAM107A;CCL2;RDX;APC;PKD1;ANXA1;EGFR;TM4SF5;ZNF655;DCUN1D3;DDX3X;PTEN;ADAM17;CDK6;UBE2E2;AIF1;FGF10;KLF4;WEE1;CDKN2B;PLCB1;DLG1;CDKN1A;HYAL1;MYO16;PRMT2;RBL2;RB1
1191	gsea	miRNA metabolic process (GO:0010586)	0.561714	1.51521	0.0710173	0.571193	1	42248	0.2152	LIN28A;TARBP2;TRIM71;RAN;BCDIN3D;KHSRP;LIN28B;SND1;XPO5
1192	gsea	positive regulation of AMPA receptor activity (GO:2000969)	-0.786922	-1.5148	0.0512821	0.23008	1	45416	0.146	SHANK3;NLGN3;RELN;ARC
1193	gsea	second-messenger-mediated signaling (GO:0019932)	-0.462059	-1.51468	0.0584677	0.230082	1	52/79	0.3881	RCAN2;LRRK2;RCAN1;HRH1;PLCE1;CCR9;RYR2;EDN2;MCTP1;NMUR1;EDN1;EDNRB;SAMD14;AGTR1;CCR2;SELE;NOS1;CCR4;NOS3;HTR2B;P2RY12;CXCR4;CX3CR1;NOS2;CHRM3;CCR1;BTK;FPR1;CD36;AGT;LACRT;INPP5A;EDN3;CCR5;PLCG1;MCTP2;SPHK1;EIF2AK3;XCR1;PLCG2;CXCR6;RCAN3;KSR2;CCR6;CCR7;CXCR2;CXCR1;PDPK1;CCR10;CCR8;FPR2;LAT2
1194	gsea	negative regulation of glucose import (GO:0046325)	-0.686425	-1.51465	0.0527383	0.229916	1	45476	0.1507	ENPP1;PID1;GRB10
1195	gsea	neural crest cell differentiation (GO:0014033)	-0.494441	-1.51462	0.0404858	0.229727	1	43678	0.2283	MEF2C;CDH2;NRG1;SNAI2;HTR2B;LRP6;FAM172A;CYP26C1
1196	gsea	purine ribonucleoside monophosphate biosynthetic process (GO:0009168)	0.576938	1.51455	0.0744275	0.570356	1	41852	0.2735	IMPDH2;NUDT2;GART;ATIC;PAICS;ADSL;IMPDH1;GMPS
1197	gsea	pyrimidine nucleobase catabolic process (GO:0006208)	-0.670547	-1.51452	0.0480769	0.229651	1	45511	0.2892	DPYSL3;DPYSL2;DPYD;CRMP1;DPYS;ALDH6A1;DPYSL5
1198	gsea	regulation of dendrite morphogenesis (GO:0048814)	-0.487337	-1.51435	0.0631365	0.229675	1	17/30	0.3461	SDC2;LZTS1;CDKL5;PTPRD;HECW2;HECW1;RAPGEF2;NEDD4;KNDC1;TNIK;YWHAH;CAPRIN2;OBSL1;IL1RAPL1;FBXW8;CHRNA3;CHRNB2
1199	gsea	urate metabolic process (GO:0046415)	-0.636616	-1.51382	0.0626263	0.230169	1	45572	0.2938	SLC22A12;SLC17A1;SLC17A3;ABCG2;SLC22A11;GCKR;SLC2A9
1200	gsea	positive regulation of GTPase activity (GO:0043547)	-0.376932	-1.51377	0.0356436	0.230031	1	107/199	0.3815	FERMT2;SYDE1;NTF3;CAV2;ITGB1;ARHGAP24;THY1;ARHGEF15;CCL16;TIAM2;DOCK11;ADCYAP1;NTRK3;F2R;ARHGAP29;CDKL5;GNB5;RGS16;SFRP1;TBC1D1;MAPRE2;ARHGEF10;TBC1D2B;CCL2;RASGRP2;ARHGAP42;CORO1C;CCL21;RAB11FIP2;NDEL1;EVI5;RAPGEF2;CX3CL1;RAB3GAP1;ADPRH;LIMS1;TGM2;ALS2;SIPA1L1;CCL14;SYDE2;SRGAP2;DOCK9;FLCN;TBC1D8B;RGS6;SIPA1L2;TIAM1;SNX18;RGS1;PICALM;SNX9;GPR65;CCL23;MAP4K4;ARHGAP25;RABGAP1;CCL22;NF1;TAX1BP3;NTR…
1201	gsea	positive regulation of signaling (GO:0023056)	-0.462005	-1.51375	0.0483193	0.229834	1	23/37	0.3414	DLG4;BVES;WLS;ILK;EDN1;INPP5F;CLSTN2;SNCA;HOMER1;SYT1;RIMS3;GRIK2;RAMP3;TBX5;EDN3;CARTPT;RIMS1;CLSTN3;CD80;CDKN2AIP;ANXA2;ECE1;ADIPOQ
1202	gsea	tonic smooth muscle contraction (GO:0014820)	-0.797473	-1.5137	0.0308642	0.229673	1	45416	0.1045	MYLK;EDNRA;EDN2;EDN1
1203	gsea	positive regulation of protein depolymerization (GO:1901881)	-0.559395	-1.51332	0.0501931	0.230014	1	45635	0.3226	CFL2;SEMA5A;NES;TRPV4;PLEK;SLN;STMN2;WDR1;F2RL1
1204	gsea	adenylate cyclase-modulating G protein-coupled receptor signaling pathway (GO:0007188)	-0.409216	-1.51311	0.0435644	0.230121	1	78/144	0.2984	AKAP12;GHRHR;GPR119;PTH1R;S1PR1;ADCY2;LPAR1;RXFP1;S1PR3;ADCYAP1;HTR1B;PTGER2;GNAL;PDE2A;ADCY4;GNAO1;GNA14;PTHLH;GLP2R;GPR4;PTGIR;GPR161;PTGER3;CNR1;CALCRL;ADCY9;ADCY5;GNAQ;TBXA2R;VIP;MTNR1A;LHCGR;PTGFR;GRK5;NPY1R;DRD1;ADRA1D;VIPR2;RAMP2;P2RY12;GPR3;GNAZ;ADRA1B;ADM;CRHR2;ABCA1;GPR37;HTR1F;SCTR;RGS1;GNA12;FPR1;ADRB3;GPR65;RAMP3;OXER1;GNAI2;S1PR2;GNA11;LGR4;GRM8;AVPR2;CRHR1;ADCY1;RXFP2;FSHR;PTGER4;A…
1205	gsea	positive regulation of G1/S transition of mitotic cell cycle (GO:1900087)	-0.486935	-1.51226	0.0406504	0.231211	1	13/24	0.3058	ADAMTS1;LSM11;CCND2;RDX;ANXA1;EGFR;DDX3X;ADAM17;UBE2E2;AIF1;FGF10;PLCB1;HYAL1
1206	gsea	regulation of cGMP-mediated signaling (GO:0010752)	-0.722377	-1.51222	0.0398406	0.231055	1	45448	0.2368	THBS1;PDE2A;PDE11A;PDE10A;PDZD3
1207	gsea	phosphorylation (GO:0016310)	-0.353111	-1.51222	0.0200803	0.230836	1	205/384	0.4141	PRKG1;LATS2;FGFR1;NUAK1;TGFB2;NRK;AKT3;PEAK1;LRRK2;CDK14;CTSG;MAP3K12;SNRK;DCLK1;BMPR2;CDKL5;GAS6;PLK2;ACVR1;FAM20A;TGFBR2;DGKI;CDK15;PRKAA2;CAMK4;MEX3B;ERG;PRKD1;TGFBR1;PDGFB;FYN;CCL2;CAMK2A;EPHA7;IRAK3;ROCK2;MAP4K5;CDKL2;PAK3;STK38L;HIPK3;FER;ILK;ROCK1;TNNI3K;GRK5;SIK2;IGFBP3;FAM20C;CDKL1;HUNK;PRKCB;DGKB;CDC42BPA;BRSK1;ACVRL1;CERK;PIK3CD;PDK4;PIK3CG;HTR2B;FNIP2;CAMK2D;BMX;CREB1;JAK1;PPP3CB;DYRK…
1208	gsea	DNA biosynthetic process (GO:0071897)	0.578536	1.5121	0.0770751	0.576087	1	42583	0.1835	TERT;POLD2;PPIA;POLD4;POLL;POLE;POLD1;WRNIP1
1209	gsea	positive regulation of cardiac muscle tissue growth (GO:0055023)	-0.585237	-1.51175	0.0813492	0.231309	1	43009	0.1583	ZFPM2;MEF2C;GLI1;FGF2;AKAP6;IGF1;TGFBR3;EDN1;FGFR2;TBX2
1210	gsea	regulation of inflammatory response to antigenic stimulus (GO:0002861)	-0.410649	-1.51167	0.0587084	0.231196	1	79/136	0.3189	NPS;GHRHR;PTH1R;GNG2;ADCY2;AVP;GPR20;RXFP1;GPR176;ADCYAP1;PTH2;PTGER2;PLK2;GGT5;ADCY4;CYSLTR2;PTHLH;HRH2;GLP2R;FYN;PTGIR;PRKAR2B;HTR7;HTR4;CALCRL;ADCY9;ADCY5;IL6;MYH9;VIP;LHCGR;DRD1;FCGR2A;VIPR2;RAMP2;CREB1;PTGDR;CD163;PRKAR1A;FGR;ADM;CRHR2;CYSLTR1;SCTR;GPBAR1;POMC;ADRB3;RAMP3;GPR45;CRH;HCK;TAAR1;ADAM17;AVPR2;PRKACA;CRHR1;IL10;ADCY1;CD3G;RXFP2;FCGR3A;FSHR;PTGER4;PRKAR2A;HLA-DRB1;PTH2R;ADCY3;PLCG1…
1211	gsea	negative regulation of immune response (GO:0050777)	-0.402678	-1.51147	0.0604288	0.231277	1	108/174	0.3722	NPS;COL3A1;GHRHR;PTH1R;GNG2;ADCY2;AVP;GPR20;RXFP1;GPR176;ADCYAP1;PTH2;PTGER2;PLK2;GGT5;ADCY4;CYSLTR2;PTHLH;HRH2;GLP2R;FYN;PTGIR;PRKAR2B;IRAK3;HTR7;HTR4;CALCRL;ADCY9;ADCY5;FER;IL6;MYH9;VIP;LHCGR;FCGR2B;CCR2;DRD1;FCGR2A;VIPR2;RAMP2;CREB1;PTGDR;CD163;PRKAR1A;FGR;ADM;CRHR2;CYSLTR1;CR1;SCTR;GPBAR1;POMC;ADRB3;MAPKBP1;RAMP3;GPR45;CRH;HAVCR2;HCK;IFI16;TNFAIP3;TAAR1;ADAM17;SAMSN1;AVPR2;PRKACA;CRHR1;IL10;I…
1212	gsea	protein phosphorylation (GO:0006468)	-0.351691	-1.51141	0.0181087	0.231136	1	251/481	0.403	PDGFRB;PRKG1;DDR2;LATS2;FGFR1;NUAK1;TGFB2;TEK;NRK;AKT3;EPHA3;PEAK1;GDF7;EFEMP1;LRRK2;CDK14;CTSG;PDGFRA;MAP3K12;STK32B;SNRK;KDR;DCLK1;BMPR2;GDF6;FLT4;CDKL5;GAS6;PLK2;EPHA4;ERC1;TTBK2;KIT;FLT1;ACVR1;FAM20A;TGFBR2;MYO3A;CDK15;PRKAA2;RPS6KA2;CAMK4;MEX3B;ERG;TGFBR3;PRKD1;TGFBR1;PDGFB;FYN;CCL2;CAMK2A;IRAK3;ROCK2;MAP4K5;CDKL2;PCK1;MAP3K3;PAK3;STK33;STK38L;HIPK3;FER;ABI2;ILK;CRY1;CAMK1G;RELN;ROCK1;TNNI3K…
1213	gsea	N-acetylglucosamine metabolic process (GO:0006044)	-0.569707	-1.5114	0.0730223	0.230924	1	41821	0.2173	CHST3;CHST6;EXTL2;CHST7;CHST1;MGAT3;CHST2
1214	gsea	regulation of myosin-light-chain-phosphatase activity (GO:0035507)	-0.737738	-1.51113	0.0557769	0.231139	1	45478	0.1781	NUAK1;PPP1R12A;ROCK2;ROCK1;NCKAP1L
1215	gsea	mitral valve morphogenesis (GO:0003183)	-0.659327	-1.51088	0.0673469	0.231316	1	45538	0.0691	DCHS1;BMPR2;ACVR1
1216	gsea	regulation of synaptic transmission, GABAergic (GO:0032228)	-0.539078	-1.51088	0.0649606	0.2311	1	42156	0.145	NPS;ADRA1A;NPAS4;NLGN1;NLGN2;STXBP1
1217	gsea	regulation of neurotransmitter secretion (GO:0046928)	-0.465683	-1.51079	0.0462777	0.230997	1	17/31	0.3484	SYT11;MEF2C;LRRK2;CAMK2A;MCTP1;STX1B;KCNMB4;SNCAIP;PREPL;SYN1;RIMS3;SLC30A1;RIMS1;MCTP2;CHRNA3;RIMS4;RAB5A
1218	gsea	actin filament network formation (GO:0051639)	-0.602154	-1.50997	0.0614203	0.232066	1	45539	0.163	ACTN1;PLS3;FHOD3;COBL
1219	gsea	commissural neuron axon guidance (GO:0071679)	-0.671537	-1.50993	0.0699588	0.231906	1	45507	0.1321	NCAM1;NRP1;SMO
1220	gsea	cellular response to interleukin-7 (GO:0098761)	-0.581977	-1.50986	0.054878	0.231574	1	13/17	0.3353	TSLP;IL7R;STAT5B;JAK1;IRS1;SOCS2;IRS2;STAT3;BRWD1;JAK3;IL7;CRLF2;CISH
1221	gsea	interleukin-7-mediated signaling pathway (GO:0038111)	-0.581977	-1.50986	0.054878	0.231574	1	13/17	0.3353	TSLP;IL7R;STAT5B;JAK1;IRS1;SOCS2;IRS2;STAT3;BRWD1;JAK3;IL7;CRLF2;CISH
1222	gsea	positive regulation of peptidyl-tyrosine phosphorylation (GO:0050731)	-0.413127	-1.50972	0.0596421	0.231621	1	71/133	0.3237	FGF7;ANGPT1;ITGB3;ITGA5;HGF;NTF3;THBS4;TSLP;CTF1;NOX4;DLG4;ANGPT4;CSPG4;NRP1;GAS6;EPHA4;IGF1;KIT;ACVR1;IL6ST;GREM1;IGF2;PDGFB;GPRC5B;PRNP;SOCS3;RELN;IL6;PECAM1;GHR;EFNA5;ENPP2;CSF1R;PTPN11;GATA1;NEDD9;BMP6;CASS4;PTPRC;ABL1;TGFB1;ARL2BP;IL34;AGT;STAT3;IL6R;LACRT;LIF;CRLF1;HCLS1;FLT3;FGF10;GRM5;BANK1;CD74;TDGF1;ERBB4;ARHGEF2;CD80;OSM;VTN;CD40;IL2;TNFRSF1A;CLCF1;LILRA5;PLCG2;TREM2;FCGR1A;JAK2;TNFSF18
1223	gsea	regulation of keratinocyte migration (GO:0051547)	-0.603905	-1.50966	0.0554455	0.231475	1	45634	0.3217	FGF7;MAPRE2;IQSEC1;PTEN;MAP4K4;FGF10;MMP9;ADAM9
1224	gsea	negative regulation of B cell differentiation (GO:0045578)	-0.755717	-1.50948	0.0411765	0.231514	1	45415	0.1801	INHBA;SFRP1;CR1
1225	gsea	protein-DNA complex assembly (GO:0065004)	0.482779	1.50909	0.0920245	0.583934	1	69/107	0.308	PSMD13;PSMA5;PSMB4;PSME2;PSMA6;PSMA8;PSME1;PSMD4;PSMB1;PSMA4;PSMA7;PSMB7;PSMB3;PSMD3;MCM7;PSMA2;PSMB2;DAXX;PSMC5;PSMA1;ANP32B;RPA3;PSMA3;CDT1;PSMF1;UBA52;PSMC4;PSMD14;PSMB10;PSMB5;RBX1;PSMD9;PSMC3;RPS27A;NAP1L4;MCM5;GTF2H5;CHAF1A;NPM1;RAD51;GMNN;PSMB6;PSMD11;MCM2;PSMC2;CHD1L;PSMB8;CDK7;PSME3;PSMD8;GRWD1;PSMD12;ASF1A;PSMD6;HMGB2;PSMD7;GTF2H4;PSMB11;PSMD2;CDC6;RPA2;PSMD10;PSMC1;MCM3;ERCC5;PSMB9;PAR…
1226	gsea	positive regulation of epithelial cell differentiation involved in kidney development (GO:2000698)	-0.714754	-1.50907	0.0394191	0.231929	1	45446	0.2172	PAX2;PROM1;LIF
1227	gsea	negative regulation of membrane protein ectodomain proteolysis (GO:0051045)	-0.692085	-1.50896	0.0527344	0.231906	1	45477	0.1106	TIMP2;TIMP3;TIMP1;ROCK1
1228	gsea	inner mitochondrial membrane organization (GO:0007007)	0.568172	1.50887	0.078	0.581197	1	16/26	0.221	TIMM13;MTX1;LETM1;TIMM10;ROMO1;MTX2;TIMM8B;CHCHD6;SAMM50;NDUFA13;TIMM8A;APOO;DNAJC11;HSPA9;TMEM11;TIMM9
1229	gsea	chondroitin sulfate proteoglycan metabolic process (GO:0050654)	-0.626224	-1.50882	0.0574713	0.231892	1	45540	0.1503	DSEL;CSGALNACT2;DSE;XYLT1;CSGALNACT1
1230	gsea	mitochondrial ATP synthesis coupled electron transport (GO:0042775)	0.654642	1.5083	0.135827	0.576137	1	57/68	0.2649	CYC1;NDUFA7;NDUFB11;NDUFB4;NDUFB10;COX5A;COX8A;COX5B;NDUFS3;SDHAF2;NDUFAB1;UQCRH;NDUFS6;NDUFA8;UQCRHL;NDUFB9;NDUFS2;NDUFB3;COX6A1;NDUFV1;NDUFS8;NDUFA2;NDUFV2;UQCRQ;NDUFA9;NDUFA13;COX7B;COX4I1;COX6C;NDUFS7;NDUFB7;UQCRC1;NDUFB6;NDUFA11;UQCRB;NDUFC2;NDUFA12;NDUFB2;NDUFA6;NDUFA1;UQCR11;UQCR10;COX6B1;NDUFC1;COX15;NDUFA10;CYCS;NDUFV3;COX7C;NDUFS5;SDHC;NDUFB5;NDUFA3;NDUFAF1;NDUFB8;NDUFB1;NDUFA4
1231	gsea	aerobic electron transport chain (GO:0019646)	0.654642	1.5083	0.135827	0.576137	1	57/68	0.2649	CYC1;NDUFA7;NDUFB11;NDUFB4;NDUFB10;COX5A;COX8A;COX5B;NDUFS3;SDHAF2;NDUFAB1;UQCRH;NDUFS6;NDUFA8;UQCRHL;NDUFB9;NDUFS2;NDUFB3;COX6A1;NDUFV1;NDUFS8;NDUFA2;NDUFV2;UQCRQ;NDUFA9;NDUFA13;COX7B;COX4I1;COX6C;NDUFS7;NDUFB7;UQCRC1;NDUFB6;NDUFA11;UQCRB;NDUFC2;NDUFA12;NDUFB2;NDUFA6;NDUFA1;UQCR11;UQCR10;COX6B1;NDUFC1;COX15;NDUFA10;CYCS;NDUFV3;COX7C;NDUFS5;SDHC;NDUFB5;NDUFA3;NDUFAF1;NDUFB8;NDUFB1;NDUFA4
1232	gsea	regulation of insulin secretion (GO:0050796)	-0.390495	-1.50789	0.0274262	0.233081	1	55/97	0.3886	SLC2A2;KCNB1;CACNA1C;NR1H4;SNAP25;SFRP1;KCNA5;RBP4;ACSL4;BMP8A;NLGN2;DPP4;ADCY5;RAPGEF4;IL6;ITPR1;GCK;NNAT;EPHA5;EFNA5;ARNTL;REST;DOC2B;PPP3CB;IRS1;NOS2;SSTR5;INHBB;IRS2;PER2;SLC30A8;CLOCK;STXBP4;RFX3;G6PC2;PRKCA;ALOX5;FOXA2;RAP1A;ADRA2A;HNF4A;CACNA1D;CACNA1A;KCNS3;ITPR2;ABCA12;IL1B;ABCC8;CCL5;LRRC8A;ISL1;MYRIP;CACNA2D2;TCF7L2;GCG
1233	gsea	DNA catabolic process (GO:0006308)	0.578387	1.50781	0.0609244	0.574377	1	45634	0.2674	REXO4;TREX1;DNASE1L2;DFFB;MUS81;DNASE1;ISG20;SETMAR
1234	gsea	tRNA thio-modification (GO:0034227)	0.801925	1.5076	0.0404858	0.571725	1	45417	0.1983	CTU1;TRMU;CTU2;URM1;MOCS3
1235	gsea	negative regulation of DNA recombination at telomere (GO:0048239)	0.533921	1.50749	0.072	0.565449	1	44136	0.2274	POLR2H;POLR2F;DAXX;POLR2G;POLR2J;ACD;POLR2K;POLR2I;POLR2D;POLR2E;POLR2L
1236	gsea	regulation of DNA recombination at telomere (GO:0072695)	0.533921	1.50749	0.072	0.565449	1	44136	0.2274	POLR2H;POLR2F;DAXX;POLR2G;POLR2J;ACD;POLR2K;POLR2I;POLR2D;POLR2E;POLR2L
1237	gsea	regulation of glycoprotein biosynthetic process (GO:0010559)	-0.60956	-1.50723	0.0616822	0.233898	1	45570	0.1759	NECAB1;IGF1;CCL21;GATA1;MT3
1238	gsea	chondrocyte differentiation (GO:0002062)	-0.496236	-1.50722	0.0643275	0.233695	1	21/30	0.2943	MEF2C;SULF1;BMPR2;SOX5;RUNX2;WNT2B;RUNX1;OSR1;CREB3L2;GPLD1;SULF2;OSR2;WNT5B;TGFB1;SLC39A14;BMPR1B;BMP4;SNX19;SOX6;EIF2AK3;RUNX3
1239	gsea	regulation of DNA-dependent DNA replication initiation (GO:0030174)	0.806134	1.50698	0.0454545	0.564266	1	45385	0.1835	CDT1;WDR18;WRNIP1
1240	gsea	mesoderm formation (GO:0001707)	-0.555162	-1.50689	0.0545455	0.233992	1	43221	0.0672	ITGB3;ITGB1;ITGA8;BMPR2;SNAI1
1241	gsea	rRNA 3'-end processing (GO:0031125)	0.685	1.50655	0.0633663	0.562743	1	45573	0.2244	RPS21;EXOSC7;EXOSC2;EXOSC3;EXOSC9;EXOSC8;ERI3;ERI2
1242	gsea	sensory organ morphogenesis (GO:0090596)	-0.718063	-1.50634	0.055666	0.234582	1	45508	0.0737	COL5A1;COL5A2;GLI3;SKI
1243	gsea	nucleic acid metabolic process (GO:0090304)	0.465855	1.50623	0.0610998	0.560669	1	39/69	0.2902	WDR74;POLR2H;DDX54;POLR2F;HNRNPL;PTBP1;HNRNPA2B1;HNRNPC;TREX1;POLR2G;LSM8;RECQL5;RAN;DNASE1L2;HNRNPF;POLR2J;HNRNPA1;HNRNPM;FEN1;HNRNPD;POLR2K;GTF2F1;POLR2I;RBMX;NCBP2;POLR2D;POLR2E;HNRNPA3;DNASE2;DNA2;METTL3;HNRNPU;KPNA2;POLR2L;PCBP1;PCBP2;SETMAR;HNRNPK;HNRNPA0
1244	gsea	response to granulocyte macrophage colony-stimulating factor (GO:0097012)	-0.736097	-1.50617	0.0542169	0.234384	1	45448	0.2348	NPR2;PDE1B;ZFP36;CD4;ZFP36L2
1245	gsea	cellular response to granulocyte macrophage colony-stimulating factor stimulus (GO:0097011)	-0.736097	-1.50617	0.0542169	0.234384	1	45448	0.2348	NPR2;PDE1B;ZFP36;CD4;ZFP36L2
1246	gsea	regulation of urine volume (GO:0035809)	-0.590048	-1.50585	0.0579151	0.234712	1	45570	0.1765	NPR3;NPR1;ADM;HAS2;TRPV5
1247	gsea	hemoglobin metabolic process (GO:0020027)	-0.738269	-1.50584	0.0489237	0.234512	1	45414	0.1443	INHBA;ALAS2
1248	gsea	type B pancreatic cell development (GO:0003323)	-0.711503	-1.50583	0.0480962	0.234322	1	45478	0.2645	CDH2;BMP6;DLL1;CDK6;BMP4
1249	gsea	pulmonary valve development (GO:0003177)	-0.60368	-1.50566	0.0632411	0.23438	1	16/18	0.3662	SLIT2;TGFB2;HEYL;BMPR2;ROBO2;ROBO1;NOTCH2;NOS3;NFATC1;HEY2;BMP4;STRA6;TNFRSF1A;JAG1;NOTCH1;HEY1
1250	gsea	positive regulation of synapse assembly (GO:0051965)	-0.534501	-1.50532	0.0910931	0.234703	1	15/26	0.3027	PTPRD;BDNF;NLGN3;NLGN1;NLGN2;SRPX2;CLSTN2;LRRC4B;SLITRK2;IL1RAP;BHLHB9;EPHB1;CLSTN3;NRXN1;IL1RAPL1
1251	gsea	glucose transmembrane transport (GO:1904659)	-0.508066	-1.50524	0.072	0.234619	1	44105	0.2938	SLC2A2;SLC2A3;SLC2A14;SLC2A10;SLC2A4;PPBP;SLC45A1;SORT1;SLC5A3;SLC2A9
1252	gsea	positive regulation of smooth muscle cell differentiation (GO:0051152)	-0.780745	-1.50492	0.0433925	0.23491	1	45417	0.2195	MYOCD;KIT;ENG;SHH;OLFM2
1253	gsea	positive regulation of mRNA splicing, via spliceosome (GO:0048026)	0.559102	1.50477	0.0601202	0.562744	1	43252	0.1818	RBMY1B;DAZAP1;SF3B4;CELF3;NCL;RBMX
1254	gsea	regulation of protein localization to nucleolus (GO:1904749)	0.659751	1.50456	0.0715706	0.560221	1	45508	0.1379	TERT;BYSL;MCRS1;NVL
1255	gsea	negative regulation of developmental process (GO:0051093)	-0.39351	-1.50426	0.0280561	0.235698	1	29/71	0.2645	HOPX;THY1;ARHGEF15;LOXL2;WNT9B;NOTCH4;GAS6;SFRP1;KLF7;GREM1;ROCK2;VASH1;ALPK2;ROCK1;FOXC1;NOS3;TBX2;DLL1;KANK1;TGFB1;SHH;SPRY3;VAT1;CDK6;IL17D;SPI1;HEY2;KIAA0319;BMP4
1256	gsea	small GTPase mediated signal transduction (GO:0007264)	-0.373923	-1.50412	0.0203252	0.235689	1	56/103	0.3827	MRAS;RGL1;FGF2;DIRAS3;TIAM2;CCDC88A;ARHGAP31;PLK2;IGF1;PLCE1;RRAD;PRKD1;RASGRP2;RERG;RAPGEF2;KSR1;NTN1;ZNF304;RASGRP3;RRAGC;ARHGAP1;TIAM1;RAB42;JUN;NF1;SOS1;PLD1;RAB38;RASGRP1;SHC2;GRAP2;ADRA2A;SHC3;RAPGEF6;RAPGEF5;CDKN1A;KRAS;RRAS2;USP28;USP8;MAPK11;SHOC2;GRAP;MAPK14;KSR2;RREB1;PLD2;ABR;RB1;USP50;G3BP2;KRIT1;RIN2;ARHGAP30;NUCB1;RALB
1257	gsea	regulation of calcineurin-NFAT signaling cascade (GO:0070884)	-0.469527	-1.50408	0.0555556	0.235529	1	14/26	0.3293	LMCD1;ATP2B4;AKAP6;RCAN1;IGF1;MYOZ1;PRNP;FHL2;CLEC7A;LACRT;MYOZ2;HOMER2;PLCG2;DYRK2
1258	gsea	positive regulation of myeloid cell differentiation (GO:0045639)	-0.464497	-1.50405	0.0516899	0.235357	1	16/31	0.3189	INHBA;TAL1;STAT5B;ETS1;ARNT;GATA1;FES;THPO;NCKAP1L;HIF1A;STAT3;HOXA5;FOXO3;ACVR2A;MAPK11;MAPK14
1259	gsea	regulation of atrial cardiac muscle cell membrane repolarization (GO:0060372)	-0.715182	-1.50361	0.0688259	0.235844	1	45446	0.0811	FLNA;KCNA5;SCN5A
1260	gsea	midbody abscission (GO:0061952)	0.545365	1.5034	0.0607287	0.561506	1	42705	0.2932	CEP55;CHMP2A;CHMP6;KIF20A;CHMP1A;CHMP5;VPS4A;CHMP4B;CHMP4C;MITD1;CHMP4A;CHMP7
1261	gsea	negative regulation of substrate adhesion-dependent cell spreading (GO:1900025)	-0.587618	-1.5034	0.0533881	0.235695	1	45603	0.2449	FBLN1;CORO1C;SPRY4;EFNA5;KANK1;GBP1;ACTN4
1262	gsea	negative regulation of cell morphogenesis involved in differentiation (GO:0010771)	-0.587618	-1.5034	0.0533881	0.235695	1	45603	0.2449	FBLN1;CORO1C;SPRY4;EFNA5;KANK1;GBP1;ACTN4
1263	gsea	megakaryocyte differentiation (GO:0030219)	-0.602617	-1.50336	0.0673469	0.235547	1	45601	0.1532	TAL1;KIT;SH2B3;GATA1;THPO
1264	gsea	regulation of lipopolysaccharide-mediated signaling pathway (GO:0031664)	-0.566907	-1.5031	0.059761	0.235737	1	13/18	0.2558	SASH1;CX3CL1;LILRA2;LY86;LY96;LTF;BMP6;CD55;CD36;LACRT;CD180;CARD8;PRKCA
1265	gsea	positive regulation of deoxyribonuclease activity (GO:0032077)	0.770812	1.50296	0.0514286	0.560035	1	45416	0.2117	RPS3;PCNA;PRKCD;DDX11
1266	gsea	protein K29-linked deubiquitination (GO:0035523)	-0.74375	-1.50291	0.0368852	0.235798	1	45415	0.2126	ZRANB1;USP13;TNFAIP3
1267	gsea	negative regulation of endothelial cell apoptotic process (GO:2000352)	-0.519687	-1.50263	0.0621242	0.236025	1	13/26	0.2265	TEK;ANGPT1;CDH5;KDR;SCG2;GAS6;SERPINE1;SEMA5A;RAMP2;FGB;ICAM1;TNFAIP3;IL10
1268	gsea	positive regulation of apoptotic process (GO:0043065)	-0.325197	-1.50222	0.015873	0.236422	1	149/294	0.4199	DLC1;RASGRF2;LATS2;SLIT2;TGFB2;CSRNP3;CLIP3;PTGIS;FAP;TGFB3;ITGB1;PNMA2;ITSN1;SFRP4;ARHGEF17;KCNMA1;BACE1;ADAMTSL4;TIAM2;APBB1;CALHM2;SFRP1;SFRP2;ANO6;NGF;FOXO1;GADD45B;RPS6KA2;PLEKHG2;FRZB;RASSF2;TGFBR1;TRIO;EPHA7;AKAP13;PNMA1;RYBP;PRNP;ANKRD1;NGFR;IL6;CYP1B1;APC;IGFBP3;GPLD1;TGM2;SNCA;CLU;KLF11;OLFM1;ARHGEF12;DUSP6;FAS;REST;RNF122;KALRN;FLCN;JMY;ARHGEF9;ARHGEF6;FGD4;ARHGEF4;ABL1;DAPK1;PAWR;TIAM…
1269	gsea	kinetochore organization (GO:0051383)	0.723901	1.50199	0.0955285	0.560434	1	45636	0.2413	NUF2;CENPA;CDT1;CENPH;CENPW;DLGAP5;CENPT;NDC80;CENPE;CENPF
1270	gsea	regulation of cellular biosynthetic process (GO:0031326)	-0.465152	-1.50184	0.0501002	0.236797	1	20/30	0.4178	MITF;NR1H4;SIRPA;PRKAA2;CES1;C3;PDK4;CYP7A1;CX3CR1;PRKAB2;SIRT1;JAK2;FFAR3;ADIPOQ;CCL5;NOS1AP;CTNS;FITM2;AVIL;MED1
1271	gsea	regulation of potassium ion transport (GO:0043266)	-0.505889	-1.50156	0.0688976	0.236988	1	20/30	0.2968	ANK2;FHL1;CASQ2;KCNA5;KCNIP1;KCNAB1;VIP;DPP6;NOS1;DRD1;ACTN2;KCNH2;KCNAB2;KCNE1;KCNIP4;ADRA2A;KCNIP3;DLG1;KCNAB3;CACNA1D
1272	gsea	neural tube development (GO:0021915)	-0.540406	-1.50113	0.0728745	0.237424	1	42552	0.1842	DACT1;PKD2;ALDH1A2;ARL13B;PKD1;PROX1;TGFB1
1273	gsea	positive regulation of sodium ion transmembrane transport (GO:1902307)	-0.583998	-1.50058	0.0504854	0.238034	1	45630	0.1212	ATP1B2;FXYD1;DMD;NOS1
1274	gsea	regulation of endothelial cell differentiation (GO:0045601)	-0.66574	-1.5003	0.0763209	0.238219	1	45539	0.1029	ZEB1;NOTCH4;APOLD1;TMEM100
1275	gsea	postsynaptic density organization (GO:0097106)	-0.728606	-1.50023	0.0506073	0.2381	1	45511	0.2014	SHANK3;NLGN1;NLGN2;TMEM108;NRXN2;PTEN;LRRC4
1276	gsea	regulation of microtubule binding (GO:1904526)	-0.659557	-1.50016	0.0753564	0.237966	1	45477	0.1803	TTBK2;MAP2;PPP2CB;ABL1
1277	gsea	maturation of 5.8S rRNA (GO:0000460)	0.585707	1.49994	0.0956175	0.564535	1	42583	0.2028	EXOSC4;EIF6;PES1;LAS1L;RPF1;WDR12;FTSJ3;MPHOSPH6
1278	gsea	regulation of macrophage cytokine production (GO:0010935)	-0.621036	-1.49989	0.0754352	0.238139	1	41974	0.307	TGFB2;TGFB3;IRAK3;GPRC5B;SEMA7A;TGFB1;CD74;LAPTM5;LILRB1;WNT5A;PLCG2;SIRT1
1279	gsea	proteasome assembly (GO:0043248)	0.671062	1.49982	0.0701403	0.561819	1	45605	0.2684	PSMD13;ADRM1;PSMD4;PSMD9;POMP;PSMG1;PSMD11;PSMG2;PSMD10
1280	gsea	acylglycerol homeostasis (GO:0055090)	-0.540097	-1.49872	0.101533	0.239667	1	14/24	0.2821	RORA;ACSM2A;PLA2G12B;ANGPTL8;ANGPTL3;GPIHBP1;LIPC;APOA4;ANGPTL4;GCKR;CETP;HNF4A;PNPLA8;LPL
1281	gsea	metanephric nephron tubule morphogenesis (GO:0072282)	-0.736932	-1.49855	0.045082	0.239704	1	45414	0.1182	PAX2;PKD1
1282	gsea	smooth muscle cell differentiation (GO:0051145)	-0.700205	-1.49852	0.0664062	0.239518	1	45574	0.2645	MYOCD;MEF2C;TBX18;APLNR;EDNRB;TMEM204;GATA6;HEY2;BMP4
1283	gsea	protein localization to condensed chromosome (GO:1903083)	0.725428	1.49838	0.0798403	0.563704	1	45540	0.1923	AURKB;CDK1;BUB3;TTK;IK
1284	gsea	embryonic heart tube morphogenesis (GO:0003143)	-0.445844	-1.49791	0.0555556	0.240286	1	29/46	0.3699	PKD2;MEF2C;SOX17;MICAL2;ACVR1;TGFBR2;RYR2;APLNR;NDRG4;ENG;SMO;NPHP3;SRF;TBX2;FOLR1;DLL1;SHH;BBS7;CCDC39;SOX18;BBS5;MEGF8;EOMES;BBS4;SETDB2;TBX3;NOTCH1;TBX21;AHI1
1285	gsea	glomerulus vasculature development (GO:0072012)	-0.802214	-1.4976	0.0526316	0.240538	1	45448	0.1143	TEK;ANGPT1;CD34;OSR1;PECAM1
1286	gsea	regulation of protein modification process (GO:0031399)	-0.40052	-1.49759	0.0213592	0.240333	1	18/45	0.296	FN1;CDH5;SPRED1;CCDC88A;IGF2;CORO1C;FER;SPRED2;FNIP2;FLCN;MT3;PPP1R16B;SPRED3;KAT2B;GRM5;FNIP1;ROPN1L;STAT2
1287	gsea	glutamine family amino acid catabolic process (GO:0009065)	-0.532604	-1.49745	0.0607843	0.240301	1	42552	0.2083	DAO;PRODH2;GLS;NOS1;NOS3;NOS2;PRODH
1288	gsea	proteoglycan biosynthetic process (GO:0030166)	-0.478603	-1.49717	0.0546559	0.240483	1	20/30	0.3464	BMPR2;CSGALNACT2;HS3ST3B1;IGF1;GAL3ST3;CHST11;XYLT1;EXTL3;CSGALNACT1;CHST10;GAL3ST4;FOXL1;EXT1;GLCE;BMPR1B;B3GAT2;B3GAT1;EXT2;NDST3;CHST13
1289	gsea	limb morphogenesis (GO:0035108)	-0.539667	-1.49699	0.084507	0.24053	1	15/22	0.3248	TGFB2;PCSK5;GLI3;SKI;CYP26B1;MBNL1;LRP6;HOXA11;SHH;TBX5;BMPR1B;MEGF8;PTCH1;MYH3;NIPBL
1290	gsea	positive regulation of hormone metabolic process (GO:0032352)	-0.669358	-1.49678	0.0634921	0.24065	1	45477	0.1897	EGR1;ARNT;SLCO1C1;HIF1A
1291	gsea	glomerular visceral epithelial cell migration (GO:0090521)	-0.718386	-1.49636	0.0693069	0.24104	1	45415	0.1763	KANK2;ROCK1;KANK1
1292	gsea	negative regulation of receptor signaling pathway via STAT (GO:1904893)	-0.575332	-1.49623	0.0712871	0.241004	1	45600	0.0978	CAV1;SH2B3;LEPROT;SOCS3
1293	gsea	regulation of organ growth (GO:0046620)	-0.606364	-1.4962	0.0649087	0.240822	1	45571	0.1949	LATS2;WWC2;WWC3;DUSP6;LATS1;PTEN
1294	gsea	inositol lipid-mediated signaling (GO:0048017)	-0.452759	-1.49612	0.0524194	0.240722	1	29/50	0.3345	PDGFRB;FGFR1;PDGFRA;PLCL1;IGF1;PLCE1;NGF;TNFAIP8L3;PIK3R1;PLCL2;INPP5F;CSF1R;PIK3CD;PIK3CG;PIK3C2A;IRS1;PITPNM2;IRS2;PIK3CA;KCNH1;GAB2;NTRK1;ADAP2;PI4KA;PLCB1;PLCB2;PTAFR;PLCD1;PLCD4
1295	gsea	regulation of muscle cell differentiation (GO:0051147)	-0.454019	-1.49599	0.0447471	0.24073	1	18/34	0.3298	MYOCD;MEF2C;CDH2;MEF2A;BOC;IGF2;HDAC9;SPAG9;MEGF10;SRF;FGFR2;BNIP2;ABL1;TCF23;CTNNB1;MAPK11;MAPK14;CDON
1296	gsea	membrane assembly (GO:0071709)	-0.434829	-1.49596	0.0435606	0.240559	1	18/35	0.3106	STX2;RFTN1;PTPRD;NLGN4Y;NLGN3;NLGN4X;NLGN1;NLGN2;SPTBN1;NRXN2;LRP4;PICALM;PTEN;UGCG;DMKN;NRXN1;IL1RAPL1;ANXA2
1297	gsea	neuromuscular synaptic transmission (GO:0007274)	-0.541771	-1.49573	0.0762887	0.240684	1	43405	0.3461	DTNA;ERC1;FCHSD2;RIMBP2;CHRNA1;ERC2;SLC5A7;KIF1B;CHRNA3;CHRNB1;CHRNB2
1298	gsea	organic anion transport (GO:0015711)	-0.371632	-1.49572	0.0366795	0.240495	1	44/95	0.3927	SLC22A24;SLC22A12;SLC17A1;SLC2A2;SLC17A3;SLC2A14;AQP1;SLC22A6;SLC16A2;SLC2A10;SLC4A10;LRRC8C;SLCO2A1;CA1;CA3;SLCO3A1;AQP9;SLCO4C1;SLC4A8;CA5B;SLCO1C1;SLC4A3;SLC35B4;ABCG2;CA4;SLC22A13;SLC22A11;SLCO2B1;SLC25A4;SLC22A10;SLC4A4;SLC4A1;SLC4A9;SLC4A7;SLC25A24;SLC26A7;HBB;SLC22A3;HBA1;LRRC8A;CA13;SLC35A1;ABCC6;CYB5R2
1299	gsea	metal ion export (GO:0070839)	-0.458605	-1.49566	0.0862745	0.240371	1	11293	0.2405	KCNT2;ATP1B2;ATP1A2;ATP2B4;KCNE4;KCNA5;SLC40A1;KCND3;KCNH2;KCNE1;SLC4A4;ATP4B
1300	gsea	AV node cell action potential (GO:0086016)	-0.716275	-1.49549	0.063745	0.240396	1	45477	0.1051	SCN4B;CACNA1C;SCN5A;CACNB2
1301	gsea	cellular protein complex disassembly (GO:0043624)	0.643919	1.49521	0.0554455	0.572447	1	45475	0.09	APEH;TRMT112
1302	gsea	xenobiotic transport (GO:0042908)	-0.525077	-1.49491	0.0579151	0.241109	1	43983	0.1937	SLC22A2;ABCA8;SLC47A1;GJA1;ABCG2;ABCB1
1303	gsea	myoblast differentiation (GO:0045445)	-0.551419	-1.49452	0.0729783	0.241482	1	42309	0.3811	EPAS1;IGF1;NRG1;PLEKHM3;REST;MBNL1;JAG1;SOX15;RB1;DDX17;TCF7L2
1304	gsea	negative regulation of protein localization to membrane (GO:1905476)	-0.479806	-1.49428	0.0737052	0.241626	1	45931	0.2336	RHOQ;LRRC15;PID1;DAB2;NUMB;LZTFL1;TGFB1;PICALM;GBP1;KCNE1
1305	gsea	regulation of membrane protein ectodomain proteolysis (GO:0051043)	-0.532475	-1.49419	0.0746562	0.24155	1	13/21	0.3522	TIMP2;TIMP3;TIMP1;ROCK1;SH3D19;GPLD1;SNX9;IL10;ADRA2A;ADAM9;SNX33;IL1B;PTPN3
1306	gsea	regulation of cellular component movement (GO:0051270)	-0.429669	-1.4932	0.06	0.242852	1	33/49	0.4304	PDPN;ACTN1;NRG1;TGFBR3;TGFBR1;ROCK2;ROCK1;INPP5F;ETS1;PKHD1;FES;EGFR;MYCBP2;ABL1;NRG2;ABL2;ADAM17;CDK6;ACTN4;ERBB4;BTC;PRAG1;DAPK3;PKN2;ZSWIM6;ZSWIM4;HBEGF;CADM4;SP100;LYN;EGF;ARHGAP18;EREG
1307	gsea	marginal zone B cell differentiation (GO:0002315)	-0.707324	-1.49309	0.0661479	0.242812	1	45478	0.272	DOCK11;NOTCH2;DLL1;DOCK10;MFNG
1308	gsea	hexose transmembrane transport (GO:0008645)	-0.502358	-1.49309	0.0670732	0.242602	1	44805	0.247	SLC2A2;SLC2A3;SLC2A14;SLC2A10;SLC2A4;PPBP;SLC5A9;SLC45A1;SLC5A3
1309	gsea	positive regulation of extracellular matrix assembly (GO:1901203)	-0.688958	-1.49246	0.062753	0.243385	1	45511	0.2651	EMILIN1;PHLDB1;PHLDB2;CLASP1;TGFB1;CLASP2;DAG1
1310	gsea	L-methionine salvage from methylthioadenosine (GO:0019509)	0.757278	1.49239	0.0349515	0.579747	1	45415	0.1809	ENOPH1;APIP;ADI1
1311	gsea	NAD biosynthetic process (GO:0009435)	-0.516097	-1.49193	0.0750469	0.244002	1	43435	0.344	PTGIS;NNMT;SLC5A8;PTGS2;HAAO;SLC22A13;NMNAT2;QPRT;RNLS;NAMPT;NMNAT3;KYNU
1312	gsea	prostaglandin transport (GO:0015732)	-0.73316	-1.49181	0.0712909	0.243981	1	45415	0.1648	SLCO2A1;SLCO3A1;NOS2
1313	gsea	inhibitory synapse assembly (GO:1904862)	-0.621399	-1.49136	0.0653465	0.244504	1	45600	0.0689	LGI2;CBLN4;GABRB2;NPAS4
1314	gsea	negative regulation of protein localization to nucleus (GO:1900181)	-0.574407	-1.49134	0.0767717	0.244316	1	43070	0.3397	LATS2;RAB23;MDFIC;CABP1;FLCN;LATS1;APOD;MFHAS1;OTUD7B;UFM1;LILRB4;SIN3A
1315	gsea	ERK1 and ERK2 cascade (GO:0070371)	-0.470811	-1.49131	0.0587084	0.244152	1	44866	0.2485	AVP;KDR;ZFP36L1;IGF1;ITGAV;HTR2B;MAPK1;MT3;ZFP36L2;FGF10;PTGER4
1316	gsea	Rho protein signal transduction (GO:0007266)	-0.446209	-1.49131	0.0741483	0.243941	1	25/52	0.3669	RHOJ;COL1A2;CDC42EP3;PDPN;ARHGAP29;ARHGAP6;ROCK2;NGFR;ROCK1;AGTR1;NTN1;CDH13;ARHGAP5;EPS8;ARHGAP1;GNA12;RHOB;TAX1BP3;ADRA2A;CTNNAL1;PLEKHG5;MYO9B;ARHGEF3;GNA13;WAS
1317	gsea	negative regulation of receptor signaling pathway via JAK-STAT (GO:0046426)	-0.520216	-1.49085	0.0772443	0.244408	1	42491	0.1118	CAV1;SH2B3;LEPROT;SOCS3;INPP5F
1318	gsea	DNA catabolic process, exonucleolytic (GO:0000738)	0.701538	1.4905	0.047619	0.58353	1	45414	0.072	REXO4;TREX1
1319	gsea	DNA replication checkpoint signaling (GO:0000076)	0.628022	1.49048	0.0954198	0.580489	1	42309	0.3149	RAD9A;CDT1;CDC45;NAE1;DNA2;TIPIN;ZNF830;CDC6;TIMELESS;HUS1B;HUS1
1320	gsea	cellular response to prostaglandin E stimulus (GO:0071380)	-0.702398	-1.49048	0.0514851	0.24478	1	45477	0.1249	GNG2;PTGER2;SFRP1;TNFSF4
1321	gsea	positive regulation of neurotransmitter secretion (GO:0001956)	-0.741535	-1.49011	0.0546875	0.245149	1	45415	0.1272	NLGN1;STX1B;SLC4A8
1322	gsea	organic hydroxy compound transport (GO:0015850)	-0.435778	-1.49004	0.0598456	0.245015	1	14580	0.2803	NR1H4;RBP4;SLC51B;SLC10A6;NCOA1;AQP9;SLCO1C1;SLC10A2;SLCO2B1;SLC5A3;STRA6;NCOA2
1323	gsea	cardiac myofibril assembly (GO:0055003)	-0.566275	-1.48993	0.0763359	0.244958	1	42278	0.3134	ACTC1;PDGFRB;MEF2A;PDGFRA;FHOD3;PROX1;MYLK3;TTN;OBSL1;NRAP
1324	gsea	rRNA base methylation (GO:0070475)	0.805332	1.48965	0.0615079	0.580499	1	45417	0.1949	EMG1;NOP2;NSUN5;TRMT112;FDXACB1
1325	gsea	membrane repolarization during cardiac muscle cell action potential (GO:0086013)	-0.546107	-1.48907	0.064257	0.246111	1	42217	0.2336	KCNJ3;KCNJ8;KCNA5;KCNJ5;KCND3;KCNJ2;KCNH2;KCNE1
1326	gsea	endonucleolytic cleavage in ITS1 to separate SSU-rRNA from 5.8S rRNA and LSU-rRNA from tricistronic rRNA transcript (SSU-rRNA, 5.8S rRNA, LSU-rRNA) (GO:0000447)	0.716074	1.48889	0.0778443	0.580073	1	45479	0.1825	RRS1;RPS21;NOP14;ABT1;KRI1;RPP40
1327	gsea	hematopoietic progenitor cell differentiation (GO:0002244)	-0.509097	-1.48838	0.0973631	0.246958	1	19/30	0.2645	INHBA;KDR;FLT4;SFRP1;KIT;FLT1;FST;FSTL3;MEOX1;HOXB4;CSF1R;PTPRC;TGFB1;SHH;PLEK;FLT3;PLD4;SBDS;BMP4
1328	gsea	protein insertion into mitochondrial inner membrane (GO:0045039)	0.751586	1.48838	0.0742972	0.578845	1	45541	0.1351	TIMM13;TIMM10;ROMO1;TIMM8B;NDUFA13;TIMM8A
1329	gsea	regulation of vascular associated smooth muscle cell differentiation (GO:1905063)	-0.707073	-1.48826	0.0803922	0.246936	1	45478	0.1864	KIT;PDGFB;ENG;NFATC2;NFATC1
1330	gsea	positive regulation of endothelial cell chemotaxis (GO:2001028)	-0.558769	-1.48817	0.0676983	0.246851	1	41852	0.2273	FGFR1;FGF18;FGF2;KDR;PRKD1;SEMA5A;SMOC2;MET
1331	gsea	Cdc42 protein signal transduction (GO:0032488)	-0.683895	-1.48802	0.0633663	0.246856	1	45445	0.1196	RHOJ;NTN1
1332	gsea	cellular polysaccharide biosynthetic process (GO:0033692)	-0.510844	-1.48799	0.0766046	0.246687	1	19/24	0.3969	CSGALNACT2;B3GALT2;B3GNT9;B3GALNT1;CSGALNACT1;B3GNT2;HS2ST1;HAS2;B3GNT7;EXT1;NDST1;B3GALT5;HAS1;EXT2;NDST3;FUT9;B3GNT3;B3GNT4;B3GALT1
1333	gsea	negative regulation of insulin-like growth factor receptor signaling pathway (GO:0043569)	-0.746614	-1.48776	0.0587121	0.246835	1	45414	0.0734	IGFBP5;CILP
1334	gsea	negative regulation of mRNA processing (GO:0050686)	0.68155	1.48763	0.0790514	0.5783	1	45511	0.2004	PTBP1;C1QBP;RNPS1;U2AF2;RBMX;SAP18;PCBP4
1335	gsea	tRNA 5'-end processing (GO:0099116)	0.684414	1.48761	0.0973085	0.575325	1	45637	0.2923	RPP38;HSD17B10;POP7;RPP21;POP5;POP1;RPP40;RPP30;POP4;RPP25;SSB
1336	gsea	skeletal muscle fiber development (GO:0048741)	-0.71334	-1.48748	0.0453649	0.247073	1	45448	0.2842	CAV2;SKI;ACTA1;RYR1;LMOD3
1337	gsea	enteroendocrine cell differentiation (GO:0035883)	0.840128	1.48718	0.0585859	0.573929	1	45385	0.0585	NEUROD1;RFX6;INSM1
1338	gsea	regulation of protein kinase B signaling (GO:0051896)	-0.371916	-1.48715	0.0360721	0.247404	1	108/202	0.3415	FERMT2;PDGFRB;FGFR1;FGF7;TEK;THBS1;ANGPT1;AXL;FGF1;HGF;ITGB1;MYOC;PDGFRA;KL;FGF18;FGF2;F10;NTRK3;GAS6;SPRY2;KIT;RCN3;NRG1;IGF2;TGFBR1;PDGFB;FYN;TNFAIP8L3;MAGI2;CCL21;SH2B3;PIK3R1;TSPYL5;HIP1;CX3CL1;FGF9;PHLPP2;SEMA5A;ENG;FGF5;PKHD1;PIK3CD;PTPN11;PIK3CG;FGFR2;P2RY12;THPO;GAB1;CX3CR1;EGFR;FLCN;IRS1;NTRK2;KITLG;CD28;CASS4;CHI3L1;ESR1;OSBPL8;CD86;RASD2;TGFB1;PDGFA;F3;IRS2;PLEKHA1;PTEN;RTN4;PIK3CA;RAM…
1339	gsea	negative regulation of MAP kinase activity (GO:0043407)	-0.412003	-1.48711	0.0442656	0.24726	1	28/47	0.44	SPRY1;SPRY2;IRAK3;SH2B3;HIPK3;SPRY4;DUSP1;RGS2;UCHL1;DUSP19;DUSP10;SPRY3;PTPN22;AGT;NF1;SMPD1;PAQR3;BMP4;CD300A;HYAL2;ADIPOQ;IL1B;DAB2IP;LYN;CAV3;SORL1;BMP7;MAPK8IP1
1340	gsea	positive regulation of peptidyl-serine phosphorylation (GO:0033138)	-0.36739	-1.48702	0.0404858	0.247183	1	39/91	0.3475	IFNA6;IFNA16;CAV1;NTF3;AVP;ATP2B4;NTRK3;GAS6;SFRP2;NGF;SPRY2;BDNF;PRKD1;TRIM6;SH2D3C;IL6;IFNA1;IFNA14;NOS1;SNCA;FNIP2;EGFR;APP;TGFB1;IFNE;LATS1;RAMP3;LIF;BCAR3;CAPRIN2;HCLS1;OSM;AKAP9;FNIP1;DOCK7;PINK1;TERF2IP;CALCR;CREBL2
1341	gsea	insulin secretion involved in cellular response to glucose stimulus (GO:0035773)	-0.752976	-1.48693	0.0471092	0.247097	1	45415	0.175	RAB11FIP2;PTPRN;RAB11FIP5
1342	gsea	positive regulation of biomineral tissue development (GO:0070169)	-0.472682	-1.48683	0.0684105	0.247008	1	22/37	0.2652	MEF2C;TGFB3;PTN;KL;SLC8A1;TMEM119;BMPR2;ANO6;ACVR1;GPM6B;OSR1;P2RX7;ATP2B1;OSR2;BMP6;TGFB1;FBN2;BMPR1B;PKDCC;ALOX5;BMP4;BMPR1A
1343	gsea	response to steroid hormone (GO:0048545)	-0.45454	-1.48663	0.0490196	0.247105	1	11232	0.1842	TGFB2;THBS1;CAV1;TGFB3;ATP1A2;YAP1;NR3C1;AR;TFPI;TGFB1
1344	gsea	negative regulation of tumor necrosis factor superfamily cytokine production (GO:1903556)	-0.518158	-1.48651	0.0925553	0.247078	1	23/41	0.2536	SYT11;CD34;NR1H4;SIRPA;GAS6;IGF1;IRAK3;CHRNA7;CX3CL1;LTF;TLR4;CD33;POMC;PTPN22;HAVCR2;TNFAIP3;GHSR;IL10;CLEC4A;CD274;RARA;SLAMF1;DICER1
1345	gsea	response to leptin (GO:0044321)	-0.619197	-1.48634	0.0563107	0.24708	1	45540	0.2124	LEPR;NR4A3;GCK;STAT3;LRP2
1346	gsea	brain development (GO:0007420)	-0.371086	-1.48632	0.0327869	0.246897	1	75/140	0.3876	PCDH18;MEIS1;CDH2;EMX2;CNTN4;COL4A1;EML1;HSPG2;CCIN;EGR2;SHANK3;ATXN1;MEIS2;MEIS3;TGFBR2;SHROOM4;PAFAH1B1;GRIN2A;SMARCA1;EPHA7;AMIGO2;ROBO2;PAX2;RELN;NDRG4;RAPGEF2;SYNJ1;RAB3GAP1;SLC6A17;NNAT;POU6F1;NES;AMIGO1;PTPN11;CXCR4;CX3CR1;MDGA1;PROX1;UGP2;PBX1;SCTR;AFF2;ZFHX3;PBX3;PTEN;SPEF2;PAFAH1B2;NF1;CIC;APOD;SCYL2;PTCH1;FBXW11;EOMES;ARNT2;SYNJ2;SOX6;CA10;BBS4;B3GNT5;CLN5;NIPBL;UFM1;DLX2;DSCAML1;BPTF;…
1347	gsea	regulation of CD4-positive, alpha-beta T cell activation (GO:2000514)	-0.677988	-1.48619	0.0578842	0.246885	1	45478	0.2584	TARM1;TWSG1;CD55;HLA-DRA;HLA-DRB1
1348	gsea	negative regulation of cGMP-mediated signaling (GO:0010754)	-0.763416	-1.48607	0.049505	0.24683	1	45417	0.2368	THBS1;PDE2A;PDE11A;PDE10A;PDZD3
1349	gsea	divalent inorganic cation homeostasis (GO:0072507)	-0.493264	-1.48531	0.0582329	0.247774	1	13/23	0.3329	JPH2;CAV1;SLC8A1;FAM20A;SNCA;MT3;TRPV5;TRPM7;TMTC2;CIB2;WFS1;CNNM2;TRPV6
1350	gsea	Ras protein signal transduction (GO:0007265)	-0.37619	-1.48512	0.0398406	0.247872	1	71/135	0.3669	MRAS;COL1A2;CDC42EP3;PDPN;FGF2;ARHGAP29;PLK2;IGF1;PLCE1;ARHGAP6;PRKD1;RASGRP2;RERG;ROCK2;NGFR;ABI2;RAPGEF2;KSR1;ROCK1;AGTR1;NTN1;CDH13;ZNF304;RASGRP3;ARHGAP5;HACE1;ELMO1;WASF1;EPS8;ARHGAP1;NCKAP1;TIAM1;RAB42;JUN;GNA12;RHOB;NF1;TAX1BP3;SOS1;PLD1;AIF1;RASGRP1;SHC2;GRAP2;RAP1A;ADRA2A;SHC3;RAPGEF6;RAPGEF1;CTNNAL1;CDKN1A;RAP1B;KRAS;RRAS2;USP28;USP8;MAPK11;SHOC2;GRAP;MAPK14;PLEKHG5;KSR2;RREB1;RAP2B;RB1…
1351	gsea	regulation of vesicle fusion (GO:0031338)	-0.642088	-1.48506	0.0568627	0.247742	1	45478	0.3106	ANXA1;STXBP1;DOC2B;SPHK1;ANXA2
1352	gsea	negative regulation of axonogenesis (GO:0050771)	-0.483457	-1.48496	0.0477223	0.247667	1	21/28	0.4347	THY1;EFNB3;SEMA3G;NGFR;LRP4;MAP2;MT3;PTEN;RTN4;MCF2;FGF13;KIAA0319;ULK2;TRIM46;LINGO1;RUFY3;RNF6;OMG;ULK1;DIP2B;PTPRS
1353	gsea	regulation of ventricular cardiac muscle cell membrane depolarization (GO:0060373)	-0.710186	-1.48483	0.0628803	0.247683	1	45446	0.0811	GJA5;SCN3B;SCN5A
1354	gsea	actin filament reorganization (GO:0090527)	-0.736839	-1.48447	0.0541667	0.248049	1	45448	0.2445	GSN;NEDD9;CASS4;WHAMM;EFS
1355	gsea	regulation of mesenchymal stem cell differentiation (GO:2000739)	-0.700821	-1.48436	0.05	0.247983	1	45477	0.1506	PDGFRA;SOX5;LTBP3;REST
1356	gsea	regulation of protein autophosphorylation (GO:0031952)	-0.442404	-1.48434	0.0427699	0.247797	1	20/34	0.3581	PDGFC;PDGFD;ENPP1;GPNMB;RASSF2;PDGFB;EPHA7;CALM1;NLRP12;ENG;ERRFI1;PPP2R5E;PDGFA;DDX3X;NEK10;IMPACT;PPP2R5C;PPP2R5B;ADIPOQ;CALM2
1357	gsea	cellular response to dopamine (GO:1903351)	-0.600387	-1.48428	0.0615079	0.247477	1	45540	0.1803	LRRK2;TGM2;DRD1;MAPK1;ABL1
1358	gsea	response to dopamine (GO:1903350)	-0.600387	-1.48428	0.0615079	0.247477	1	45540	0.1803	LRRK2;TGM2;DRD1;MAPK1;ABL1
1359	gsea	endothelial cell differentiation (GO:0045446)	-0.600155	-1.48353	0.072407	0.248364	1	41548	0.337	FSTL1;TIE1;KDR;BMPR2;ACVRL1;PROX1;SOX18;SCUBE1;KDM6B;JAG1
1360	gsea	regulation of cellular response to transforming growth factor beta stimulus (GO:1903844)	-0.517701	-1.48333	0.0876494	0.248453	1	13/22	0.3042	DKK3;LATS2;TGFBR3;ENG;LTBP4;FOLR1;TGFB1;LATS1;DLX1;ITGA3;SMURF2;SMAD4;SMAD7
1361	gsea	positive regulation of mesenchymal cell proliferation (GO:0002053)	-0.608033	-1.48295	0.083004	0.248772	1	45570	0.1899	CHRD;TGFBR2;FGFR2;PDGFA;SHH
1362	gsea	negative regulation of cell cycle phase transition (GO:1901988)	-0.751432	-1.48287	0.0547667	0.248681	1	45416	0.2348	ZFP36L1;SUSD2;PTEN;ZFP36L2
1363	gsea	endochondral ossification (GO:0001958)	-0.676429	-1.48285	0.0759754	0.248501	1	45510	0.2645	MEF2C;TMEM119;COL13A1;FOXC1;DLX5;BMP4
1364	gsea	filopodium assembly (GO:0046847)	-0.537343	-1.48262	0.0603622	0.248636	1	42217	0.2617	FGD5;FGD6;DNM3;SRGAP2;FGD4;ARHGEF4;S1PR2;SPATA13
1365	gsea	positive regulation of nitrogen compound metabolic process (GO:0051173)	-0.513093	-1.48231	0.0528376	0.248926	1	15/19	0.4422	PDGFB;CHRNA7;SLCO1C1;APP;TMEM106A;KLF2;KLF4;MAPK8;WFS1;MAPK7;GATA3;NFKB1;EGF;HPN;TNF
1366	gsea	cellular divalent inorganic cation homeostasis (GO:0072503)	-0.376816	-1.4819	0.0442308	0.249387	1	67/108	0.42	MT1B;ANK2;CDH5;PTH1R;CAV1;CXCL12;SLC8A1;ATP2B4;HTR2A;RGN;SLC24A3;RYR2;NPTN;MT1M;EDN2;ELANE;SLC39A10;CHRNA7;MT1A;EDN1;CCR2;CCL14;SLC24A4;PKHD1;ATP2B1;HTR2B;ATP2B2;MT1E;STC1;ATP2A2;MT3;CCR1;SLC8A3;DMPK;CCL23;CASR;SLC41A1;SLC39A13;SLC39A14;SLC30A8;TRPV4;EDN3;SLC30A1;CCL15;MT2A;MT1F;SLC24A1;MT1X;MT1H;CD40;ATP13A4;MT1G;CCL13;CCL5;CCL19;STIM2;ATP1B1;DRD4;CALCB;CCL3;ATP13A3;SLC24A2;CCL11;SLC11A1;SLC39A8…
1367	gsea	metanephric collecting duct development (GO:0072205)	-0.697406	-1.48161	0.0782443	0.249633	1	45448	0.2645	PAX2;PKD1;SHH;PTCH1;BMP4
1368	gsea	response to caffeine (GO:0031000)	-0.696648	-1.4815	0.0513834	0.249347	1	45479	0.237	CASQ2;SLC8A1;RYR3;RYR2;CACNA1S;RYR1
1369	gsea	cellular response to caffeine (GO:0071313)	-0.696648	-1.4815	0.0513834	0.249347	1	45479	0.237	CASQ2;SLC8A1;RYR3;RYR2;CACNA1S;RYR1
1370	gsea	regulation of cell death (GO:0010941)	-0.362308	-1.48148	0.0343511	0.24918	1	57/88	0.484	FERMT2;LRRK2;SLFN11;FGF2;LRP1;PRKD1;CRYAB;CHRNA7;APC;ACOX2;SNCA;CLU;SRGAP2;HTR2B;GPR75;MT3;BNIP3L;RAMP3;CD36;PRODH;EPHB1;RILPL1;BMP4;IMPACT;HP;SLC25A24;AXIN2;PACRG;PDE8A;RRAS2;WNT11;TMEM109;HBB;CELF1;CALCR;HBA1;CCL5;ACER2;NPAS2;DKK1;WNT16;SNCG;NKX3-1;TSC1;BMP7;SOX11;ADNP2;TBK1;VPS35;TNFRSF1B;SARM1;OLFM4;SPEF1;BNIP3;ATG5;TRIM13;HPR
1371	gsea	regulation of positive chemotaxis (GO:0050926)	-0.677305	-1.4814	0.0682261	0.249104	1	45511	0.3226	KDR;NTRK3;CDH13;F3;ANGPT2;F7;F2RL1
1372	gsea	positive regulation of vascular endothelial growth factor signaling pathway (GO:1900748)	-0.761491	-1.48134	0.064	0.248982	1	45417	0.2387	ADAMTS3;ROBO1;CCBE1;SMOC2;MYO1C
1373	gsea	response to catecholamine (GO:0071869)	-0.699059	-1.48095	0.0523256	0.249414	1	45446	0.1282	GNG2;NR4A3;DRD1
1374	gsea	positive regulation of response to cytokine stimulus (GO:0060760)	-0.524465	-1.48047	0.0808679	0.249969	1	42217	0.302	AXL;TSLP;GAS6;LRRC70;TRIM44;CD74;WNT5A;IL7
1375	gsea	negative regulation of potassium ion transmembrane transport (GO:1901380)	-0.59313	-1.48004	0.0587045	0.250445	1	45569	0.2236	CAV1;CASQ2;ACTN2;KCNH2
1376	gsea	negative regulation of smoothened signaling pathway (GO:0045879)	-0.518739	-1.47999	0.0833333	0.250293	1	44501	0.2962	GLIS2;HHIP;GLI3;ENPP1;PTCH2;GPR161;GPC3;KIF7;MEGF8;PTCH1;TULP3
1377	gsea	neural tube closure (GO:0001843)	-0.470228	-1.47959	0.0777096	0.250706	1	12754	0.2124	DLC1;PRICKLE1;TGFB2;SKI;PAX2;FOLR1;LMO4;COBL;SEMA4C;LRP6;TGFB1;LRP2
1378	gsea	neurotransmitter-gated ion channel clustering (GO:0072578)	-0.70145	-1.47905	0.0593047	0.251362	1	45445	0.0776	SHANK3;NLGN1
1379	gsea	positive regulation of cardiac muscle hypertrophy (GO:0010613)	-0.570548	-1.47898	0.0616016	0.251251	1	13/17	0.2558	MEF2A;TRPC3;AKAP6;IGF1;IL6ST;ROCK2;NR4A3;EDN1;ROCK1;CAMK2D;AGT;HAND2;PRKCA
1380	gsea	purine ribonucleoside monophosphate catabolic process (GO:0009169)	-0.630949	-1.47896	0.0935551	0.251063	1	45507	0.1605	NT5E;NT5C1A;PRTFDC1
1381	gsea	response to growth factor (GO:0070848)	-0.426275	-1.47817	0.0385396	0.252098	1	18/38	0.3073	BMPR2;SFRP1;ACVR1;TGFBR2;TGFBR1;PDGFB;NOS1;STAT5B;ACVRL1;LRP2;GATA6;BMPR1B;CTNNB1;EPHA2;BMPR1A;KLF4;SPHK1;ACVR2A
1382	gsea	vascular process in circulatory system (GO:0003018)	-0.552964	-1.47809	0.0603113	0.251792	1	41395	0.135	NPR1;ROCK2;ROCK1;AGTR1;NOS3
1383	gsea	regulation of tube diameter (GO:0035296)	-0.552964	-1.47809	0.0603113	0.251792	1	41395	0.135	NPR1;ROCK2;ROCK1;AGTR1;NOS3
1384	gsea	positive regulation of Arp2/3 complex-mediated actin nucleation (GO:2000601)	-0.718199	-1.47784	0.0684647	0.251972	1	45478	0.1808	ABI2;WASF3;FCHSD2;WASF1;NCKAP1
1385	gsea	regulation of T-helper 2 cell differentiation (GO:0045628)	-0.6681	-1.47746	0.0655738	0.252327	1	45510	0.2397	SOCS5;NLRP3;ANXA1;TNFSF4;CD86;RARA
1386	gsea	positive regulation of cytoskeleton organization (GO:0051495)	-0.396773	-1.47703	0.0682261	0.252761	1	36/77	0.3521	CFL2;CDC42EP3;LMOD1;TEK;SYNPO;SYNPO2;NTF3;NTRK3;NRP1;CCL21;FER;EDN1;CX3CL1;SEMA5A;NES;P2RX7;FCHSD2;FES;PRKCE;PROX1;NCKAP1L;ABL1;NCKAP1;SNX9;HCK;SORBS3;HCLS1;PLEK;MYLK3;DYNC1H1;WDR1;F2RL1;EVL;CCR7;BCAS3;LMOD2
1387	gsea	mitochondrial ribosome assembly (GO:0061668)	0.766467	1.47693	0.0655738	0.608474	1	45416	0.2213	MRPS2;DDX28;MPV17L2;DHX30
1388	gsea	striated muscle contraction (GO:0006941)	-0.45774	-1.47685	0.0750469	0.25283	1	24/51	0.2498	MYH8;STAC;TPM1;ATP1A2;MYL3;CASQ2;SCN4B;SLC8A1;SCN2B;SCN3B;DTNA;DMD;RYR2;SCN5A;NOS1;SCN1B;STAC2;RCSD1;CHRNA1;PIK3CA;TNNT3;KCNH2;TNNC1;TTN
1389	gsea	positive regulation of cholesterol esterification (GO:0010873)	-0.637006	-1.47674	0.0900735	0.25276	1	45539	0.2143	AGTR1;STARD4;AGT;APOA4
1390	gsea	antigen processing and presentation of exogenous peptide antigen via MHC class I, TAP-dependent (GO:0002479)	0.524967	1.47658	0.128898	0.606721	1	49/73	0.2908	PSMD13;VAMP8;PSMA5;PSMB4;PSME2;PSMA6;PSMA8;PSME1;PSMD4;PSMB1;PSMA4;PSMA7;PSMB7;PSMB3;PSMD3;PSMA2;PSMB2;PSMC5;PSMA1;PSMA3;PSMF1;PSMC4;PSMD14;PSMB10;PSMB5;PSMD9;PSMC3;CALR;IKBKG;PSMB6;PSMD11;PSMC2;PSMB8;TAPBP;PSME3;TAP1;PSMD8;TAP2;PSMD12;PSMD6;PDIA3;PSMD7;PSMB11;PSMD2;IKBKB;PSMD10;PSMC1;PSMB9;CYBA
1391	gsea	calcium ion import across plasma membrane (GO:0098703)	-0.568233	-1.47657	0.0722892	0.252782	1	41852	0.2676	CACNA2D1;SLC8A1;ATP2B4;TRPV2;TRPV5;SLC8A3;TRPV4;SLC24A1
1392	gsea	negative regulation of protein localization to cell periphery (GO:1904376)	-0.515165	-1.4765	0.07	0.252694	1	44075	0.2255	RHOQ;LRRC15;PID1;DAB2;NUMB;LZTFL1;TGFB1;PICALM;GBP1
1393	gsea	interleukin-6-mediated signaling pathway (GO:0070102)	-0.583889	-1.47639	0.0885312	0.252657	1	14/18	0.3185	IL6ST;YAP1;SOCS3;FER;IL6;CBL;PTPN11;JAK1;STAT3;IL6R;SPI1;ST18;SMAD4;JAK2
1394	gsea	positive regulation of cell communication (GO:0010647)	-0.462594	-1.47616	0.077551	0.252805	1	15/28	0.288	DLG4;WLS;ILK;EDN1;CLSTN2;HOMER1;SYT1;RIMS3;GRIK2;EDN3;CARTPT;RIMS1;CLSTN3;CD80;CDKN2AIP
1395	gsea	regulation of synaptic transmission, glutamatergic (GO:0051966)	-0.46278	-1.47583	0.0734694	0.253088	1	27/46	0.2881	NPS;TSHZ3;MEF2C;CDH2;LRRK2;ATP1A2;SHANK3;DGKI;NLGN3;NLGN1;CCL2;NLGN2;RELN;CCR2;GRIK3;DRD1;GRM6;HOMER1;SYT1;GRM1;GRM8;GRM2;GRM5;GRM7;UNC13A;NRXN1;GRIK1
1396	gsea	steroid catabolic process (GO:0006706)	-0.540844	-1.47553	0.0712871	0.253336	1	41883	0.3358	HSD17B6;HSD11B1;CYP1A2;STS;YWHAH;SPP1;CYP3A4;HSD17B14;CYP24A1
1397	gsea	kidney morphogenesis (GO:0060993)	-0.75467	-1.47549	0.0532787	0.253197	1	45414	0.1331	LRRK2;NPHP3
1398	gsea	peptidyl-tyrosine dephosphorylation (GO:0035335)	-0.461977	-1.47521	0.0731707	0.253434	1	15/33	0.2855	DUSP21;DUSP3;PTPRB;DUSP1;DUSP6;PTPN9;PTPN11;UBASH3B;DUSP10;PTPN12;PTPN22;DUSP5;DUSP22;PTPN13;PTPRO
1399	gsea	positive regulation of cell migration by vascular endothelial growth factor signaling pathway (GO:0038089)	-0.641098	-1.47514	0.077381	0.253308	1	45509	0.2387	KDR;PRKD1;PIK3CD;GAB1;MYO1C
1400	gsea	neuromuscular junction development (GO:0007528)	-0.474244	-1.47484	0.0653465	0.253591	1	14/24	0.3249	LRRK2;PPFIBP1;PDZRN3;F2R;CACNB4;CACNB2;NEDD4;LRP4;CHRNA1;UNC13C;UNC13A;CACNB1;DCTN1;ZC4H2
1401	gsea	multinuclear osteoclast differentiation (GO:0072674)	-0.77175	-1.47469	0.0416667	0.253582	1	45383	0.0236	SH3PXD2A
1402	gsea	tRNA 5'-leader removal (GO:0001682)	0.67914	1.47457	0.0865979	0.610681	1	45606	0.2923	RPP38;POP7;RPP21;POP5;POP1;RPP40;RPP30;POP4;RPP25;SSB
1403	gsea	regulation of mitochondrial gene expression (GO:0062125)	0.689523	1.47457	0.0927022	0.607582	1	45446	0.1242	MTG1;SHMT2;TSFM
1404	gsea	cAMP biosynthetic process (GO:0006171)	-0.614363	-1.47456	0.0729783	0.253585	1	45573	0.3175	ADCY2;ADCY4;ADCY9;ADCY5;ADCY1;ADCY3;ADCY7;ADCY8
1405	gsea	regulation of ER to Golgi vesicle-mediated transport (GO:0060628)	-0.609022	-1.47445	0.0607843	0.25354	1	45538	0.1292	GAS1;LRRK2;PGAP1
1406	gsea	regulation of cellular extravasation (GO:0002691)	-0.663658	-1.47261	0.0923077	0.256071	1	45540	0.2087	JAM3;THY1;BST1;ICAM1;PLVAP
1407	gsea	negative regulation of keratinocyte proliferation (GO:0010839)	-0.67172	-1.47249	0.0642398	0.256035	1	45507	0.148	KLF9;SNAI2;FGFR2
1408	gsea	positive regulation of myeloid leukocyte cytokine production involved in immune response (GO:0061081)	-0.579378	-1.47213	0.10297	0.256375	1	42675	0.307	KIT;CAMK4;GPRC5B;NR4A3;SEMA7A;CD74;LAPTM5;LILRB1;WNT5A;PLCG2;SIRT1
1409	gsea	negative regulation of intracellular steroid hormone receptor signaling pathway (GO:0033144)	-0.455589	-1.47181	0.0521042	0.256675	1	16/31	0.307	KANK2;TCF21;HEYL;SFRP1;ZNF366;CRY1;CRY2;STRN3;PER1;ARNTL;DAB2;CLOCK;NCOR1;PIAS2;NODAL;SIRT1
1410	gsea	ventricular compact myocardium morphogenesis (GO:0003223)	-0.68957	-1.47124	0.0785855	0.257318	1	45448	0.2652	TGFBR3;TGFBR1;NOG;LRP2;BMPR1A
1411	gsea	regulation of rhodopsin mediated signaling pathway (GO:0022400)	0.472461	1.47118	0.0610998	0.616688	1	45536	0.2484	GUCY2F;GNAT1;GUCA1C;GRK1;SAG;GRK7;METAP1;FNTA;GUCA1A
1412	gsea	positive regulation of actin filament depolymerization (GO:0030836)	-0.613337	-1.47115	0.0745698	0.257228	1	45510	0.3226	CFL2;SEMA5A;ACTN2;PLEK;WDR1;F2RL1
1413	gsea	positive regulation of vasculogenesis (GO:2001214)	-0.626902	-1.47029	0.0718563	0.258357	1	45569	0.1093	CD34;KDR;TMEM100;RAPGEF2
1414	gsea	epithelial to mesenchymal transition (GO:0001837)	-0.479325	-1.47001	0.0701031	0.258592	1	25/45	0.2874	FGFR1;TGFB2;HEYL;HGF;LOXL2;NOTCH4;SNAI1;LOXL3;TGFBR3;SNAI2;TGFBR1;ROCK2;ROCK1;LIMS1;ENG;FOXF2;OLFM1;NOG;TGFB1;HIF1A;LEF1;HEY2;CTNNB1;EOMES;WNT5A
1415	gsea	mitochondrial RNA 3'-end processing (GO:0000965)	0.814307	1.46948	0.0403397	0.619625	1	45384	0.0565	SUPV3L1;HSD17B10
1416	gsea	cellular response to ATP (GO:0071318)	-0.510672	-1.46937	0.0695825	0.259363	1	42217	0.2967	RYR3;SSH1;P2RX7;P2RY12;P2RY1;TAF1;CIB2;P2RY4
1417	gsea	organic substance transport (GO:0071702)	-0.355066	-1.46936	0.0399202	0.259159	1	61/129	0.419	SLC22A24;SLC22A12;SLC22A2;SLC17A3;ABCG4;ABCA6;SLC22A6;ABCA8;SLC18A2;ABCA9;SLC47A1;CUBN;RCN3;ABCD2;CALCRL;SLCO2A1;MYH9;AQP9;ABCA10;RAMP2;ARRDC3;ABCG2;TCN2;ABCA1;LRP1B;SLC22A11;RAMP3;PLTP;SLCO2B1;LRP2;APOA4;SLC6A3;SLC22A10;RAB38;SPNS2;ARRDC4;CD3G;VAMP2;DISP1;CETP;SLC29A4;ABCA5;CHMP2B;SLC6A2;KIF3A;ABCA12;SLC22A3;RAMP1;SLC22A4;PPT1;ARL6IP5;ABCA4;SCAMP1;MFSD2A;RD3;CHMP1B;CEP290;SLC35F3;SLC6A4;TXNIP;MI…
1418	gsea	melanin biosynthetic process (GO:0042438)	-0.733644	-1.4692	0.0704225	0.259207	1	45415	0.1936	TRPC1;DCT;TYR
1419	gsea	purinergic nucleotide receptor signaling pathway (GO:0035590)	-0.547064	-1.46879	0.120553	0.259644	1	44440	0.1587	CTSG;NT5E;ANO6;C3;ENTPD1;NLRP3;P2RX7;C3AR1;APP
1420	gsea	regulation of animal organ morphogenesis (GO:2000027)	-0.649506	-1.46801	0.074364	0.260723	1	45509	0.1899	AJAP1;SMO;PKHD1;CITED2;SHH
1421	gsea	regulation of hippo signaling (GO:0035330)	-0.527352	-1.4677	0.0905172	0.261003	1	42856	0.1584	SCHIP1;WWC2;WTIP;WWC3;VGLL4
1422	gsea	7-methylguanosine mRNA capping (GO:0006370)	0.504537	1.46748	0.0665323	0.621157	1	14/29	0.2405	POLR2H;POLR2F;POLR2G;POLR2J;GTF2H5;POLR2K;GTF2F1;POLR2I;NCBP2;POLR2D;CDK7;POLR2E;POLR2L;GTF2H4
1423	gsea	7-methylguanosine RNA capping (GO:0009452)	0.504537	1.46748	0.0665323	0.621157	1	14/29	0.2405	POLR2H;POLR2F;POLR2G;POLR2J;GTF2H5;POLR2K;GTF2F1;POLR2I;NCBP2;POLR2D;CDK7;POLR2E;POLR2L;GTF2H4
1424	gsea	regulation of glial cell migration (GO:1903975)	-0.784636	-1.46721	0.0308008	0.261587	1	45416	0.1557	ATP1B2;GPR183;P2RY12;CX3CR1
1425	gsea	regulation of establishment of cell polarity (GO:2000114)	-0.577982	-1.4671	0.0858283	0.261535	1	45635	0.3847	CDH5;GSN;ROCK2;ROCK1;KANK1;RAP1B;BCAS3;KRIT1;RUFY3
1426	gsea	positive regulation of lipopolysaccharide-mediated signaling pathway (GO:0031666)	-0.744495	-1.46699	0.0574257	0.261492	1	45449	0.2558	SASH1;LY86;LY96;BMP6;CD180;PRKCA
1427	gsea	lipid catabolic process (GO:0016042)	-0.47577	-1.46668	0.0892193	0.261786	1	19/28	0.3964	ACADL;CES1;HSD11B1;CYP1A2;LIPC;MT3;STS;APOA4;LIPG;PNLIP;CYP3A4;LPL;LIPE;HSD17B14;PLA1A;LIPI;PPT1;GLYATL2;LIPH
1428	gsea	cellular response to corticosteroid stimulus (GO:0071384)	-0.528999	-1.46668	0.0689655	0.261574	1	42248	0.2348	ZFP36L1;FAM107A;NR3C1;ANXA1;REST;ZFP36;SSTR2;SSTR5;ZFP36L2
1429	gsea	regulation of amyloid-beta clearance (GO:1900221)	-0.508332	-1.46663	0.0769231	0.261421	1	42491	0.1456	MYOCD;LRP1;ROCK1;CLU;SRF
1430	gsea	regulation of ATPase-coupled calcium transmembrane transporter activity (GO:1901894)	-0.701367	-1.4665	0.0547667	0.261406	1	45445	0.0727	PLN;RYR2
1431	gsea	positive regulation of programmed cell death (GO:0043068)	-0.321277	-1.46634	0.0291829	0.261465	1	138/272	0.409	RASGRF2;LATS2;SLIT2;CSRNP3;CLIP3;TGFB3;LRRK2;ITGB1;PNMA2;ITSN1;SFRP4;ARHGEF17;KCNMA1;ADAMTSL4;TIAM2;APBB1;CALHM2;SFRP1;SFRP2;ANO6;NGF;FOXO1;GADD45B;RPS6KA2;PLEKHG2;FRZB;RASSF2;TRIO;AKAP13;PNMA1;RYBP;ANKRD1;NGFR;IL6;CYP1B1;APC;IGFBP3;GPLD1;TGM2;SNCA;CLU;KLF11;OLFM1;ARHGEF12;DUSP6;FAS;REST;RNF122;KALRN;FLCN;NOS2;JMY;ARHGEF9;ARHGEF6;FGD4;ARHGEF4;CLEC7A;ABL1;DAPK1;PAWR;TIAM1;JUN;GADD45A;DCUN1D3;LATS1…
1432	gsea	response to salt stress (GO:0009651)	-0.75777	-1.46569	0.0647773	0.262277	1	45415	0.1462	AQP1;ZFP36L1;KMO
1433	gsea	regulation of short-term neuronal synaptic plasticity (GO:0048172)	-0.583187	-1.46545	0.0892857	0.262431	1	45632	0.1913	SHISA6;SHISA9;SLC4A10;RAB3GAP1;SYNGR1;GRIK2
1434	gsea	positive regulation of ryanodine-sensitive calcium-release channel activity (GO:0060316)	-0.621348	-1.46544	0.0789981	0.262241	1	45507	0.1042	JPH2;AKAP6;CALM1
1435	gsea	adherens junction assembly (GO:0034333)	-0.613443	-1.46539	0.0746888	0.262107	1	45572	0.3042	JAM3;VCL;PIP5K1C;RAMP2;CTNNB1;ACTB;SMAD7
1436	gsea	response to cholesterol (GO:0070723)	-0.503873	-1.46538	0.0671937	0.261903	1	15/19	0.4	TGFBR2;CES1;TGFBR1;GPLD1;SMO;CYP7A1;LRP6;TGFB1;CCR5;PTCH1;GRAMD1B;GRAMD1C;MLC1;SMAD2;CCL3
1437	gsea	regulation of erythrocyte differentiation (GO:0045646)	-0.458429	-1.46529	0.0669371	0.261841	1	19/35	0.3189	INHBA;ZFP36L1;TAL1;STAT5B;ETS1;ARNT;GATA1;ZFP36;NCKAP1L;HIF1A;MAFB;STAT3;HOXA5;CDK6;SPI1;FOXO3;ACVR2A;MAPK11;MAPK14
1438	gsea	receptor signaling pathway via STAT (GO:0097696)	-0.535586	-1.46498	0.088	0.262114	1	18/25	0.389	PKD2;CCL2;CCR2;PKD1;STAT5B;STAT4;PIAS1;GHR;THPO;SOCS2;STAT3;STAT2;CLCF1;JAK2;IFNAR2;SOCS6;IL31RA;IFNAR1
1439	gsea	dorsal/ventral pattern formation (GO:0009953)	-0.483377	-1.46487	0.065764	0.262108	1	13/24	0.2652	GLI2;SFRP1;ACVR1;GREM1;HOXD11;ACVRL1;NOG;HOXA11;SHH;BMPR1B;NBL1;PTCH1;BMPR1A
1440	gsea	purine nucleoside monophosphate biosynthetic process (GO:0009127)	0.65123	1.46475	0.11068	0.628394	1	45572	0.2735	IMPDH2;GART;ATIC;PAICS;ADSL;IMPDH1;GMPS
1441	gsea	regulation of cAMP-dependent protein kinase activity (GO:2000479)	-0.551617	-1.46471	0.0895833	0.262135	1	41944	0.3947	ATP2B4;PRKAR2B;PKIG;RAPGEF2;PRKAR1A;PRKAR2A;PKIA;SIRT1;ADIPOQ;PKIB;ADRB2
1442	gsea	neuron development (GO:0048666)	-0.357183	-1.46457	0.0422535	0.262153	1	65/134	0.386	TGFB2;MEF2C;GLI2;CNTN4;MYOC;PTPRM;GPM6A;ADCYAP1;LAMB1;ETV1;HDGFL3;NLGN1;LGI4;RUNX1;SRRM4;GPM6B;FRY;IL6;ATCAY;SAMD14;RAPGEF2;ROCK1;FLRT3;MAP4;TMEM108;NEDD4;EPHA5;B4GALT5;SRF;LRP12;MAP2;APP;NTRK2;VSX1;L1CAM;PBX1;ATP8A2;PBX3;SH3GL2;PLP1;ALK;UGCG;STMN3;GPRIN3;RP1;WNK1;RUNX3;UNC5A;GPRIN2;STMN2;B4GALT6;DOCK7;CLN5;RP1L1;UHMK1;NRTN;OPHN1;BTG2;RASGRF1;CAMSAP1;RB1;PPT1;TBC1D23;PBX2;RYK
1443	gsea	embryonic digit morphogenesis (GO:0042733)	-0.537005	-1.46449	0.0889749	0.262075	1	42644	0.2275	GLI3;SALL1;OSR1;TWIST1;OSR2;TBX2;NOG;SHH;CREBBP;INTU
1444	gsea	negative regulation of glucose transmembrane transport (GO:0010829)	-0.572725	-1.46429	0.0866935	0.262181	1	45603	0.3788	ENPP1;PID1;PRKCB;GRB10;RSC1A1;IL1B;PEA15
1445	gsea	membrane depolarization (GO:0051899)	-0.493471	-1.46427	0.0916497	0.26199	1	18/31	0.2533	CAV1;SCN3B;CACNA1H;SCN5A;SCN9A;CACNB4;SCN7A;SCN1B;P2RX7;SCN4A;SCN2A;SCN11A;ABL1;SCN8A;SCN3A;KCNH2;YWHAH;CACNA1G
1446	gsea	cellular response to insulin stimulus (GO:0032869)	-0.340101	-1.46421	0.0305499	0.261865	1	62/121	0.4148	SORBS1;CAV2;CPEB1;RARRES2;FOXC2;ENPP1;RHOQ;ZFP36L1;RAB31;FOXO1;IGF2;MYO5A;PCK1;PIK3R1;FER;HDAC9;RAB12;GCK;APC;GPLD1;SLC2A4;PDK4;RAB8B;GRB10;GAB1;PIK3C2A;LPIN2;IRS1;GRB14;CPEB2;INHBB;ATP6V1G2;IRS2;SLC39A14;KAT2B;SOS1;INSIG2;BCAR3;LPIN1;ATP6V0D2;VAMP2;AP3S1;PIK3R3;INSR;ATP6V1G3;ATP6V1B2;SLC27A1;NAMPT;RAB15;PDK2;ADIPOQ;PRKCI;DENND4C;PDPK1;IDE;PKLR;ZDHHC7;IRS4;APPL1;ATP6V1D;PHIP;IGF1R
1447	gsea	plasma membrane invagination (GO:0099024)	-0.506277	-1.46398	0.0971429	0.262	1	21/29	0.3468	GULP1;GSN;DOCK1;MSR1;MYH9;FCGR2B;ITGAM;ELMO1;SNX18;SNX9;CD36;ARHGAP25;ITGB2;AIF1;BIN2;MARCO;FCGR1A;HAVCR1;SPIRE1;VAMP7;SNX33
1448	gsea	amino sugar metabolic process (GO:0006040)	-0.587585	-1.46387	0.072	0.262002	1	45571	0.3261	GFPT2;EXTL2;CSGALNACT1;B4GALNT2;GNE;ST3GAL1
1449	gsea	positive regulation of synaptic transmission (GO:0050806)	-0.415396	-1.46372	0.0654397	0.262022	1	35/72	0.2836	NPS;TSHZ3;ADRA1A;SHANK3;DLG4;PLK2;NFATC4;NLGN3;NLGN1;GRIN2A;NPTN;CCL2;NLGN2;CHRNA7;RELN;CCR2;CLSTN2;STX1B;DRD1;MPP2;ARC;APP;CRHR2;SYT1;RIMS3;SLC8A3;GRIK2;ADCY1;VAMP2;AKAP5;RIMS1;SLC24A1;EIF2AK4;CLSTN3;NRXN1
1450	gsea	cellular response to testosterone stimulus (GO:0071394)	-0.755168	-1.46357	0.0660194	0.262079	1	45415	0.098	MSN;ROCK2;AR
1451	gsea	negative regulation of plasminogen activation (GO:0010757)	-0.762538	-1.46342	0.0584795	0.262097	1	45415	0.1072	THBS1;SERPINE1;SERPINE2
1452	gsea	response to sodium arsenite (GO:1903935)	0.753299	1.46325	0.0635838	0.627715	1	45416	0.1984	HSF1;DAXX;HNRNPA1;MAPK13
1453	gsea	cellular response to sodium arsenite (GO:1903936)	0.753299	1.46325	0.0635838	0.627715	1	45416	0.1984	HSF1;DAXX;HNRNPA1;MAPK13
1454	gsea	positive regulation of endothelial cell apoptotic process (GO:2000353)	-0.584517	-1.46311	0.0794574	0.262363	1	41760	0.084	THBS1;ANO6;ECSCR;ITGA4;CCL2
1455	gsea	preassembly of GPI anchor in ER membrane (GO:0016254)	0.541085	1.46303	0.0916031	0.625474	1	43070	0.3362	DPM2;PIGF;PIGM;PIGY;PIGQ;PIGV;PIGW;PIGP;PIGH;PIGG;PIGX;PIGZ
1456	gsea	negative regulation of inflammatory response (GO:0050728)	-0.384452	-1.46297	0.0916179	0.262394	1	127/205	0.3947	NPS;MMP26;CD200;GHRHR;TEK;PTGIS;CDH5;PTH1R;RORA;TNFAIP6;LRFN5;GNG2;ADCY2;FNDC4;AVP;GPR20;NR1H4;RXFP1;SIRPA;GPR176;ADCYAP1;PTH2;PTGER2;PLK2;IGF1;GGT5;ADCY4;CYSLTR2;PTHLH;HRH2;GLP2R;FYN;PTGIR;PRKAR2B;HTR7;ELANE;HTR4;CALCRL;ADCY9;ADCY5;IL6;NLRP12;MYH9;VIP;NLRP3;LHCGR;C1QTNF3;DRD1;FCGR2A;VIPR2;RAMP2;CREB1;PTGDR;CD163;PRKAR1A;FGR;ADM;CRHR2;CYSLTR1;SCTR;CD200R1;GPBAR1;POMC;ADRB3;RAMP3;GPR45;CRH;HCK;TNF…
1457	gsea	negative regulation of B cell activation (GO:0050869)	-0.582892	-1.46268	0.117284	0.262605	1	44896	0.2797	INHBA;SFRP1;FCGR2B;MNDA;TNFAIP3;SAMSN1;IL10;ATM;BANK1;LAPTM5;TYROBP;CD300A
1458	gsea	transport along microtubule (GO:0010970)	-0.602908	-1.46253	0.0954357	0.262646	1	45570	0.1613	CLIP3;DYNC1I1;APBA1;APP;ARHGAP21
1459	gsea	chordate embryonic development (GO:0043009)	-0.424366	-1.46221	0.0784708	0.262957	1	29/58	0.2874	DACT1;PKD2;FGFR1;COL1A1;SULF1;TGFB3;PCSK5;FOXF1;ALDH1A2;RBP4;IGF2;TGFBR1;PKD1;XYLT1;SULF2;ZNF568;FGFR2;MBNL1;FLCN;NOG;PROX1;TGFB1;KIAA1217;LIG4;FUT8;ADAM10;PTCH1;ARNT2;WNT5A
1460	gsea	phosphatidylinositol biosynthetic process (GO:0006661)	-0.359619	-1.46218	0.0406504	0.262817	1	64/123	0.39	SOCS5;FAM126A;FGF2;TTC7B;MTMR9;SOCS3;PIK3R1;CWH43;INPP4A;PLEKHA4;EFR3B;INPP5F;SYNJ1;PIP4K2A;PIP5K1C;PIK3CD;PIK3CG;BMX;PIK3C2A;IP6K3;PIK3R6;PITPNM2;SOCS2;MTMR6;PLEKHA1;PTEN;PIK3CA;PLEKHA2;PIK3R5;PIKFYVE;PIP5K1B;MTMR2;SACM1L;PI4K2A;PIP4K2B;PIK3R3;PITPNM3;PLEKHA3;PTPN13;PI4KA;SYNJ2;SMG1;PLCG2;MTM1;OCRL;SLC27A1;MPPE1;EFR3A;SOCS4;TTC7A;PIK3R4;CISH;MTMR12;RAB5A;ITPKB;MTMR7;INPP5D;SOCS7;PIP5K1A;MTMR3;SO…
1461	gsea	heparan sulfate proteoglycan metabolic process (GO:0030201)	-0.510232	-1.46194	0.0763052	0.26299	1	13/21	0.3472	SULF1;HS3ST3B1;XYLT1;SULF2;EXTL3;HS2ST1;HS6ST3;EXT1;GLCE;GPC1;EXT2;NDST3;HS6ST2
1462	gsea	protein dephosphorylation (GO:0006470)	-0.354843	-1.46176	0.0564516	0.263047	1	80/134	0.4462	PTPN21;EYA4;DUSP21;PTPRM;PTPRG;PTPRD;PPP1R12A;DUSP3;SSH1;PTPRB;PTPN14;PTPN5;DUSP1;PPP2R2B;DUSP6;CTDSP2;PPEF1;PTPN9;CDC14B;PTPN11;PPTC7;CTTNBP2NL;UBASH3B;PPP3CB;EYA2;PTPRU;PPM1L;PTPRC;PPP2R5E;DUSP10;DUSP26;PPP2CB;MTMR6;PTEN;PTPN12;PTPN22;PPM1A;PPEF2;DUSP5;MTMR2;PPP1R15A;PPP4R2;UBLCP1;PPP2R3A;EYA1;PTPRE;PPM1M;PPM1F;FBXW11;PPM1D;DUSP22;PTPN13;PTPRO;PPP1CB;MTM1;EYA3;PTPN4;PTPRR;PPP2R5C;PPP3CC;PPP2R5B…
1463	gsea	positive regulation of leukocyte apoptotic process (GO:2000108)	-0.614612	-1.4617	0.0878906	0.262931	1	45569	0.1431	MEF2C;RAPGEF2;ANXA1;PIK3CD
1464	gsea	Rac protein signal transduction (GO:0016601)	-0.531756	-1.46158	0.0866142	0.262955	1	42614	0.2442	ABI2;CDH13;HACE1;ELMO1;WASF1;EPS8;NCKAP1;TIAM1;AIF1
1465	gsea	termination of RNA polymerase I transcription (GO:0006363)	0.518693	1.46136	0.0735586	0.628761	1	16/26	0.3205	POLR2H;POLR1C;POLR2F;GTF2H5;POLR2K;UBTF;TAF1D;CDK7;POLR2E;POLR2L;POLR1B;GTF2H4;POLR1E;TBP;POLR1A;TAF1C
1466	gsea	canonical Wnt signaling pathway (GO:0060070)	-0.41351	-1.46078	0.0641822	0.263965	1	40/66	0.3958	DIXDC1;FZD1;CAV1;LRRK2;SFRP4;WNT9B;SFRP1;SFRP2;WNT2B;TCF7L1;FRZB;FZD7;FZD4;APC;FZD2;WNT2;WNT5B;FZD8;LRP6;PTEN;LEF1;WNT9A;CTNNB1;SCYL2;FZD3;WNT5A;BCL9L;WNT10A;WNT11;FZD10;FZD6;RAB5A;NR4A2;FZD5;TCF7L2;GATA3;WNT16;RYK;WNT7A;WNT1
1467	gsea	positive regulation of phosphoprotein phosphatase activity (GO:0032516)	-0.528037	-1.46069	0.0794574	0.263889	1	42948	0.2135	PDGFRB;ITGA1;PPP1R12A;MAGI2;CALM1;CD33;PTPRC;PPP1R15A
1468	gsea	negative regulation of vascular endothelial growth factor signaling pathway (GO:1900747)	-0.591211	-1.46055	0.0695825	0.263899	1	45567	0.0679	DCN;SPRY2
1469	gsea	cardiac conduction system development (GO:0003161)	-0.49246	-1.46042	0.0707071	0.263874	1	18/25	0.3348	GJA5;MSC;GJA1;SCN5A;TBX18;NOTCH2;HCN4;SMAD1;SMAD5;GATA6;HEY2;CACNA1G;SHOX2;BMP4;BMPR1A;SMAD4;MSX1;MAML1
1470	gsea	tRNA methylation (GO:0030488)	0.508865	1.46027	0.0831721	0.629917	1	18/27	0.3256	HSD17B10;TRMT1;NSUN2;TRMT112;GTPBP3;METTL1;METTL2A;TARBP1;FTSJ1;BCDIN3D;TRMT12;TRMT61A;NSUN6;DALRD3;TRMT5;METTL6;METTL2B;TRMT61B
1471	gsea	protein kinase C-activating G protein-coupled receptor signaling pathway (GO:0007205)	-0.573318	-1.46015	0.0763209	0.264095	1	45570	0.2067	F2R;PRKD3;GAP43;HTR2B;DGKH
1472	gsea	regulation of DNA damage response, signal transduction by p53 class mediator (GO:0043516)	-0.468387	-1.45996	0.0730223	0.264192	1	15/25	0.3473	SPRED1;HIC1;SNAI1;SNAI2;ANKRD1;PLA2R1;TWIST1;SPRED2;SPRED3;DYRK1A;ATM;CD74;SIRT1;MSX1;PTTG1IP
1473	gsea	natural killer cell differentiation (GO:0001779)	-0.695994	-1.4599	0.0825147	0.264077	1	45478	0.1812	AXL;PIK3CD;NFIL3;PTPRC;PBX1
1474	gsea	inositol phosphate dephosphorylation (GO:0046855)	-0.569601	-1.45989	0.0831643	0.26367	1	45602	0.3154	SYNJ1;PTEN;INPP5B;INPP5A;SYNJ2;OCRL
1475	gsea	phosphorylated carbohydrate dephosphorylation (GO:0046838)	-0.569601	-1.45989	0.0831643	0.26367	1	45602	0.3154	SYNJ1;PTEN;INPP5B;INPP5A;SYNJ2;OCRL
1476	gsea	positive regulation of mRNA processing (GO:0050685)	0.517294	1.45964	0.0934394	0.629202	1	45231	0.2969	RBMY1B;DAZAP1;SF3B4;CELF3;NCL;LEO1;RBMX;NCBP2;TRA2A;PAF1;PRDX6
1477	gsea	membrane repolarization (GO:0086009)	-0.550821	-1.45953	0.0808679	0.264042	1	41821	0.2336	ATP1B2;ATP1A2;KCNE4;KCND3;KCNJ2;KCNH2;KCNE1
1478	gsea	smooth muscle cell migration (GO:0014909)	-0.705812	-1.45949	0.0917969	0.263901	1	45447	0.1039	PDGFRB;PARVA;ITGB3;PLAT
1479	gsea	regulation of nitric-oxide synthase biosynthetic process (GO:0051769)	-0.624169	-1.45941	0.112403	0.263836	1	41426	0.1642	KDR;CCL2;EDN1;IL33;TLR4;TLR2
1480	gsea	regulation of transcription from RNA polymerase II promoter in response to hypoxia (GO:0061418)	0.448893	1.45924	0.120968	0.627657	1	45/73	0.2903	PSMD13;PSMA5;PSMB4;PSME2;PSMA6;PSMA8;PSME1;PSMD4;PSMB1;PSMA4;PSMA7;PSMB7;PSMB3;PSMD3;PSMA2;PSMB2;PSMC5;PSMA1;PSMA3;PSMF1;UBA52;PSMC4;PSMD14;PSMB10;PSMB5;RBX1;PSMD9;PSMC3;RPS27A;PSMB6;PSMD11;PSMC2;PSMB8;PSME3;PSMD8;PSMD12;PSMD6;PSMD7;PSMB11;PSMD2;SIRT2;PSMD10;PSMC1;CA9;PSMB9
1481	gsea	SCF-dependent proteasomal ubiquitin-dependent protein catabolic process (GO:0031146)	0.414599	1.4592	0.111336	0.624793	1	52/88	0.2903	PSMD13;PSMA5;FBXL6;PSMB4;PSME2;PSMA6;PSMA8;PSME1;PSMD4;PSMB1;PSMA4;PSMA7;PSMB7;PSMB3;PSMD3;PSMA2;PSMB2;PSMC5;PSMA1;FBXO6;PSMA3;PSMF1;PSMC4;PSMD14;PSMB10;CCNF;PSMB5;RBX1;PSMD9;PSMC3;FBXL15;FBXL8;PSMB6;PSMD11;FBXW4;FBXO44;PSMC2;PSMB8;PSME3;PSMD8;FBXL14;PSMD12;PSMD6;FBXW5;PSMD7;KIF14;PSMB11;PSMD2;FBXO4;PSMD10;PSMC1;PSMB9
1482	gsea	phosphatidylinositol metabolic process (GO:0046488)	-0.387165	-1.45844	0.0461847	0.265085	1	63/109	0.3923	PDGFRB;PLA2G5;FGF2;MTMR9;PIK3R1;INPP4A;PLEKHA4;INPP5F;SYNJ1;PIP4K2A;PGAP1;PIP5K1C;CSF1R;PIK3CD;PIK3CG;BMX;PIK3C2A;IP6K3;PIK3R6;PITPNM2;MTMR6;PLEKHA1;PTEN;PIK3CA;PLEKHA2;PLA2G4A;PIK3R5;PIKFYVE;PIP5K1B;MTMR2;INPP5B;SACM1L;PI4K2A;PLEK;PIP4K2B;PIK3R3;PITPNM3;MTMR11;PLCG1;MTMR10;PLEKHA3;PTPN13;PI4KA;PLCB1;SYNJ2;PLCB2;PLCG2;MTM1;OCRL;SLC27A1;PLCD1;PIK3R4;MTMR12;RAB5A;MTMR7;INPP5D;PLA2G4C;PIP5K1A;MTMR3;…
1483	gsea	Notch signaling pathway (GO:0007219)	-0.410916	-1.45837	0.0763052	0.26499	1	35/60	0.3662	HES3;HEYL;ZNF423;NOTCH4;SORBS2;SNAI1;SUSD5;SNAI2;PLXND1;NOTCH3;DLL4;NOTCH2;MAML2;MIB1;DTX3;DLL1;PBX1;ADAM17;KAT2B;CREBBP;ITCH;HEY2;GALNT11;ADAM10;APH1B;EP300;DTX4;DTX1;HOXD3;MAML1;JAG1;JAG2;PSEN1;NOTCH1;HEY1
1484	gsea	positive regulation of mitochondrial translation (GO:0070131)	0.640031	1.45833	0.10241	0.625082	1	45572	0.2477	TRUB2;C1QBP;RMND1;RPUSD3;MPV17L2;FASTKD3;RPUSD4
1485	gsea	negative regulation of cell development (GO:0010721)	-0.497833	-1.45821	0.0679012	0.264976	1	18/24	0.4422	FBN1;IGF1;PTHLH;HOOK3;FBXW7;IL6;REST;LTF;PCM1;LILRB1;IL1B;NOTCH1;WNT7A;CCL11;CAV3;PAX6;SORL1;TNF
1486	gsea	cellular response to lipid (GO:0071396)	-0.375146	-1.45795	0.0585859	0.265182	1	94/196	0.334	AXL;VIM;MEF2C;EPHA3;RORA;ATP1A2;MSN;CTSG;ADCY2;AQP1;NR1H4;WNT9B;SIRPA;OR51E2;SFRP1;SERPINE1;CRHBP;PID1;FZD7;CCL2;FZD4;ROCK2;ANKRD1;NR3C1;ADCY5;AR;PAX2;IL6;PDCD1LG2;NLRP3;ABCB4;GPLD1;TNFSF4;WNT2;TFPI;RORB;PDK4;FES;PF4V1;LY96;CX3CR1;CREB1;EGFR;TLR4;IRS1;ZFP36;LDOC1;SSTR2;PDE4B;ESR1;PPBP;WNT5B;AHR;CD86;GPBAR1;TRAF6;RAMP3;TICAM2;SETX;ABL2;TNFAIP3;IL10;CD180;WNT9A;ADCY1;ATM;CD274;CCR5;LILRB2;CD14;CXCL…
1487	gsea	bile acid and bile salt transport (GO:0015721)	-0.473876	-1.45749	0.0732673	0.265727	1	46569	0.203	NR1H4;SLC51B;SLC10A6;NCOA1;SLCO1C1;SLC10A2;SLCO2B1
1488	gsea	negative regulation of calcium ion transport (GO:0051926)	-0.518131	-1.45748	0.0603622	0.265541	1	43009	0.2978	PLN;ATP1A2;NOS1;CD33;STC1;SLC30A1;LILRB2;ADRA2A;LILRB1;SLN
1489	gsea	peripheral nervous system development (GO:0007422)	-0.511612	-1.45716	0.0658683	0.265834	1	13/21	0.3463	PMP22;NTF3;EGR2;NGF;BDNF;NFASC;SCN8A;SOX10;NF1;GPC1;SERPINI1;GFRA3;GSTM3
1490	gsea	L-alanine transport (GO:0015808)	-0.63763	-1.45663	0.0722892	0.266424	1	45477	0.1956	SLC36A2;SLC36A3;SLC36A4;SLC36A1
1491	gsea	interleukin-9-mediated signaling pathway (GO:0038113)	-0.681059	-1.45648	0.101392	0.266214	1	45540	0.2426	IL9;STAT5B;JAK1;STAT3;JAK3
1492	gsea	cellular response to interleukin-9 (GO:0071355)	-0.681059	-1.45648	0.101392	0.266214	1	45540	0.2426	IL9;STAT5B;JAK1;STAT3;JAK3
1493	gsea	regulation of JNK cascade (GO:0046328)	-0.376203	-1.45647	0.0454545	0.266026	1	61/102	0.4171	DACT1;TNFRSF19;EDA2R;PJA2;SEMA3A;SIRPA;FLT4;DUSP3;GADD45B;TGFBR3;RASSF2;FZD7;CCL21;ANKRD6;FCGR2B;SH3RF3;PER1;EGFR;APP;DUSP19;TAOK1;DUSP10;GADD45A;MECOM;TRAF6;CYLD;MAP4K4;ZMYND11;EPHB1;ULK4;NCOR1;ITCH;SDCBP;SLAMF1;TRAF5;RASGRP1;MFHAS1;DUSP22;PLCB1;DUSP15;SERPINF2;MBIP;F2RL1;PINK1;NCF1;CCR7;IL1B;AMBP;TRAF1;CCL19;DAB2IP;KLHL31;RIPK1;WNT16;WNT7A;RAP2A;CARD9;SH3RF2;IGF1R;TAOK3;SH3RF1
1494	gsea	negative regulation of heart contraction (GO:0045822)	-0.581006	-1.45623	0.0698113	0.266186	1	45572	0.2705	PLN;ATP1A2;PDE4D;PIK3CG;SPTBN4;FKBP1B;RNLS
1495	gsea	regulation of lipid storage (GO:0010883)	-0.4949	-1.45613	0.0753138	0.266146	1	44440	0.1945	ITGB3;APOB;C3;ITGAV;FTO;FBXW7;IL6;VSTM2A;CRP
1496	gsea	negative regulation of voltage-gated potassium channel activity (GO:1903817)	-0.601063	-1.45607	0.0863724	0.26603	1	45538	0.0786	CAV1;KCNE4;KCNAB1
1497	gsea	salivary gland morphogenesis (GO:0007435)	-0.763201	-1.45585	0.0527344	0.266127	1	45416	0.1842	TGFB2;TGFB3;FGFR2;TGFB1
1498	gsea	regulation of caveolin-mediated endocytosis (GO:2001286)	0.731891	1.45534	0.0680934	0.633081	1	45416	0.2634	SRC;CLN3;UNC119;PROM2
1499	gsea	caveola assembly (GO:0070836)	-0.76186	-1.45533	0.0557769	0.266703	1	45414	0.0275	CAV1;CAV2
1500	gsea	positive regulation of supramolecular fiber organization (GO:1902905)	-0.373555	-1.45517	0.0560928	0.266773	1	41/85	0.3619	EFEMP2;CFL2;CDC42EP3;LMOD1;SYNPO;SYNPO2;ANKRD53;NAV3;CCL21;FER;EDN1;CX3CL1;CLIP1;SEMA5A;CLU;FCHSD2;FES;APP;CLASP1;PRKCE;PROX1;NCKAP1L;NCKAP1;SNX9;HCK;TRPV4;MET;PLEK;MYLK3;AKAP9;STMN2;SLAIN2;DCTN1;WDR1;F2RL1;EVL;CCR7;OCLN;LMOD2;RB1;PSEN1
1501	gsea	negative regulation of cytokine production (GO:0001818)	-0.424391	-1.45491	0.119843	0.266956	1	93/167	0.3735	SSC5D;CD200;THBS1;FN1;AXL;SYT11;INHBA;CD34;NAV3;NR1H4;SIRPA;GAS6;GPNMB;SLC2A10;NPTN;ABCD2;TWSG1;IRAK3;ELANE;PRNP;IL6;NLRP12;PDCD1LG2;HDAC9;CX3CL1;FCGR2B;ANXA1;C1QTNF3;TNFSF4;VSIG4;ATP2B1;TLR4;CD33;ZFP36;DLL1;PTPRC;CD84;NCKAP1L;CR1;CD200R1;INHBB;SRGN;CMKLR1;CYLD;PTPN22;MAPKBP1;LGR4;TLR8;HAVCR2;TNFAIP3;LEF1;GHSR;APOD;GBP1;IL10;CLEC4A;ITCH;TRIB2;TRAF3IP1;CD274;RARA;SLAMF1;JAK3;PTGER4;HLA-DRB1;TLR6;L…
1502	gsea	mitochondrion distribution (GO:0048311)	-0.602323	-1.45486	0.0696721	0.266856	1	45600	0.1176	LRRK2;MEF2A;ATCAY;TRAK2
1503	gsea	monocarboxylic acid biosynthetic process (GO:0072330)	-0.408357	-1.45484	0.0620301	0.266687	1	27/61	0.3077	ACSM2A;ACMSD;ACSM2B;ALDH1A2;CYP46A1;OSBPL6;CYP27A1;ALDH1A3;ELOVL4;GATM;CH25H;OSBPL1A;OSBPL9;LIPC;ACOX2;CYP8B1;CYP7B1;CYP7A1;PER2;CYP39A1;ACSM5;LIPG;SDS;ALOX5;LPL;AKR1D1;GAMT
1504	gsea	pathway-restricted SMAD protein phosphorylation (GO:0060389)	-0.59554	-1.45468	0.0836653	0.266728	1	41456	0.0824	TGFB2;GDF7;GDF6;ACVR1;TGFBR2;TGFBR3;TGFBR1
1505	gsea	negative regulation of tumor necrosis factor production (GO:0032720)	-0.505423	-1.4546	0.106299	0.266613	1	21/39	0.2536	SYT11;CD34;NR1H4;SIRPA;GAS6;IGF1;IRAK3;CHRNA7;CX3CL1;TLR4;CD33;POMC;PTPN22;HAVCR2;TNFAIP3;GHSR;IL10;CLEC4A;RARA;SLAMF1;DICER1
1506	gsea	negative regulation of bone resorption (GO:0045779)	-0.608888	-1.45444	0.100196	0.266616	1	45542	0.2771	TMEM119;IL6;P2RX7;UBASH3B;TNFAIP3;CARTPT;CALCA
1507	gsea	isopentenyl diphosphate biosynthetic process (GO:0009240)	0.777388	1.45435	0.104418	0.63376	1	45417	0.2228	PMVK;MVK;MVD;IDI2;IDI1
1508	gsea	positive regulation of ion transmembrane transport (GO:0034767)	-0.685485	-1.45434	0.0649087	0.266568	1	45446	0.137	TRPC6;ANO6;P2RX7
1509	gsea	exonucleolytic trimming involved in rRNA processing (GO:0000459)	0.669342	1.45417	0.0816733	0.628504	1	45542	0.2244	EXOSC7;EXOSC2;EXOSC3;EXOSC9;EXOSC8;ERI3;ERI2
1510	gsea	exonucleolytic trimming to generate mature 3'-end of 5.8S rRNA from tricistronic rRNA transcript (SSU-rRNA, 5.8S rRNA, LSU-rRNA) (GO:0000467)	0.669342	1.45417	0.0816733	0.628504	1	45542	0.2244	EXOSC7;EXOSC2;EXOSC3;EXOSC9;EXOSC8;ERI3;ERI2
1511	gsea	regulation of immune effector process (GO:0002697)	-0.503226	-1.45396	0.121495	0.266977	1	31/51	0.3623	SERPING1;CFH;C1S;C1R;C7;CFHR2;PROS1;CFI;C3;C6;C5AR1;C9;FCGR2B;CLU;C4A;C3AR1;CD55;CR1;HLA-DRA;C5;CD59;CPN2;CFB;HLA-DRB1;CFP;VTN;IRF4;C1QC;CFHR1;C1QB;C1QA
1512	gsea	RIG-I signaling pathway (GO:0039529)	0.664176	1.4539	0.115385	0.62666	1	45478	0.2748	PHB2;PHB;TRIM25;RNF135;CLPB
1513	gsea	substrate-dependent cell migration (GO:0006929)	-0.55291	-1.45368	0.0816733	0.267221	1	41548	0.3311	ITGA11;VEGFC;NRP1;NTN1;P2RY12;PTPRC;SDCBP;ITGA2;ANKS1A;OPHN1
1514	gsea	negative regulation of osteoblast differentiation (GO:0045668)	-0.4857	-1.45354	0.0814664	0.267219	1	14/29	0.2921	CHRD;CRIM1;TWIST2;SKI;RANBP3L;GREM1;TNN;TWIST1;RORB;NOG;CDK6;TMEM64;PTCH1;GDF10
1515	gsea	negative regulation of exocytosis (GO:0045920)	-0.619234	-1.45286	0.079918	0.268116	1	45510	0.3659	RAB33B;ANXA1;SNCA;IL1RAPL1;STXBP6;ATP9A
1516	gsea	positive regulation of extrinsic apoptotic signaling pathway via death domain receptors (GO:1902043)	-0.720861	-1.45284	0.0708661	0.26795	1	45448	0.2247	THBS1;TIMP3;SFRP1;PTEN;ATF3
1517	gsea	positive regulation of intracellular signal transduction (GO:1902533)	-0.34039	-1.4527	0.0473373	0.267956	1	304/523	0.4432	FERMT2;AVPR1B;DCN;PDGFRB;ROR1;FGFR1;TGFB2;FGF7;ADRA1A;TEK;THBS1;PDGFC;ANGPT1;FN1;AXL;FLNA;FGF1;HGF;CAV1;NTF3;CAV2;ITGB1;MYOC;ROR2;PDGFD;TNFRSF19;EDA2R;PDGFRA;KL;LGALS1;FGF18;FGF2;LPAR1;KDR;SCHIP1;F10;NTRK3;F2R;FLT4;OR51E2;GJA1;GAS6;PLK2;IGF1;SPRY2;KIT;FLT1;SELP;ZDHHC17;NRG1;VWF;NLGN1;IGF2;PRKD1;TRIM6;TGFBR1;PDGFB;FYN;WLS;TNFAIP8L3;NFAT5;AKAP13;GPRC5B;NR3C2;ROCK2;CCL21;ITGAV;MAP3K3;PIK3R1;SASH1;IL…
1518	gsea	ventricular cardiac muscle cell membrane repolarization (GO:0099625)	-0.636129	-1.45258	0.0877551	0.267964	1	45510	0.2336	KCNJ3;KCNJ8;KCNJ5;KCND3;KCNH2;KCNE1
1519	gsea	amacrine cell differentiation (GO:0035881)	0.737218	1.45247	0.105263	0.628944	1	45415	0.0284	PTF1A;NEUROD4;NEUROD1
1520	gsea	positive regulation of endothelial cell chemotaxis by VEGF-activated vascular endothelial growth factor receptor signaling pathway (GO:0038033)	-0.710022	-1.45241	0.0775194	0.267985	1	45414	0.0819	KDR;PRKD1
1521	gsea	thyroid gland development (GO:0030878)	0.62663	1.4523	0.0865385	0.626632	1	45506	0.0593	NKX2-1;NKX2-5
1522	gsea	sensory perception of chemical stimulus (GO:0007606)	0.432604	1.45222	0.103314	0.624049	1	35/91	0.3221	OR5I1;OR5M3;OR8H3;OR8K5;OR5L1;OR8I2;OR8H2;OR8B4;OR5D16;OR8G5;OR51M1;OR5M10;OR9Q2;OR8J3;OR10J1;OR52A5;OR8D1;OR5AK2;BEST2;OR10A3;OR9G4;OR8B8;OR51I1;OR5D14;OR5B3;OR52D1;OR51B6;MKKS;UGT2A1;OR6C3;OR1E1;OR8A1;OR8J1;OR1Q1;OR5B21
1523	gsea	negative regulation of sodium ion transport (GO:0010766)	-0.614224	-1.45215	0.0569106	0.268159	1	45508	0.2939	NEDD4;CAMK2D;WNK3;WNK1
1524	gsea	positive regulation of cell cycle (GO:0045787)	-0.370343	-1.45139	0.0372671	0.269165	1	25/62	0.2932	PKD2;TGFB2;DUSP3;TAL1;CCND2;MEIS2;PDGFB;CCPG1;CCNYL1;USP2;PKD1;FGFR2;SMOC2;EGFR;CITED2;APP;PROX1;LRP6;ADAM17;RARA;TRIM32;PRKCA;SPHK1;TTL;SRPK2
1525	gsea	positive regulation of leukocyte proliferation (GO:0070665)	-0.600348	-1.45129	0.108871	0.269108	1	45600	0.1922	CSF1;CSF1R;MAPK1;IL34
1526	gsea	regulation of mRNA catabolic process (GO:0061013)	0.409701	1.45126	0.0890688	0.624511	1	74/122	0.3243	PKP3;EXOSC4;EXOSC5;PSMD13;PSMA5;PSMB4;PSME2;PSMA6;PSMA8;PSME1;PSMD4;PSMB1;PSMA4;PSMA7;PSMB7;EXOSC7;PABPC1;PSMB3;PSMD3;EXOSC2;PSMA2;PSMB2;PSMC5;PSMA1;PSMA3;EXOSC3;ANP32A;PSMF1;MOV10;UBA52;PSMC4;PSMD14;PSMB10;EXOSC1;PSMB5;APEX1;PRKCD;PSMD9;PSMC3;RPS27A;EXOSC9;HNRNPD;EXOSC8;YTHDF2;PSMB6;YTHDF1;ELAVL1;PSMD11;PSMC2;KHSRP;PSMB8;PCBP4;PSME3;PSMD8;PSMD12;PSMD6;UPF1;PSMD7;PSMB11;PSMD2;PSMD10;SERBP1;PNPT1;…
1527	gsea	regulation of transcription from RNA polymerase II promoter in response to oxidative stress (GO:0043619)	-0.604342	-1.45098	0.0742972	0.269362	1	45510	0.2798	ARNT;MT3;HIF1A;CHD6;ANKRD2;HMOX1
1528	gsea	mesonephric duct development (GO:0072177)	-0.750842	-1.45082	0.0828157	0.269405	1	45416	0.1607	PKD2;OSR1;PKD1;GPC3
1529	gsea	nitric oxide biosynthetic process (GO:0006809)	-0.562155	-1.45048	0.0951456	0.269738	1	41395	0.1648	CYP1B1;CYB5R3;NOS1;NOS3;NOS2
1530	gsea	response to testosterone (GO:0033574)	-0.703119	-1.44985	0.0807692	0.270483	1	45446	0.098	MSN;ROCK2;AR
1531	gsea	negative regulation of release of sequestered calcium ion into cytosol (GO:0051280)	-0.569324	-1.4491	0.10101	0.271266	1	45630	0.1042	PKD2;CASQ2;CLIC2;CALM1
1532	gsea	negative regulation of ryanodine-sensitive calcium-release channel activity (GO:0060315)	-0.569324	-1.4491	0.10101	0.271266	1	45630	0.1042	PKD2;CASQ2;CLIC2;CALM1
1533	gsea	gland morphogenesis (GO:0022612)	-0.664069	-1.44843	0.0909091	0.272125	1	45478	0.1842	TGFB2;TGFB3;MSN;FGFR2;TGFB1
1534	gsea	negative regulation of myeloid leukocyte differentiation (GO:0002762)	-0.469949	-1.44837	0.08577	0.272013	1	18/28	0.3586	FBN1;INHBA;LRRC17;HOXA7;FSTL3;TLR4;MAFB;CDK6;TLR3;RARA;CARTPT;APCS;LILRB3;C1QC;LILRB4;ADIPOQ;GPR55;GPR137B
1535	gsea	nitrogen compound transport (GO:0071705)	-0.341717	-1.44834	0.0478927	0.271838	1	77/133	0.4696	SLC6A18;SLC36A2;SLC22A2;PDPN;SLC6A19;AQP1;SLC18A2;CUBN;SEC14L1;RCN3;CALCRL;SLC38A4;EDN1;SLC6A6;MYH9;AQP9;SLC7A2;SLC6A13;SLC6A20;RAMP2;ARRDC3;ABCG2;SLC22A13;TCN2;LRP1B;SLC25A48;SLC36A1;RAMP3;LRP2;SLC15A4;SLC6A3;SLC5A7;SLC16A10;RAB38;ARRDC4;CD3G;SLC7A7;VAMP2;SLC38A2;SLC29A4;CHMP2B;SLC15A3;TMEM30A;SLC6A12;HBB;SLC6A2;KIF3A;SLC38A3;SLC22A3;RAMP1;SLC22A4;PPT1;ARL6IP5;SLC38A5;SCAMP1;RD3;CHMP1B;SLC11A1;C…
1536	gsea	purine ribonucleoside monophosphate metabolic process (GO:0009167)	0.517157	1.44825	0.0978887	0.632641	1	43009	0.3555	IMPDH2;GART;ATIC;PAICS;ADSL;IMPDH1;HPRT1;GMPS;PPAT;GMPR2
1537	gsea	negative regulation of RNA splicing (GO:0033119)	0.613419	1.44805	0.0960784	0.630511	1	45606	0.2796	PTBP1;RPS13;C1QBP;RNPS1;U2AF2;RBMX;SAP18;PCBP4;RPS26;TMBIM6
1538	gsea	negative regulation of cellular component organization (GO:0051129)	-0.354415	-1.44716	0.0376984	0.273499	1	25/73	0.2978	SYT11;FAP;EPHA3;SACS;NR1H4;SPRY2;PRKD1;CRYAB;RDX;IRAK3;MCTP1;AR;CLU;BMP6;DDX3X;MTMR2;APOA4;HSPA2;WASL;TRAF3IP1;LGALS3;EP300;IMPACT;LILRB1;SLN
1539	gsea	regulation of apoptotic cell clearance (GO:2000425)	-0.728579	-1.44706	0.0742115	0.273457	1	45477	0.1304	CCL2;C3;TGM2;C4A
1540	gsea	peptidyl-tyrosine dephosphorylation involved in inactivation of protein kinase activity (GO:1990264)	-0.660887	-1.44634	0.0785855	0.274442	1	45477	0.2855	DUSP3;PTPRB;DUSP10;PTPRO
1541	gsea	positive regulation of keratinocyte migration (GO:0051549)	-0.5969	-1.44624	0.083499	0.274378	1	45572	0.3217	FGF7;MAPRE2;IQSEC1;MAP4K4;FGF10;MMP9;ADAM9
1542	gsea	water homeostasis (GO:0030104)	-0.619771	-1.44607	0.0856574	0.274457	1	45508	0.1851	AQP1;AQP9;AQP4;SCTR
1543	gsea	DNA strand elongation involved in DNA replication (GO:0006271)	0.667089	1.4459	0.145957	0.635596	1	43070	0.282	POLD2;PCNA;MCM7;RFC4;LIG1;POLE;POLE3;GINS2;GINS1;GINS3;LIG3;MCM3
1544	gsea	regulation of branching involved in ureteric bud morphogenesis (GO:0090189)	-0.521167	-1.44554	0.0887574	0.275093	1	42125	0.2645	PAX2;SMO;NOG;AGT;BMP4
1545	gsea	regulation of actin filament depolymerization (GO:0030834)	-0.548662	-1.44534	0.0887246	0.275209	1	45604	0.3261	CFL2;PLEKHH2;SEMA5A;PIK3CA;PLEK;WDR1;F2RL1;LIMA1
1546	gsea	positive regulation of calcium ion-dependent exocytosis (GO:0045956)	-0.584513	-1.44434	0.112903	0.27665	1	45633	0.2582	SYT10;KCNB1;CACNA1H;DOC2B;SYT1;CACNA1G;SYT4
1547	gsea	actin filament depolymerization (GO:0030042)	-0.568945	-1.44373	0.102362	0.27745	1	45600	0.1411	CFL2;MICAL2;GSN;DSTN
1548	gsea	cellular response to pH (GO:0071467)	-0.515357	-1.44368	0.0721649	0.27731	1	42583	0.3058	GPR68;HVCN1;GPLD1;RAB11FIP5;PKD1L3;IMPACT;KCNK4;HYAL1
1549	gsea	mesenchymal cell development (GO:0014031)	-0.482819	-1.4436	0.0748441	0.277228	1	43678	0.2352	HEYL;CDH2;NRG1;SNAI2;FOXC1;FAM172A;CYP26C1;HEY2
1550	gsea	aromatic amino acid family catabolic process (GO:0009074)	-0.578408	-1.44357	0.0951456	0.277066	1	42125	0.1481	ACMSD;HPD;HAAO;KMO;HGD
1551	gsea	metal ion homeostasis (GO:0055065)	-0.419626	-1.44351	0.0715746	0.276967	1	28/42	0.45	JPH2;CAV1;SLC12A4;SLC8A1;FAM20A;CLDN16;SNCA;CYP4A11;SLC12A6;SLC12A1;MT3;TRPV5;CYP11B2;KCNH2;TMTC2;CIB2;WFS1;CNNM2;TRPV6;SLC12A3;SCNN1A;SLC12A5;SLC12A8;ANK3;COX11;SLC12A2;LETM2;SLC7A8
1552	gsea	regulation of microvillus assembly (GO:0032534)	-0.719014	-1.44304	0.0972516	0.277461	1	45415	0.2252	PODXL;FSCN1;PLD1
1553	gsea	positive regulation of neural precursor cell proliferation (GO:2000179)	-0.499942	-1.44291	0.0944882	0.277426	1	44531	0.2944	DCT;DISC1;DLL4;CX3CL1;NES;SMARCD3;CX3CR1;PROX1;LRP2;CTNNB1;FZD3;TOX
1554	gsea	choline transport (GO:0015871)	-0.675936	-1.44258	0.0695489	0.27774	1	45446	0.2192	SLC22A2;SEC14L1;SLC5A7
1555	gsea	positive regulation of toll-like receptor signaling pathway (GO:0034123)	-0.502517	-1.44199	0.11753	0.2785	1	15/26	0.3226	CAV1;PJA2;LTF;TLR2;TLR1;DDX3X;RTN4;PTPN22;TICAM2;SLC15A4;TLR3;MFHAS1;RSAD2;WDFY1;F2RL1
1556	gsea	meiotic sister chromatid segregation (GO:0045144)	0.831897	1.44169	0.048	0.648444	1	45352	0.0575	HORMAD1
1557	gsea	negative regulation of MyD88-independent toll-like receptor signaling pathway (GO:0034128)	-0.68608	-1.44166	0.111328	0.278806	1	45478	0.2561	LY96;TLR4;TICAM2;TLR3;CD14
1558	gsea	nucleotide-excision repair (GO:0006289)	0.410305	1.4416	0.078	0.645873	1	61/102	0.364	POLR2H;POLD2;POLR2F;PCNA;POLR2G;XAB2;POLD4;RPA3;GPS1;RAD23A;POLB;UBA52;COPS5;POLR2J;RBX1;RFC2;COPS6;RPS27A;PRPF19;POLL;ISY1;GTF2H5;PPIE;RFC4;POLR2K;COPS7B;HMGN1;PNKP;POLR2I;LIG1;POLE;POLD1;OGG1;CETN1;POLR2D;CHD1L;CDK7;POLR2E;POLR2L;GTF2H4;ZNF830;USP7;RPA2;LIG3;ERCC5;HUS1B;TCEA1;RFC5;ERCC1;PARP1;UBB;COPS3;HUS1;XPA;RPA4;GTF2H2C;COMMD1;XRCC1;CCNH;MMS19;ERCC3
1559	gsea	mRNA cleavage involved in mRNA processing (GO:0098787)	0.589504	1.44144	0.133333	0.643578	1	41821	0.238	CPSF4L;TUT1;CPSF4;CSTF2;CPSF1;NCBP2;FIP1L1
1560	gsea	depurination (GO:0045007)	0.6039	1.44143	0.0972222	0.64078	1	45570	0.1831	NEIL3;MPG;ACD;MUTYH;OGG1
1561	gsea	regulation of neurotransmitter transport (GO:0051588)	-0.507742	-1.44121	0.0947581	0.279294	1	42583	0.2728	MEF2C;CAMK2A;MCTP1;KCNMB4;SNCAIP;SYN1;RIMS1;MCTP2
1562	gsea	negative regulation of smooth muscle cell apoptotic process (GO:0034392)	-0.766157	-1.44107	0.0460922	0.279339	1	45385	0.1915	IGF1;LRP6;APOH
1563	gsea	regulation of long-term synaptic potentiation (GO:1900271)	-0.446377	-1.44081	0.0753968	0.279517	1	17/29	0.2696	PTN;SHANK3;SCGN;EPHA4;CYP46A1;FAM107A;CHRNA7;RELN;ARC;APP;ABL1;CALB2;ADCY1;AKAP5;LILRB2;TYROBP;EIF2AK4
1564	gsea	regulation of complement activation (GO:0030449)	-0.488024	-1.44062	0.117202	0.279641	1	28/48	0.3623	SERPING1;CFH;C1S;C1R;C7;CFHR2;PROS1;CFI;C3;C6;C5AR1;C9;CLU;C4A;C3AR1;CD55;CR1;C5;CD59;CPN2;CFB;CFP;VTN;C1QC;IL1B;CFHR1;C1QB;C1QA
1565	gsea	cortical actin cytoskeleton organization (GO:0030866)	-0.525203	-1.44047	0.0892857	0.279692	1	43770	0.2792	FHOD3;RHOQ;FMNL3;ROCK2;ROCK1;NCKAP1L;NCKAP1;FMNL1;FMNL2;PLEK;DLG1
1566	gsea	adenosine to inosine editing (GO:0006382)	0.601475	1.44046	0.0970297	0.641456	1	45507	0.2158	ADAD1;ADAT2;METTL3
1567	gsea	actin polymerization or depolymerization (GO:0008154)	-0.413702	-1.44025	0.0779727	0.279843	1	28/46	0.4086	CFL2;GAS7;SVIL;MICAL2;GSN;ARHGAP6;FAM107A;ABI2;WASF3;DSTN;COBL;ENAH;WASF1;PREX1;GHSR;WASL;AIF1;ANG;WDR1;JAK2;SPIRE1;EVL;WAS;PSTPIP2;MICAL3;FLII;TTC17;AVIL
1568	gsea	nephron tubule development (GO:0072080)	-0.662623	-1.44015	0.0847784	0.279793	1	45445	0.0986	MEF2C;OSR1
1569	gsea	positive regulation of fatty acid beta-oxidation (GO:0032000)	-0.606536	-1.43995	0.0817121	0.279927	1	45508	0.1926	ABCD2;TWIST1;IRS1;IRS2
1570	gsea	mitotic sister chromatid segregation (GO:0000070)	0.449994	1.43983	0.135397	0.640818	1	58/92	0.3274	CSNK2B;RRS1;KIF22;KIF18B;CDK1;CCNB1;PLK1;KIF2C;NUDC;CDCA8;CDCA5;RAN;ZWINT;NCAPG;CEP55;KIFC1;TUBG1;KIF25;CHMP2A;ESPL1;NCAPD2;CHMP6;AKAP8L;NCAPH2;NUSAP1;NCAPH;CHMP1A;CHMP5;DLGAP5;NDC80;EML3;VPS4A;CHMP4B;SPAG5;CHMP4C;PSRC1;CENPE;KIF14;PRC1;RAB11A;CENPK;NCAPG2;NUP62;CHMP4A;ZNF207;CSNK2A1;KIF18A;SET;DCTN2;NAA50;CHMP7;PINX1;KPNB1;DIS3L2;DSN1;RAD21L1;BECN1;NCAPD3
1571	gsea	negative regulation of G protein-coupled receptor signaling pathway (GO:0045744)	-0.483379	-1.43926	0.0653061	0.280796	1	43800	0.3717	GPRASP1;CRY1;RGS2;BICD1;SNCA;APLP1;MET;PLEK;RPGRIP1L;CCL5;RNF157;MRAP2
1572	gsea	endothelium development (GO:0003158)	-0.641167	-1.43923	0.0983936	0.280644	1	45539	0.1143	FSTL1;CD34;KDR;PECAM1
1573	gsea	positive regulation of nucleic acid-templated transcription (GO:1903508)	-0.330377	-1.43901	0.0477178	0.280812	1	278/489	0.445	MYOCD;TCF4;FGF7;ACTA2;GLIS2;FZD1;MEF2C;COL1A1;GLI2;TGFB1I1;GDF7;MITF;INHBA;RORA;TGFB3;GLI1;FOXF1;PPARGC1A;CREB5;MAP3K12;GLI3;FGF2;FOXC2;SALL1;EGR2;NR1H4;ZNF423;TEAD1;NOTCH4;CAND2;APBB1;GDF6;F2R;MDFIC;NR2F2;SPIN1;SOX17;SFRP1;IGF1;EBF3;TAL1;SNAI1;FOXO1;ACVR1;CAMK4;RUNX2;LBH;YAP1;SMARCA1;TGFBR1;FZD7;PDGFB;EGR1;FZD4;FLI1;RUNX1;RYBP;AR;PAX2;ILK;IL6;NPAS3;RFPL4A;CREB3L2;NCOA1;FOXC1;NOS1;TP53INP2;ZBTB16…
1574	gsea	Wnt signaling pathway involved in midbrain dopaminergic neuron differentiation (GO:1904953)	-0.589747	-1.43869	0.0804829	0.281095	1	45571	0.2874	FZD1;WNT9B;WNT2;LRP6;CTNNB1;WNT5A
1575	gsea	mesonephros development (GO:0001823)	-0.574434	-1.43866	0.0873016	0.28094	1	45603	0.2645	FGF1;OSR1;PAX2;ZBTB16;OSR2;FGF10;BMP4
1576	gsea	adult heart development (GO:0007512)	0.618852	1.43858	0.0830116	0.64248	1	45508	0.1185	BMP10;MYH6;NKX2-5;MYH7
1577	gsea	positive regulation of cellular component organization (GO:0051130)	-0.355249	-1.43815	0.054902	0.281516	1	54/101	0.4462	TGFB2;CLIP3;CDH5;TGFB3;SHANK3;TAL1;LRP1;ASAP1;ATP10A;NRG1;TGFBR1;RUNX1;AR;RELN;ABCB4;SNCA;CLU;LRP4;CLDN19;FNIP2;DAB2;GPC3;DLL1;CLEC7A;TGFB1;FRMPD4;SH3GLB1;ADD1;PPP1R15A;SMPD1;LGALS3;INSR;NRXN1;FNIP1;TMEM30A;HYAL1;TREM2;DCTN1;MPP7;CALY;LMAN1;RB1;CAMK2B;CCL19;DAB2IP;TFRC;PLEKHM2;TPPP;IGF1R;BMP7;TNF;TIRAP;BCL2L11;CAMK1
1578	gsea	negative regulation of phosphorylation (GO:0042326)	-0.351453	-1.438	0.0244898	0.281572	1	44/77	0.4396	MYADM;SLIT2;FBLN1;WWTR1;INHBA;LRRK2;SIRPA;NTRK3;PID1;CORO1C;PRNP;ROCK1;IGFBP3;CDKN1C;PRR5L;LRP6;TGFB1;IRS2;PTEN;SH3GL2;NCOR1;TRAF3IP1;PAQR3;BMP4;CDKN2B;PTPN13;IMPACT;ZBED3;CDKN1A;SIRT1;TERF2IP;DNAJC10;OCLN;DAB2IP;KLHL31;CADM4;HDAC4;LYN;CRKL;CBFA2T3;PPP1R15B;BMP7;ACTN3;PPARA
1579	gsea	regulation of dendritic cell apoptotic process (GO:2000668)	-0.672827	-1.43794	0.101167	0.281466	1	45601	0.1093	AXL;CXCL12;GAS6;CCL21;RAPGEF2
1580	gsea	nucleobase catabolic process (GO:0046113)	-0.669464	-1.43763	0.0926276	0.281772	1	45477	0.1167	DPYSL3;DPYSL2;DPYD;CRMP1
1581	gsea	cellular response to nutrient levels (GO:0031669)	-0.383622	-1.43651	0.0642023	0.283357	1	40/60	0.4396	KCNB1;LRRK2;BMPR2;KLF10;SFRP1;FOXO1;PRKAA2;FAM107A;ZFYVE1;PDK4;MAP1LC3C;FLCN;RRAGC;INHBB;MAP1LC3B;CARTPT;VPS41;CDKN2B;LPL;WRN;RRAGB;FNIP1;PRKAA1;FADS1;SIRT1;PDK2;RRAGA;USP33;RRAGD;RALB;WIPI1;MFSD2A;LAMP2;MTOR;TSC1;ULK1;RPTOR;CD68;MAP1LC3A;PPARA
1582	gsea	positive regulation of macrophage cytokine production (GO:0060907)	-0.661326	-1.43645	0.104331	0.283245	1	45543	0.307	GPRC5B;SEMA7A;CD74;LAPTM5;LILRB1;WNT5A;PLCG2;SIRT1
1583	gsea	translocation of molecules into host (GO:0044417)	0.691395	1.43628	0.0796117	0.645234	1	45447	0.2229	THOC6;THOC3;THOC7;THOC1
1584	gsea	viral mRNA export from host cell nucleus (GO:0046784)	0.691395	1.43628	0.0796117	0.645234	1	45447	0.2229	THOC6;THOC3;THOC7;THOC1
1585	gsea	protein localization to chromosome, centromeric region (GO:0071459)	0.636361	1.43589	0.11976	0.643878	1	41426	0.1923	AURKB;CDK1;BUB3;CENPA;TTK;IK
1586	gsea	negative regulation of gonadotropin secretion (GO:0032277)	-0.704833	-1.43583	0.0912779	0.284048	1	45415	0.1906	INHBA;GJA1;INHBB
1587	gsea	dolichyl diphosphate metabolic process (GO:0046465)	0.669616	1.43582	0.108481	0.638635	1	45478	0.269	DOLPP1;MVD;DPAGT1;SRD5A3;DOLK
1588	gsea	dolichyl diphosphate biosynthetic process (GO:0006489)	0.669616	1.43582	0.108481	0.638635	1	45478	0.269	DOLPP1;MVD;DPAGT1;SRD5A3;DOLK
1589	gsea	regulation of axon regeneration (GO:0048679)	-0.555654	-1.43548	0.1002	0.284363	1	45601	0.172	PTN;EPHA4;INPP5F;SCARF1;RTN4RL1
1590	gsea	amino-acid betaine metabolic process (GO:0006577)	-0.635929	-1.43535	0.089613	0.284378	1	45476	0.0871	BHMT2;BHMT;CPT1C
1591	gsea	amino acid import across plasma membrane (GO:0089718)	-0.48415	-1.43532	0.0712909	0.284238	1	45536	0.1956	SLC22A2;SLC16A2;SLC47A1;SLC6A6;SLC1A3;SLC7A2;SLC6A13;SLC6A20;SLC36A1
1592	gsea	pyrimidine deoxyribonucleotide biosynthetic process (GO:0009221)	0.732049	1.43522	0.0938124	0.637994	1	45414	0.0841	DTYMK;DUT
1593	gsea	regulation of protein polymerization (GO:0032271)	-0.427624	-1.4351	0.0653465	0.284376	1	13/30	0.2851	ESAM;PLEKHG2;ARHGAP28;PAK3;FCHSD2;MAP2;ABL1;LATS1;RASA1;HCLS1;TPPP2;TPPP3;DBN1
1594	gsea	response to ethanol (GO:0045471)	0.515622	1.43508	0.0797546	0.63583	1	42186	0.1785	DRD3;ADH7;SOD1;GRIN1;TH;SDF4;GLRA1
1595	gsea	response to UV-A (GO:0070141)	-0.55791	-1.43496	0.0944559	0.284407	1	41456	0.349	MMP2;TIMP1;EGFR;MME;OPN1SW;MMP9;OPN3
1596	gsea	plasminogen activation (GO:0031639)	-0.642894	-1.43488	0.115686	0.284343	1	45541	0.2637	PLAU;PLAT;F11;FGB;APOH;KLKB1
1597	gsea	positive regulation of monocyte differentiation (GO:0045657)	-0.682238	-1.43482	0.0966387	0.284248	1	45542	0.2589	ZFP36L1;CSF1;FES;IL34;CD4;HLA-DRB1;CD74
1598	gsea	positive regulation of organelle organization (GO:0010638)	-0.444913	-1.43465	0.0806452	0.284304	1	17/27	0.3979	PPARGC1A;PLA2G5;FYCO1;SYNJ1;RAB3GAP1;ANXA1;P2RX7;DOC2B;UVRAG;LIG4;SORBS3;RAB3GAP2;TREM2;ANXA2;LMAN1;ADRB2;ATL3
1599	gsea	embryonic skeletal system development (GO:0048706)	-0.480613	-1.4345	0.0909091	0.284339	1	25/34	0.3346	COL1A1;SULF1;PCSK5;PDGFRA;RBP4;SLC2A10;OSR1;HOXB4;XYLT1;SULF2;OSR2;NOG;KIAA1217;HOXA4;WNT9A;HOXB3;MEGF8;WNT5A;HOXD4;HOXA3;HOXD9;HOXC9;WNT11;HOXD3;DSCAML1
1600	gsea	protein ufmylation (GO:0071569)	0.723984	1.43438	0.0696325	0.635585	1	45415	0.0927	DDRGK1;CDK5RAP3;UFC1
1601	gsea	glycosaminoglycan metabolic process (GO:0030203)	-0.423275	-1.43379	0.0875764	0.285296	1	27/53	0.3472	GPC6;SDC2;HS3ST3A1;HSPG2;HS3ST3B1;IDS;GALNT5;SDC3;XYLT1;GPC4;HS3ST2;GPC3;HS2ST1;HPSE2;GPC5;GNS;EXT1;NDST1;GCNT2;HGSNAT;B3GAT2;HAS1;HYAL2;GPC1;B3GAT1;EXT2;HS6ST2
1602	gsea	positive regulation of cellular process (GO:0048522)	-0.307351	-1.43356	0.0307102	0.285458	1	312/586	0.4422	PDGFRB;FGFR1;PDPN;TGFB2;GHRHR;FGF7;THBS1;PDGFC;MAP1A;FN1;MEIS1;REG1B;FGF1;TPM1;WWTR1;CAV1;TGFB3;NTF3;GLI1;PDGFD;CXCL12;PTN;PDGFRA;OSMR;TRPC3;SLFN11;AVPR1A;VEGFC;PLA2G5;FGF18;FGF2;MMP14;EGR2;KDR;IL9;SIRPA;AKAP6;S1PR3;TSLP;CTF1;ACACB;NTRK3;F2R;CHRD;ZFP36L1;FLT4;GAS6;COLEC12;SFRP1;EPHA4;IGF1;SFRP2;TAL1;LRP1;CCND2;FLT1;MEIS2;MEIS3;TGFBR2;PRKAA2;PTHLH;IL6ST;RYR2;NRG1;GREM1;IGF2;TGFBR1;GLP2R;FZD7;PDGFB…
1603	gsea	regulation of cell-cell adhesion mediated by cadherin (GO:2000047)	-0.517172	-1.43345	0.0898662	0.285421	1	42278	0.3644	ADAM19;NOTCH4;TJP1;PTPRU;BMP6;PPM1F;FOXA2;SERPINF2;PLG;NOTCH1
1604	gsea	positive regulation of amyloid-beta formation (GO:1902004)	-0.493304	-1.43303	0.0776892	0.285874	1	42887	0.1909	EPHA4;ROCK2;CHRNA7;SLC2A13;CLU;PICALM
1605	gsea	trivalent inorganic anion homeostasis (GO:0072506)	-0.706145	-1.43265	0.0889749	0.286276	1	45414	0.1063	SFRP4;SLC34A1
1606	gsea	tetrahydrofolate metabolic process (GO:0046653)	0.614388	1.43239	0.0972516	0.639927	1	45574	0.3532	SHMT2;MTHFD2L;MTHFD2;MTHFS;MTHFD1;MTHFR;DHFR;SHMT1;TYMS
1607	gsea	postreplication repair (GO:0006301)	0.457667	1.43213	0.11976	0.638205	1	24/42	0.3055	POLD2;PCNA;POLD4;RPA3;UBA52;VCP;RFC2;RPS27A;PARP10;TRIM25;NSMCE1;RFC4;POLD1;UBE2V1;UBE2L6;DTL;RPA2;ISG15;USP43;WDR33;USP10;UBE2N;RFC5;UBB
1608	gsea	vesicle organization (GO:0016050)	-0.409127	-1.43197	0.0706861	0.28713	1	21/41	0.358	CAV1;CAV2;CD34;DNM1;HOOK3;ALS2;ANXA8L1;SRGN;EPS15;PI4K2A;WASL;SORT1;AKTIP;DNAJC13;PLEKHF1;ANXA8;CHMP2B;USP8;SNX33;ZFYVE16;USP50
1609	gsea	regulation of vesicle-mediated transport (GO:0060627)	-0.347405	-1.43188	0.0413386	0.287055	1	48/89	0.416	GAS1;LRRK2;NRP1;STON1;ITGAV;RAB33B;HIP1;INPP5F;RAB12;CDH13;RAB8B;FES;FGR;MAPK1;PTPRC;SYT1;ABL1;PICALM;STXBP5L;ABL2;HCK;SLC30A8;PLD1;STXBP5;VAMP2;USP6;RUFY2;MBTPS1;DNAJC13;SPHK1;PACSIN1;RAB3C;CD22;RAB15;RAB21;OPHN1;LGI3;RAB5A;ZFYVE16;SNX12;PACSIN2;ATP9A;RAB3B;MAP2K1;CD177;HAP1;SYT7;RIMS2
1610	gsea	positive regulation of cold-induced thermogenesis (GO:0120162)	-0.350597	-1.43147	0.0570866	0.287542	1	57/96	0.4192	PDGFC;CAV1;LEPR;PPARGC1A;ACADL;MFAP2;EPAS1;ADCYAP1;GJA1;EBF2;DIO2;GATM;G0S2;APC;CCR2;PRDM16;GRB10;GPR3;CXCR4;TRPV2;PRKAB2;ZNF516;OXTR;ESRRG;DBH;CMKLR1;ADRB3;PER2;CD36;IL4R;LPIN1;PTH2R;ADRB1;PRLR;SLN;DYNC1H1;IRF4;JAK2;ELOVL3;KDM6B;ALMS1;KSR2;ADIPOQ;FABP4;MFN2;ACHE;THRA;KDM3A;YBX2;ACSL1;FABP5;TRPM8;OXT;ADRB2;GNAS;IGF1R;LCN2
1611	gsea	regulation of metal ion transport (GO:0010959)	-0.500751	-1.43134	0.0748988	0.287558	1	43009	0.2978	ANK2;PLN;CACNA2D1;BCL2;CASR;IL16;CD4;CAMK2G;DLG1;SLN
1612	gsea	positive regulation of hemostasis (GO:1900048)	-0.587732	-1.43132	0.10586	0.287173	1	45539	0.1915	THBS1;F2R;SERPINE1;APOH
1613	gsea	positive regulation of coagulation (GO:0050820)	-0.587732	-1.43132	0.10586	0.287173	1	45539	0.1915	THBS1;F2R;SERPINE1;APOH
1614	gsea	regulation of neutrophil chemotaxis (GO:0090022)	-0.513079	-1.43117	0.11583	0.287202	1	14/21	0.3631	JAM3;SLIT2;THBS4;DPP4;CCL21;BST1;CAMK1D;NCKAP1L;CD74;MOSPD2;XCL1;MPP1;CCR7;CCL19
1615	gsea	regulation of postsynaptic membrane potential (GO:0060078)	-0.464446	-1.43081	0.108871	0.287603	1	12298	0.179	MEF2C;LRRK2;GABRA6;NPAS4;NLGN3;GRIN2A;RAB3GAP1;MPP2;GABRG1
1616	gsea	regulation of blood-brain barrier permeability (GO:1905603)	-0.658868	-1.43018	0.101626	0.288406	1	45476	0.1984	ANGPT1;TJP1;SH3GL2
1617	gsea	positive regulation of neuroblast proliferation (GO:0002052)	-0.56282	-1.43007	0.0979167	0.288375	1	45603	0.2614	DCT;DISC1;CX3CL1;SMARCD3;CX3CR1;CTNNB1;FZD3
1618	gsea	cardiac left ventricle morphogenesis (GO:0003214)	-0.56525	-1.42985	0.104167	0.288572	1	41852	0.2352	FOXF1;NPY5R;SFRP2;TGFBR2;RYR2;CPE;TBX5;HEY2
1619	gsea	SA node cell action potential (GO:0086015)	-0.703451	-1.42952	0.0994036	0.288889	1	45480	0.2968	ANK2;SCN3B;KCNA5;SCN5A;HCN4;CACNA1G;CACNA1D
1620	gsea	embryonic skeletal system morphogenesis (GO:0048704)	-0.477744	-1.42948	0.107784	0.28875	1	18/30	0.3346	PDGFRA;TGFBR2;TGFBR1;OSR1;TWIST1;HOXB4;FGFR2;OSR2;NOG;HOXA4;HOXB3;MEGF8;HOXD4;HOXA3;HOXD9;HOXC9;HOXD3;DSCAML1
1621	gsea	positive regulation of transferase activity (GO:0051347)	-0.337877	-1.42947	0.054326	0.288571	1	75/145	0.4257	PDGFRB;DDR2;ROR1;FGFR1;CD200;TEK;AXL;EPHA3;ROR2;TIE1;PDGFRA;KDR;NTRK3;FLT4;EPHA4;KIT;FLT1;GREM1;IGF2;EPHA7;CHRNA7;FBXW7;SERINC1;DCUN1D4;EPHA5;PARM1;CSF1R;FGFR2;ARRDC3;EGFR;LMO4;MAPK1;NTRK2;DSTYK;TGFB1;DCUN1D3;NEK7;ALK;EPHA6;CD4;EPHB1;NTRK1;MET;ARRDC4;FLT3;CTNNB1;TNKS;LMTK2;HMBOX1;HLA-DRB1;CD74;EPHA2;INSR;KLF4;ERBB4;MAP3K4;BMI1;PRKCQ;TREM2;LTK;RET;PINK1;ADIPOQ;EPHB6;DCUN1D1;DRD4;INSRR;PKIB;RYK;SER…
1622	gsea	regulation of monocyte differentiation (GO:0045655)	-0.562694	-1.42893	0.104723	0.289219	1	42278	0.2589	ZFP36L1;CSF1;HOXA7;FES;IL34;CD4;CDK6;APCS;HLA-DRB1;CD74
1623	gsea	regulation of interleukin-6 production (GO:0032675)	-0.451527	-1.42885	0.142857	0.289139	1	59/103	0.3735	CD200;SYT11;SIRPA;TSLP;F2R;GAS6;IRAK3;TWIST1;IL6;NLRP12;CX3CL1;IL33;C1QTNF3;TNFSF4;LILRA2;PTPN11;APP;TLR4;TLR2;NOS2;TMEM106A;CLEC7A;NCKAP1L;CD200R1;TLR1;AFAP1L2;PTPN22;TLR7;STAT3;IL6R;TLR8;IL16;C1QTNF4;TNFAIP3;GHSR;IL10;TLR3;IL17D;SLAMF1;AIF1;LILRB2;CD74;TLR6;TYROBP;ARHGEF2;LPL;WNT5A;HYAL2;LILRA5;PLCG2;TREM2;F2RL1;LILRB4;POU2F2;IL1B;NLRC3;ISL1;BPI;ARRB1
1624	gsea	negative regulation of T cell migration (GO:2000405)	-0.780806	-1.42882	0.0881226	0.288981	1	45386	0.2194	CD200;LRCH1;CD200R1;APOD
1625	gsea	central nervous system development (GO:0007417)	-0.32961	-1.42869	0.0455446	0.288997	1	127/251	0.4109	PKD2;PCDH18;PDGFC;GLIS2;MEIS1;CDH2;EMX2;CNTN4;COL4A1;EML1;VCAN;HSPG2;CCIN;PROP1;EGR2;DCLK1;SNTG2;ATXN1;ADAM23;MEIS2;GSN;MEIS3;TGFBR2;SHROOM4;LOXL3;GRIN2A;SMARCA1;CNTN6;ADAM22;C3;EPHA7;HAPLN4;AMIGO2;ROBO2;SPOCK1;RELN;NDRG4;SYNJ1;PKD1;RAB3GAP1;ZBTB16;POU3F3;SLC6A17;NNAT;POU6F1;SMO;NES;ITGAM;HPCAL4;AMIGO1;PTPN11;NPTX1;S100B;CXCR4;CX3CR1;HAPLN3;ACAN;DLL1;MDGA1;PROX1;UGP2;NCKAP1;PBX1;SCTR;AFF2;SLC8A3;…
1626	gsea	skeletal muscle thin filament assembly (GO:0030240)	-0.706358	-1.42854	0.0869565	0.289031	1	45448	0.2842	ACTC1;ACTA1;PROX1;TTN;LMOD3
1627	gsea	positive regulation of basement membrane assembly involved in embryonic body morphogenesis (GO:1904261)	-0.735176	-1.4284	0.0826613	0.28885	1	45417	0.2651	PHLDB1;PHLDB2;CLASP1;CLASP2;DAG1
1628	gsea	regulation of basement membrane assembly involved in embryonic body morphogenesis (GO:1904259)	-0.735176	-1.4284	0.0826613	0.28885	1	45417	0.2651	PHLDB1;PHLDB2;CLASP1;CLASP2;DAG1
1629	gsea	tetrahydrofolate interconversion (GO:0035999)	0.61216	1.42815	0.117284	0.649937	1	45543	0.3532	SHMT2;MTHFD2L;MTHFD2;MTHFS;MTHFD1;MTHFR;SHMT1;TYMS
1630	gsea	calcium ion import into cytosol (GO:1902656)	-0.538152	-1.42809	0.109562	0.289138	1	42217	0.2676	CACNA2D1;SLC8A1;ATP2B4;TRPV2;TRPV5;SLC8A3;TRPV4;SLC24A1
1631	gsea	phospholipid translocation (GO:0045332)	-0.469827	-1.42775	0.110891	0.289489	1	22/30	0.3906	PLSCR4;ATP8B2;PLSCR2;ANO6;ATP10A;ATP10D;ABCB4;P2RX7;ABCA1;ATP8B4;ATP8A2;ABCB1;ATP11C;ATP9B;TMEM30A;ATP8B3;PLSCR3;ABCA4;ATP9A;PLSCR1;MFSD2A;ATP11A
1632	gsea	protein-containing complex subunit organization (GO:0043933)	-0.345958	-1.42759	0.0413386	0.289555	1	54/104	0.4245	MITF;PPARGC1A;SHANK1;LAMC1;TEAD1;DLG4;YAP1;TSPAN4;WIPF1;HFE;KPNA3;WASF3;APC;MAGI1;FAS;SH3BGR;IL1RAP;TEAD2;WDR19;WASF1;NCKAP1L;PICALM;SNX9;CREBBP;ADD2;WASL;LIN7A;CD3G;KIFAP3;CAPZA2;VAMP2;CD3E;MDN1;RANBP9;CD74;RIMS1;SKAP2;CD40;CLDN14;CD247;IL2RB;TUBGCP4;OCLN;NAPG;TRAF1;WAS;TPR;MATN1;FGA;DNM1L;SOX9;GEMIN5;VIL1;VAMP3
[truncated: 4,397 more rows]

## Sheet: Stemness correlation
Cohort	mRNAsi_corr	mRNAsi_Pvalue	mDNAsi_corr	mDNAsi_Pvalue
[truncated: 33 more rows]
